# Supplementary material for: Identification of a Kupffer cell subset capable of reverting the T cell dysfunction induced by hepatocellular priming
Source: Immunity. 2021 Sep 14;54(9):2089–2100.e8. doi: 10.1016/j.immuni.2021.05.005 (PMC8459394; doi:10.1016/j.immuni.2021.05.005)
Supplement: Table S1. Differential gene expression and EnrichR tables of functional enrichment of DEGs up- and downregulated in Kupffer cells upon in vivo IL-2c treatment, related to Figure 2 — Experimental set up is described in Figure 2F. Genes expressed (log2TPM > 1 in at least 4 samples) were processed using LIMMA (Ritchie et al., 2015). [file mmc2.xlsx]

## Sheet: DEGs up IL-2 treated vs PBS
Gene	logFC	AveExpr	t	P.Value	adj.P.Val	B
Fhl2	8.64699	-0.0439711	5.70991	0.000758052	0.00675994	-0.307784
Anxa8	8.4647	-1.39916	3.43859	0.0110524	0.0414214	-3.18152
Klhl30	8.27814	-1.44356	3.22857	0.0147095	0.0505077	-3.4835
Khdc1a	7.95778	-0.967191	3.78061	0.00703412	0.0304364	-2.70113
Adamts14	7.55574	0.0728824	4.32675	0.0035451	0.0191405	-1.96768
Saa2	7.10238	-0.482554	4.15781	0.0043611	0.0217653	-2.18991
Trav5.4	6.91893	0.838511	7.39167	0.000159164	0.00246545	1.36315
Rmi2	6.83763	-0.620595	3.53453	0.0097197	0.0378821	-3.04526
Gzma	6.47104	8.08779	36.5584	3.54593e-09	4.98346e-05	10.419
Saa1	6.44031	1.45599	8.66468	5.83213e-05	0.00135479	2.42248
Traj19	6.36897	2.49875	16.0165	1.00359e-06	0.000200822	6.42627
Lrr1	6.32125	0.359553	5.01259	0.00159619	0.0110091	-1.10945
Prr22	6.27471	-0.817714	2.98123	0.0207546	0.0642195	-3.84468
Klrg1	6.24975	2.6897	6.54954	0.000334846	0.00392161	0.569504
Aunip	5.95599	1.91961	5.30739	0.00115603	0.00887809	-0.762032
X1110003F10Rik	5.94998	-0.131756	4.00884	0.00525382	0.0248025	-2.38936
Eomes	5.86931	0.318719	4.75693	0.0021322	0.0134982	-1.42114
Cma1	5.85541	1.38031	5.76355	0.000717709	0.00652016	-0.248955
Prf1	5.8219	5.72128	22.4842	9.98791e-08	0.000117128	8.34441
Snai3	5.8134	0.926675	3.68939	0.00792161	0.0329868	-2.82776
X2610318N02Rik	5.8104	0.847486	4.18075	0.00423906	0.0213763	-2.15948
Gzmb	5.70671	8.58575	19.82	2.36248e-07	0.000123516	7.6693
Sapcd2	5.67374	0.968897	5.75167	0.000726433	0.0065824	-0.261951
Bspry	5.61122	-0.249093	3.443	0.0109869	0.0412832	-3.17523
Klri2	5.60345	0.83175	4.00455	0.00528235	0.0249121	-2.39515
Zdhhc15	5.5439	-0.43267	2.54335	0.0388429	0.0999265	-4.49291
BC030867	5.49388	0.899024	4.12219	0.00455833	0.0225177	-2.23731
Ifng	5.43643	3.0578	4.61646	0.00250979	0.0150352	-1.59655
Cdc20b	5.38652	-1.40093	2.03767	0.0814544	0.16857	-5.23609
Mfsd2a	5.29576	0.501546	3.54429	0.0095942	0.0375904	-3.03146
Klra3	5.19742	0.255578	3.00643	0.020032	0.0627157	-3.80765
Hmgn2.ps1	5.16737	1.49967	5.11635	0.00142294	0.0101823	-0.985726
Gm47015	5.14871	-0.987146	2.21744	0.0625456	0.139482	-4.97456
Gm15536	5.13939	0.981807	6.99793	0.000223397	0.00305411	1.00213
Traj13	5.11106	1.96765	9.91825	2.43609e-05	0.000851662	3.32774
Cox4i2	5.09901	0.649999	3.34033	0.0126241	0.0453651	-3.3222
Ccl8	5.02864	2.69288	11.444	9.52042e-06	0.000500047	4.27981
Gm16144	5.00855	0.542639	3.8648	0.00631051	0.0282986	-2.58527
Sgo1	4.9956	1.70465	4.48063	0.00294639	0.0168191	-1.76898
Klrb1a	4.88639	1.21946	3.84298	0.00648995	0.0288183	-2.61521
Oip5	4.86926	1.81636	4.36688	0.00337701	0.0184671	-1.91552
Unc5cl	4.8555	0.401707	3.21934	0.0148974	0.050924	-3.49687
Trav14.1	4.85156	0.307571	1.95515	0.0919448	0.183707	-5.35442
Traj14	4.84925	2.58216	12.3469	5.75304e-06	0.000396339	4.77856
Kcnk5	4.83549	2.28681	3.29582	0.0134139	0.0473427	-3.38628
Kif18b	4.7519	2.07942	10.1334	2.11788e-05	0.000793726	3.47119
Cd200r2	4.71533	0.686284	3.47335	0.010548	0.0400365	-3.13202
Orm2	4.70988	3.17339	3.74196	0.00739616	0.0314744	-2.75464
Tnfrsf9	4.70817	3.09178	11.4331	9.58083e-06	0.000500047	4.27349
Sh2d1a	4.66762	0.130925	2.95072	0.0216665	0.0660235	-3.88957
Sla2	4.66215	2.92296	8.48104	6.68778e-05	0.00147089	2.27905
Klra7	4.65913	5.03555	15.9842	1.01735e-06	0.000200822	6.41398
Gm6750	4.60726	0.659285	3.76919	0.00713902	0.0307295	-2.71691
Gm4739	4.57564	2.03608	8.5581	6.31252e-05	0.00141946	2.3396
Tcrg.C1	4.5139	4.6227	21.8408	1.21804e-07	0.000117128	8.19347
Gm26625	4.49395	-0.399113	2.30252	0.0552046	0.127459	-4.84946
Psrc1	4.48723	0.807489	2.99332	0.0204044	0.0634293	-3.8269
Gm17268	4.47948	2.23831	6.822	0.000261203	0.00337403	0.835196
Serpinb9b	4.47249	2.14069	5.93686	0.000602918	0.0057369	-0.0615543
Mxd3	4.46733	2.38513	7.13337	0.000198477	0.00282614	1.12824
Klra8	4.44575	1.7911	3.9352	0.00576761	0.0264982	-2.48915
Rln3	4.43955	-0.576485	2.41864	0.046578	0.113766	-4.67786
Crtam	4.43891	-0.0431831	2.6959	0.0311559	0.0855723	-4.26644
Hist1h2bk	4.43758	0.643971	4.05177	0.00497763	0.023888	-2.33156
Pclaf	4.40323	4.6303	19.6609	2.49589e-07	0.000125276	7.62449
Lrrn4	4.37707	-0.233261	1.90867	0.0984283	0.192627	-5.42047
Depdc1b	4.30535	0.739405	3.26837	0.0139272	0.0486293	-3.4259
Mir5134	4.29567	1.68209	6.89908	0.000243817	0.00322049	0.908772
Gm23977	4.27364	1.17237	6.35029	0.00040355	0.00441361	0.369508
Klra5	4.23272	3.06595	10.4953	1.68326e-05	0.000689696	3.70541
Gm43109	4.22255	0.392354	3.15078	0.0163774	0.0544133	-3.5965
Klra4	4.20839	3.13021	8.62193	6.01966e-05	0.00137786	2.38936
Ly6c2	4.20647	5.06847	18.4814	3.80264e-07	0.0001472	7.27441
Spc24	4.20127	4.38643	14.9845	1.57306e-06	0.000231947	6.01581
Traip	4.19796	1.53445	4.07975	0.00480615	0.0233238	-2.29402
Ccne1	4.1908	3.57803	12.8688	4.36606e-06	0.00034667	5.04773
Trbj2.1	4.14075	4.3897	5.65954	0.000798256	0.00699855	-0.363385
Trbv12.1	4.12414	1.35522	2.78219	0.0275285	0.0783907	-4.13851
Ch25h	4.08698	0.369826	3.21258	0.0150369	0.051256	-3.50668
Cenpp	4.06779	0.882941	4.75867	0.00212794	0.0134833	-1.41898
Ncr1	4.06654	5.66161	23.265	7.90784e-08	0.000117128	8.51831
Gm17928	4.05983	0.858677	2.69979	0.0309821	0.0852099	-4.26067
Cenpk	4.05928	1.95639	6.63401	0.000309773	0.00371583	0.652824
Tcp11x2	4.0297	-0.201518	2.30918	0.0546682	0.126616	-4.83964
Hist1h2ag	4.028	-0.271197	2.6785	0.0319462	0.0870582	-4.29226
Spin2c	4.02126	1.65849	3.36771	0.0121633	0.0441633	-3.28289
X1700021A07Rik	3.99558	0.464112	3.05544	0.0187023	0.0597368	-3.73577
Ccne2	3.97851	2.62176	8.2323	8.08301e-05	0.00163923	2.07995
Cited4	3.97793	1.57534	3.13801	0.01667	0.0551248	-3.61511
Traj12	3.96893	2.85839	6.50163	0.000350075	0.00402285	0.52187
Parpbp	3.95566	1.43717	4.41313	0.00319406	0.0177882	-1.8557
Rrm2	3.95139	6.32015	18.686	3.5283e-07	0.00014543	7.3375
Klra1	3.93797	2.82079	8.44703	6.86141e-05	0.00149157	2.25216
Trav12.2	3.91666	0.443331	3.20927	0.0151056	0.0513655	-3.51148
Gm47834	3.90942	-0.378121	2.11071	0.0731646	0.155938	-5.13037
X9330020H09Rik	3.90419	-0.37806	2.24565	0.0600075	0.135455	-4.93315
Tcrg.C2	3.89254	5.77849	24.6191	5.36827e-08	9.58419e-05	8.79766
Klre1	3.89233	3.06714	11.2774	1.04894e-05	0.000531437	4.18283
Gm45240	3.89155	0.261645	2.95624	0.0214983	0.065725	-3.88144
Dkkl1	3.88701	0.403074	2.91723	0.0227165	0.0684807	-3.93891
Car5b	3.8607	-0.164082	2.16964	0.0670945	0.1465	-5.04451
Gm19585	3.85039	3.08965	8.30593	7.6383e-05	0.00158362	2.13948
X1810006J02Rik	3.83721	0.723525	4.38614	0.00329944	0.0181761	-1.89057
Tcrg.V1	3.83604	2.08842	3.03916	0.0191334	0.0606314	-3.75963
Il12rb1	3.81703	3.97906	6.02622	0.000551875	0.00542002	0.0335059
Birc5	3.80817	4.59007	19.0557	3.08806e-07	0.000140507	7.44891
Gbp10	3.79037	2.28203	6.6995	0.000291783	0.00359397	0.716835
Gm7846	3.78044	0.609594	3.52903	0.00979116	0.0380755	-3.05304
Ttk	3.77989	2.22423	4.53956	0.00274741	0.0160048	-1.69382
Sele	3.76435	-0.952054	1.41925	0.199259	0.319569	-6.0772
Gm22818	3.75922	1.00959	4.30756	0.00362874	0.0194132	-1.99271
Hist1h2bh	3.75742	1.16739	4.20953	0.00409127	0.0208707	-2.12143
Spp1	3.7476	4.89214	9.95193	2.38286e-05	0.000847815	3.35042
Klra6	3.72757	1.20134	3.30798	0.0131929	0.0467979	-3.36875
Ddx43	3.7247	-0.0771044	2.35598	0.0510469	0.121082	-4.77057
Xlr4c	3.72362	0.884091	3.99731	0.00533086	0.0250568	-2.40493
Trbj2.3	3.72354	3.22726	5.39373	0.00105413	0.00842222	-0.662665
Psat1	3.72031	3.7492	5.93781	0.000602348	0.00573536	-0.0605374
Gm6637	3.72021	5.93629	16.0025	1.00951e-06	0.000200822	6.42096
Nkg7	3.7188	7.71624	32.4316	8.08852e-09	5.6838e-05	9.99085
Trgj1	3.7183	3.72133	4.11397	0.00460519	0.0226694	-2.24826
X5830468F06Rik	3.7058	1.6469	3.05565	0.0186968	0.0597368	-3.73546
Ccl7	3.70423	6.22254	13.9471	2.54815e-06	0.000270424	5.56421
Csf2	3.69581	1.64622	6.45699	0.000364973	0.00412989	0.477217
Tcrg.V7	3.68955	-0.302275	2.14732	0.0693321	0.149838	-5.07709
Pak6	3.68837	0.468087	2.38656	0.0488134	0.117349	-4.72535
Traj28	3.68087	1.65675	2.45859	0.0439404	0.109202	-4.61865
Mns1	3.66921	0.881415	3.81293	0.00674619	0.0295361	-2.65654
Klra13.ps	3.65639	3.36774	6.85913	0.00025266	0.00329701	0.870723
Gm33104	3.64382	0.988658	3.57331	0.0092313	0.0365662	-2.99051
Cst7	3.63962	5.109	17.5728	5.3553e-07	0.000165523	6.9815
Slfn10.ps	3.6356	2.29409	5.3794	0.00107033	0.00846505	-0.679089
Sytl3	3.62563	2.42484	8.15001	8.61499e-05	0.00169573	2.01283
Mastl	3.61942	0.813811	2.05318	0.0796198	0.166053	-5.21372
Sh2d2a	3.61896	4.64293	17.9699	4.60153e-07	0.000161326	7.11216
Gm25911	3.61794	2.26162	3.19532	0.0153991	0.0520114	-3.53173
Gm10269	3.5992	0.542518	2.90853	0.0229979	0.0690331	-3.95174
Hmgb2	3.59764	7.41922	24.937	4.91644e-08	9.58419e-05	8.85946
Fanci	3.58875	0.770168	2.20574	0.0636292	0.141137	-4.9917
Gm7901	3.56782	-0.253612	2.32457	0.0534491	0.124738	-4.81694
Pif1	3.56369	1.69984	2.9828	0.0207086	0.0641893	-3.84236
Osbpl3	3.55979	2.74369	7.84511	0.00010962	0.00194031	1.75851
Gm47009	3.55231	0.28037	2.76935	0.028039	0.0793492	-4.15753
Trbv29	3.53714	3.57862	4.89371	0.00182414	0.0121098	-1.25318
Gm10923	3.53451	1.12991	2.29148	0.0561058	0.12901	-4.86574
Trgj2	3.53301	2.023	5.58129	0.000865532	0.00741262	-0.450462
Thy1	3.52827	4.344	15.7271	1.13513e-06	0.000205628	6.31483
Reg3b	3.52199	1.75218	5.36519	0.00108667	0.00855376	-0.6954
Gm38384	3.51378	-0.323987	2.28507	0.0566352	0.129824	-4.87517
Gm11425	3.50236	0.851479	2.80678	0.026578	0.0765304	-4.10209
Cdc25c	3.48932	1.12884	5.18063	0.00132615	0.00968696	-0.909867
Fbxo48	3.47686	0.934775	2.49211	0.0418467	0.10534	-4.56895
X2810408I11Rik	3.47422	0.840695	2.61783	0.0348694	0.0925399	-4.38233
Cdca3	3.4728	4.91005	14.3955	2.0603e-06	0.000258064	5.76453
Gzmk	3.46442	2.70411	8.51996	6.49517e-05	0.00144863	2.3097
Itgb1bp2	3.45955	-0.168448	1.75733	0.122768	0.225806	-5.63194
Trav9.2	3.45159	-0.800361	1.53188	0.169898	0.285377	-5.93386
Trat1	3.45009	-0.0699224	1.86466	0.104977	0.201909	-5.48257
Knl1	3.44155	2.89262	8.63045	5.98176e-05	0.00137468	2.39597
Gm18388	3.43965	0.628851	3.08217	0.0180168	0.0582223	-3.69664
S100a8	3.43714	0.343148	2.63975	0.0337824	0.0905521	-4.34978
Gm24620	3.42239	1.72894	3.70249	0.00778696	0.0326096	-2.8095
Ube2c	3.4137	5.35009	15.2131	1.42044e-06	0.000219372	6.10993
Phgdh	3.37332	5.85637	12.015	6.89556e-06	0.000434575	4.60023
Ms4a4b	3.37031	5.44977	16.9013	6.97452e-07	0.000165523	6.7507
Gzmc	3.36025	2.09606	3.43282	0.0111386	0.0416555	-3.18975
Plk1	3.35759	5.31548	7.88917	0.000105819	0.00189401	1.79582
Nek2	3.35132	3.32845	11.4717	9.36954e-06	0.000500047	4.29576
Gtse1	3.34422	3.64788	10.331	1.86653e-05	0.000736862	3.6002
Gm21887	3.3333	0.807618	3.14628	0.01648	0.0546767	-3.60307
Trgv2	3.33283	5.31812	13.9022	2.60391e-06	0.000270491	5.54369
Cenpf	3.31633	2.17515	7.10824	0.000202853	0.00286235	1.105
Serpina10	3.30649	1.01296	3.64368	0.0084115	0.0344049	-2.89163
Gm23201	3.29808	1.76042	4.67997	0.00233058	0.0142843	-1.51686
Gm11223	3.29762	4.03699	6.72192	0.000285896	0.00355097	0.738635
Shcbp1	3.29229	3.01423	10.1422	2.10587e-05	0.000791333	3.47701
Rpl36a.ps3	3.28345	0.930664	3.86781	0.0062862	0.0282256	-2.58115
Top2a	3.27721	5.46781	16.6914	7.59076e-07	0.000169334	6.67587
Gm10766	3.2726	0.577513	2.68855	0.0314873	0.086225	-4.27735
Acot7	3.27169	5.69713	18.9204	3.24139e-07	0.000142358	7.40853
Cdc6	3.26654	3.85782	7.9083	0.000104215	0.00187775	1.81196
F2rl2	3.26549	3.705	9.77777	2.67318e-05	0.000886059	3.23228
Sh2d1b1	3.25283	1.18693	3.26517	0.0139884	0.0488066	-3.43052
Il2ra	3.24871	1.52693	4.6466	0.00242291	0.0146837	-1.55865
Snord83b	3.23203	3.18338	4.99402	0.00162963	0.011183	-1.13177
Ankle1	3.22398	4.46483	10.3144	1.88626e-05	0.000738427	3.58948
Trbv31	3.21943	2.91574	5.10093	0.00144731	0.0102938	-1.00401
Cd160	3.20833	4.68976	11.6661	8.38372e-06	0.000483691	4.40654
Dusp2	3.20595	5.62739	3.78408	0.00700255	0.030349	-2.69633
Gm36208	3.20126	-0.722459	1.63796	0.145933	0.255729	-5.79405
Cenph	3.19837	3.24542	7.82109	0.000111758	0.00196085	1.73809
Il12rb2	3.19716	2.61851	7.73625	0.000119691	0.0020521	1.66551
Cdc20	3.19084	6.33138	17.4211	5.67974e-07	0.000165523	6.93046
Syne3	3.18369	1.47489	4.98872	0.0016393	0.0112276	-1.13815
Cdca8	3.17851	4.28617	11.7927	7.80479e-06	0.000466759	4.47762
Tspoap1	3.17834	2.51851	6.27798	0.000432297	0.00463071	0.295701
Mis18bp1	3.17477	2.67484	6.7686	0.000274066	0.00346378	0.783817
Dlgap5	3.15961	2.85385	9.37487	3.51238e-05	0.00103663	2.95044
S100a6	3.15742	3.67807	11.2258	1.08119e-05	0.000540476	4.15247
Gm14277	3.157	0.392786	2.76395	0.0282567	0.0797267	-4.16553
Hpx	3.15322	8.97199	27.3634	2.60056e-08	9.58419e-05	9.28888
Orc1	3.15286	1.82476	4.43763	0.0031016	0.017429	-1.82414
Trbv26	3.14796	0.410039	2.67996	0.0318791	0.0869719	-4.29009
Ncapg	3.13881	3.48103	8.50406	6.57307e-05	0.00145386	2.2972
Depdc1a	3.13393	1.69994	2.88829	0.0236673	0.0704864	-3.9816
Gm22960	3.13341	0.876559	3.52167	0.0098877	0.038366	-3.06345
Gins1	3.1291	3.7401	7.41988	0.000155431	0.00242176	1.38837
Gm37248	3.12749	0.415278	1.90842	0.0984653	0.192627	-5.42084
X4833412K13Rik	3.12387	1.55545	2.2547	0.0592155	0.13425	-4.91985
Gm13237	3.12222	-0.0224054	2.38481	0.0489387	0.11755	-4.72794
Klrc3	3.11692	4.0342	13.8218	2.70721e-06	0.000273721	5.50676
Tpx2	3.11653	4.62902	11.5155	9.13616e-06	0.000495751	4.32093
Trbv12.2	3.10133	3.70516	6.82502	0.000260496	0.0033711	0.83809
Tbx21	3.0972	5.40456	6.88006	0.000247982	0.00326019	0.890683
Gbp11	3.08598	2.65905	3.47678	0.0104996	0.0398813	-3.12714
Fignl1	3.0801	4.07368	10.8279	1.37141e-05	0.000611869	3.91307
Gm23152	3.07811	1.72118	3.20207	0.0152562	0.0517026	-3.52192
Atp1b1	3.0781	3.51618	8.46913	6.74803e-05	0.00147698	2.26964
Sytl2	3.07327	1.13126	3.68855	0.00793031	0.0330132	-2.82893
Apcs	3.07067	3.53912	9.06224	4.3723e-05	0.00115722	2.72311
Cdkn3	3.06612	2.27835	4.81487	0.00199517	0.0129098	-1.34965
Bard1	3.06489	0.809119	3.70316	0.00778018	0.0325909	-2.80857
Uck2	3.05791	2.75074	7.88631	0.000106061	0.00189401	1.79341
Cks1b	3.05282	5.6888	13.8569	2.6615e-06	0.000271049	5.52293
Uhrf1	3.05175	5.70199	13.1053	3.86613e-06	0.00032342	5.16543
Stil	3.04369	2.53682	4.40437	0.00322787	0.0179094	-1.86701
Nuf2	3.03594	2.87294	7.57706	0.000136359	0.00222318	1.52735
Il2rb	3.03431	7.18081	13.5456	3.09935e-06	0.000302488	5.37783
Klra14.ps	3.03311	0.992543	3.50944	0.0100505	0.0387622	-3.08078
Cep55	3.02921	3.67168	6.85279	0.000254096	0.00330654	0.86467
Gm9844	3.0264	1.95758	6.17926	0.000475329	0.00491558	0.193862
Serpina3n	3.01767	2.63133	3.10278	0.0175068	0.0569275	-3.66652
Gstm3	3.01719	1.5319	4.2934	0.00369184	0.0196312	-2.01122
Ccna2	3.01699	5.4336	15.5993	1.19942e-06	0.000213375	6.26473
Hmmr	3.01397	3.263	8.85911	5.05869e-05	0.00124947	2.57116
Troap	3.01227	2.95463	8.39602	7.13144e-05	0.0015255	2.21163
E2f2	3.01012	3.12456	7.45832	0.000150503	0.00236862	1.42259
Gm13562	3.00808	1.13468	2.58505	0.0365632	0.0958693	-4.43099
Kif15	3.00387	2.70489	7.72722	0.000120573	0.00205898	1.65774
Ccnb2	2.99728	6.20183	21.1048	1.53932e-07	0.000117128	8.01175
Rad51	2.99535	3.40864	10.5617	1.61504e-05	0.000671532	3.74744
Atp8b4	2.98278	3.03497	5.03842	0.00155098	0.0108122	-1.07851
Tcrg.C4	2.98182	5.15885	10.8113	1.38533e-05	0.000615616	3.90287
Trbj1.1	2.97201	6.35906	9.90627	2.45536e-05	0.000853725	3.31965
Sdr39u1	2.96817	1.11779	4.17884	0.00424908	0.0214038	-2.16201
Runx3	2.96359	3.58561	8.2214	8.15127e-05	0.00164595	2.0711
Kif20b	2.95933	3.32274	6.60459	0.000318257	0.00378088	0.623906
AC114003.1	2.95731	-0.497768	1.57507	0.159732	0.272921	-5.87746
Ly6a2	2.95268	1.95302	6.01739	0.000556696	0.00544076	0.0241611
Hsd17b2	2.94709	1.14998	2.24918	0.0596979	0.135039	-4.92797
Neil3	2.94691	2.93107	8.20181	8.27567e-05	0.00166303	2.05515
Mir7072	2.94288	1.61667	1.92461	0.0961559	0.189295	-5.39787
Ly6g5b	2.93937	2.90068	3.84877	0.00644175	0.028698	-2.60725
Tcrg.V4	2.93882	2.84076	8.06391	9.21447e-05	0.00176191	1.94192
Zmynd19	2.93423	1.37244	3.71398	0.00767098	0.0322585	-2.79351
Fgl1	2.93025	3.58756	9.63711	2.93717e-05	0.000940297	3.13527
Aurka	2.92395	4.74032	11.7535	7.97916e-06	0.000473161	4.45569
Lmnb1	2.9162	5.52859	12.0423	6.79236e-06	0.000433908	4.61512
Stmn1	2.91247	6.8624	19.8072	2.37294e-07	0.000123516	7.66571
Cenpe	2.90735	3.53278	9.63276	2.9458e-05	0.000940915	3.13224
X1700001K19Rik	2.90085	0.577969	2.07597	0.076997	0.161962	-5.18076
Asf1b	2.89957	6.10056	15.9577	1.02883e-06	0.000200822	6.40386
Zwilch	2.89513	3.01601	4.94832	0.00171521	0.0115892	-1.18689
Kif14	2.89013	0.812887	3.63977	0.008455	0.0345025	-2.89712
Aspm	2.88838	1.92555	5.29199	0.00117534	0.0089773	-0.779867
Ndufab1.ps	2.88514	0.395465	2.23103	0.0613092	0.137389	-4.95462
Cchcr1	2.87833	2.3265	6.65643	0.000303476	0.0036736	0.674801
Gm26202	2.876	2.761	4.24754	0.00390465	0.0202868	-2.07135
Kif4	2.87284	2.72743	3.32655	0.0128631	0.0459763	-3.34201
Tedc1	2.86902	3.14189	4.94092	0.00172956	0.0116358	-1.19585
Cd8a	2.86875	4.8172	10.7805	1.41159e-05	0.000618518	3.88389
Cip2a	2.86822	2.81349	6.88788	0.000246261	0.00324363	0.898121
AC137605.2	2.86791	-0.468342	1.61948	0.149867	0.260899	-5.81871
Trip13	2.86587	3.54015	8.32942	7.50235e-05	0.00156436	2.15836
Traj9	2.86409	3.50127	3.84869	0.00644245	0.028698	-2.60736
Gm43964	2.86333	0.0973345	2.3728	0.049806	0.119094	-4.74571
Cenpi	2.85915	2.93539	6.80645	0.000264877	0.00340896	0.820268
Fasl	2.84983	4.49519	4.93022	0.00175051	0.0117486	-1.20882
Ubash3a	2.84723	2.37647	5.22652	0.00126154	0.00937915	-0.856081
Aldoa.1	2.84676	0.590187	2.21407	0.0628557	0.139893	-4.9795
Lgals1	2.84514	6.78313	22.7006	9.35461e-08	0.000117128	8.3936
Zbtb32	2.84321	3.82926	5.35485	0.00109872	0.00858813	-0.707281
Dtx1	2.83843	3.902	6.66841	0.000300171	0.00365247	0.686517
Gm24270	2.83638	7.1249	3.94745	0.00567849	0.0262087	-2.4725
Ckap2	2.83227	3.38748	9.56976	3.07399e-05	0.000964326	3.08829
Fcrls	2.82323	-1.00841	1.1901	0.273227	0.400369	-6.34915
Kif11	2.81965	4.01944	5.88987	0.000631865	0.00590441	-0.111965
Gm10145	2.8151	0.870796	2.83651	0.025475	0.0741714	-4.05811
Rad51ap1	2.81461	3.46859	8.91292	4.86565e-05	0.00122548	2.61175
Ccnb1	2.80973	4.7682	7.2083	0.000186046	0.00271516	1.19713
Samd3	2.80357	3.08802	7.26468	0.000177271	0.00263738	1.24856
Psmc3ip	2.80217	2.14859	6.48614	0.000355165	0.00406805	0.506403
Spn	2.80215	3.00789	8.71193	5.63252e-05	0.0013349	2.45891
Klrb1c	2.79597	3.60431	7.3742	0.000161527	0.00248641	1.34749
Gpr68	2.79483	2.3178	4.27748	0.00376422	0.0198508	-2.03205
Spag5	2.79234	2.70944	4.87847	0.00185589	0.0122722	-1.27175
Adgrg5	2.78808	4.3072	10.9	1.31278e-05	0.000595156	3.9572
Polq	2.78786	0.94891	3.47943	0.0104624	0.0398154	-3.12338
Ckap2l	2.78773	4.56937	6.95476	0.000232068	0.00313303	0.961497
Esco2	2.78686	2.37511	5.40661	0.0010398	0.00834573	-0.647935
Prc1	2.78619	3.30379	8.35346	7.36601e-05	0.0015428	2.17763
Gp9	2.78355	3.21575	5.92703	0.000608847	0.00577378	-0.0720735
Gata3	2.78165	3.91772	11.0502	1.19968e-05	0.000566283	4.04799
Bub1	2.78049	3.69619	10.7293	1.45646e-05	0.000626388	3.85222
Gm11585	2.77261	1.13163	2.38716	0.0487708	0.117287	-4.72446
Ccdc92	2.76904	2.27008	5.34337	0.00111229	0.00863652	-0.720494
Rpl23a.ps3	2.76425	0.847182	2.37967	0.0493077	0.118315	-4.73554
Gm44238	2.74371	2.10334	3.85655	0.00637768	0.0284907	-2.59657
Traj8	2.73799	5.25303	3.12106	0.0170671	0.0559747	-3.63983
Itih5	2.73769	1.92248	5.6126	0.000837879	0.00724166	-0.415516
Socs1	2.73568	4.69367	7.77555	0.00011594	0.0020191	1.69922
Hist1h2ae	2.73521	3.08633	6.75871	0.000276526	0.00348547	0.774264
Dscc1	2.73041	1.69608	4.85601	0.0019038	0.0124558	-1.29919
Traj27	2.72783	2.78784	5.59474	0.000853527	0.00733668	-0.43543
Aurkb	2.72763	5.75243	10.3372	1.85929e-05	0.000736862	3.60416
Hist1h1b	2.72465	3.07179	5.01636	0.00158951	0.0109774	-1.10493
Lck	2.71437	6.82334	19.0455	3.09928e-07	0.000140507	7.44589
Nfil3	2.70297	3.44231	4.03141	0.00510659	0.0243016	-2.35894
Gm49207	2.70098	0.284336	2.2339	0.0610518	0.137152	-4.95041
Cdc7	2.69822	3.95298	5.264	0.00121137	0.00913485	-0.812379
Gjb2	2.69158	1.39949	3.82734	0.0066219	0.0291646	-2.63669
Kif22	2.68862	4.57007	12.1052	6.56136e-06	0.000424947	4.64926
Hp	2.67852	8.04678	21.7778	1.24228e-07	0.000117128	8.17832
Nusap1	2.6754	4.20682	7.26803	0.000176765	0.00263441	1.25161
Tesc	2.67413	3.08605	7.92859	0.000102544	0.00185782	1.82904
Trbv13.1	2.66813	4.44236	7.50301	0.000144993	0.00231033	1.4622
Ubd	2.66501	2.85101	3.22599	0.0147617	0.0506193	-3.48723
Gm11832	2.66291	1.77906	2.41992	0.0464913	0.113633	-4.67597
Ndc80	2.6575	3.18465	8.97804	4.64312e-05	0.00119837	2.66054
Trgj4	2.65479	3.38708	5.10966	0.00143346	0.0102243	-0.993661
Gdf11	2.6528	1.21548	3.62196	0.0086558	0.0349866	-2.92208
Smim5	2.6515	1.13542	2.52984	0.0396123	0.101292	-4.51296
X2610028D06Rik	2.65078	0.488433	1.88122	0.102466	0.198409	-5.45926
Ppbp	2.64856	4.26951	8.23383	8.07348e-05	0.00163923	2.08119
Eldr	2.64844	0.810972	2.61456	0.0350344	0.0927781	-4.38717
Gm25544	2.64417	0.590999	2.0708	0.0775845	0.162835	-5.18824
Dsn1	2.64183	3.3465	6.06647	0.000530486	0.0052726	0.0759694
Smc2	2.64	4.63837	11.0431	1.20477e-05	0.000566283	4.04373
Ccnf	2.63963	3.58652	8.99535	4.58595e-05	0.00119354	2.67344
Ercc6l	2.6387	2.99467	8.06485	9.20765e-05	0.00176191	1.9427
Mthfd2	2.6365	4.37392	8.86427	5.0398e-05	0.0012492	2.57506
Foxm1	2.63607	3.31735	8.92115	4.83685e-05	0.00122209	2.61794
Gm26580	2.63224	1.17556	1.66184	0.14099	0.24943	-5.76199
Orm1	2.62785	5.37341	9.80899	2.61832e-05	0.000875953	3.25362
Gm17813	2.62783	2.08103	2.36713	0.0502209	0.11974	-4.75409
Llph.ps2	2.6233	0.956518	2.68898	0.0314679	0.086225	-4.27671
Gm38062	2.62214	1.71286	4.58581	0.00260166	0.0154046	-1.63521
Gm5786	2.61963	0.500523	2.12757	0.0713736	0.152863	-5.10585
Fanca	2.61545	2.57361	7.18893	0.000189173	0.00274936	1.17939
Cdc45	2.61542	4.34129	9.41087	3.42631e-05	0.00103112	2.97612
Gimap7	2.60635	5.64001	13.92	2.58168e-06	0.000270491	5.55182
Bora	2.60471	3.38429	9.39515	3.4636e-05	0.00103212	2.96492
Itga2b	2.60221	3.28878	5.89287	0.000629972	0.00590441	-0.10874
Mnd1	2.60183	1.28498	2.04959	0.0800411	0.166701	-5.2189
Ctsw	2.60171	7.15947	16.9979	6.7104e-07	0.000165523	6.78468
Dut	2.60042	5.08426	8.58549	6.18493e-05	0.00140198	2.36099
Gzmm	2.59886	2.07151	3.54822	0.00954409	0.0374736	-3.0259
Padi2	2.59836	3.46826	6.51884	0.000344516	0.00397748	0.539013
Lat	2.59825	5.46568	12.2802	5.96438e-06	0.000404885	4.74314
Zap70	2.59642	5.38434	10.2016	2.02694e-05	0.000773188	3.51606
n.R5s31	2.59621	0.559713	2.06949	0.0777336	0.163055	-5.19013
Klrd1	2.59428	5.1586	14.8314	1.68573e-06	0.000236048	5.95173
Mad2l1	2.59232	3.90093	8.94535	4.75336e-05	0.00121021	2.63609
Dusp5	2.59186	3.4671	3.45184	0.0108571	0.0409188	-3.16264
Fbxo5	2.58818	5.48053	14.6807	1.80566e-06	0.000246377	5.88783
Trbc1	2.57925	7.41683	18.7468	3.45119e-07	0.00014543	7.35605
Kif2c	2.57923	3.39545	5.35674	0.00109651	0.00858308	-0.705108
Cd226	2.57804	4.23202	9.80572	2.62399e-05	0.000875953	3.25139
Cpb2	2.57775	3.18339	3.02559	0.0195005	0.0614622	-3.77952
Ppp1r14b	2.57678	2.2552	5.94622	0.000597328	0.00569915	-0.0515431
Ncapd2	2.57616	5.06405	7.80581	0.000113142	0.00198266	1.72507
Gm42973	2.57374	1.10291	2.05834	0.0790185	0.165134	-5.20627
Kcna3	2.57301	2.09068	2.64865	0.0333509	0.0897918	-4.33656
Klrc2	2.57167	1.78317	4.92499	0.00176085	0.011802	-1.21516
Clspn	2.56983	2.41081	5.3324	0.00112543	0.0087241	-0.733141
Eme1	2.56889	2.1559	3.75723	0.00725083	0.0310396	-2.73348
Mki67	2.56734	5.56913	13.1948	3.69413e-06	0.00032028	5.20933
Cd247	2.56691	4.02708	8.05581	9.27327e-05	0.00176553	1.93521
AC117612.1	2.56645	0.560677	2.12508	0.071636	0.153308	-5.10949
Knstrn	2.56612	3.6532	7.27129	0.000176274	0.00262988	1.25457
Gm26732	2.56592	1.55981	3.09883	0.0176034	0.057202	-3.6723
Ect2	2.56443	3.48559	6.64005	0.000308062	0.0037036	0.658749
Skap1	2.56317	3.79552	9.45931	3.31427e-05	0.00101114	3.01052
Txk	2.56306	2.84442	6.49206	0.000353209	0.00404894	0.512319
Trbc2	2.5619	8.01221	17.946	4.64338e-07	0.000161326	7.1044
Snord70	2.55873	1.33545	2.14198	0.0698779	0.1507	-5.08487
Rab37	2.55819	2.33112	6.40389	0.000383627	0.00426879	0.423793
Snhg4	2.55654	2.25648	5.46227	0.000980347	0.00804273	-0.584544
Ybx1.ps2	2.55385	0.821971	1.78879	0.117273	0.218244	-5.58848
Trim59	2.54805	3.94635	6.53388	0.00033974	0.0039493	0.553967
Cdca2	2.54572	3.82643	5.97058	0.000583059	0.00562918	-0.0255584
Prim1	2.54158	4.11584	9.44056	3.35715e-05	0.00101465	2.99722
Trbj1.2	2.53551	6.05016	4.09819	0.00469669	0.0229751	-2.26934
Runx2	2.53345	0.84122	2.80675	0.0265793	0.0765304	-4.10214
Prr11	2.52808	2.36411	5.36267	0.00108959	0.00855376	-0.698292
Myl9	2.52786	4.40695	7.98658	9.79333e-05	0.0018128	1.87763
Cdk1	2.52605	5.20673	14.3629	2.09199e-06	0.000258064	5.75021
Xcl1	2.52007	3.57605	9.23561	3.86921e-05	0.00108107	2.85013
Tigit	2.51677	4.12796	2.80151	0.0267788	0.076939	-4.1099
Cenpw	2.51395	0.909423	3.06277	0.0185116	0.0593119	-3.72503
Xlr4a	2.51149	2.80955	6.6234	0.000312802	0.00374262	0.64241
Cd8b1	2.51084	5.25119	7.6098	0.000132727	0.0021868	1.55597
Rpl18.ps2	2.50623	1.20367	2.06806	0.0778979	0.163293	-5.19221
Traj21	2.50315	2.24212	2.46503	0.0435301	0.108456	-4.60911
Racgap1	2.49709	4.68744	12.2627	6.02113e-06	0.000404885	4.73383
Trbv13.2	2.49277	6.44762	13.2896	3.52145e-06	0.000315225	5.2554
Gm3550	2.48757	-0.611133	1.10327	0.306789	0.434814	-6.4441
Espl1	2.48545	2.82706	6.72048	0.000286271	0.00355097	0.737234
Cebpb	2.48355	2.09964	2.44538	0.0447952	0.110642	-4.63824
Poc1a	2.48056	3.68388	8.19518	8.31824e-05	0.00166345	2.04975
Kif20a	2.4803	4.04641	6.85647	0.000253262	0.0033018	0.86818
Tmem238	2.47807	1.15051	1.35665	0.21748	0.341123	-6.15429
Gm36501	2.47775	1.5909	2.99415	0.0203807	0.0633835	-3.82569
Serpina1e	2.47734	3.30028	4.36994	0.00336453	0.0184227	-1.91155
Cd28	2.47567	3.66581	8.76714	5.40903e-05	0.00130392	2.50124
Cdh24	2.47275	1.14396	2.32965	0.0530535	0.124248	-4.80946
Mtfr2	2.46478	1.69172	4.09304	0.00472701	0.0230752	-2.27623
Pimreg	2.46355	4.05166	5.5278	0.000915161	0.00767572	-0.510474
Gm7614	2.46245	1.87026	5.04147	0.00154573	0.010781	-1.07486
Dhfr	2.4615	2.95965	6.68176	0.000296536	0.00363024	0.699551
Rnu5g	2.45297	1.75493	2.11945	0.0722311	0.15437	-5.11767
X2700099C18Rik	2.44545	2.59904	5.90784	0.000620616	0.00584202	-0.0926543
Cd3d	2.44515	4.51649	8.18284	8.39814e-05	0.00167178	2.03968
Tyms	2.44345	4.46826	12.0681	6.69648e-06	0.000429736	4.62915
Traj6	2.43903	2.61356	1.54825	0.165978	0.280443	-5.91258
Il18rap	2.43788	2.72659	5.26375	0.0012117	0.00913485	-0.812671
Cd3g	2.43226	4.2953	6.92131	0.000239048	0.00318801	0.929863
Gm23167	2.43054	0.801442	1.9568	0.091723	0.183394	-5.35207
Nup210	2.42779	4.4747	9.26297	3.79599e-05	0.00106515	2.86995
Gm26517	2.42574	0.37995	1.44218	0.192935	0.31253	-6.04849
Gen1	2.42303	0.96907	3.00018	0.0202085	0.0630043	-3.81682
Ncaph	2.42169	4.18422	5.35626	0.00109708	0.00858308	-0.705666
Phf19	2.42017	2.18835	5.42195	0.00102303	0.00826096	-0.630423
Srm	2.4191	6.87464	8.86573	5.03445e-05	0.0012492	2.57617
Pdxp	2.41782	1.40839	3.44246	0.0109949	0.0412832	-3.176
Ticrr	2.41557	1.61344	4.24224	0.00393007	0.0203813	-2.07831
Spdl1	2.41547	3.93097	6.83091	0.000259124	0.00336254	0.843733
Gm13436	2.41461	1.22686	2.35243	0.0513127	0.121414	-4.77581
Gm17111	2.4054	1.35939	3.49435	0.0102553	0.0392933	-3.10218
Cks2	2.40479	5.61552	11.1234	1.14855e-05	0.000556612	4.09179
Gm45762	2.40458	0.40917	1.63255	0.147073	0.257181	-5.80127
Tcf19	2.39819	5.81254	12.6061	5.00997e-06	0.000366545	4.91387
Chtf18	2.39018	3.14544	5.54138	0.000902264	0.00762961	-0.495197
Gm47705	2.38435	1.89763	3.56211	0.00936946	0.0369987	-3.00629
Traj20	2.38244	3.65525	5.62632	0.000826072	0.00718646	-0.400244
Trbj1.7	2.38091	5.42953	6.62304	0.000312906	0.00374262	0.642054
Orm3	2.38005	1.14716	1.7292	0.12789	0.23222	-5.67056
Hist1h1d	2.37936	0.650491	2.74361	0.0290922	0.0812846	-4.19567
Pole	2.37794	2.94655	7.30241	0.000171659	0.00258021	1.28279
Pkmyt1	2.37684	5.30996	9.39609	3.46137e-05	0.00103212	2.96558
Ctla2a	2.37235	4.81175	9.37849	3.50363e-05	0.00103663	2.95302
Itih3	2.36774	4.24518	5.8257	0.000673941	0.00620733	-0.181282
Saa3	2.36265	4.91671	4.915	0.00178079	0.0119177	-1.22728
Kifc1	2.36139	4.32375	9.48774	3.25043e-05	0.00100399	3.03063
Enkd1	2.36066	1.94505	4.02129	0.00517208	0.024532	-2.37258
Sept1	2.36065	5.82174	15.3743	1.32297e-06	0.000217352	6.17517
Snord43	2.35772	4.59453	5.28972	0.00117822	0.00898954	-0.782504
Gm25117	2.35645	1.71499	2.21869	0.0624308	0.139314	-4.97273
Gm24187	2.35567	7.2511	3.57272	0.00923843	0.0365841	-2.99133
AI504432	2.35565	0.627999	1.85086	0.107117	0.204625	-5.50194
Slc52a3	2.35447	2.6095	3.00239	0.0201459	0.062946	-3.81358
Wdhd1	2.34906	3.28778	6.89945	0.000243737	0.00322049	0.909121
Gm49728	2.3452	1.94438	2.96089	0.0213577	0.065409	-3.87459
Abcb9	2.34514	3.12548	6.10927	0.000508752	0.00514758	0.120901
Ccl12	2.34458	2.69328	3.16362	0.0160887	0.0536824	-3.57781
Cenps	2.34438	2.93688	4.94878	0.00171434	0.0115892	-1.18634
Ccl5	2.34065	6.1059	14.9003	1.63389e-06	0.000231947	5.98069
Kmt5a	2.3386	3.10916	4.21292	0.00407424	0.020814	-2.11695
Hist1h2ab	2.3345	1.85264	3.97404	0.00549014	0.0255745	-2.43643
Tacc3	2.32432	5.91675	13.6629	2.92537e-06	0.000287505	5.43299
Gm22890	2.3237	0.919761	1.77091	0.120366	0.222553	-5.61321
Pbk	2.32336	4.39204	7.1662	0.000192919	0.00278081	1.1585
Gale	2.31965	3.79201	9.1522	4.10257e-05	0.00112596	2.78932
Slc7a1	2.31947	1.98499	4.16536	0.0043205	0.021601	-2.17988
Ptpn7	2.31818	4.85644	8.70348	5.66766e-05	0.00133886	2.45241
Traj18	2.31744	4.34114	8.81704	5.21563e-05	0.00127701	2.53927
Gm30409	2.31742	0.636309	1.23827	0.255969	0.382538	-6.29443
Ccdc18	2.31006	0.845794	2.55221	0.0383463	0.0989204	-4.47975
Gm10146	2.30588	2.35069	5.40026	0.00104684	0.00838288	-0.655196
Rbx1.ps	2.30407	0.999646	2.35337	0.0512424	0.121341	-4.77443
Gm2225	2.30167	0.907406	2.16954	0.0671048	0.1465	-5.04466
Emp1	2.29972	0.764493	2.81323	0.0263346	0.0760129	-4.09255
Tspyl4	2.29653	0.464265	1.33254	0.224883	0.348803	-6.18346
Trac	2.29469	7.08218	11.4885	9.27944e-06	0.000499668	4.30541
Baiap3	2.29353	2.76585	4.35994	0.00340543	0.0185909	-1.92452
Tmsb10	2.2935	5.22981	9.08053	4.31586e-05	0.00114877	2.73662
Mybl2	2.29255	2.88234	6.20064	0.000465616	0.00485555	0.216024
Cxcr3	2.29062	6.76867	16.7743	7.34019e-07	0.000169113	6.70558
Gm7931	2.28772	2.75792	5.2928	0.00117432	0.0089773	-0.778927
Gm37560	2.28338	1.12624	2.32554	0.0533737	0.124645	-4.81552
Gm44321	2.28232	1.03824	1.54075	0.167765	0.282774	-5.92235
Mup20	2.28156	1.0214	2.61682	0.0349204	0.0926157	-4.38382
Setd6	2.27746	3.86033	4.23501	0.00396512	0.0204724	-2.08784
X9230114K14Rik	2.27745	0.466204	1.97248	0.0896371	0.180275	-5.32968
Tma7.ps	2.27425	0.611921	1.84226	0.108473	0.206624	-5.514
Cd7	2.27276	6.12288	4.99509	0.00162767	0.011175	-1.13048
Syce2	2.27181	3.6142	6.4058	0.000382938	0.00426451	0.425718
Mcm10	2.2677	3.4905	8.2853	7.76005e-05	0.00160146	2.12285
Trbd1	2.26558	7.33583	7.05993	0.000211578	0.00293535	1.06011
Cyp2c70	2.26277	2.23637	2.50567	0.0410293	0.103894	-4.54883
Col6a1	2.26149	0.433926	2.01526	0.0841802	0.172459	-5.26835
Cd40lg	2.25747	4.25493	6.30745	0.000420313	0.00454391	0.325859
Trdv4	2.25174	3.26566	3.03584	0.0192225	0.060859	-3.7645
Abcb1a	2.25171	2.42602	5.45941	0.000983314	0.00805173	-0.587797
Gm44636	2.24932	0.841367	1.65003	0.143415	0.252386	-5.77787
Tmem163	2.24919	0.347063	1.95527	0.0919297	0.183702	-5.35426
Gm6745	2.24675	2.53865	3.47253	0.0105595	0.0400549	-3.13318
Plcxd2	2.24217	0.954747	2.83723	0.0254487	0.0741256	-4.05704
Traj17	2.2403	5.00577	8.23551	8.06297e-05	0.00163923	2.08256
Rps24.ps3	2.23672	1.24	2.47778	0.042729	0.106986	-4.59021
Tespa1	2.23238	2.56381	4.26918	0.00380259	0.0199806	-2.04293
Dtl	2.22456	2.66535	5.12064	0.00141624	0.0101498	-0.980644
Sgo2a	2.22395	1.29026	3.41658	0.0113851	0.0422848	-3.21293
Gm49751	2.22344	-0.391074	0.937646	0.379986	0.507829	-6.61078
Hmgn2	2.22105	7.19108	13.8892	2.62035e-06	0.000270491	5.53772
Rarres1	2.21905	1.2711	1.75439	0.123294	0.226358	-5.63599
Wee1	2.21893	3.28662	5.34963	0.00110487	0.00860523	-0.713288
H2afx	2.21887	6.53305	14.1138	2.35287e-06	0.000266671	5.63961
Hmgn5	2.21712	3.12322	5.40067	0.00104639	0.00838288	-0.654733
Gm25395	2.20943	3.10906	4.11472	0.00460091	0.0226643	-2.24727
Slamf1	2.20238	1.63918	3.9255	0.00583927	0.0266722	-2.50235
Gm4828	2.20147	3.08371	3.38747	0.011842	0.0433394	-3.25457
Jaml	2.19901	3.56422	6.07	0.000528651	0.0052618	0.0796918
Car2	2.19846	4.94873	7.92696	0.000102678	0.00185782	1.82766
Tgtp1	2.19841	4.15884	6.97305	0.00022835	0.00309771	0.978735
A630081D01Rik	2.19646	2.31039	4.41833	0.00317419	0.0177517	-1.849
Cenpn	2.19584	3.32842	4.94103	0.00172934	0.0116358	-1.19572
Gm15526	2.19352	1.10033	1.58224	0.158099	0.271066	-5.86803
X6720475M21Rik	2.19334	-0.16071	1.25358	0.250682	0.377124	-6.27675
Ung	2.19094	3.3604	6.08315	0.00052189	0.00521297	0.093517
Podnl1	2.18943	3.57555	4.73332	0.00219099	0.0137347	-1.45041
Gm44941	2.18779	-0.00712283	0.903867	0.396438	0.523717	-6.64224
Gm43627	2.18723	0.365688	1.4276	0.196936	0.316747	-6.06678
Plp2	2.18722	5.78118	10.5101	1.66778e-05	0.000687358	3.7148
Fcho1	2.18484	4.7133	9.74549	2.7313e-05	0.000896862	3.21015
Ppa1	2.18162	5.2095	6.70916	0.000289231	0.00357192	0.726232
Spc25	2.18051	4.31956	9.02835	4.47909e-05	0.00117442	2.69799
Arg1	2.17969	6.57351	3.01143	0.0198918	0.0624155	-3.8003
Gm25540	2.1782	0.222356	1.83616	0.109444	0.207837	-5.52254
Fam72a	2.17342	2.61195	5.26335	0.00121222	0.00913485	-0.813133
Cenpm	2.16534	3.35977	7.22445	0.000183484	0.00270027	1.2119
Izumo1r	2.15964	2.64008	3.23687	0.0145424	0.0501052	-3.47146
Tnfsf14	2.15919	3.92709	6.68865	0.00029468	0.00361697	0.706267
Gm3150	2.15727	1.22947	2.47076	0.0431683	0.107702	-4.60062
C9	2.15622	2.54633	4.51778	0.00281918	0.0163116	-1.72154
Klra9	2.15557	3.07848	6.21062	0.00046116	0.00484029	0.226345
Klrb1f	2.15526	3.32315	4.88347	0.00184539	0.0122278	-1.26564
Gm28913	2.1544	2.12671	3.29939	0.0133485	0.0471752	-3.38112
Gm9385	2.1508	0.887895	2.74991	0.0288307	0.0807627	-4.18634
Gm13342	2.15014	0.545837	1.57762	0.159149	0.272434	-5.87411
Plk4	2.1497	3.43762	5.92271	0.000611476	0.00578856	-0.0767052
Gm10282	2.14886	4.67879	7.40439	0.000157469	0.00244808	1.37453
Ranbp1	2.14415	6.2963	11.567	8.87038e-06	0.000492744	4.35037
Trbj2.2	2.14373	2.57662	2.04302	0.0808173	0.167734	-5.22838
Gm14541	2.14273	0.986846	2.5406	0.0389979	0.100197	-4.49698
Rad54l	2.14114	3.11135	4.33552	0.00350758	0.0190241	-1.95626
Exo1	2.13947	1.99987	4.3343	0.00351277	0.0190346	-1.95784
Mif	2.13659	6.95726	13.1718	3.73744e-06	0.00032028	5.19809
Anp32b	2.13588	7.91871	5.17546	0.00133366	0.00971655	-0.915947
Gm8129	2.13479	1.17578	2.52551	0.0398622	0.101748	-4.51938
Tuba4a	2.13285	5.23799	10.9326	1.28726e-05	0.000587373	3.97701
Fam83d	2.12801	1.48603	3.69319	0.00788231	0.0328815	-2.82246
Gm6542	2.12688	2.48156	3.3373	0.0126762	0.0454585	-3.32655
Ska3	2.12516	3.24712	3.5427	0.00961448	0.0376279	-3.03371
Pglyrp1	2.12033	2.0128	3.47017	0.0105931	0.0401498	-3.13655
Hells	2.11956	3.52507	5.83475	0.000667824	0.00617068	-0.171477
Rgs18	2.11929	2.72112	3.30554	0.013237	0.0469068	-3.37227
Nhp2	2.1172	5.64478	9.58665	3.03899e-05	0.000957624	3.10011
Tubb1	2.11608	3.61897	4.19623	0.00415885	0.0211014	-2.139
Mms22l	2.11566	3.46185	5.59617	0.000852263	0.00733479	-0.433835
Col1a1	2.11538	0.854327	1.45349	0.189882	0.308936	-6.03423
Rpl28.ps3	2.11465	1.06931	2.94413	0.0218688	0.066539	-3.89926
Cxcr6	2.11458	6.87154	11.608	8.66508e-06	0.000485175	4.37369
Arhgef39	2.11195	4.72301	6.69519	0.000292931	0.00360495	0.712634
Ska1	2.107	2.8324	5.47961	0.000962606	0.00795445	-0.564883
Lsm2	2.10401	4.43025	6.95548	0.000231921	0.00313303	0.962174
Pglyrp2	2.1012	4.38327	6.78265	0.000270615	0.00342324	0.797365
Traj34	2.10044	2.38163	2.47116	0.0431432	0.107659	-4.60003
Akap17b	2.10016	0.682619	2.40394	0.0475893	0.115473	-4.69963
Eif5al3.ps	2.09958	2.37799	4.27842	0.00375992	0.019843	-2.03082
Ddias	2.09833	2.17855	3.16427	0.0160744	0.0536601	-3.57687
Trbv16	2.09794	3.0269	4.10915	0.00463295	0.0227742	-2.2547
Gm11942	2.09731	1.65821	1.75083	0.123933	0.22714	-5.64088
Gm15564	2.09656	4.62298	3.79828	0.00687507	0.0299604	-2.67673
Trbv13.3	2.09517	3.61668	4.75415	0.00213903	0.0135231	-1.42458
Trbv17	2.09381	3.27446	4.23546	0.00396293	0.0204721	-2.08724
Hmgb3	2.09325	3.35038	6.08493	0.000520984	0.00521223	0.0953832
Glipr2	2.0872	5.69265	7.21122	0.00018558	0.00271516	1.1998
Ube2t	2.08463	2.88687	6.09199	0.000517405	0.00518795	0.102788
Clnk	2.08454	3.29285	4.56874	0.00265444	0.0156286	-1.65681
Calhm6	2.07763	8.06333	8.93793	4.77879e-05	0.00121266	2.63053
Gem	2.07693	5.27045	8.36485	7.30239e-05	0.00153634	2.18675
Gm23935	2.07625	12.5227	2.83049	0.0256944	0.0746555	-4.06701
Insl6	2.07403	1.6095	3.66447	0.00818478	0.033832	-2.86255
Impa2	2.07369	2.61299	4.75644	0.0021334	0.0134997	-1.42174
Slco4a1	2.07334	-1.19372	0.667269	0.526216	0.640908	-6.83575
Gm16196	2.07256	0.332731	1.85034	0.107198	0.20464	-5.50267
Itk	2.07116	4.40347	6.03051	0.000549551	0.00540503	0.0380392
Gins2	2.07038	3.41392	7.389	0.000159523	0.00246637	1.36076
Cyp2c50	2.06777	1.56109	3.5614	0.00937841	0.0370236	-3.0073
Lag3	2.06665	1.96064	2.13419	0.0706828	0.151799	-5.09622
Yars2	2.06466	3.68235	3.35742	0.0123344	0.0445508	-3.29766
Gm15920	2.06384	1.22733	1.96873	0.0901323	0.181037	-5.33505
Serpinb6b	2.06291	5.88164	7.83604	0.000110422	0.00194985	1.75081
Mcm8	2.06091	2.59346	3.86717	0.00629134	0.0282397	-2.58202
Gm26765	2.06038	1.03189	2.51345	0.0405672	0.103056	-4.53728
mt.Atp6	2.06028	7.07314	10.172	2.06591e-05	0.000780492	3.4966
Ctla4	2.06009	1.28574	1.35388	0.21832	0.342059	-6.15766
Gm28875	2.058	6.09966	8.24345	8.0138e-05	0.00163226	2.089
Cd5	2.05661	3.07151	4.49668	0.00289067	0.0166012	-1.74846
Atp10a	2.05443	2.51927	3.41214	0.0114536	0.0424383	-3.21928
Bcl2	2.05027	3.79556	8.03678	9.41303e-05	0.00177333	1.91943
Atp8b2	2.04944	2.47554	5.14079	0.00138524	0.0100145	-0.956813
Rom1	2.04914	3.5462	4.20221	0.00412832	0.0209911	-2.13109
Gm22571	2.03798	3.74306	3.7492	0.00732687	0.031251	-2.74461
Rpl32l	2.037	0.363254	1.62388	0.148922	0.259639	-5.81285
Rfc4	2.03645	5.59448	10.0879	2.18094e-05	0.000800123	3.44116
Cdca5	2.03325	4.7824	6.13231	0.000497463	0.0050692	0.144996
Npm3	2.03097	5.07577	6.61048	0.000316537	0.00376682	0.629705
Rpl38.ps2	2.0304	2.64915	4.54189	0.00273986	0.0159823	-1.69086
Gm12577	2.0293	1.17059	1.82166	0.111785	0.210801	-5.54279
Gm44174	2.02752	2.71807	3.32142	0.0129533	0.0462044	-3.34939
Gm37829	2.02068	1.93506	4.06055	0.00492311	0.0236626	-2.31977
Zfp683	2.01967	3.28055	7.2102	0.000185742	0.00271516	1.19888
Gm43727	2.01924	0.923802	1.24833	0.252485	0.378862	-6.28283
Cit	2.0163	2.29212	4.51065	0.0028431	0.0164161	-1.73062
Trbj2.6	2.0156	5.41203	6.88846	0.000246132	0.00324363	0.898678
Dctd	2.0122	1.13213	2.37471	0.049667	0.118912	-4.74288
Ldhc	2.00999	0.830249	2.34466	0.0518993	0.122505	-4.78728
Gm43761	2.00528	1.9302	2.96114	0.0213504	0.065409	-3.87423
Snora57	2.0031	1.08699	1.15608	0.285992	0.413853	-6.38692
Cd3e	2.00225	4.68968	10.7282	1.45744e-05	0.000626388	3.85154
Gm47283	2.00146	4.28574	6.24882	0.000444533	0.00471507	0.265753
Cenpu	1.99849	1.71821	2.68788	0.0315176	0.0862774	-4.27834
Gm20069	1.99431	1.79697	3.27367	0.0138266	0.0483982	-3.41825
Gm10925	1.9932	7.38099	9.11345	4.21638e-05	0.00114396	2.76087
Lars2	1.9876	8.45686	4.14449	0.00443376	0.0220339	-2.20761
Pidd1	1.98435	4.09926	5.29216	0.00117514	0.0089773	-0.77968
Gm43811	1.98346	1.08572	1.72049	0.129516	0.234444	-5.68246
Gpsm2	1.98209	3.39892	6.36219	0.00039903	0.00437439	0.381588
Selenoh	1.98146	5.30793	7.73583	0.000119732	0.0020521	1.66515
Acta2	1.98125	2.17638	3.60138	0.00889433	0.035552	-2.95099
Apol7e	1.98071	3.05692	3.10443	0.0174666	0.0568363	-3.66411
Tes	1.97994	3.84325	7.32386	0.000168558	0.00254722	1.30218
Trbv1	1.97442	5.04542	5.77855	0.000706862	0.00644662	-0.232575
Chek1	1.9731	2.80654	5.19682	0.00130294	0.00957216	-0.890855
Gm4432	1.97175	2.64159	2.25476	0.0592108	0.13425	-4.91977
Diaph3	1.97169	1.95602	3.98306	0.00542775	0.0253951	-2.4242
Bcl11b	1.96936	2.30593	4.65832	0.00239005	0.0145599	-1.54396
X2300009A05Rik	1.96385	1.89674	3.09443	0.0177117	0.0574741	-3.67873
Serping1	1.96356	5.39298	10.356	1.83722e-05	0.000734356	3.61633
AI506816	1.95948	5.85321	8.42809	6.96027e-05	0.001498	2.23714
Rfc5	1.95501	4.90014	5.95232	0.00059372	0.00567676	-0.0450315
Tipin	1.95284	5.84449	7.71283	0.000121992	0.00206564	1.64535
Kpna2	1.95118	6.8567	12.9009	4.29407e-06	0.000346423	5.06386
Trbd2	1.95065	7.58203	6.5416	0.000337316	0.00393741	0.561634
Eya2	1.94824	2.37753	3.95905	0.00559545	0.025902	-2.45675
Blm	1.94674	2.00103	3.61746	0.00870737	0.035074	-2.9284
Gm11808	1.94411	0.663316	1.98437	0.0880862	0.178175	-5.31267
Aoc2	1.94272	0.590246	1.67945	0.137448	0.244796	-5.73823
Tfdp1	1.93806	5.27555	11.6236	8.58869e-06	0.000485175	4.38251
Tmem154	1.93751	3.41141	6.33644	0.000408887	0.00445854	0.35542
Gm17435	1.93724	0.988181	2.47717	0.0427667	0.107052	-4.5911
Lin9	1.93615	1.6629	2.85182	0.0249259	0.0730877	-4.03548
Hmgb1.ps6	1.93429	-0.210475	0.842327	0.427751	0.552309	-6.6972
Cdca7	1.93418	4.71652	8.2457	7.99991e-05	0.0016318	2.09082
Gm11560	1.93316	1.94723	2.05823	0.0790303	0.165134	-5.20641
Gm47692	1.93247	0.370363	1.43979	0.193584	0.31322	-6.05149
Klrc1	1.93239	4.85469	7.5089	0.000144285	0.00230697	1.46739
Kntc1	1.93179	2.73631	4.72926	0.00220129	0.0137665	-1.45545
Alyref	1.93033	3.33491	3.09966	0.0175831	0.0571622	-3.67108
Gm24615	1.9301	3.06368	1.6604	0.141284	0.249771	-5.76393
Rgs16	1.92963	0.880094	2.41129	0.0470811	0.114582	-4.68875
Gramd4	1.92835	2.49918	2.84297	0.0252415	0.0737208	-4.04855
Chaf1a	1.92794	2.59241	5.35592	0.00109747	0.00858308	-0.70605
Gm14681	1.92654	1.82476	2.78616	0.0273727	0.0780792	-4.13263
Atad5	1.92297	3.21173	4.98999	0.00163698	0.0112225	-1.13662
Exosc8	1.92116	4.93951	9.62796	2.95536e-05	0.000941828	3.1289
Morn2	1.91993	0.943349	1.18124	0.276503	0.403717	-6.35905
Sft2d3	1.91882	2.79472	3.58571	0.00908079	0.0361023	-2.97304
Aarsd1	1.9183	0.628946	2.15905	0.0681467	0.148096	-5.05997
Tnfrsf18	1.91687	3.78719	5.68427	0.000778231	0.00687013	-0.336049
Slamf7	1.91628	4.89958	9.8185	2.60185e-05	0.000872707	3.26011
Brca1	1.91584	2.76514	4.9067	0.00179755	0.0119843	-1.23737
Pheta2	1.912	0.238669	1.12091	0.299708	0.428015	-6.4252
Rtn4rl1	1.91082	2.24508	3.67505	0.00807191	0.0334658	-2.84777
Stk26	1.91031	2.20712	4.31678	0.00358829	0.0192701	-1.98068
Il4	1.90959	2.05658	3.01714	0.0197332	0.0620426	-3.79193
Slc22a1	1.90399	3.29288	5.02061	0.001582	0.0109579	-1.09984
Fxn	1.90277	3.18065	4.48006	0.0029484	0.0168191	-1.76971
Gm10156	1.90241	1.85788	2.60898	0.0353184	0.093407	-4.39546
Cdk2ap1	1.90124	2.13253	3.6744	0.00807882	0.0334827	-2.84868
Ccr2	1.89849	4.24251	3.26801	0.0139341	0.0486411	-3.42642
Pmf1	1.8951	5.04154	8.876	4.99717e-05	0.0012492	2.58393
Hist1h3f	1.89373	3.76	7.47114	0.000148899	0.00235922	1.43397
Cdt1	1.89365	5.60899	9.6468	2.91807e-05	0.000938458	3.14199
Anln	1.89335	2.9892	5.30033	0.00116484	0.00892624	-0.770207
Hist1h3e	1.89304	4.85996	6.61459	0.000315343	0.00376051	0.63375
Tmem160	1.88968	4.71281	1.77232	0.120119	0.222301	-5.61127
Gm23723	1.88842	1.81724	2.74295	0.0291199	0.0813183	-4.19666
Cdca7l	1.8871	4.13541	8.40123	7.10331e-05	0.0015218	2.21578
Marco	1.8862	10.4836	16.8843	7.02238e-07	0.000165523	6.74467
Mir669n	1.88509	2.32176	2.45717	0.0440319	0.109314	-4.62077
Ly6a	1.88401	9.97391	12.943	4.2017e-06	0.000343318	5.08494
Nt5dc2	1.88059	1.9645	3.86961	0.00627168	0.0281694	-2.57868
Basp1	1.87876	2.75832	3.03997	0.0191116	0.0605762	-3.75844
Gpr34	1.87511	3.57774	3.21332	0.0150215	0.0512159	-3.5056
Rdh16f2	1.87374	2.62179	3.62739	0.00859405	0.0348172	-2.91447
Ezh2	1.87327	3.73035	6.13017	0.000498501	0.0050692	0.142759
Chsy1	1.87321	4.0544	7.53749	0.000140898	0.00227124	1.4926
Gm13532	1.87036	0.334429	1.53971	0.168013	0.28309	-5.9237
Dbf4	1.8688	3.03682	5.03402	0.00155857	0.0108507	-1.08377
Rpl28.ps1	1.86867	1.55432	2.74638	0.028977	0.0810382	-4.19157
Smc4	1.86518	6.18136	11.0226	1.21957e-05	0.000569155	4.03144
E2f8	1.86385	2.54596	4.11614	0.00459277	0.022648	-2.24537
Lig1	1.86152	5.46651	9.26364	3.7942e-05	0.00106515	2.87044
Gm28661	1.86145	5.29881	6.82042	0.000261574	0.0033751	0.833677
Brip1	1.86092	2.77055	4.06698	0.00488357	0.0235531	-2.31113
Ccdc138	1.86056	0.95744	2.23577	0.060884	0.136862	-4.94766
Fhl1	1.8605	2.01326	2.42466	0.0461705	0.113104	-4.66894
mt.Co2	1.86	5.22236	9.35116	3.57041e-05	0.00104016	2.93346
Gins3	1.85759	3.49121	5.36226	0.00109007	0.00855376	-0.698764
Isg15	1.85176	6.71413	8.15525	8.57995e-05	0.00169293	2.01712
Sit1	1.85161	4.1345	4.87324	0.00186691	0.0123124	-1.27813
Snora34	1.8512	1.33464	1.57084	0.160703	0.273926	-5.88302
Trbj1.4	1.84856	5.73417	2.01905	0.0837129	0.171827	-5.2629
Fancd2	1.84787	2.33872	4.39449	0.00326645	0.018038	-1.87977
Gm9531	1.84546	0.964006	2.02625	0.0828328	0.170644	-5.25254
Cxcl10	1.84405	7.58835	8.69345	5.70965e-05	0.00134411	2.44469
Mcm5	1.84396	6.75532	9.2769	3.7593e-05	0.00106304	2.88003
Rbm3.ps	1.84267	1.91032	3.74697	0.00734817	0.0313133	-2.7477
Gm7488	1.84142	1.37588	2.96289	0.0212977	0.0653248	-3.87165
Rrm1	1.8375	5.02453	5.00325	0.00161291	0.0110899	-1.12067
E430014B02Rik	1.83668	1.04572	2.27877	0.0571609	0.130731	-4.88445
Rgcc	1.83656	3.36123	2.75746	0.0285203	0.080197	-4.17514
Ugcg	1.83449	4.16411	7.3579	0.000163767	0.00249901	1.33284
Stk39	1.83437	2.47056	4.27951	0.00375493	0.0198241	-2.0294
Kcnab2	1.83258	4.57757	9.16034	4.07911e-05	0.00112187	2.79528
Zcchc18	1.83049	2.43516	3.13404	0.0167623	0.0553259	-3.62091
Gm4956	1.82979	3.03113	3.82988	0.00660033	0.0291061	-2.63321
Gm45855	1.82974	1.24249	2.49499	0.0416714	0.105031	-4.56467
Themis	1.8271	1.3347	2.87359	0.0241663	0.0714116	-4.00331
Nlrc3	1.82603	3.19633	4.02401	0.00515436	0.0244645	-2.3689
Cmc2	1.82542	3.29729	4.67253	0.00235083	0.0143708	-1.52616
Hist1h2ac	1.82538	2.2952	4.26786	0.00380871	0.0199879	-2.04466
Mcm2	1.82494	5.50159	6.90763	0.00024197	0.00320815	0.916893
Gm4617	1.823	5.20778	8.70332	5.66831e-05	0.00133886	2.45229
Recql4	1.82166	1.83866	3.06935	0.0183422	0.0588812	-3.7154
Cdkn2c	1.82015	3.34061	4.40203	0.00323693	0.0179455	-1.87002
Cish	1.81589	4.03627	6.3174	0.000416352	0.00451497	0.336016
Bub1b	1.81289	5.13838	4.3272	0.00354315	0.0191378	-1.96709
Mutyh	1.80631	3.02123	2.82094	0.0260465	0.0753981	-4.08114
Kctd7	1.8063	2.00619	3.64934	0.00834919	0.0342597	-2.88372
Gm37490	1.80514	1.95418	2.87756	0.0240303	0.071237	-3.99744
Dhrs13	1.80123	2.37205	4.03087	0.00511002	0.0243033	-2.35966
Pkp3	1.79911	3.8834	7.06407	0.000210814	0.00293535	1.06397
Hsd11b1	1.79861	4.79947	9.27854	3.75501e-05	0.00106304	2.88121
Rbm3	1.79838	6.89289	10.2363	1.98248e-05	0.000760995	3.53871
Gm12322	1.79817	0.0396148	1.19154	0.272695	0.399876	-6.34753
Mrpl18	1.79613	6.30214	11.2095	1.09159e-05	0.000540476	4.14287
Trbj1.5	1.79331	6.24007	3.44224	0.0109981	0.0412841	-3.17631
Ces3a	1.78784	4.17246	4.65336	0.00240389	0.0146242	-1.55018
Ppif	1.78737	3.77621	7.50119	0.000145213	0.00231033	1.46059
D730005E14Rik	1.78592	3.16567	4.75951	0.00212587	0.0134824	-1.41794
C8b	1.78281	0.643337	1.55634	0.164069	0.278148	-5.90201
Lss	1.782	1.85296	2.60368	0.0355904	0.0938967	-4.40333
X4930579G24Rik	1.78189	3.69739	4.24703	0.0039071	0.0202921	-2.07202
Mctp2	1.77967	1.80401	3.10466	0.0174611	0.0568363	-3.66378
Sept6	1.77879	4.21741	7.92598	0.000102758	0.00185782	1.82685
Rpa2	1.77824	5.38698	9.3663	3.53323e-05	0.00103663	2.94431
mt.Nd1	1.77786	14.6717	8.97027	4.66904e-05	0.00119961	2.65474
Acod1	1.77369	5.23431	6.15999	0.000484276	0.00496789	0.173843
Mcm7	1.77306	6.3143	13.2519	3.58899e-06	0.000315248	5.23713
Kif23	1.77215	4.85146	8.63775	5.94948e-05	0.00137297	2.40163
mt.Atp8	1.76921	4.86917	6.38088	0.000392042	0.00433824	0.400529
Cyp2j5	1.76722	0.94641	2.28794	0.0563974	0.129448	-4.87094
Snrnp25	1.76648	4.95686	9.60624	2.999e-05	0.00095142	3.11378
Snrpd1	1.75972	5.10331	8.68204	5.75788e-05	0.00134633	2.43589
Banf1	1.75785	6.54433	12.4472	5.45167e-06	0.000381183	4.83129
Gm26873	1.75752	1.46277	2.77253	0.0279115	0.0790544	-4.15281
Gbp4	1.7575	7.43158	6.61415	0.000315472	0.00376051	0.633312
Magohb	1.75408	3.53681	5.74477	0.000731551	0.00660323	-0.269503
P2rx1	1.75382	1.99476	2.97488	0.0209409	0.0646132	-3.85401
Gm21963	1.75358	-0.0527835	1.27285	0.24416	0.369965	-6.2543
Bzw2	1.7527	4.01273	6.79004	0.000268818	0.00341897	0.804487
Carmil2	1.75163	2.55901	4.34855	0.00345267	0.0187959	-1.93932
mt.Nd2	1.75044	10.8667	13.6855	2.89315e-06	0.00028634	5.44355
Zgrf1	1.7503	1.76888	3.07678	0.0181529	0.058487	-3.70453
Apol9b	1.75026	2.37867	3.21428	0.0150018	0.051161	-3.50422
Ccl2	1.74953	7.72757	8.37831	7.22801e-05	0.00153445	2.1975
Gimap1os	1.7483	1.89376	3.54504	0.00958463	0.0375779	-3.0304
AA465934	1.7471	2.59297	4.13307	0.00449709	0.0222935	-2.22281
Gm9761	1.74506	2.32073	3.36182	0.0122608	0.0443878	-3.29133
Rps27a.ps2	1.74408	0.86356	2.19316	0.0648162	0.143034	-5.01013
Ube2s	1.74065	3.16576	4.40753	0.0032156	0.0178554	-1.86292
Gm16892	1.73747	0.604208	1.72647	0.128397	0.232957	-5.67428
Gm13012	1.73585	2.73428	3.86095	0.00634175	0.0283573	-2.59054
Orc6	1.73487	5.12688	6.25995	0.000439819	0.00468985	0.277191
Gm11273	1.73456	2.06639	3.07999	0.0180719	0.0583331	-3.69984
Ybx3	1.73103	3.42653	4.07997	0.00480482	0.0233238	-2.29372
Trbv15	1.72988	2.83724	2.37262	0.0498188	0.119094	-4.74597
Gm13341	1.72806	4.57643	7.0615	0.000211288	0.00293535	1.06157
Tonsl	1.72623	3.75157	3.55097	0.00950932	0.0374143	-3.02203
Rbmx2	1.7244	3.13076	5.29631	0.00116989	0.00895129	-0.774859
Gm12346	1.72306	2.59445	4.21963	0.00404071	0.0207404	-2.10809
Gm37718	1.71955	1.48998	2.12902	0.0712222	0.152678	-5.10375
Ptgr1	1.71929	2.34032	3.87664	0.00621544	0.0279884	-2.56906
Scarna13	1.71856	2.12964	3.12344	0.0170107	0.0558964	-3.63636
Gm7480	1.71714	1.81757	3.07273	0.0182558	0.0587244	-3.71045
Elovl6	1.71699	1.25041	2.1779	0.0662857	0.145151	-5.03245
Gm9009	1.71525	-0.216806	0.821678	0.438647	0.561657	-6.71494
mt.Nd3	1.71481	4.14228	4.8783	0.00185624	0.0122722	-1.27196
Gm42047	1.71374	5.59552	8.51203	6.53391e-05	0.00145171	2.30346
Hist1h1a	1.71373	2.47086	2.24259	0.0602781	0.135826	-4.93765
Gm14253	1.71223	1.30223	1.37217	0.212831	0.335705	-6.13537
Cyfip2	1.71218	5.04524	4.91212	0.00178659	0.0119395	-1.23078
mt.Co3	1.70938	6.31373	8.5106	6.54091e-05	0.00145171	2.30234
Gmnn	1.70736	6.31673	9.86976	2.51512e-05	0.00086079	3.29495
Tnf	1.70235	5.78427	7.11531	0.000201612	0.00285056	1.11154
Suv39h1	1.69833	3.95084	4.62469	0.00248571	0.0149355	-1.58618
Gm5844	1.69212	0.969801	2.08835	0.0756093	0.159767	-5.16283
Rps6.ps3	1.6903	1.7876	1.18729	0.274262	0.401448	-6.35229
Nup107	1.68938	4.71406	5.68855	0.000774817	0.0068486	-0.33132
Glrx	1.68639	5.60249	10.5321	1.64502e-05	0.00068198	3.72876
Qprt	1.68626	3.60998	5.28019	0.00119039	0.00904796	-0.793563
Rps10.ps1	1.6859	2.00477	2.66388	0.0326261	0.0885529	-4.31395
Phf11c	1.6859	4.06416	5.03073	0.00156429	0.0108673	-1.08772
Gm38020	1.68532	0.989746	2.12841	0.0712853	0.152743	-5.10463
Gm24794	1.68523	1.41501	1.56916	0.161088	0.274516	-5.88522
Pinx1	1.68411	3.75791	3.91535	0.00591534	0.0269479	-2.51618
Bloc1s4	1.68253	5.13455	2.36884	0.0500948	0.119604	-4.75155
Trbj2.4	1.68245	1.02762	1.5409	0.167727	0.282744	-5.92214
Slfn1	1.68187	5.85822	11.3934	9.80337e-06	0.000506531	4.25054
Cbx2	1.68034	1.29497	2.27295	0.0576514	0.131553	-4.89302
Melk	1.67953	3.86439	5.98742	0.000573416	0.00555013	-0.0076365
Faah	1.67952	2.57213	3.40049	0.0116352	0.0428514	-3.23593
Traj11	1.6789	1.19482	1.90119	0.0995133	0.194136	-5.43106
Gm28439	1.67695	7.03641	9.54633	3.12324e-05	0.00097326	3.07187
Bex3	1.67604	4.98216	7.58669	0.000135279	0.00221071	1.53578
Gm6091	1.67502	0.985645	1.77327	0.119954	0.222172	-5.60996
Hspe1	1.67253	5.92781	8.89636	4.92414e-05	0.00123799	2.59929
Ccdc34	1.67244	1.50823	2.61347	0.03509	0.0929078	-4.3888
Gm27326	1.67046	2.11097	1.99291	0.0869896	0.176635	-5.30044
Fam3b	1.67033	2.36611	2.01006	0.0848256	0.173427	-5.27582
Gm45120	1.66945	0.104367	1.42966	0.196367	0.316194	-6.0642
Hsp90aa1	1.66814	8.16154	13.2003	3.68397e-06	0.00032028	5.21198
Pcna	1.66724	7.8674	14.9114	1.62571e-06	0.000231947	5.98534
Cd6	1.6656	3.25348	2.24328	0.0602169	0.135721	-4.93664
Gm38227	1.66415	1.60599	2.41353	0.0469273	0.11436	-4.68543
Mir6905	1.66158	2.22302	2.00884	0.0849779	0.173612	-5.27758
Tpi.rs11	1.66122	1.41509	2.564	0.0376958	0.0978757	-4.46224
Ctps	1.66006	4.08009	6.39131	0.000388202	0.00430607	0.411083
Snhg5	1.65775	4.86145	6.79698	0.000267143	0.00341897	0.811166
Itih4	1.656	5.42467	5.66033	0.000797607	0.00699723	-0.36251
Klk8	1.65527	3.59456	4.49234	0.00290561	0.0166326	-1.754
Ppil1	1.65506	5.82817	8.5028	6.5793e-05	0.00145386	2.2962
Serpina3g	1.65107	9.46565	8.95928	4.70601e-05	0.0012047	2.64652
mt.Nd4	1.64942	12.5024	8.61871	6.03407e-05	0.00137891	2.38685
Qtrt1	1.64878	3.98876	6.09808	0.000514336	0.00517635	0.109177
BC147527	1.64641	4.24931	4.79295	0.00204583	0.0131348	-1.37663
Def6	1.6448	4.56139	7.88226	0.000106406	0.00189775	1.78998
Gm22098	1.64445	2.7976	2.52027	0.0401669	0.102247	-4.52716
X9130230N09Rik	1.6443	2.34803	1.84242	0.108446	0.20662	-5.51377
Trbv19	1.64405	2.82702	3.08782	0.0178756	0.0578787	-3.68839
Mir6924	1.64372	0.645689	1.64264	0.144951	0.254451	-5.78778
Gbp5	1.6409	5.21026	6.5364	0.000338947	0.00394659	0.556468
Trbj1.6	1.64089	5.93878	8.38167	7.2096e-05	0.00153289	2.20018
Gm26109	1.6406	2.69602	1.6559	0.142204	0.250831	-5.76998
Lsm5	1.64052	3.61993	4.31934	0.00357716	0.0192647	-1.97734
Gm44292	1.64046	0.673435	0.891388	0.402647	0.529404	-6.65364
Anxa2	1.64016	7.54892	10.3731	1.81755e-05	0.000731917	3.6273
Hsph1	1.63968	5.53338	7.48652	0.000146999	0.00233175	1.44761
Rangap1	1.63869	5.96339	8.87294	5.00825e-05	0.0012492	2.58162
Gm9645	1.63868	1.98812	1.25219	0.251159	0.377677	-6.27836
Tspo	1.63656	7.6892	9.82809	2.58536e-05	0.000872707	3.26664
Gbp6	1.6362	4.46496	6.30482	0.000421365	0.00455178	0.323177
Nup37	1.63568	3.64126	6.27321	0.000434271	0.0046481	0.290813
Hnrnpd	1.6345	3.38824	5.53035	0.000912722	0.00767146	-0.507602
Mboat1	1.63316	0.506905	1.55086	0.165361	0.279891	-5.90918
Cobll1	1.62933	1.32777	2.42772	0.0459646	0.112816	-4.66441
Gm4654	1.62908	0.909354	2.10889	0.0733611	0.156191	-5.13302
Gm13339	1.6286	3.49968	4.24562	0.00391384	0.0203196	-2.07387
Gm9575	1.62847	0.893256	1.8058	0.114401	0.214229	-5.56487
Gm26910	1.627	2.83302	3.15524	0.0162766	0.054155	-3.59001
Habp2	1.62578	2.35429	2.7118	0.0304516	0.0841294	-4.24285
mt.Tp	1.62571	6.22073	3.45136	0.0108641	0.0409339	-3.16331
Hist1h2bm	1.62494	1.46763	1.78703	0.117574	0.218714	-5.59092
Gm26110	1.62476	0.262168	1.35391	0.218313	0.342059	-6.15763
Pcna.ps2	1.62457	3.10354	5.16729	0.00134562	0.00978847	-0.925562
Fmc1	1.62319	2.36823	3.75266	0.007294	0.031177	-2.73981
Rps2.ps6	1.61994	1.08782	2.1974	0.0644138	0.142406	-5.00392
Gm13461	1.61945	2.97393	5.07226	0.00149387	0.0105027	-1.03811
Ptma	1.61843	10.3206	12.5874	5.05975e-06	0.000366545	4.90422
Gm16275	1.61792	-0.902093	0.780079	0.461186	0.581742	-6.74957
Rad54b	1.61781	2.14257	3.44749	0.0109208	0.0410705	-3.16883
mt.Nd6	1.61434	9.69833	12.0218	6.86965e-06	0.000434575	4.60395
Hamp	1.61211	3.03726	3.98547	0.00541127	0.0253331	-2.42095
Gm28437	1.6098	6.7198	9.102	4.25067e-05	0.00114442	2.75245
Hirip3	1.60783	3.49588	4.13465	0.00448822	0.0222629	-2.2207
Gm14176	1.60583	1.91819	2.89816	0.0233383	0.0697272	-3.96703
Ran	1.60195	8.37639	10.4686	1.71163e-05	0.000697255	3.68842
Mrpl12	1.60096	5.22089	6.92111	0.00023909	0.00318801	0.929678
Haspin	1.60083	4.63477	5.08912	0.00146629	0.0103762	-1.01804
Izumo4	1.60067	1.70795	2.45218	0.0443531	0.109859	-4.62816
Xrcc5	1.59689	3.13928	3.16248	0.0161143	0.0537423	-3.57948
Gm36723	1.59591	2.33605	3.24285	0.0144234	0.0498542	-3.4628
Hspb8	1.59303	2.24997	2.15018	0.0690417	0.14944	-5.07292
Acsbg1	1.59276	2.32023	3.54861	0.00953915	0.0374688	-3.02535
Haus6	1.59001	3.36796	4.55482	0.00269837	0.0158078	-1.67445
Rpp38	1.58969	3.96241	5.30739	0.00115603	0.00887809	-0.762032
Dnajc9	1.58912	6.41209	9.10842	4.23139e-05	0.00114442	2.75718
Gpnmb	1.58754	1.0108	1.95579	0.0918592	0.183614	-5.35351
Timeless	1.58634	4.11775	6.19462	0.000468327	0.00486465	0.209792
Gm11953	1.58547	1.31798	2.56978	0.0373814	0.0973067	-4.45367
Hpf1	1.58515	4.23316	6.32642	0.000412794	0.00448678	0.345219
Gm19503	1.58287	0.938672	1.6907	0.135229	0.242227	-5.723
Abhd17c	1.58261	2.37645	3.51872	0.00992679	0.0384752	-3.06764
X9330175E14Rik	1.58261	1.67915	2.35382	0.051208	0.121301	-4.77375
Rps25.ps1	1.58207	1.06507	1.37449	0.212142	0.334917	-6.13252
Topbp1	1.58094	3.62276	6.1833	0.000473475	0.00490362	0.198058
Fen1	1.58083	1.52738	2.6526	0.0331613	0.0894529	-4.3307
Gm3699	1.58073	4.83983	3.53504	0.00971308	0.0378821	-3.04454
Dapk3	1.58065	3.18671	1.23379	0.257534	0.38455	-6.29958
S100a11	1.5775	5.11298	5.6958	0.000769082	0.00681935	-0.323325
Nasp	1.5773	4.50032	7.07627	0.00020858	0.0029164	1.07532
Akr1c20	1.57661	0.727179	1.15908	0.284847	0.412791	-6.38362
AF357399	1.57608	3.86018	2.51396	0.0405374	0.103027	-4.53653
Atad2	1.57514	3.97026	5.62341	0.000828568	0.00720142	-0.40349
Chaf1b	1.57191	4.02094	6.28298	0.000430237	0.00462065	0.300825
Snord23	1.57182	1.63706	1.31833	0.229347	0.353461	-6.2005
Gm22858	1.57103	1.49939	1.72051	0.129513	0.234444	-5.68244
Rps27l	1.57081	5.90828	8.57505	6.23318e-05	0.00141065	2.35285
Snora41	1.57063	4.67205	4.1261	0.0045362	0.0224319	-2.23209
Atp5k	1.56947	3.94696	4.24783	0.00390324	0.0202868	-2.07096
Wdr76	1.56862	1.79727	2.34269	0.0520497	0.122736	-4.7902
Gm9118	1.56735	2.67698	4.21307	0.00407349	0.020814	-2.11676
Galnt12	1.56661	2.70364	2.30605	0.0549202	0.126998	-4.84427
X4930478L05Rik	1.56497	0.328499	0.863581	0.416741	0.542303	-6.67857
Gm12565	1.56324	0.536658	1.65765	0.141846	0.250472	-5.76763
Mcm6	1.5626	6.53725	5.65436	0.000802522	0.0070308	-0.36912
Dna2	1.56224	2.27167	2.5037	0.0411467	0.104062	-4.55175
Hsf4	1.56145	1.21345	2.09064	0.0753548	0.159357	-5.1595
Saa4	1.55993	0.364082	0.623076	0.553205	0.663434	-6.8663
Snhg1	1.55942	3.70935	5.31821	0.00114268	0.00881894	-0.749525
Crp	1.55906	3.27275	3.38133	0.0119408	0.0436001	-3.26337
Prr5	1.55896	3.60026	3.82738	0.00662161	0.0291646	-2.63665
Tnfsf8	1.55634	0.965177	1.95133	0.0924625	0.184287	-5.35987
Ipcef1	1.5556	2.36454	3.29819	0.0133705	0.0472253	-3.38286
Stat4	1.55437	3.13246	2.92191	0.0225665	0.068175	-3.93201
Vdr	1.55284	1.26841	1.96333	0.0908481	0.182033	-5.34275
Nutf2	1.55277	5.27993	8.93751	4.78023e-05	0.00121266	2.63021
Mtbp	1.55253	2.94938	3.34979	0.0124628	0.0449223	-3.30861
Txn1	1.55221	8.17874	8.19879	8.29502e-05	0.00166303	2.05269
Ak2	1.55188	7.63846	8.65366	5.87982e-05	0.00136146	2.41396
Gm31597	1.55112	0.456958	1.11088	0.303718	0.431805	-6.43597
Serpinb9	1.54938	6.59203	4.7036	0.00226757	0.0140294	-1.48737
Siah1b	1.54754	1.96683	1.70523	0.132414	0.238307	-5.70326
Gm14029	1.54752	2.39593	3.74291	0.00738707	0.0314589	-2.75333
Gm29216	1.54335	8.993	9.36032	3.54787e-05	0.00103663	2.94002
Zbtb16	1.5431	2.68226	3.29255	0.0134739	0.0475069	-3.39099
Mthfd1l	1.54286	3.7641	4.33323	0.00351735	0.0190346	-1.95924
C330011M18Rik	1.54196	-0.0852508	0.860103	0.418529	0.544143	-6.68165
Ruvbl2	1.5395	6.12686	8.05562	9.27458e-05	0.00176553	1.93506
Gm48611	1.53872	3.7653	3.51353	0.00999574	0.0386146	-3.07498
Mrps22	1.53864	4.20267	5.41709	0.00102831	0.00828665	-0.635973
mt.Nd4l	1.53751	4.89665	6.75454	0.000277571	0.00349237	0.770233
Gnl3	1.53693	4.4619	5.95701	0.000590964	0.00566369	-0.0400312
X4930589L23Rik	1.5365	0.619417	1.57458	0.159844	0.272992	-5.87811
Gm37960	1.53598	0.393079	1.01355	0.344914	0.473335	-6.53687
Rpl19.ps6	1.53474	0.519704	1.33753	0.223334	0.347205	-6.17745
Haus7	1.53292	5.3511	6.57064	0.000328375	0.00386643	0.5904
Rplp0.ps1	1.53182	0.974756	2.08416	0.0760759	0.160584	-5.1689
Gm20604	1.53111	2.32172	3.30223	0.013297	0.0470645	-3.37704
Pfn1	1.52976	10.1159	9.75027	2.72261e-05	0.000896101	3.21343
Igfbp2	1.52929	3.10344	2.93802	0.0220584	0.0669999	-3.90827
Ambp	1.52883	7.39221	7.12931	0.000199177	0.00282751	1.12449
Cd2	1.52558	5.89962	7.43453	0.000153532	0.00239749	1.40143
Traj7	1.52437	2.0145	1.22805	0.259552	0.386455	-6.30616
Gar1	1.52422	4.19768	3.98275	0.00542993	0.0253951	-2.42463
B4galnt1	1.52397	5.90407	5.75331	0.000725225	0.00657569	-0.26016
Dek	1.52218	6.22799	9.42404	3.39545e-05	0.00102403	2.98549
Gm42525	1.52161	1.88069	2.96409	0.0212616	0.0652708	-3.86988
Gm8451	1.52024	1.05934	1.22086	0.262096	0.389294	-6.31437
Gm6477	1.52004	4.05467	6.44611	0.000368708	0.00415123	0.466305
Gm32856	1.51995	1.61895	2.08562	0.0759128	0.160312	-5.16678
Mettl1	1.51773	3.28856	5.19317	0.00130814	0.00959529	-0.895142
Ptprv	1.51602	1.43528	2.03638	0.0816093	0.168692	-5.23795
Gm29667	1.51401	2.02675	2.18187	0.0658998	0.144599	-5.02664
Vcpkmt	1.51255	3.25994	5.34844	0.00110628	0.00860887	-0.714659
Gm14010	1.51035	4.58616	3.64003	0.00845204	0.0345025	-2.89674
Snord104	1.50522	5.1977	4.24098	0.00393617	0.0203903	-2.07997
Dcaf15	1.5044	4.89672	5.74563	0.000730916	0.00660173	-0.268569
Lap3	1.5041	6.59297	9.00321	4.56023e-05	0.00118904	2.6793
Plk3	1.50189	5.07779	3.89216	0.00609313	0.027579	-2.54782
Gm6551	1.50106	0.947314	1.33966	0.222673	0.346446	-6.17487
Mir6236	1.50018	6.55369	0.880497	0.408125	0.534507	-6.66348
Lax1	1.49968	5.16942	8.12067	8.81416e-05	0.00172767	1.98875
Nudc.ps1	1.49908	1.29339	2.23813	0.0606736	0.136564	-4.9442
Lyar	1.49818	4.82976	6.83472	0.000258239	0.00335424	0.847389
Timm8a1	1.49776	3.26831	4.95706	0.00169847	0.0115204	-1.17632
Lef1	1.49708	1.86359	2.7802	0.0276071	0.0784928	-4.14146
Fam185a	1.49681	1.95068	2.42383	0.0462268	0.113191	-4.67018
Gm9800	1.49587	5.19467	7.09425	0.000205338	0.00288006	1.09202
Bhlhb9	1.4957	1.44703	1.91678	0.0972655	0.190971	-5.40898
Coro1a	1.495	9.54926	11.6393	8.51204e-06	0.000485175	4.39143
Npm1	1.49411	8.58068	10.2996	1.90407e-05	0.000743329	3.57989
Zfas1	1.49336	4.50516	5.06915	0.00149901	0.0105335	-1.04181
Gm44674	1.49324	0.775298	1.03589	0.335089	0.464066	-6.51431
Mrpl30	1.49225	4.58509	6.73262	0.000283135	0.00352725	0.749013
Fga	1.49212	6.41249	8.38931	7.16786e-05	0.00152864	2.20628
H2afz	1.48958	8.6374	11.6223	8.59471e-06	0.000485175	4.38181
Tigar	1.4874	1.56329	2.42015	0.0464756	0.113614	-4.67563
Ybx1	1.48668	8.44996	2.44931	0.0445395	0.110185	-4.63242
Shmt1	1.48611	4.11595	6.45778	0.000364704	0.00412989	0.478008
Hyls1	1.48569	1.63799	2.40683	0.0473885	0.115125	-4.69535
Dnph1	1.48429	3.09472	3.63256	0.00853567	0.0347007	-2.90722
Pold2	1.48368	6.15814	10.1099	2.15023e-05	0.000799453	3.45568
mt.Cytb	1.4833	14.6686	8.51969	6.49647e-05	0.00144863	2.30949
Wdr90	1.48301	3.44702	4.11529	0.00459766	0.0226562	-2.24651
Apoo	1.48291	4.57427	5.74095	0.000734409	0.00661627	-0.273697
Cep295	1.47979	2.33306	3.12531	0.0169667	0.0557908	-3.63363
Fgb	1.4773	6.45454	8.16195	8.53539e-05	0.00168953	2.02261
Siva1	1.47557	4.16463	4.98783	0.00164094	0.0112276	-1.13922
Glipr1	1.47424	5.23953	6.93523	0.000236114	0.00316335	0.943046
Rfc3	1.47357	5.00873	8.08985	9.029e-05	0.00173922	1.96336
Aqp9	1.47355	2.00284	1.28581	0.239857	0.365019	-6.23909
Nop56	1.47233	6.62949	7.93064	0.000102378	0.00185782	1.83076
Polr3g	1.47172	2.15877	1.64175	0.145138	0.254685	-5.78898
Gm6863	1.47116	3.70087	5.76073	0.000719771	0.00653467	-0.25204
Traj15	1.4711	1.4662	1.02634	0.33926	0.467906	-6.52399
Gm10222	1.47051	7.0707	9.34095	3.59573e-05	0.00104057	2.92614
Pacsin1	1.47037	1.22418	2.12152	0.072011	0.154016	-5.11465
Gm6807	1.47022	1.38568	2.43117	0.045734	0.112427	-4.6593
Atp5g1	1.46931	4.25519	5.70073	0.000765208	0.00680481	-0.317893
Ndufa5	1.46649	4.21511	5.00814	0.00160413	0.0110502	-1.11479
Msantd1	1.46426	0.868034	1.89594	0.100281	0.1952	-5.43848
Gm45203	1.46342	1.95021	2.47242	0.0430637	0.107594	-4.59815
Gm26637	1.46266	1.60178	2.16047	0.0680047	0.147833	-5.0579
Gpatch4	1.45821	4.18369	5.34539	0.00110989	0.00862743	-0.71817
Gimap9	1.45797	6.00927	8.74204	5.50937e-05	0.00131682	2.48203
X5830444F18Rik	1.45554	0.883445	1.32352	0.227709	0.351635	-6.19429
Snrpg	1.45269	3.81123	4.83605	0.00194752	0.0126774	-1.32363
Grap2	1.45168	2.42725	3.65107	0.00833012	0.0342314	-2.88128
Mbl1	1.45083	2.12129	2.87443	0.0241375	0.0713858	-4.00207
Hrg	1.45072	5.26094	5.49608	0.00094609	0.00788165	-0.546253
X9430081H08Rik	1.44976	1.18079	1.36613	0.214631	0.337785	-6.14275
Usp1	1.44692	4.90056	4.55119	0.00270995	0.0158558	-1.67906
Gm23322	1.4468	0.495762	0.92363	0.386749	0.514327	-6.62394
Adam33	1.44588	4.32082	6.16624	0.000481353	0.00495236	0.180343
Cbx3	1.44499	3.52531	3.49128	0.0102976	0.0394125	-3.10655
Uba52	1.44428	2.53536	1.48387	0.181897	0.299623	-5.99566
Hmgb1.ps7	1.44383	1.55214	2.40725	0.0473592	0.11508	-4.69472
Creb5	1.44128	0.894421	1.66054	0.141257	0.249771	-5.76375
Pstpip1	1.44052	4.93617	5.4381	0.00100569	0.0081464	-0.612024
Gm10075	1.43975	0.188993	1.07728	0.317467	0.445589	-6.47155
Plac8	1.43905	7.43551	8.56648	6.27316e-05	0.00141741	2.34615
Adgrl1	1.439	1.59819	2.58809	0.0364028	0.0955021	-4.42648
Gpr171	1.43836	4.8717	5.62909	0.000823717	0.00717701	-0.397172
Creb3l1	1.43713	2.87095	3.5223	0.00987939	0.038355	-3.06256
Rhof	1.43556	4.28667	3.3447	0.0125493	0.0451994	-3.31592
Kcnn4	1.4344	3.71498	5.57987	0.000866811	0.00741458	-0.452051
Rpsa.ps1	1.43267	1.49405	2.1974	0.0644136	0.142406	-5.00392
Dnmt1	1.43021	6.28754	9.28566	3.73643e-05	0.00106299	2.88636
Nsmce4a	1.42977	3.85017	1.84419	0.108166	0.206306	-5.51129
Gm24276	1.42909	0.919728	0.901496	0.397612	0.524994	-6.64442
Rbm38	1.42881	5.07831	7.15415	0.000194939	0.00279413	1.14741
Zranb3	1.42864	0.980328	1.86714	0.104598	0.201345	-5.47909
Cfi	1.42719	3.58431	3.12992	0.0168583	0.0555644	-3.6269
Traf4	1.42645	2.8408	3.73099	0.00750263	0.0318171	-2.76987
Kdm8	1.42364	3.3106	3.08701	0.0178958	0.0579111	-3.68958
Rpl38	1.42319	6.04253	6.42574	0.000375823	0.00420527	0.445821
Gm28053	1.42261	0.153668	0.660904	0.530052	0.644073	-6.84026
Rad51b	1.41972	2.07536	2.40118	0.0477816	0.11576	-4.70372
Cd244a	1.419	4.21949	4.91348	0.00178384	0.0119324	-1.22912
Gm15387	1.41875	2.24117	2.77256	0.0279103	0.0790544	-4.15277
Lamb3	1.41664	1.13934	2.04681	0.0803677	0.167158	-5.2229
Gm2682	1.41526	4.67123	5.6136	0.000837016	0.00723903	-0.414407
Gm8566	1.41506	2.40714	2.92932	0.0223313	0.0676532	-3.92108
Nsd2	1.41282	3.3839	5.13796	0.00138955	0.0100301	-0.960154
Kng1	1.41115	6.2512	10.161	2.08055e-05	0.000783916	3.48938
Ppih	1.41025	3.83361	4.96931	0.0016753	0.0114129	-1.16154
Gm10250	1.40929	1.48318	1.92589	0.0959755	0.189125	-5.39605
Gm13340	1.40925	8.67481	10.2943	1.91056e-05	0.000743794	3.57643
Gm43712	1.40761	2.26328	2.67374	0.0321659	0.0875576	-4.29932
Gm15764	1.40675	3.13099	3.39035	0.0117959	0.0432328	-3.25044
Tuba1c	1.40589	7.64428	9.56212	3.08994e-05	0.000967173	3.08294
Gm13156	1.40582	0.395159	0.640795	0.542284	0.653628	-6.85427
Samd1	1.40259	3.80783	3.62269	0.00864743	0.0349629	-2.92105
Cgas	1.40173	4.3326	5.74652	0.000730255	0.00660001	-0.267596
U2af1	1.40172	5.50452	7.60233	0.000133546	0.00219258	1.54945
Gm26623	1.4017	1.91579	2.04975	0.080022	0.166686	-5.21867
Ndufa12	1.40143	4.87791	7.29152	0.000173258	0.00260146	1.27293
Col3a1	1.40098	1.28566	1.34708	0.220391	0.343985	-6.1659
Gm28085	1.39792	1.24656	1.59851	0.154452	0.266287	-5.84654
Ddx39	1.39667	6.51474	6.96015	0.000230966	0.00312716	0.966577
Lsm7	1.39596	4.47593	6.71061	0.000288849	0.00357035	0.727644
Apoa1	1.3957	8.20914	10.0769	2.19657e-05	0.000801833	3.43386
Tk1	1.39552	5.97683	9.89951	2.46629e-05	0.000853725	3.31509
Gm49783	1.3955	1.4777	2.16488	0.0675662	0.14713	-5.05147
Pradc1	1.39361	4.17201	5.35045	0.0011039	0.00860465	-0.712341
Mlh1	1.39352	3.91152	4.86508	0.00188428	0.0123631	-1.2881
Gm43332	1.39327	0.843248	1.68509	0.136332	0.243467	-5.7306
Carnmt1	1.39226	3.1212	3.24285	0.0144234	0.0498542	-3.46281
Rpl36.ps12	1.38729	2.37322	2.12534	0.0716081	0.153295	-5.1091
Lsm3	1.38603	3.29572	3.74038	0.00741144	0.0315065	-2.75684
Rrp12	1.3858	3.53617	3.63324	0.00852805	0.0346798	-2.90627
Nudt1	1.38573	3.40403	4.37267	0.00335347	0.0183885	-1.90801
Snrpert	1.38445	2.82419	3.02286	0.0195754	0.0616567	-3.78353
Vim	1.38401	8.32094	10.1969	2.03305e-05	0.000773188	3.51298
Gm44199	1.38363	2.22422	3.05624	0.0186815	0.0597206	-3.7346
Gm10288	1.38327	2.97011	3.90991	0.00595651	0.0270868	-2.52359
Mir7678	1.38219	1.31083	1.04828	0.329732	0.458681	-6.50163
X5033406O09Rik	1.38199	3.65828	3.27695	0.0137646	0.0482292	-3.41351
Ptger4	1.38173	3.41775	3.393	0.0117536	0.0431632	-3.24665
Psph	1.38053	2.90144	3.71826	0.00762826	0.0321795	-2.78757
Trbj2.7	1.37916	5.59578	3.88308	0.00616434	0.0278296	-2.56024
Gm17816	1.3783	1.96266	1.68854	0.135653	0.242645	-5.72592
Atp8a2	1.37692	1.46248	2.27781	0.0572421	0.130843	-4.88587
Tubb5	1.37453	9.72524	13.9382	2.55916e-06	0.000270424	5.56013
Gm10257	1.37198	1.0037	1.86664	0.104674	0.201436	-5.47978
Gm4691	1.37185	1.12991	1.6992	0.133576	0.239877	-5.71146
Stk32c	1.37013	1.2938	2.00158	0.0858882	0.17509	-5.28799
Sema4a	1.36885	4.95191	2.9495	0.0217039	0.0660946	-3.89137
Fxyd5	1.36853	6.78752	8.61246	6.06211e-05	0.00138082	2.382
Suz12	1.36644	3.46536	4.65496	0.00239939	0.0146042	-1.54816
Ppia	1.3664	8.62821	9.86475	2.52345e-05	0.00086079	3.29156
Cox7b	1.36599	5.61284	8.14522	8.64717e-05	0.00169968	2.0089
Pola1	1.36571	4.49123	6.14308	0.000492287	0.00503379	0.156228
Gm37488	1.36406	2.41211	2.72401	0.0299221	0.0829273	-4.22473
E2f7	1.36271	1.68727	1.99813	0.0863243	0.175744	-5.29294
A630023P12Rik	1.36256	1.44345	1.96718	0.0903373	0.181294	-5.33726
Gm9493	1.36184	0.622582	1.46417	0.187039	0.305585	-6.02071
Gm23713	1.36084	2.72508	2.36635	0.0502782	0.119785	-4.75524
Mrpl21	1.35987	4.44718	5.10412	0.00144223	0.0102628	-1.00023
Tbc1d10c	1.35957	4.05171	5.11251	0.00142897	0.010215	-0.99028
Kbtbd11	1.35888	3.04297	3.99801	0.00532618	0.0250432	-2.40399
Gm4294	1.35764	1.83075	2.37391	0.0497246	0.11899	-4.74405
Fdxr	1.3572	4.22259	4.09867	0.0046939	0.0229694	-2.26871
F10	1.35706	4.45258	5.35702	0.00109618	0.00858308	-0.704788
Rrp1b	1.35658	2.96681	3.34939	0.0124696	0.0449352	-3.30918
Gm12854	1.35376	-0.33136	0.668415	0.525527	0.640347	-6.83493
Gm24989	1.35357	1.18534	1.18121	0.276518	0.403717	-6.3591
S100a10	1.35305	5.97672	8.55934	6.30666e-05	0.00141946	2.34057
Psmb7	1.35271	4.88263	5.06762	0.00150156	0.0105357	-1.04364
Srgap3	1.35127	1.93953	2.50742	0.0409247	0.103669	-4.54623
Tex9	1.35034	0.724234	1.61334	0.151196	0.262399	-5.82687
Gm9085	1.34932	1.75336	2.3341	0.0527082	0.123772	-4.80288
Znhit3	1.34857	3.46083	3.63007	0.00856374	0.0347267	-2.91071
Ebna1bp2	1.34847	5.48518	8.19961	8.28975e-05	0.00166303	2.05336
Rrs1	1.34826	5.81918	6.67151	0.000299324	0.00364532	0.689538
Psme2	1.34826	7.97334	11.1353	1.14046e-05	0.000554881	4.0989
X2700038G22Rik	1.34773	3.13915	2.09249	0.0751508	0.159084	-5.15683
Gm9825	1.34676	1.08966	1.66284	0.140787	0.249165	-5.76064
Slc9a5	1.34553	2.10415	2.57403	0.0371519	0.0968887	-4.44736
Asgr2	1.34546	2.63458	2.41798	0.0466233	0.113856	-4.67884
Gm7645	1.34386	1.5424	2.0762	0.0769716	0.161962	-5.18043
Snord53	1.34316	2.43739	1.12926	0.296404	0.424548	-6.41619
Wdr62	1.34288	4.72339	5.64059	0.000813994	0.00711079	-0.384394
Uqcr10	1.34194	5.83154	6.82285	0.000261004	0.00337403	0.836011
Gm48604	1.34022	0.869187	1.60312	0.153433	0.264941	-5.84044
Fam189b	1.33973	4.35014	5.58756	0.000859911	0.00738253	-0.44345
Gm15706	1.33821	2.13014	2.39644	0.0481135	0.116261	-4.71073
Tubg1	1.33799	6.2186	8.18893	8.3586e-05	0.00166863	2.04465
Tbrg4	1.33794	4.75413	6.82525	0.000260441	0.0033711	0.838316
Slbp	1.33794	5.87542	8.4284	6.95867e-05	0.001498	2.23738
Gm5518	1.33789	2.36149	3.0326	0.0193099	0.0610395	-3.76924
Eri2	1.33556	1.76745	2.21581	0.0626948	0.13977	-4.97694
Gm7926	1.33531	0.732482	1.4138	0.20079	0.321401	-6.08399
Akip1	1.3338	5.199	5.75352	0.00072507	0.00657569	-0.259931
Nolc1	1.33355	5.61721	8.17002	8.48205e-05	0.00168371	2.02921
Manf	1.33341	5.8448	7.83171	0.000110807	0.00195393	1.74713
Socs2	1.33191	3.13268	4.25848	0.00385268	0.0201359	-2.05697
Pim1	1.33169	4.62023	5.12007	0.00141713	0.010151	-0.981319
Dnaaf5	1.33028	3.12514	3.23664	0.0145471	0.0501091	-3.4718
Mrm3	1.32989	4.02771	4.96389	0.00168551	0.0114713	-1.16808
Erh	1.32946	5.41994	6.71794	0.000286932	0.00355604	0.734764
Gm10123	1.32811	6.42453	7.22973	0.000182655	0.00269794	1.21672
Cbx5	1.3278	4.7269	6.86955	0.000250318	0.00328169	0.880668
Gm37409	1.32721	-0.196347	0.895182	0.400752	0.527737	-6.65018
Mrpl13	1.32488	2.85523	3.63931	0.00846003	0.034513	-2.89775
Ptges	1.32331	0.585574	1.11486	0.302124	0.430185	-6.43171
Fkbp3	1.3232	2.8574	3.19646	0.0153747	0.0519664	-3.53007
Ugt2b5	1.32234	4.50346	3.18163	0.0156929	0.0527247	-3.55161
Acyp1	1.32003	1.22171	1.47995	0.18291	0.300772	-6.00066
Nop58	1.31967	4.38693	6.51823	0.000344712	0.00397748	0.538406
Tasp1	1.31961	3.98226	5.57245	0.000873522	0.0074629	-0.460352
Rps10	1.31925	2.22287	2.52135	0.040104	0.102179	-4.52556
Snrpe	1.3186	4.91902	6.33612	0.00040901	0.00445854	0.355098
Tomm40	1.31857	5.50775	7.06381	0.00021086	0.00293535	1.06373
Arsb	1.31798	3.7562	3.79612	0.00689431	0.0300055	-2.67971
Ropn1l	1.31797	2.83932	3.56903	0.00928378	0.0367119	-2.99653
AI662270	1.31698	5.26007	7.26299	0.000177527	0.00263738	1.24703
Hmgb1.ps2	1.31686	1.21859	1.91777	0.0971257	0.190776	-5.40759
H2.T.ps	1.31637	5.00092	6.28265	0.000430371	0.00462065	0.300492
Eef1e1	1.31627	4.3601	5.35284	0.00110109	0.00859708	-0.7096
Rnaseh2b	1.31402	3.89025	5.58133	0.000865493	0.00741262	-0.450413
BC023105	1.31337	2.34136	1.66515	0.140319	0.248557	-5.75754
Nxt1	1.3133	5.98807	8.87137	5.01393e-05	0.0012492	2.58043
Pold1	1.31268	5.83241	5.14161	0.00138399	0.010013	-0.95584
Set	1.31205	6.99531	6.39952	0.000385208	0.00427624	0.419382
Gm24407	1.31157	0.499154	0.86877	0.414084	0.539845	-6.67397
Gm37640	1.31001	1.09009	1.32638	0.226808	0.350733	-6.19086
Cep76	1.30913	2.50049	3.11536	0.0172031	0.0562391	-3.64816
Rpl23a	1.30787	4.30173	5.90627	0.00062159	0.00584727	-0.0943386
Gm6063	1.30728	1.42734	2.05552	0.0793464	0.165611	-5.21034
Gapdh	1.30708	10.2533	13.9834	2.50417e-06	0.000268654	5.5807
Gm44264	1.30653	1.50232	1.46387	0.187119	0.305639	-6.0211
Panx1	1.30557	3.70606	3.66874	0.00813904	0.0336826	-2.85659
Rasd1	1.30501	3.7874	4.25308	0.00387825	0.0201925	-2.06407
Cisd3	1.30372	5.24151	5.38312	0.00106609	0.00845533	-0.674818
Paxip1	1.30294	3.6687	4.56339	0.00267122	0.0156946	-1.66358
Igtp	1.3018	7.97587	5.6763	0.000784624	0.00691354	-0.344852
Ms4a6b	1.30148	6.77253	8.06395	9.21418e-05	0.00176191	1.94195
Mbnl3	1.30086	2.16965	2.74946	0.0288491	0.0807791	-4.187
Gm3336	1.3008	1.26804	0.984577	0.357993	0.486449	-6.56559
Plau	1.30052	4.18908	5.20397	0.00129284	0.0095278	-0.88247
Dctpp1	1.30051	4.23269	5.44354	0.00099992	0.00813245	-0.605827
Ttc39c	1.29936	1.84263	2.30291	0.0551729	0.127408	-4.84888
AC124513.1	1.29926	1.35305	1.74822	0.124406	0.227715	-5.64448
Nnmt	1.29848	0.50848	1.2488	0.252324	0.378782	-6.28229
Snhg10	1.2977	2.12713	2.16556	0.067498	0.147027	-5.05047
Arl2bp	1.29404	4.07303	3.13527	0.0167335	0.0552698	-3.6191
Bri3bp	1.29307	2.63999	3.52613	0.00982912	0.038202	-3.05715
Lrg1	1.29191	6.46842	6.08403	0.000521445	0.00521223	0.0944335
Gm6278	1.29177	1.75249	2.18606	0.0654953	0.143918	-5.02051
Gm15559	1.29084	0.852018	1.43246	0.195594	0.315419	-6.06069
Ulbp1	1.28997	3.96234	4.68933	0.0023054	0.0142198	-1.50517
Acap1	1.28916	5.5652	7.10622	0.000203209	0.0028645	1.10313
Rpa3	1.28735	3.28751	3.52563	0.0098356	0.0382166	-3.05784
Gm43714	1.28597	-0.132261	0.874773	0.411026	0.53702	-6.66861
Pbdc1	1.28595	4.00232	5.42844	0.00101602	0.0082206	-0.623026
Igfbp6	1.28341	1.99355	1.84405	0.108188	0.206306	-5.51149
Timm13	1.28245	5.53561	6.48152	0.000356699	0.00407565	0.501786
Gm7816	1.28125	1.4114	2.04027	0.0811441	0.168101	-5.23234
Rps2	1.28121	9.96945	11.1345	1.14103e-05	0.000554881	4.09839
Chchd2.ps	1.28117	1.68199	1.66992	0.139354	0.247346	-5.7511
P2ry14	1.27921	3.89722	4.44407	0.0030778	0.0173438	-1.81587
Vtn	1.27868	6.68505	8.86527	5.03616e-05	0.0012492	2.57582
Ddx11	1.27852	3.58419	3.90724	0.00597688	0.0271578	-2.52724
Ccdc9	1.27829	1.88819	2.34796	0.0516495	0.121976	-4.78241
mt.Co1	1.27815	15.8774	10.125	2.12928e-05	0.000795874	3.4657
Bola3	1.2761	2.85371	3.5162	0.00996021	0.0385307	-3.07121
Abtb2	1.27406	2.45817	2.18762	0.065346	0.143765	-5.01824
Gm22394	1.27403	0.219513	1.05438	0.327121	0.455951	-6.49535
Gm25071	1.27401	1.02522	0.938991	0.379342	0.507161	-6.60951
AC119228.1	1.2734	2.42572	3.03016	0.019376	0.0611797	-3.77282
Gm8738	1.27321	2.37337	1.43917	0.193754	0.313338	-6.05227
Abracl	1.27228	5.39305	5.54589	0.000898034	0.00761216	-0.490139
Slco3a1	1.26992	2.67272	2.92873	0.02235	0.0676956	-3.92196
Naca	1.26961	6.37347	8.36045	7.32689e-05	0.0015392	2.18323
Gm44432	1.26825	3.54588	3.21866	0.0149115	0.0509353	-3.49786
Hist1h2bn	1.26751	2.6984	1.682	0.136942	0.244206	-5.73478
Taf1d	1.26684	3.31279	3.58762	0.00905778	0.0360225	-2.97034
Fancm	1.26564	1.6116	2.15677	0.0683754	0.148424	-5.0633
Naa10	1.26556	3.24664	3.81657	0.00671451	0.0294341	-2.65152
Sdf2l1	1.26544	8.74786	10.6586	1.52111e-05	0.00064585	3.80823
Elp6	1.26495	3.12761	3.38571	0.0118701	0.0434195	-3.25708
Klk1	1.26299	2.2504	2.16626	0.0674287	0.146962	-5.04945
Hist1h3i	1.26259	3.3903	3.21906	0.0149033	0.050924	-3.49728
Thoc7	1.26208	3.02687	3.76779	0.007152	0.030765	-2.71885
Rab19	1.26195	4.28028	3.52235	0.00987873	0.038355	-3.06249
Ly6c1	1.26169	1.80492	2.15256	0.0688006	0.149012	-5.06945
Rpl13a	1.26167	3.94893	5.47146	0.000970904	0.00799587	-0.574124
Rpl6l	1.2591	2.54953	3.09746	0.0176369	0.0572843	-3.67429
Cdc25b	1.25895	5.34499	4.77101	0.00209795	0.0133596	-1.40371
Msh5	1.25796	0.510137	1.33402	0.224423	0.34835	-6.18168
Camsap1	1.25772	1.33732	1.94348	0.0935329	0.185744	-5.37105
Atp5md	1.25757	2.9751	3.81159	0.00675783	0.0295687	-2.65838
Rras2	1.25712	4.37848	2.25684	0.0590302	0.133981	-4.91671
Dkc1	1.2569	5.25414	6.67288	0.00029895	0.00364532	0.690877
Gm5559	1.25597	2.47268	3.13303	0.0167858	0.0553634	-3.62238
Shmt2	1.25565	6.17319	8.15393	8.58873e-05	0.00169293	2.01605
Gemin2	1.25477	3.5971	4.93616	0.00173884	0.0116871	-1.20162
Incenp	1.25412	6.14286	8.7808	5.3553e-05	0.00129764	2.51167
BC005561	1.25358	3.399	2.34199	0.0521026	0.12284	-4.79122
Vegfb	1.25218	2.49407	2.32759	0.0532132	0.12445	-4.81249
Tm6sf2	1.25169	1.67793	2.12427	0.0717205	0.153442	-5.11065
Larp1	1.25002	4.56331	5.36284	0.00108939	0.00855376	-0.698094
Kctd9	1.24978	2.24869	2.45667	0.0440639	0.109354	-4.62151
Pcgf6	1.24948	2.40975	2.65133	0.0332223	0.0895315	-4.33259
Fgg	1.24936	6.8727	7.46211	0.000150027	0.00236529	1.42596
H2.Q7	1.24816	8.54283	10.6964	1.48611e-05	0.000636762	3.83182
Hsh2d	1.24791	3.34483	2.33215	0.0528592	0.123979	-4.80576
Gm8430	1.24685	2.86209	3.4401	0.0110298	0.0413699	-3.17936
Rpl18.ps1	1.24629	1.22141	1.67316	0.138704	0.246409	-5.74673
Prim2	1.24613	3.71743	4.9802	0.00165499	0.0113018	-1.1484
Hist1h1e	1.2461	3.40234	3.14465	0.0165172	0.0547355	-3.60544
Zfp771	1.24569	3.80524	1.91705	0.0972283	0.190924	-5.40861
Rpl41	1.24517	6.91155	7.79924	0.000113743	0.00198823	1.71947
Neurl1b	1.24509	0.215616	1.0218	0.341259	0.469465	-6.52858
Ss18l2	1.24474	2.30889	2.57305	0.0372048	0.0969547	-4.44881
Gramd1b	1.24398	2.58405	3.1461	0.016484	0.054677	-3.60332
Rad18	1.24077	3.90948	4.98431	0.0016474	0.011261	-1.14346
Itgb3bp	1.24043	1.21732	1.80824	0.113995	0.213833	-5.56148
Mlec	1.23966	5.73511	7.82512	0.000111396	0.00195812	1.74152
Susd3	1.23939	3.78666	3.20857	0.0151202	0.0513999	-3.5125
Ifi214	1.23891	2.38746	2.74934	0.0288541	0.0807791	-4.18718
C1qbp	1.23869	6.52812	7.22786	0.000182947	0.00269794	1.21502
Gm11478	1.23844	2.05432	2.55046	0.0384438	0.0991103	-4.48235
Gm12989	1.23837	1.92459	2.53695	0.0392054	0.100565	-4.50241
Mrto4	1.23831	4.88494	5.69186	0.000772195	0.00683833	-0.327672
Haus4	1.23584	5.30195	5.9437	0.000598831	0.00570574	-0.0542439
Gm24689	1.233	0.553597	0.90025	0.39823	0.525563	-6.64556
Rpl14	1.2327	7.73521	10.6712	1.50932e-05	0.000644743	3.81611
Pfdn1	1.23255	5.48797	5.18438	0.00132073	0.00965959	-0.905459
Gm7392	1.23206	0.853655	1.01562	0.343993	0.472393	-6.53479
Pde3b	1.23141	2.56012	2.79868	0.0268873	0.0771645	-4.11409
Gm14519	1.23099	0.653557	1.09047	0.31201	0.439995	-6.45767
Psmg1	1.23056	5.60172	6.40711	0.000382466	0.00426451	0.427039
Rfc2	1.22964	5.11874	6.79246	0.000268233	0.00341897	0.806815
Hsd17b13	1.22956	1.98687	2.46233	0.0437018	0.108763	-4.61312
Gm26890	1.22944	1.30487	1.44165	0.193079	0.312618	-6.04915
Ncl	1.22879	6.43546	6.7954	0.000267523	0.00341897	0.809645
Gfpt1	1.22795	2.96254	3.17118	0.0159213	0.0532853	-3.56681
Tma7	1.22655	5.2644	6.91385	0.000240637	0.00320154	0.92279
Rpl6	1.22627	8.53875	9.12832	4.17228e-05	0.00113859	2.77181
Osm	1.22619	3.93658	4.59525	0.00257296	0.0153186	-1.62328
Mcm4	1.22399	6.28621	4.72898	0.00220201	0.0137665	-1.4558
Batf2	1.22337	5.52672	5.43872	0.00100503	0.00814572	-0.611314
Tmem107	1.22333	2.93381	3.35809	0.0123231	0.0445411	-3.29669
Mrpl46	1.22293	5.31594	3.1683	0.015985	0.0534252	-3.57101
Tmpo	1.22162	4.37139	4.39553	0.00326234	0.0180295	-1.87842
Mllt3	1.221	1.50187	2.10579	0.0736958	0.156761	-5.13752
Gm25535	1.22073	0.47355	0.805656	0.447235	0.569056	-6.72845
Slc1a5	1.22065	5.68081	5.16379	0.00135078	0.00981532	-0.929685
Cdc42ep3	1.22046	4.07881	5.01757	0.00158737	0.010968	-1.10348
Gm25265	1.2189	4.62644	3.18426	0.015636	0.0525965	-3.54779
Ndufb7	1.21881	3.63063	4.72371	0.00221544	0.0138201	-1.46234
Gm4076	1.21864	3.87915	4.75125	0.00214618	0.013544	-1.42817
Psmb3	1.21801	6.43078	7.31617	0.000169662	0.00256116	1.29524
H2.T10	1.21761	4.84139	3.64451	0.00840232	0.0343874	-2.89047
Hist1h2be	1.21698	3.23478	3.39006	0.0118005	0.0432337	-3.25086
Gp5	1.21466	-0.276647	0.872541	0.412161	0.538202	-6.67061
Trbj2.5	1.21359	3.18626	1.63603	0.14634	0.256281	-5.79663
Gimap3	1.21358	7.63366	6.0588	0.000534489	0.00530114	0.0678941
Slamf8	1.21293	6.95843	6.10591	0.000510419	0.00515333	0.117387
Trpt1	1.2125	3.07169	2.47635	0.0428181	0.107133	-4.59233
Ska2	1.21162	2.95121	2.61686	0.0349183	0.0926157	-4.38376
Hist1h3d	1.20914	4.50064	3.0687	0.018359	0.0589215	-3.71636
Gm31749	1.20844	2.12443	2.06904	0.0777852	0.163139	-5.19079
Gm48627	1.20784	-0.84545	0.629706	0.549103	0.659412	-6.86184
Gm42466	1.20774	4.55684	4.41307	0.00319429	0.0177882	-1.85578
Pfdn6	1.20603	5.24374	5.35219	0.00110185	0.00859822	-0.71034
Plscr1	1.2054	3.34276	2.52753	0.0397457	0.101543	-4.51639
Gas5	1.20493	6.05586	7.72417	0.000120872	0.00205908	1.65511
Pigr	1.20464	4.91029	6.12664	0.000500217	0.00507585	0.139069
Psma4	1.20395	7.11315	7.55867	0.000138447	0.00225201	1.51122
Pkdcc	1.20275	3.65108	3.24728	0.0143361	0.0496254	-3.4564
Gm8623	1.20253	0.872712	0.969855	0.364785	0.493165	-6.57995
Gm5529	1.20116	2.65331	3.2481	0.0143199	0.0496012	-3.45521
Snrpa	1.201	6.79897	7.22015	0.000184162	0.00270162	1.20797
Gm15542	1.19983	2.76367	2.02575	0.0828936	0.170704	-5.25326
Mphosph8	1.19848	3.47882	3.54099	0.00963637	0.0376926	-3.03612
Nudt2	1.19615	4.34555	5.4211	0.00102395	0.00826096	-0.631394
Gm26860	1.19587	1.28773	1.83028	0.110386	0.209051	-5.53075
Ablim1	1.19557	4.67841	4.38519	0.00330321	0.0181838	-1.89179
Mir17hg	1.19482	1.38799	1.62573	0.148525	0.259076	-5.81038
Gm9247	1.19473	1.66619	2.27009	0.057894	0.131999	-4.89723
Eif5a	1.19387	9.4557	10.7307	1.45516e-05	0.000626388	3.85313
Rpl28	1.19329	5.95595	4.31473	0.00359725	0.0192839	-1.98336
Asf1a	1.19309	3.31524	3.53642	0.0096952	0.0378442	-3.04258
X4833417C18Rik	1.19193	1.2964	1.02445	0.34009	0.468591	-6.5259
Ppm1j	1.18551	4.50645	2.63	0.0342612	0.0914195	-4.36425
Rpl24	1.18521	1.89351	2.19463	0.0646764	0.142784	-5.00798
Gm11464	1.18507	1.86024	0.989993	0.35552	0.48385	-6.56027
Bdh1	1.18462	2.63103	2.04682	0.0803673	0.167158	-5.2229
Aes	1.18396	5.27785	3.52174	0.00988682	0.038366	-3.06336
Sqle	1.18358	2.67477	2.88239	0.0238664	0.070928	-3.99032
Rpsa.ps10	1.18246	4.01525	4.22209	0.00402855	0.0207161	-2.10486
Gm10053	1.18227	1.85559	1.97928	0.0887472	0.178956	-5.31996
Gm42515	1.1821	1.74818	2.07121	0.0775373	0.162765	-5.18764
Gm50010	1.18164	1.60312	2.06015	0.0788083	0.164768	-5.20365
Slfn3	1.18161	2.32693	2.2203	0.0622829	0.139095	-4.97036
Gm4759	1.1814	3.93067	4.02519	0.00514671	0.0244437	-2.36731
Rpl21.ps1	1.18119	0.487165	0.789128	0.456216	0.576899	-6.74216
Mir7675	1.18028	1.31711	1.04512	0.331093	0.459937	-6.50488
Nup43	1.17958	4.26531	5.05367	0.00152493	0.0106677	-1.06027
Ift27	1.17941	3.9688	4.69861	0.00228073	0.0140956	-1.4936
Plekha5	1.17913	1.43618	1.90084	0.0995635	0.194181	-5.43155
Gm2735	1.17902	0.932897	1.08224	0.315409	0.44363	-6.46635
Cdkn2d	1.17765	6.00142	7.65458	0.000127935	0.00213794	1.59495
Mthfd1	1.17714	5.07889	6.56645	0.000329649	0.0038769	0.586253
Slc39a14	1.17655	0.917756	1.41103	0.201572	0.322336	-6.08744
Zbp1	1.17623	7.01144	5.91763	0.000614579	0.00580945	-0.082145
Rnf26	1.17536	0.867856	1.51144	0.174916	0.2913	-5.96029
Phb2	1.17492	6.42508	8.41198	7.04568e-05	0.00151176	2.22434
A930004J17Rik	1.17086	3.06746	3.17264	0.0158892	0.0531938	-3.56469
Ube2m	1.17064	2.9089	3.38166	0.0119355	0.0435917	-3.26289
Gm10039	1.16997	3.96532	4.44439	0.00307661	0.0173438	-1.81545
BC055324	1.16993	2.37551	1.77428	0.119779	0.221913	-5.60857
Cd27	1.16979	4.23868	2.79536	0.027015	0.0773537	-4.119
Gm26244	1.16916	0.782052	0.992232	0.354501	0.482955	-6.55806
A230083N12Rik	1.16907	0.597424	0.927017	0.385107	0.512867	-6.62077
Psmb8	1.16809	7.59574	7.64262	0.000129196	0.00214878	1.58456
Ppp3cc	1.16803	3.1505	3.60383	0.00886553	0.0354773	-2.94754
Dot1l	1.16796	3.83618	3.71876	0.00762327	0.0321795	-2.78687
Gm22615	1.16718	1.7735	0.844702	0.426511	0.551037	-6.69514
Rpf2	1.16633	5.74111	7.0413	0.000215053	0.00297476	1.04273
Uchl3	1.16532	4.2419	4.07766	0.00481876	0.0233687	-2.29682
A630089N07Rik	1.16398	3.0293	2.80257	0.0267384	0.076847	-4.10833
Pym1	1.16393	4.62181	5.53073	0.000912365	0.00767146	-0.50718
Ikzf3	1.16368	3.89528	4.27527	0.00377438	0.019882	-2.03494
Nme1	1.1632	4.14034	3.56648	0.00931534	0.036816	-3.00014
Hspd1	1.16306	7.73317	5.73698	0.000737383	0.00663117	-0.278044
Mterf1b	1.16276	2.30504	2.02808	0.0826108	0.170286	-5.24991
Sfxn1	1.16266	4.30563	4.94011	0.00173112	0.0116407	-1.19682
Mbd2	1.16257	4.27148	4.21251	0.0040763	0.020817	-2.11749
X4930430E12Rik	1.16239	3.25229	1.77293	0.120013	0.222221	-5.61042
Dtymk	1.16164	5.4112	7.21946	0.000184271	0.00270162	1.20734
Brca2	1.16009	2.04017	2.37587	0.0495827	0.118772	-4.74116
Yrdc	1.15965	4.53283	1.45223	0.190219	0.3092	-6.03582
Ndufaf5	1.15948	3.47751	3.39686	0.0116925	0.0430173	-3.24113
Foxred2	1.15931	0.68006	1.16015	0.28444	0.412455	-6.38244
Cyp1a2	1.15904	2.0028	1.27893	0.242135	0.36757	-6.24718
Snrpc	1.15819	1.86263	2.14533	0.0695352	0.150184	-5.07999
Pfkp	1.15801	4.84468	4.96208	0.00168894	0.0114842	-1.17026
Gm45343	1.15721	2.88981	1.89342	0.100652	0.195652	-5.44205
Gm13091	1.15541	5.03612	4.28192	0.00374388	0.0198104	-2.02624
Cep57l1	1.15522	2.61664	2.85056	0.0249704	0.0731876	-4.03734
Hmga1	1.15449	6.53558	4.94869	0.00171452	0.0115892	-1.18645
Mrps36	1.15422	4.29567	5.18676	0.00131731	0.00964247	-0.902669
Polr3h	1.1541	3.17621	3.11001	0.0173314	0.0565667	-3.65596
Gm16288	1.15335	0.461873	0.795162	0.452923	0.573871	-6.73719
Gm43544	1.15312	1.77317	1.8187	0.112269	0.211529	-5.54691
Gm44141	1.15284	2.15988	2.11663	0.0725311	0.15487	-5.12177
Apof	1.15275	5.87643	5.45849	0.000984266	0.00805173	-0.58884
AC124459.1	1.15266	1.07414	1.34355	0.221477	0.344967	-6.17018
Uchl5	1.15159	5.87196	6.26978	0.0004357	0.00465299	0.287287
Rps10.ps2	1.15125	2.08037	2.11622	0.0725743	0.154925	-5.12236
Endog	1.15103	2.94417	1.45432	0.189661	0.308721	-6.03319
Zfp296	1.15055	2.07202	1.86296	0.105239	0.202136	-5.48496
Trir	1.1501	6.22192	2.70378	0.0308046	0.0848408	-4.25474
Gm49759	1.14999	3.02166	2.56048	0.0378891	0.0981556	-4.46748
Gm23910	1.14985	2.33362	1.73498	0.126821	0.230878	-5.66264
Nt5e	1.14921	1.5161	1.91178	0.0979817	0.192001	-5.41608
Noc4l	1.14875	6.00274	7.34858	0.000165063	0.00251604	1.32447
Ccdc69	1.14787	4.12632	4.79522	0.00204051	0.0131127	-1.37383
Nans	1.14786	5.58229	7.5445	0.000140082	0.00226549	1.49877
Bst1	1.14765	1.77284	1.94555	0.0932487	0.185303	-5.3681
Gm42907	1.14721	2.06003	1.9368	0.094453	0.186944	-5.38055
Gm43133	1.14693	3.3118	1.61767	0.150259	0.261418	-5.82112
Slc20a1	1.14618	5.17707	5.77137	0.000712036	0.00648119	-0.240418
Apon	1.14598	3.51804	3.31436	0.0130787	0.0464866	-3.35957
Tmem189	1.14441	4.21266	2.45547	0.0441409	0.109487	-4.62328
Cygb	1.14363	1.1121	1.3464	0.220602	0.344143	-6.16674
Rpl32	1.14242	7.71891	6.67175	0.000299256	0.00364532	0.689781
Gm25973	1.1424	2.34919	0.894921	0.400882	0.527824	-6.65042
Gm44694	1.14101	2.60718	1.57968	0.15868	0.271763	-5.8714
Sparcl1	1.13996	1.48657	1.73763	0.126334	0.230315	-5.65901
Cox5b	1.13957	6.33697	7.207	0.000186255	0.00271538	1.19594
Rif1	1.13905	3.57847	4.11644	0.00459107	0.0226476	-2.24498
Gm10335	1.13835	-0.446882	0.711648	0.499961	0.617059	-6.80323
Rps6.ps4	1.13829	3.48348	3.43577	0.0110943	0.0415296	-3.18553
Cenpl	1.13829	3.19677	3.69056	0.00790946	0.0329557	-2.82612
Gm4750	1.13763	2.2281	2.54859	0.0385483	0.0992966	-4.48512
Slc39a4	1.13754	2.75363	2.73198	0.0295818	0.0822402	-4.21292
Naa20	1.13748	5.66468	6.91719	0.000239923	0.00319609	0.925964
Gm21596	1.13681	1.69204	1.99342	0.0869243	0.176537	-5.29971
Gm43359	1.13678	3.07461	2.19224	0.0649041	0.143129	-5.01148
Fcf1	1.13583	6.13813	6.44911	0.000367675	0.00414847	0.469313
Magoh	1.13578	5.04631	4.89501	0.00182145	0.0121034	-1.25159
Taf10	1.13519	3.14978	1.84236	0.108455	0.20662	-5.51385
Itga3	1.13224	-1.08947	0.348858	0.737568	0.815112	-7.01236
Snrpd2	1.12969	3.31215	3.30372	0.0132699	0.0469998	-3.37489
Uqcrq	1.12934	4.92389	5.23369	0.00125176	0.00934268	-0.847702
Psma2	1.12817	6.55765	6.2108	0.00046108	0.00484029	0.22653
Gm11836	1.12757	1.09642	1.42172	0.19857	0.318828	-6.07412
Pgk1	1.1272	7.57933	7.96251	9.98185e-05	0.00182901	1.8575
Utp18	1.12703	4.67119	3.031	0.0193532	0.0611349	-3.77159
Tsfm	1.12684	4.22415	4.65305	0.00240476	0.0146242	-1.55057
Ndufaf2	1.12669	1.63076	2.0759	0.0770053	0.161962	-5.18086
Ahsg	1.12513	7.52505	5.94508	0.000598009	0.00570178	-0.052768
Hes1	1.12477	5.27764	1.36739	0.214252	0.337303	-6.1412
Mrpl22	1.12407	4.92303	3.88326	0.00616297	0.0278296	-2.56
Hmbs	1.12364	5.48094	4.56386	0.00266973	0.0156924	-1.66298
Scrn2	1.12259	2.69433	2.21512	0.0627591	0.139832	-4.97796
Polr2f	1.12213	3.25787	3.24772	0.0143273	0.0496072	-3.45576
Jade3	1.12183	1.00131	1.39321	0.206667	0.328571	-6.10951
Mir6942	1.12172	2.91486	1.89327	0.100673	0.195661	-5.44225
Hddc2	1.12125	2.31304	2.32812	0.053172	0.124422	-4.81171
Tubb4b.ps1	1.12074	2.09079	2.23404	0.0610396	0.137146	-4.95021
Ywhaq.ps3	1.1197	1.44372	1.71613	0.130338	0.235658	-5.68841
X1810055G02Rik	1.11924	2.6408	1.85222	0.106905	0.20433	-5.50004
Sema4d	1.1181	4.88209	3.20691	0.0151547	0.051458	-3.5149
Faap24	1.11809	4.19799	4.33333	0.00351691	0.0190346	-1.95911
Actg2	1.11651	1.76834	1.84848	0.107491	0.205171	-5.50528
Cenpa	1.11614	5.10875	5.22424	0.00126466	0.00938659	-0.858739
Mx1	1.11532	6.28645	6.06487	0.000531319	0.00527714	0.0742846
Nt5c3b	1.11488	4.8001	5.13056	0.00140088	0.0100964	-0.968901
Elof1	1.11486	5.65053	6.32919	0.000411712	0.00447848	0.348036
Snhg15	1.11474	3.95734	3.03444	0.0192602	0.0609371	-3.76655
Pi4k2a	1.11305	3.77228	3.75082	0.00731148	0.0312166	-2.74236
Sub1	1.11296	5.1979	4.93569	0.00173976	0.0116877	-1.20219
Traf1	1.1119	3.7819	4.14574	0.00442686	0.0220152	-2.20594
Psmb6	1.11167	7.51793	8.76378	5.42233e-05	0.00130489	2.49867
Tubb3	1.11124	2.42096	2.29085	0.0561578	0.129088	-4.86667
Gm12918	1.11112	3.1378	2.55505	0.0381886	0.0987147	-4.47553
mt.Nd5	1.11002	12.6922	9.51922	3.18138e-05	0.000989183	3.05282
Mrps10	1.10918	3.39561	2.25561	0.0591368	0.134164	-4.91852
Exosc1	1.1087	4.15383	4.42825	0.00313666	0.017573	-1.83622
Myh10	1.10781	2.54579	2.87491	0.0241211	0.071368	-4.00136
Mir221	1.1078	2.06853	1.33134	0.225257	0.349163	-6.1849
Ciart	1.10751	1.79409	2.09177	0.0752297	0.159181	-5.15786
Ing1	1.10693	4.04834	4.28537	0.00372816	0.0197645	-2.02172
Rnu12	1.1067	3.06059	2.29867	0.0555175	0.127972	-4.85515
Rbl1	1.10606	4.47348	3.63785	0.00847639	0.0345697	-2.8998
Mrpl45	1.10467	5.0913	5.2073	0.00128816	0.0095083	-0.878568
Gm2573	1.10292	1.6192	1.01053	0.346259	0.474777	-6.53989
Nup62	1.10151	6.14801	5.91684	0.000615062	0.00580945	-0.0829902
Larp7	1.10032	5.57407	6.24071	0.000448005	0.00474082	0.257404
Ighd2.4	1.09918	1.70713	1.08863	0.312768	0.440871	-6.45962
Rpl10a	1.09916	7.53412	8.1852	8.38276e-05	0.00167108	2.04161
Derl3	1.09909	0.760613	1.13825	0.292882	0.420747	-6.40644
Creld2	1.09864	8.05257	7.97009	9.92202e-05	0.00182284	1.86385
Lsm4	1.09796	6.83036	5.72988	0.000742747	0.00666575	-0.285841
Rrp9	1.09694	5.36426	5.53622	0.000907145	0.00764447	-0.501004
Mphosph6	1.09607	3.59969	3.49713	0.0102173	0.0392118	-3.09824
Gm37519	1.09566	1.44532	1.82495	0.111248	0.210118	-5.53819
Psmb9	1.09447	7.46042	8.68555	5.74299e-05	0.0013452	2.4386
Gm47615	1.09443	0.813155	1.07991	0.316376	0.44459	-6.4688
Xpo4	1.09344	2.78274	2.17047	0.0670135	0.14638	-5.04331
Mis18a	1.09298	4.69839	5.36483	0.00108708	0.00855376	-0.695815
Cdc25a	1.09274	2.06603	2.16948	0.0671104	0.1465	-5.04474
Psmb1	1.09273	5.91292	5.26049	0.00121596	0.00914837	-0.816457
Cdkl3	1.09269	0.584312	1.0033	0.349498	0.478116	-6.5471
Timp1	1.09254	-0.0735499	0.501793	0.63138	0.730442	-6.94038
Tmem171	1.09241	0.992315	1.1976	0.270478	0.397584	-6.34073
Gm5526	1.09131	3.03633	1.95109	0.0924946	0.184287	-5.36021
Exosc3	1.09129	6.04923	5.71762	0.000752098	0.00671963	-0.2993
Sae1	1.09077	6.57716	8.10809	8.90114e-05	0.00173264	1.97839
Gm15753	1.08942	1.02404	1.3379	0.223217	0.3471	-6.177
Stag3	1.08914	1.91535	1.74621	0.124769	0.228262	-5.64724
Gtf2f1	1.0887	7.22022	6.74076	0.000281053	0.00351104	0.756902
Rpl19.ps11	1.08807	3.90032	4.06995	0.00486545	0.0234979	-2.30715
Wfdc21	1.08795	1.32612	1.42147	0.19864	0.318904	-6.07444
Gnb1l	1.08594	2.42266	2.45856	0.0439429	0.109202	-4.61871
Ptges2	1.08521	2.77722	1.4316	0.19583	0.315727	-6.06177
Pabpc4	1.08463	2.99299	2.71321	0.03039	0.0839925	-4.24076
Brix1	1.08422	5.14506	4.57792	0.00262591	0.0155052	-1.64519
Gemin6	1.0834	4.38784	5.10418	0.00144213	0.0102628	-1.00015
Gm25777	1.08019	3.05009	1.60951	0.152032	0.2632	-5.83197
Hmgb1.ps5	1.08005	5.14263	5.01772	0.0015871	0.010968	-1.1033
Rps26	1.07996	5.70197	6.17461	0.000477473	0.00492633	0.189031
Chn2	1.07965	3.75762	3.26397	0.0140116	0.0488632	-3.43227
Gm10175	1.07742	1.41545	1.69193	0.134989	0.24192	-5.72133
Tubb4b	1.07711	8.71703	9.92807	2.42043e-05	0.000850418	3.33436
Pzp	1.07583	4.65739	5.4154	0.00103015	0.00829667	-0.637891
Reep4	1.0745	6.15738	7.46356	0.000149845	0.00236529	1.42725
Dera	1.07415	3.78848	3.97843	0.00545966	0.0254748	-2.43047
Mrps28	1.0741	4.9557	5.63843	0.000815808	0.00712124	-0.38679
Rpl13	1.07401	8.35129	7.38681	0.000159818	0.00246823	1.35879
Gm13493	1.0738	3.62007	3.28931	0.0135338	0.0476756	-3.39567
Ugt2b36	1.07313	3.45521	2.56547	0.0376156	0.0977171	-4.46006
Traf3ip3	1.07288	4.34423	5.27685	0.00119468	0.0090723	-0.79744
Aplf	1.07238	2.00635	2.14701	0.0693638	0.149883	-5.07754
Tomm5	1.07161	5.28613	5.99476	0.000569271	0.00552905	0.000160822
Mogs	1.07124	4.22465	4.34067	0.00348575	0.0189365	-1.94955
Gm26917	1.07119	11.2223	2.17938	0.0661412	0.144993	-5.03028
Coq7	1.07045	3.57172	3.9266	0.00583113	0.0266722	-2.50086
Gm49502	1.06994	2.09383	1.90236	0.0993431	0.193939	-5.42941
Nudcd2	1.06987	4.66359	5.09036	0.00146428	0.0103673	-1.01657
Apom	1.06646	2.91541	3.1694	0.0159605	0.0533688	-3.5694
Aaas	1.06611	5.72065	5.19811	0.00130112	0.00957216	-0.889346
Gm15796	1.06424	0.726007	1.01956	0.342247	0.470456	-6.53083
Aimp2	1.06405	4.54148	3.81187	0.00675542	0.0295673	-2.658
Cabp4	1.06372	0.947361	1.18603	0.274727	0.401802	-6.3537
D16Ertd472e	1.06366	3.2921	2.8898	0.0236167	0.0703794	-3.97938
Pfdn4	1.06197	1.48955	1.56771	0.161423	0.274768	-5.88712
Gm22304	1.06145	1.77585	0.826751	0.435952	0.55953	-6.71062
Gm15597	1.06085	1.2876	0.989955	0.355537	0.48385	-6.56031
Mrpl55	1.06076	5.41344	4.13253	0.00450007	0.0223004	-2.22352
Impdh2.ps	1.06049	1.01761	1.48883	0.180623	0.297944	-5.98932
Fasn	1.06049	4.0805	4.30145	0.00365579	0.0195059	-2.00068
Gm13736	1.05899	0.421797	0.963822	0.367596	0.496129	-6.58578
Cfl1	1.05892	9.3357	10.117	2.14035e-05	0.000797892	3.46039
Dpy30	1.05675	4.62715	4.54416	0.00273253	0.0159497	-1.68798
Rps19.ps2	1.05594	1.95883	2.20742	0.0634721	0.140956	-4.98924
Rps19.ps1	1.05594	1.95883	2.20742	0.0634721	0.140956	-4.98924
Rpl14.ps1	1.05591	4.47201	4.36988	0.00336477	0.0184227	-1.91162
Smim8	1.05427	2.72873	2.65496	0.0330485	0.0892633	-4.32719
C230085N15Rik	1.05387	3.84759	3.57436	0.00921841	0.0365311	-2.98902
Snrnp40	1.05357	5.6028	6.90914	0.000241646	0.00320688	0.918325
Edaradd	1.05192	1.72907	1.7897	0.117119	0.218069	-5.58723
Pam16	1.05189	4.08062	4.61733	0.00250723	0.0150271	-1.59545
Ppan	1.0514	5.9302	4.64016	0.00244118	0.014758	-1.56673
Mir466i	1.05098	0.893953	0.721199	0.494424	0.611837	-6.79599
Zcchc10	1.0509	4.23232	2.81788	0.0261604	0.0756499	-4.08567
Chchd10	1.05039	2.11814	2.35979	0.050763	0.120679	-4.76494
Gm10143	1.05008	1.23692	1.26991	0.245146	0.371059	-6.25774
Iigp1	1.04993	7.19744	3.96454	0.00555663	0.0257893	-2.4493
Vars	1.04904	6.92145	4.16652	0.00431433	0.0215787	-2.17835
B3gat3	1.04831	4.39288	4.30085	0.00365849	0.0195063	-2.00147
Ccnd3	1.04801	6.62888	7.54907	0.000139552	0.00226212	1.50279
Piga	1.04798	2.16632	1.98518	0.0879822	0.178046	-5.31151
Rpl29	1.04641	8.09033	6.73522	0.000282468	0.00352463	0.751534
Mbp	1.04591	3.44189	3.84559	0.00646814	0.028776	-2.61161
Bcl2a1a	1.04566	5.28752	3.04186	0.019061	0.060484	-3.75567
Mrps11	1.04552	4.07789	4.68092	0.00232803	0.0142812	-1.51568
Gm44116	1.04467	1.89052	1.44349	0.192578	0.312176	-6.04684
Clu	1.04448	5.54788	5.21624	0.0012757	0.00943118	-0.8681
Gm10736	1.04364	7.19777	4.23403	0.00396989	0.0204895	-2.08912
Taf4	1.04271	2.91715	2.389	0.0486398	0.117096	-4.72174
Snord73a	1.0416	4.77257	1.9145	0.0975913	0.191503	-5.41221
Smyd2	1.04157	3.08222	2.68282	0.0317482	0.0867566	-4.28585
Cycs	1.04099	5.80191	6.10123	0.000512754	0.00516948	0.112485
Tpt1.ps6	1.04062	0.803049	0.860169	0.418494	0.544143	-6.68159
Gm16754	1.03927	1.4616	1.63674	0.14619	0.256114	-5.79568
Dis3	1.03852	3.22159	3.18772	0.0155615	0.0524212	-3.54277
Lsm8	1.0385	3.72315	3.27312	0.013837	0.0484226	-3.41904
Haus3	1.0384	4.63836	3.14229	0.0165713	0.0548243	-3.60887
Hat1	1.03692	6.81163	7.80255	0.00011344	0.0019854	1.72229
Rpl19.ps1	1.03527	1.07767	1.21564	0.263959	0.390822	-6.32031
Mcub	1.0352	3.15279	1.49386	0.179337	0.296295	-5.98287
Glrx5	1.03412	3.1493	1.24387	0.254026	0.380443	-6.28798
Snrpd3	1.03385	4.5326	5.24661	0.00123436	0.00924225	-0.832627
Mup3	1.03324	5.40735	5.38771	0.0010609	0.00844647	-0.669561
Ccdc124	1.03243	6.1965	6.71328	0.00028815	0.00356484	0.730237
Satb1	1.03168	2.20063	2.34935	0.0515443	0.12181	-4.78036
Maz	1.0315	5.9448	4.2712	0.00379319	0.0199586	-2.04028
Nfatc2	1.03148	2.83565	1.77161	0.120245	0.222457	-5.61226
Ccdc86	1.0313	4.98049	5.08196	0.00147793	0.0104304	-1.02656
Srsf9	1.03092	5.29929	2.227	0.0616732	0.137974	-4.96053
Gm15832	1.02885	1.87932	1.61925	0.149918	0.260922	-5.81902
Gm4707	1.02854	3.00489	2.39069	0.0485194	0.116965	-4.71923
Gk	1.02669	2.61852	2.90779	0.0230221	0.0690786	-3.95283
F12	1.02614	4.05907	2.76448	0.028235	0.0797052	-4.16474
Prpf4	1.02508	4.15406	4.00854	0.00525587	0.0248039	-2.38977
Pcbp1	1.02493	7.92961	3.30822	0.0131886	0.0467979	-3.3684
Tmem119	1.02448	0.59483	0.534742	0.609571	0.712069	-6.92171
Haus1	1.02285	2.20462	2.31515	0.0541927	0.12596	-4.83085
Xlr4b	1.02242	3.09826	2.73688	0.0293745	0.0818202	-4.20565
Gm16364.1	1.02194	1.70957	1.7547	0.123239	0.226328	-5.63557
Gm38228	1.0216	2.88621	1.81764	0.112442	0.211718	-5.54839
Snord35a	1.02116	3.64766	1.50715	0.175986	0.292318	-5.96582
Chchd1	1.0206	4.80927	4.35152	0.00344027	0.0187546	-1.93545
Sec61b	1.01927	5.31628	4.10439	0.00466053	0.0228538	-2.26106
Asgr1	1.01922	3.66049	2.44755	0.0446536	0.110389	-4.63502
A530088E08Rik	1.01899	1.34363	1.55053	0.165437	0.279959	-5.9096
Gm47071	1.01861	1.58794	1.65865	0.141643	0.250207	-5.76629
AC109138.11	1.01797	0.427769	1.01302	0.345149	0.473528	-6.5374
Gm6180	1.01768	5.40754	4.86672	0.00188078	0.0123595	-1.28609
Emg1	1.01761	5.56153	6.06717	0.000530119	0.0052726	0.0767146
Pqlc3	1.01734	3.46659	2.44022	0.0451338	0.111244	-4.64589
Rps2.ps10	1.01661	2.14654	2.16286	0.0677669	0.147475	-5.05442
Sfpq	1.01608	6.23128	3.7081	0.00773011	0.0324392	-2.8017
Gm4204	1.0158	4.34272	3.77785	0.0070593	0.0305119	-2.70494
Ofd1	1.01567	2.17887	1.87885	0.102821	0.19888	-5.4626
Hnrnpa1	1.01546	7.60963	8.27647	7.81285e-05	0.00160295	2.11572
Tex12	1.01512	1.73921	1.40101	0.204424	0.326066	-6.09987
Mrpl32	1.01422	3.30676	3.41932	0.0113431	0.042196	-3.20902
Ptpn4	1.01323	1.43021	1.39789	0.205319	0.32716	-6.10373
Epop	1.01301	0.926908	0.742055	0.482473	0.600992	-6.7799
Scly	1.01298	4.9834	4.49081	0.00291092	0.0166504	-1.75596
Gm26532	1.01279	4.27361	4.39711	0.00325617	0.0180243	-1.87639
Crocc	1.01227	1.79889	1.26728	0.246032	0.371919	-6.26082
Crebzf	1.01171	3.03724	2.153	0.0687553	0.14898	-5.0688
Cbwd1	1.01152	2.92047	2.4481	0.0446182	0.11036	-4.63422
Cited2	1.01132	4.15825	1.69856	0.1337	0.240008	-5.71233
Coro2a	1.01128	4.60765	4.06379	0.00490313	0.0236224	-2.31541
Gm15445	1.01094	3.06727	1.76881	0.120735	0.222971	-5.61611
Ikbke	1.01079	4.89087	5.35732	0.00109583	0.00858308	-0.704446
Snord17	1.0103	5.04944	2.59515	0.0360322	0.0948309	-4.41599
Gm43305	1.01001	4.00307	3.56969	0.00927573	0.0366944	-2.99561
Mad2l2	1.00981	4.76345	4.8715	0.00187062	0.0123252	-1.28026
Iqgap3	1.00969	1.69509	1.39311	0.206695	0.328571	-6.10963
Pon1	1.00909	4.98613	3.99368	0.00535537	0.0251552	-2.40984
Nrm	1.00871	6.3498	4.26823	0.00380699	0.0199863	-2.04417
Anp32e	1.0085	5.9777	6.12539	0.000500827	0.00507837	0.137761
Nudt21	1.00736	4.8067	4.86657	0.00188109	0.0123595	-1.28627
Elob	1.00664	5.25375	4.37532	0.00334276	0.0183512	-1.90458
Mrpl27	1.00487	5.51939	3.64789	0.00836507	0.0342848	-2.88574
Gm43593	1.00393	1.62282	1.08777	0.313124	0.441167	-6.46053
Taf5	1.00353	2.0692	1.99656	0.086524	0.175953	-5.2952
Gm14150	1.00337	2.75692	2.60283	0.0356339	0.093976	-4.40459
Snord34	1.00194	1.90516	0.969011	0.365177	0.493528	-6.58077
Smc3	1.00128	5.22648	4.59318	0.00257924	0.0153336	-1.6259
Krtcap3	1.00106	2.41448	2.32772	0.0532035	0.12445	-4.8123
Serpina3m	1.00021	4.3219	4.36736	0.00337505	0.0184636	-1.9149
Dtnbp1	0.999946	4.55184	3.17062	0.0159337	0.0533046	-3.56763
Atp23	0.999749	2.18544	2.08235	0.0762785	0.160824	-5.17152
Cdca4	0.997697	5.42297	4.75343	0.00214079	0.0135271	-1.42546
Ssna1	0.997329	6.16884	4.44873	0.00306069	0.0172751	-1.80988
Procr	0.996975	5.9113	4.1692	0.00430003	0.0215754	-2.17479
Gm12185	0.994792	3.33955	3.50256	0.0101433	0.0390132	-3.09053
Gm14494	0.994783	2.27789	2.01965	0.08364	0.171728	-5.26204
Rpl36	0.994255	7.42594	4.26265	0.00383309	0.0200933	-2.0515
Gm24888	0.994146	1.00907	1.28684	0.239518	0.364813	-6.23787
Atp5j2	0.993943	4.24736	3.77952	0.00704404	0.0304606	-2.70263
Gm26287	0.993281	0.916743	0.719115	0.495629	0.612896	-6.79758
Nop16	0.992555	5.57493	5.3902	0.00105809	0.00844266	-0.66671
Morrbid	0.992262	2.87359	3.02345	0.0195591	0.0616192	-3.78266
Gm14414	0.991218	1.08278	1.43388	0.195203	0.314934	-6.05891
Polr2j	0.990813	4.15841	3.92617	0.00583433	0.0266722	-2.50144
Rpl27	0.989073	6.42026	6.20555	0.000463418	0.0048531	0.221102
Nt5c	0.988798	6.24802	6.03511	0.00054707	0.00539545	0.0429014
Timm50	0.988644	6.26676	6.86194	0.000252026	0.00329701	0.873406
Ncapd3	0.988416	4.41738	4.08841	0.00475443	0.0231527	-2.28243
Unc119b	0.988111	5.03392	3.71734	0.00763743	0.0321795	-2.78884
Batf	0.987793	6.06308	3.65539	0.00828295	0.0341544	-2.87524
Pa2g4	0.987716	7.16559	5.13806	0.00138939	0.0100301	-0.960033
Mug2	0.987582	0.366592	0.586468	0.576182	0.683231	-6.89019
Pdap1	0.987349	3.85167	3.32477	0.0128944	0.0460763	-3.34458
Apobec3	0.986952	6.08291	5.70294	0.000763479	0.0067954	-0.315459
Bcl2a1d	0.986846	4.79003	4.60317	0.00254918	0.0152128	-1.61329
Cnn2	0.985102	8.53392	8.11495	8.85362e-05	0.00173058	1.98404
Muc3	0.984597	1.02534	1.36985	0.21352	0.336452	-6.1382
Mrpl28	0.984586	6.90602	7.01733	0.00021962	0.00302305	1.02032
Ppat	0.984195	4.32437	4.01911	0.00518624	0.0245743	-2.3755
Gm36371	0.984186	2.4343	1.43502	0.194891	0.314574	-6.05749
H2.Q10	0.984025	5.38199	4.1075	0.00464249	0.0227892	-2.25691
Rcc2	0.983592	5.08494	4.36984	0.00336496	0.0184227	-1.91168
Gm49980	0.98315	3.67595	2.36648	0.0502681	0.119781	-4.75504
Snx20	0.983134	4.64626	2.39978	0.0478794	0.115892	-4.70579
Hspd1.ps3	0.982985	2.04503	2.0828	0.0762284	0.160804	-5.17087
AU020206	0.982636	5.73503	6.64136	0.000307692	0.00370231	0.660037
Gm17018	0.982622	4.04951	3.81089	0.00676393	0.0295861	-2.65934
Psma5	0.982583	8.47459	6.64518	0.000306617	0.00369571	0.663781
X4633401B06Rik	0.982523	1.55001	1.3322	0.224987	0.348888	-6.18386
Nup155	0.981989	3.07048	2.8549	0.0248167	0.0729339	-4.03092
Gm15710	0.981424	2.56328	1.76512	0.121386	0.223908	-5.62121
Sec11c	0.981233	4.85816	3.63066	0.00855703	0.0347267	-2.90988
Ube2q1	0.981223	4.23665	3.24979	0.0142867	0.0495153	-3.45276
Hnrnpab	0.98117	5.91174	1.69483	0.134423	0.241121	-5.71739
Park7	0.980555	6.67561	7.13142	0.000198812	0.00282751	1.12644
Gm36955	0.980153	2.9995	1.83353	0.109864	0.2084	-5.52621
X3300005D01Rik	0.978715	0.428173	0.639202	0.543261	0.654437	-6.85537
Gm5855	0.978222	1.77991	1.891	0.101008	0.1961	-5.44546
Sirt1	0.978145	2.05248	1.55869	0.163521	0.277584	-5.89895
Oaf	0.977482	0.589418	0.68796	0.513868	0.629221	-6.82081
Baz1a	0.977033	4.22491	3.98859	0.00538992	0.0252668	-2.41672
Gm37289	0.976391	1.60803	1.21677	0.263553	0.390468	-6.31902
Rpl11	0.975959	6.83827	5.60836	0.000841564	0.00726495	-0.420239
B930036N10Rik	0.975689	0.153441	0.727221	0.490953	0.608883	-6.79139
Mepce	0.975621	3.5524	2.07481	0.0771284	0.162076	-5.18244
Il27	0.974347	5.26485	4.09747	0.0047009	0.0229796	-2.2703
X2900076A07Rik	0.974168	2.15974	2.15781	0.0682719	0.148276	-5.06179
Faf1	0.97351	4.41986	2.57971	0.0368473	0.0962908	-4.43892
Gm11716	0.973334	1.63653	1.49406	0.179287	0.296295	-5.98262
Gm42595	0.972888	1.52816	1.32331	0.227773	0.351695	-6.19454
Rasal3	0.971955	5.71247	3.51996	0.00991029	0.0384219	-3.06587
Ssbp3	0.970756	1.62519	1.4494	0.190982	0.31009	-6.0394
Serpina3f	0.96935	7.97581	4.83444	0.00195111	0.012689	-1.32561
Csnk1g2	0.969076	3.87104	3.32115	0.0129581	0.0462097	-3.34978
Prkrip1	0.968686	3.08477	3.07226	0.018268	0.0587501	-3.71115
D530018E20Rik	0.968421	2.15016	1.32803	0.22629	0.350175	-6.18887
Cdkn1a	0.968368	4.99203	5.35295	0.00110095	0.00859708	-0.709464
Polr2h	0.967648	4.73494	2.77345	0.0278747	0.0789822	-4.15145
Snrnp27	0.967096	4.50352	3.98548	0.0054112	0.0253331	-2.42094
Gm10709	0.966934	1.95095	1.35941	0.216647	0.34031	-6.15094
Mvd	0.96648	5.32602	5.72393	0.000747272	0.00669699	-0.292375
A430028G04Rik	0.965869	2.14742	1.79837	0.115647	0.216188	-5.57519
Smyd5	0.965416	4.91013	3.74773	0.00734085	0.0312915	-2.74664
Hint1	0.965191	6.78733	5.36429	0.00108771	0.00855376	-0.69643
Vrk1	0.96449	4.77704	3.46153	0.0107166	0.0405414	-3.14883
Hist1h4m	0.964196	3.40434	3.07722	0.0181418	0.0584648	-3.70389
Cd52	0.963655	7.36335	5.92454	0.00061036	0.00578422	-0.0747409
Nle1	0.96313	4.22613	2.88583	0.0237499	0.070675	-3.98523
Treml2	0.963031	3.88259	3.01722	0.0197308	0.0620426	-3.7918
Tpi1	0.961919	8.04697	6.6424	0.000307397	0.00370194	0.661062
Arhgdib	0.961066	9.09585	7.15357	0.000195037	0.00279413	1.14687
Zbtb25	0.961029	3.44841	2.56398	0.0376969	0.0978757	-4.46227
Hmgb1	0.960631	7.58554	7.06044	0.000211482	0.00293535	1.06059
Mrap	0.959909	1.62993	1.38027	0.210439	0.332888	-6.12544
Arid5a	0.95828	2.97663	2.5341	0.0393679	0.100834	-4.50663
S1pr5	0.956785	2.14481	2.03746	0.0814795	0.168579	-5.23639
Polr2g	0.956374	6.58747	5.57529	0.00087095	0.00744546	-0.457179
Mrpl42	0.955656	4.96184	4.59328	0.00257892	0.0153336	-1.62577
Htr2b	0.955525	1.23647	1.47051	0.185371	0.303672	-6.01268
Cox7a2	0.955221	6.03972	5.13673	0.00139143	0.0100386	-0.961613
Ppp1r35	0.955153	4.00026	2.28709	0.0564678	0.129575	-4.8722
Gm37383	0.954683	-0.226804	0.698481	0.507661	0.624078	-6.81307
Upf3b	0.954592	3.39133	2.34421	0.0519335	0.122565	-4.78795
Eif3i	0.954088	6.29501	6.48436	0.000355757	0.00407151	0.504618
Ldha.ps2	0.954018	0.64979	1.11102	0.303661	0.431774	-6.43582
Gm29257	0.952529	0.995542	1.14641	0.289713	0.417559	-6.39753
Gm22720	0.951832	1.39364	1.17239	0.27981	0.407129	-6.3689
Slfn4	0.951032	4.35582	2.27459	0.0575124	0.131342	-4.8906
Plekhg4	0.95066	1.59887	1.32646	0.226784	0.350733	-6.19076
Kif18a	0.950634	0.890478	0.88304	0.406841	0.533138	-6.66119
Klrk1	0.950608	5.71055	4.63685	0.00245064	0.014788	-1.57089
Sirt3	0.950447	2.5739	1.74124	0.125673	0.229306	-5.65405
Ndufaf6	0.950285	4.67581	3.99825	0.00532458	0.0250432	-2.40367
Gm37963	0.95013	2.30306	1.22496	0.260644	0.38767	-6.30969
Prmt5	0.950103	5.13692	4.31732	0.00358591	0.0192647	-1.97997
H2.T22	0.949069	7.63592	7.17681	0.00019116	0.00275828	1.16826
Intu	0.949064	1.27219	1.41953	0.199181	0.319481	-6.07685
Rpl34.ps1	0.948932	2.23755	2.17114	0.0669469	0.14628	-5.04232
Gm12250	0.947351	7.57281	4.25132	0.00388659	0.0202154	-2.06638
Isyna1	0.946398	7.48675	6.01755	0.000556613	0.00544076	0.0243224
Aprt	0.945719	6.6155	6.0972	0.000514777	0.00517635	0.108257
Gm10076	0.945695	6.53109	6.00103	0.000565757	0.00550072	0.00681393
Tbca	0.945221	5.68872	5.39045	0.00105781	0.00844266	-0.666425
Anxa1	0.943774	5.12599	4.1962	0.00415901	0.0211014	-2.13904
Gm15472	0.943522	2.78244	1.64243	0.144996	0.254499	-5.78806
Tuba1b	0.943374	9.90354	9.82458	2.59138e-05	0.000872707	3.26425
Gm43461	0.942489	1.05068	0.847891	0.424849	0.54955	-6.69236
Cep57	0.942198	4.46526	3.73902	0.00742459	0.0315528	-2.75873
Lta	0.941485	2.95518	2.08202	0.0763154	0.160824	-5.172
Mir7026	0.941377	1.46327	0.898727	0.398986	0.526195	-6.64695
Dnajc21	0.94092	1.59321	1.64985	0.143453	0.252421	-5.77812
Actr5	0.940556	2.23691	1.46528	0.186747	0.305179	-6.01931
Ak6	0.940386	3.35556	3.01578	0.0197707	0.0621187	-3.79392
Gm45716	0.939017	1.71811	1.53281	0.169674	0.285136	-5.93266
Gm37238	0.938418	1.35885	1.2354	0.256971	0.383873	-6.29773
Itih1	0.937743	3.82748	2.35304	0.0512665	0.121358	-4.7749
X9430015G10Rik	0.936765	4.88493	4.35974	0.00340626	0.0185909	-1.92478
Rwdd1	0.936511	5.37484	4.95381	0.00170468	0.0115514	-1.18025
Rps25	0.936499	5.76753	5.4458	0.000997533	0.00811856	-0.603254
Tagln2	0.936498	9.42194	8.97682	4.64717e-05	0.00119837	2.65963
Sf3a3	0.935732	6.38935	5.72342	0.000747657	0.00669699	-0.292929
Atp5g3	0.93518	5.34657	5.62018	0.00083134	0.007212	-0.407085
Rpl19	0.934497	8.97371	6.70067	0.000291473	0.0035933	0.71797
Ngdn	0.934468	6.46492	4.09583	0.00471055	0.0230108	-2.2725
Thyn1	0.934291	4.97612	4.73047	0.0021982	0.0137585	-1.45394
Rps27.ps1	0.933545	1.67516	0.550435	0.599329	0.703283	-6.91243
Rrp15	0.933351	4.00144	2.91817	0.0226863	0.0684044	-3.93752
Lrrc59	0.933246	5.90131	4.37682	0.00333671	0.0183324	-1.90263
Mrps26	0.932766	4.50436	4.38954	0.00328596	0.0181181	-1.88617
BC043934	0.931598	0.172049	0.378724	0.716244	0.798769	-7.00024
Gm11427	0.931261	4.05272	3.60416	0.00886167	0.0354719	-2.94708
Haus5	0.930359	3.20096	2.48427	0.0423268	0.106244	-4.58057
Traf3ip1	0.929258	2.3347	1.73612	0.126612	0.230642	-5.66108
Rpl10.ps3	0.929256	4.07633	2.90353	0.0231614	0.0693314	-3.95911
Rps8	0.928984	7.32966	7.17681	0.000191159	0.00275828	1.16826
X4930542D17Rik	0.928903	0.698383	0.826476	0.436098	0.55953	-6.71085
Sdhb	0.928786	7.62564	5.76835	0.000714221	0.00649687	-0.243715
Rhot2	0.927242	2.74028	2.4827	0.0424237	0.10643	-4.5829
Swi5	0.926901	4.40974	3.61487	0.00873721	0.0351376	-2.93204
Eef1b2	0.926789	7.279	6.68034	0.000296921	0.00363179	0.698163
Cp	0.926421	3.52517	2.28396	0.0567275	0.129938	-4.87681
Atp5o	0.926349	4.42783	4.30175	0.00365448	0.0195059	-2.0003
Gm16104	0.926327	0.807247	1.1172	0.301187	0.429342	-6.4292
Wdr18	0.926301	5.01503	3.87344	0.006241	0.0280765	-2.57344
Mcm3	0.92613	7.41909	6.94277	0.000234544	0.00315131	0.950171
Ndufaf4	0.925795	3.71886	2.85981	0.0246442	0.0725187	-4.02367
Ssb	0.925775	7.15803	6.98491	0.000225974	0.00308334	0.989893
Nol9	0.925234	4.48542	2.27085	0.0578292	0.131894	-4.89611
Gm10136	0.925228	2.28673	1.71421	0.130702	0.235951	-5.69103
Tnik	0.925185	1.80485	1.55642	0.164052	0.278148	-5.90191
Pomp	0.924812	5.41058	5.26164	0.00121446	0.00914687	-0.815127
Gm5560	0.923926	2.85076	2.74538	0.0290187	0.0811115	-4.19306
Rps6	0.923164	8.74881	7.52909	0.000141883	0.00228149	1.48521
X2310009B15Rik	0.920192	0.900561	1.03522	0.33538	0.46424	-6.51499
Gm6136	0.919987	6.14307	5.10502	0.0014408	0.0102628	-0.999161
Gm47445	0.918546	3.07711	2.42503	0.0461455	0.113074	-4.66839
AC139240.1	0.918265	1.15637	0.771802	0.465764	0.585654	-6.75628
Rgs14	0.91821	4.94162	4.75898	0.00212716	0.0134833	-1.41859
Pla2g12a	0.918132	2.1777	1.02375	0.340398	0.468832	-6.52661
Sh3bgrl3	0.917145	8.46873	6.36395	0.000398364	0.00437439	0.383378
X1810044D09Rik	0.91695	0.00340165	0.724503	0.492517	0.61007	-6.79347
Ggact	0.916319	0.649199	0.810096	0.444843	0.567162	-6.72473
Atp2a3	0.916075	5.7842	2.33453	0.0526755	0.123755	-4.80225
Gm47586	0.914456	4.39541	3.07185	0.0182784	0.0587703	-3.71175
Aatf	0.913437	5.68594	3.51297	0.0100032	0.0386223	-3.07578
Slf1	0.913229	3.86703	3.43588	0.0110928	0.0415296	-3.18539
Trbj1.3	0.913006	5.49915	0.804681	0.447761	0.569384	-6.72927
Psma7	0.911123	7.10408	5.34935	0.0011052	0.00860523	-0.713607
Erg28	0.910671	4.1108	2.78178	0.0275447	0.0784107	-4.13912
Gm44659	0.910316	1.5961	0.650189	0.536549	0.64924	-6.84778
Mrpl47	0.909791	3.01561	2.56691	0.0375376	0.0975685	-4.45793
Tmem242	0.909336	4.67705	4.80379	0.00202058	0.0130143	-1.36327
Gm3226	0.90916	1.54789	1.60454	0.15312	0.264465	-5.83856
Pigf	0.909159	5.25111	4.31283	0.00360555	0.0193111	-1.98583
Rpl31	0.90909	5.7561	4.01968	0.00518253	0.024565	-2.37474
Clec9a	0.909003	5.73524	2.8521	0.0249159	0.0730735	-4.03506
Rpl17.ps10	0.908881	2.39096	2.13402	0.0707003	0.151814	-5.09646
Eef1d	0.90855	5.58178	5.22843	0.00125893	0.00936701	-0.853852
Gm43336	0.908465	2.07019	1.58674	0.157082	0.269885	-5.86209
Nufip1	0.908282	4.84302	4.34078	0.00348531	0.0189365	-1.94942
X1500011B03Rik	0.908174	4.74638	3.20324	0.0152317	0.0516443	-3.52023
Pdzd11	0.907688	5.91769	4.72045	0.0022238	0.0138596	-1.4664
Slc25a25	0.907603	3.88721	3.75088	0.00731088	0.0312166	-2.74228
Cracr2a	0.907596	1.51325	1.4789	0.183181	0.301137	-6.00199
Cdk6	0.907134	3.32813	3.04085	0.019088	0.0605149	-3.75714
Cops6	0.906858	7.03602	6.12729	0.000499898	0.00507585	0.139753
Rtel1	0.906146	4.57603	3.87156	0.00625604	0.0281172	-2.57601
Gm26674	0.905743	1.29495	1.07916	0.316683	0.444845	-6.46958
Rpl9.ps7	0.905256	2.3725	1.98826	0.0875845	0.177518	-5.30709
Ppargc1b	0.905085	4.63197	4.10113	0.00467949	0.0229228	-2.26541
Pop5	0.904582	4.1265	3.87763	0.00620751	0.0279729	-2.56769
Rnf227	0.903851	3.23025	2.95884	0.0214196	0.0655411	-3.87761
Nup50	0.90332	5.05836	4.79179	0.00204853	0.0131402	-1.37806
mt.Rnr1	0.902526	10.5311	8.44288	6.88295e-05	0.00149279	2.24887
Gm19582	0.901965	0.0358288	0.424363	0.684181	0.772396	-6.97989
Timm9	0.90179	3.20427	2.76923	0.0280438	0.0793492	-4.15771
Pafah1b3	0.901286	3.46253	2.05538	0.0793622	0.165611	-5.21053
Ndufb6	0.90065	5.16135	5.1382	0.00138919	0.0100301	-0.959876
Aif1	0.900598	7.90775	7.15429	0.000194914	0.00279413	1.14754
Mrps12	0.900467	5.23161	4.32594	0.00354859	0.019152	-1.96873
Gm13835	0.899797	4.05678	3.4578	0.0107704	0.0406682	-3.15414
Bid	0.899762	4.74863	3.33805	0.0126633	0.0454353	-3.32547
Nop2	0.898681	6.2986	3.70196	0.00779243	0.0326097	-2.81025
Cabyr	0.898202	1.74006	1.37098	0.213183	0.336039	-6.13682
Hspbp1	0.89745	6.1456	5.48591	0.000956248	0.00792467	-0.55775
Memo1	0.89743	3.61399	2.43539	0.0454534	0.111874	-4.65305
Mcoln2	0.896872	4.58685	3.88673	0.00613563	0.0277446	-2.55525
Rcc1	0.896081	6.18929	5.38517	0.00106377	0.00844647	-0.672473
Palb2	0.895792	3.17128	2.57808	0.0369346	0.0964651	-4.44135
Gm43328	0.895736	-0.0338943	0.424355	0.684187	0.772396	-6.9799
F2rl3	0.895626	-0.211012	0.629969	0.548941	0.659352	-6.86166
Mdm1	0.895587	2.54164	1.8185	0.112301	0.211538	-5.54719
Gstcd	0.895391	2.64924	2.46218	0.0437114	0.108768	-4.61334
Serpina1a	0.894008	6.1438	4.11346	0.00460812	0.022676	-2.24895
Arl6ip4	0.893018	6.33703	5.24578	0.00123547	0.0092456	-0.833592
Snhg8	0.892612	3.77071	3.23734	0.0145331	0.0500986	-3.47079
X1810032O08Rik	0.89258	3.46345	2.59887	0.035839	0.0943752	-4.41047
Atp5mpl	0.892549	4.60016	3.87757	0.00620801	0.0279729	-2.56778
F830016B08Rik	0.891848	5.83745	3.36826	0.0121541	0.0441493	-3.28209
Ptpn22	0.891699	5.36675	4.70621	0.00226075	0.0140152	-1.48413
Mrpl54	0.891573	5.23394	4.29254	0.00369573	0.0196444	-2.01234
Exosc2	0.891245	4.55008	3.39229	0.0117649	0.043182	-3.24766
Gm44649	0.890663	2.25031	1.59138	0.156041	0.26852	-5.85597
Gm15186	0.890589	1.21445	0.82645	0.436111	0.55953	-6.71087
Egln1	0.890495	3.37546	2.68916	0.0314596	0.0862193	-4.27644
Rp9	0.890036	4.09959	2.44169	0.0450373	0.111045	-4.64372
Pcgf1	0.888579	3.75934	2.97799	0.0208492	0.0644359	-3.84943
Srf	0.888151	3.03719	2.55915	0.037962	0.0982718	-4.46944
Slc36a1	0.888113	3.36696	3.13477	0.0167452	0.0552954	-3.61983
Lsm12	0.886693	4.83873	3.06176	0.0185377	0.059373	-3.72651
Lcat	0.886619	4.65137	2.68921	0.0314574	0.0862193	-4.27637
X1700007L15Rik	0.886068	2.3519	1.32051	0.228658	0.352595	-6.19789
Gm17655	0.884634	3.09444	2.53594	0.0392628	0.100644	-4.5039
X1700084J12Rik	0.884571	0.41792	0.619088	0.555681	0.665662	-6.86897
Timm17a	0.884548	3.71925	3.24038	0.0144725	0.0499746	-3.46639
Rpl21	0.88449	6.45545	6.06274	0.000532427	0.00528441	0.0720468
Gm38365	0.884177	2.53085	1.63956	0.145597	0.255266	-5.79191
Cep70	0.883656	3.44159	2.79476	0.0270383	0.0773767	-4.11989
Rpl7a	0.883513	8.83082	6.9761	0.000227735	0.00309235	0.981612
Cenpx	0.883013	5.4566	5.17906	0.00132843	0.00968872	-0.911717
Rps15a.ps3	0.882774	0.374072	0.73854	0.484473	0.603028	-6.78264
Eno1b	0.88229	6.51234	6.52452	0.000342703	0.00397426	0.544664
Cdc34	0.882289	5.85861	4.54593	0.00272682	0.015928	-1.68573
Rbmxl1	0.881827	6.61298	6.52442	0.000342735	0.00397426	0.544566
Mak16	0.881745	4.32698	3.77974	0.00704211	0.0304606	-2.70234
Gm45731	0.880999	3.16377	1.46966	0.185593	0.303894	-6.01375
X2210417A02Rik	0.879821	1.50724	1.47993	0.182916	0.300772	-6.00069
Sacs	0.879595	0.558017	0.980134	0.360033	0.488596	-6.56994
Krtcap2	0.879483	5.19138	5.03154	0.00156288	0.0108629	-1.08674
Ccdc134	0.879199	4.21851	3.65401	0.00829802	0.0341795	-2.87718
Gm50037	0.878808	2.50824	1.32972	0.225762	0.349626	-6.18684
Psme1	0.878539	8.70472	6.82991	0.000259356	0.00336254	0.842777
Batf3	0.878431	5.89263	4.24151	0.00393359	0.0203845	-2.07927
Mpv17l2	0.878388	6.07085	5.06257	0.00150997	0.0105841	-1.04966
Psip1	0.877245	4.04489	2.91057	0.0229316	0.0689223	-3.94873
Pgp	0.876588	5.24466	3.71432	0.00766758	0.0322539	-2.79304
Ldha	0.876015	9.52334	5.53466	0.000908618	0.00765112	-0.502751
AI413582	0.875985	5.3027	4.75602	0.00213443	0.0135001	-1.42226
Gm38244	0.875899	2.50653	1.41577	0.200235	0.320769	-6.08154
Proc	0.875787	3.33578	1.72116	0.129392	0.234309	-5.68155
Gm12191	0.875541	2.28796	1.79672	0.115925	0.216622	-5.57748
Gm6563	0.873944	5.29305	2.78237	0.0275215	0.0783907	-4.13824
Pde7a	0.873128	3.02868	2.67008	0.0323359	0.0878842	-4.30475
Ifitm1	0.872527	3.67482	3.21497	0.0149875	0.0511371	-3.50321
Cisd1	0.871143	5.31844	3.85262	0.00640997	0.0285986	-2.60197
Phf5a	0.870243	5.72092	5.80834	0.000685863	0.00629186	-0.20014
Anxa9	0.870212	2.85374	1.88978	0.101189	0.196369	-5.44718
Rpl35	0.870126	4.85808	3.83011	0.00659833	0.0291061	-2.63289
X3110040N11Rik	0.869614	4.26374	3.41844	0.0113565	0.0422234	-3.21027
Bax	0.867456	6.71732	5.83189	0.000669751	0.00618036	-0.174575
Snord32a	0.86727	1.61451	0.955253	0.371618	0.499647	-6.59402
Map11	0.866365	4.37793	2.13854	0.0702321	0.151109	-5.08988
Plg	0.865928	4.24202	3.21913	0.0149018	0.050924	-3.49718
Nudc	0.865889	7.95374	7.18442	0.000189909	0.00275437	1.17525
Esd	0.865734	6.26077	5.24412	0.0012377	0.00925739	-0.835537
Sarnp	0.865124	6.48509	4.63386	0.0024592	0.0148142	-1.57465
Ndufv2	0.864697	6.67026	5.6803	0.000781405	0.00689383	-0.340429
Dnajc2	0.86458	4.89782	3.82936	0.00660468	0.0291161	-2.63391
Ikzf2	0.864472	1.77199	1.63932	0.145646	0.255322	-5.79222
BC046401	0.863531	3.30588	1.86081	0.105571	0.202608	-5.48799
Rps3a2	0.863479	2.17744	1.87706	0.103091	0.19929	-5.46512
Isy1	0.863286	3.01267	2.58234	0.0367073	0.0960499	-4.43502
Eif1ad	0.863153	5.9841	3.61837	0.00869684	0.0350682	-2.92711
Pdss1	0.86302	3.0476	2.2152	0.0627515	0.139832	-4.97784
Gm6425	0.862475	1.229	1.19358	0.271949	0.399138	-6.34525
Zg16	0.862412	1.24125	1.30017	0.235166	0.359907	-6.22212
Mrps18b	0.862398	3.946	3.15478	0.0162871	0.0541643	-3.59069
Med30	0.861096	5.0945	2.768	0.028093	0.0794244	-4.15952
Mustn1	0.861085	2.1772	1.33902	0.222873	0.346718	-6.17565
Cep128	0.860816	2.53251	2.32335	0.053545	0.124858	-4.81875
Cep83	0.860032	3.50724	3.15847	0.0162039	0.0539841	-3.58531
Thoc3	0.859927	5.47218	4.08441	0.00477826	0.0232365	-2.28778
Pgs1	0.859504	5.33352	3.39108	0.0117843	0.0432305	-3.2494
Snrpa1	0.858458	5.25029	4.87499	0.00186322	0.0123053	-1.276
Tysnd1	0.858037	5.16974	2.58946	0.0363305	0.0954015	-4.42444
Mpp6	0.858019	3.54657	2.55962	0.0379362	0.0982413	-4.46875
Tagap1	0.857965	5.49352	3.70054	0.00780692	0.0326349	-2.81223
Sf3b6	0.857724	4.97079	3.73011	0.00751128	0.0318442	-2.7711
Gm15500	0.857086	3.9959	2.93993	0.0219991	0.0668489	-3.90546
mt.Rnr2	0.85584	14.9996	6.7675	0.000274339	0.00346411	0.782755
Rpl10a.ps1	0.855767	3.73287	2.172	0.0668625	0.146118	-5.04106
Ndufb3	0.855666	5.10706	4.13931	0.00446236	0.0221448	-2.21451
Gm37399	0.854365	2.49231	1.05533	0.326716	0.455433	-6.49437
Rcc1l	0.853935	4.49441	2.57071	0.0373311	0.0972298	-4.45229
Atp5e	0.853488	4.92385	3.83457	0.00656051	0.0290124	-2.62675
Arhgap11a	0.853194	4.40582	2.83776	0.0254296	0.0740853	-4.05626
Zfp54	0.852781	2.91734	1.21721	0.263396	0.390367	-6.31852
Pfas	0.852748	3.7831	3.06603	0.0184275	0.0590738	-3.72026
Ncapg2	0.852226	4.16631	3.21729	0.0149396	0.0509986	-3.49985
Inpp4b	0.850851	3.8111	3.18983	0.0155162	0.0523187	-3.5397
[truncated: 3,462 more rows]

## Sheet: Enrichment DEGs up IL-2 vs PBS
Term	Overlap	P.value	Adjusted.P.value	Old.P.value	Old.Adjusted.P.value	Odds.Ratio	Combined.Score	Genes
cellular macromolecule biosynthetic process (GO:0034645)	131/367	9.65455e-55	4.92672e-51	0	0	4.71219	586.077	RPL4;RPL5;RPL3;RPL32;RPL31;RPL8;RPL10A;RPL9;YARS2;RPL6;RPS15;EEF1B2;RPS17;RPS16;RPS19;RPL18A;RPS18;CHEK1;PCLAF;RPL36;RPL35;RPL38;RPS11;TIPIN;RPL21;RPS7;RPS8;RPL23;RPS5;RPS6;RPSA;CDC25C;TUFM;TIMELESS;NHP2;RPL27;RPL26;RPL29;RPL28;BLM;SET;MRPL18;DTX1;MRPL13;BRIP1;ORC6;ORC1;CLSPN;BARD1;RPL41;MRPL27;MRPL28;CDC7;CDC6;RPS26;RPS25;POLA1;NASP;CDK2;CDK1;RNPS1;RPS23;RAD9A;MRPS15;MCM7;MCM8;MRPS11;MRPS12;RPLP…
rRNA processing (GO:0006364)	81/202	2.00303e-38	5.11072e-35	0	0	5.2936	459.503	RPL4;RPL5;RPL3;RPL32;RPL31;MRPS12;RPLP0;FCF1;RPL8;RPL10A;RPL9;RPL6;RRP9;RPS15;FBL;RPL7A;RPS17;RPS16;RPS19;RPL18A;RPS18;RPL36;RPL35;RPL38;RPS11;RPP38;RPL21;RPS7;RPS8;RPL23;RPS5;RPS6;RPL13A;RPSA;NSA2;EBNA1BP2;DKC1;MRTO4;NHP2;RPL27;RPL26;RPL29;RPL28;RPL10;RPL12;RPL11;TSR3;NOP2;MAK16;ISG20L2;NOLC1;NOC4L;EMG1;EXOSC8;RPL14;RPL13;RPL15;RPS2;EXOSC3;RPL18;RPS27A;LYAR;RPL17;EXOSC2;EXOSC1;RPL19;NOP56;RPL41;…
translation (GO:0006412)	85/232	9.98086e-37	1.69774e-33	0	0	4.83669	400.937	RPL4;RPL5;MRPS15;RPL3;VARS;RPL32;RPL31;MRPS11;MRPS12;RPLP0;RPL8;RPL10A;RPL9;YARS2;RPL6;MRPL32;RPS15;MRPL41;EEF1B2;MRPL4;MRPL42;RPL7A;RPS17;RPS16;RPS19;RPL18A;RPS18;RPL36;RPL35;RPL38;RPS11;TSFM;RPL21;MRPS24;RPS7;RPS8;RPL23;RPS5;RPS6;DHPS;RPL13A;RPSA;MRPS7;TUFM;EEF1G;LARS2;KARS;PPA1;EEF1D;MRTO4;NHP2;RPL27;RPL26;RPL29;EEF1E1;RPL28;RPL10;MRPS36;MRPL18;RPL12;RPL11;RRBP1;HSPA14;MRPL13;MRPL55;RPL14;RPL1…
viral gene expression (GO:0019080)	58/110	6.27356e-36	8.0035e-33	0	0	6.9607	564.211	RPL4;RPL5;RPL3;NUP107;RPL32;RPL31;MRPS12;RPLP0;RPL8;RPL10A;RPL9;RPL6;RPS15;RPL7A;RPS17;RPS16;RPS19;RPL18A;RPS18;NUP62;RPL36;RPL35;RPL38;RPS11;RPL21;RPS7;NUP210;RPS8;RPL23;RPS5;RPS6;RPL13A;RPSA;NUP93;NUP50;RPL27;RPL26;RPL29;RPL28;RPL10;RPL12;RPL11;AAAS;RPL14;RPL13;NUP43;RPL15;RPS2;RPL18;RPS27A;RPL17;RPL19;RPL41;RPL23A;RPS26;RPS25;RPS23;NUP37
SRP-dependent cotranslational protein targeting to membrane (GO:0006614)	52/89	2.20171e-35	2.24707e-32	0	0	7.71313	615.517	RPL4;RPL5;SRP19;RPL3;RPL32;RPL31;MRPS12;RPLP0;RPL10A;RPL8;RPL9;RPL6;RPS15;RPL7A;RPS17;RPS16;RPL18A;RPS19;RPS18;RPL36;RPL35;RPL38;SEC61B;RPS11;RPL21;RPS7;RPS8;RPL23;RPS5;RPS6;RPL13A;RPSA;RPL27;RPL26;RPL29;RPL28;RPL10;RPL12;RPL11;RPL14;RPL13;RPL15;RPS2;RPL18;RPS27A;RPL17;RPL19;RPL41;RPL23A;RPS26;RPS25;RPS23
viral transcription (GO:0019083)	58/113	4.47633e-35	3.80712e-32	0	0	6.7759	535.917	RPL4;RPL5;RPL3;NUP107;RPL32;RPL31;MRPS12;RPLP0;RPL8;RPL10A;RPL9;RPL6;RPS15;RPL7A;RPS17;RPS16;RPS19;RPL18A;RPS18;NUP62;RPL36;RPL35;RPL38;RPS11;RPL21;RPS7;NUP210;RPS8;RPL23;RPS5;RPS6;RPL13A;RPSA;NUP93;NUP50;RPL27;RPL26;RPL29;RPL28;RPL10;RPL12;RPL11;AAAS;RPL14;RPL13;NUP43;RPL15;RPS2;RPL18;RPS27A;RPL17;RPL19;RPL41;RPL23A;RPS26;RPS25;RPS23;NUP37
gene expression (GO:0010467)	113/411	6.7039e-35	4.88714e-32	0	0	3.62956	285.602	RPL4;RPL5;ISCA2;RPL3;NUP107;RPL32;RPL31;EIF4A3;RPL8;RPL10A;RPL9;YARS2;RPL6;RPS15;RPS17;RPS16;RPS19;RPL18A;RPS18;RBMX2;MAGOH;RPL36;RPL35;RPL38;RPS11;RPL21;NUP210;RPS7;RPS8;RPL23;RPS5;RPS6;RPSA;THOC3;THOC7;NUP93;PRPF4;DKC1;SARNP;SNRPG;NHP2;SRSF2;SRSF3;RPL27;RPL26;RPL29;SRSF6;RPL28;SRSF7;SLBP;RBM8A;MRPL18;DTX1;AAAS;MRPL13;RPL41;MRPL27;MRPL28;MAGOHB;RPS26;RPS25;LSM7;HNRNPD;RNPS1;RPS23;MRPS15;NXT1;MRP…
rRNA metabolic process (GO:0016072)	76/200	3.27198e-34	1.66969e-31	0	0	5.0165	386.785	RPL4;RPL5;RPL3;RPL32;RPL31;MRPS12;RPLP0;FCF1;RPL8;RPL10A;RPL9;RPL6;RRP9;RPS15;FBL;RPL7A;RPS17;RPS16;RPS19;RPL18A;RPS18;RPL36;RPL35;RPL38;RPS11;RPP38;RPL21;RPS7;RPS8;RPL23;RPS5;RPS6;RPL13A;RPSA;EBNA1BP2;DKC1;MRTO4;RPL27;RPL26;RPL29;RPL28;RPL10;RPL12;RPL11;ISG20L2;NOLC1;NOC4L;EMG1;EXOSC8;RPL14;RPL13;RPL15;RPS2;EXOSC3;RPL18;RPS27A;LYAR;RPL17;EXOSC2;EXOSC1;RPL19;NOP56;RPL41;NOP14;NOP58;UTP4;NIFK;PNO1…
nuclear-transcribed mRNA catabolic process, nonsense-mediated decay (GO:0000184)	57/112	3.13895e-34	1.77978e-31	0	0	6.71853	518.294	RPL4;RPL5;RPL3;RPL32;RPL31;EIF4A3;MRPS12;RPLP0;RPL8;RPL10A;RPL9;RPL6;RPS15;RPL7A;RPS17;RPS16;RPS19;RPL18A;RPS18;MAGOH;RPL36;RPL35;RPL38;RPS11;RPL21;RPS7;RPS8;RPL23;RPS5;RPS6;RPL13A;RPSA;RPL27;RPL26;PABPC1;RPL29;RPL28;RBM8A;RPL10;RPL12;RPL11;RPL14;RPL13;RPL15;RPS2;RPL18;RPS27A;RPL17;RPL19;RPL41;PYM1;RPL23A;MAGOHB;RPS26;RPS25;RNPS1;RPS23
ribosome biogenesis (GO:0042254)	81/226	3.0238e-34	1.92881e-31	0	0	4.73145	365.18	RPL4;RPL5;RPL3;RPL32;RPL31;MRPS12;RPLP0;FCF1;RPL8;RPL10A;RPL9;RPL6;RRP9;RPS15;FBL;RPL7A;RPS17;RPS16;RPS19;RPL18A;RPS18;RPL36;RPL35;RPL38;RPS11;RPP38;RPL21;RPS7;RPS8;RPL23;RPS5;RPS6;RPL13A;RPSA;GNL3;EBNA1BP2;DKC1;MRTO4;RPL27;RPL26;RPL29;RPL28;RPL10;RPL12;RPL11;ISG20L2;NOLC1;NOC4L;RPF2;EMG1;EXOSC8;RRS1;RPL14;RPL13;RPL15;RPS2;EXOSC3;RPL18;RPS27A;LYAR;RPL17;EXOSC2;EXOSC1;RPL19;NOP56;RPL41;NPM1;NOP14;…
cotranslational protein targeting to membrane (GO:0006613)	52/93	4.7086e-34	2.18436e-31	0	0	7.38138	566.436	RPL4;RPL5;SRP19;RPL3;RPL32;RPL31;MRPS12;RPLP0;RPL10A;RPL8;RPL9;RPL6;RPS15;RPL7A;RPS17;RPS16;RPL18A;RPS19;RPS18;RPL36;RPL35;RPL38;RPS11;RPL21;RPS7;RPS8;RPL23;SSR2;RPS5;RPS6;RPL13A;RPSA;RPL27;RPL26;RPL29;RPL28;RPL10;RPL12;RPL11;RPL14;RPL13;RPL15;RPS2;RPL18;RPS27A;RPL17;RPL19;RPL41;RPL23A;RPS26;RPS25;RPS23
peptide biosynthetic process (GO:0043043)	69/174	1.56856e-32	6.6703e-30	0	0	5.23501	383.373	RPL4;RPL5;MRPS15;RPL3;RPL32;RPL31;MRPS11;MRPS12;RPLP0;RPL8;RPL10A;YARS2;RPL9;RPL6;MRPL32;RPS15;MRPL4;MRPL41;MRPL42;RPL7A;RPS17;RPS16;RPS19;RPL18A;RPS18;RPL36;RPL35;RPL38;RPS11;RPL21;RPS7;MRPS24;RPS8;RPL23;RPS5;RPS6;DHPS;RPL13A;RPSA;MRPS7;NHP2;RPL27;RPL26;RPL29;RPL28;RPL10;MRPS36;MRPL18;RPL12;RPL11;RRBP1;MRPL13;MRPL55;RPL14;RPL13;RPL15;RPS2;RPL18;RPS27A;RPL17;RPL19;RPL41;MRPL27;MRPL28;RPL23A;RPS26…
ncRNA processing (GO:0034470)	79/227	2.13649e-32	8.38653e-30	0	0	4.59429	335.032	RPL4;RPL5;RPL3;RPL32;RPL31;MRPS12;RPLP0;FCF1;RPL8;RPL10A;RPL9;RPL6;RRP9;RPS15;FBL;RPL7A;RPS17;RPS16;RPS19;RPL18A;RPS18;RPL36;RPL35;RPL38;RPS11;RPP38;RPL21;RPS7;RPS8;RPL23;RPS5;RPS6;RPL13A;RPSA;EBNA1BP2;KARS;DKC1;MRTO4;RPL27;RPL26;RPL29;RPL28;RPL10;RPL12;RPL11;SRRT;ISG20L2;NOLC1;NOC4L;EMG1;EXOSC8;RPL14;RPL13;RPL15;RPS2;EXOSC3;RPL18;RPS27A;LYAR;RPL17;EXOSC2;EXOSC1;RPL19;NOP56;RPL41;NOP14;NOP58;SSB;…
protein targeting to ER (GO:0045047)	51/97	1.16019e-31	4.22888e-29	0	0	6.9409	494.411	RPL4;RPL5;SRP19;RPL3;RPL32;RPL31;MRPS12;RPLP0;RPL8;RPL10A;RPL9;RPL6;RPS15;RPL7A;RPS17;RPS16;RPS19;RPL18A;RPS18;RPL36;RPL35;RPL38;RPS11;RPL21;RPS7;RPS8;RPL23;RPS5;RPS6;RPL13A;RPSA;RPL27;RPL26;RPL29;RPL28;RPL10;RPL12;RPL11;RPL14;RPL13;RPL15;RPS2;RPL18;RPS27A;RPL17;RPL19;RPL41;RPL23A;RPS26;RPS25;RPS23
Ribosome	67/170	1.98534e-31	6.01557e-29	0	0	5.20287	367.814	RPL4;RPL5;MRPS15;RPL3;RPL32;RPL31;MRPS11;MRPS12;RPLP0;RPL8;RPL10A;RPL9;RPL6;MRPL32;RPS15;MRPL4;RPL7A;RPS17;RPS16;RPS19;RPL18A;RPS18;RPL36;RPL35;RPL38;RPS11;RPL21;RPS7;RPS8;RPL23;RPS5;RPS6;RPL13A;RPSA;MRPS7;RPL27;RPL26;RPL29;RPL28;RPL10;MRPL18;RPL12;RPL11;RPS27L;MRPL12;MRPL13;MRPL20;RPL14;RPL13;RPL15;RPS2;RPL18;RPS27A;RPL17;RPL19;RPL41;MRPL27;MRPL28;RPL23A;MRPL21;MRPL22;RPS26;MRPL30;RPS25;RPS3A1;F…
viral process (GO:0016032)	74/220	2.55934e-29	8.70688e-27	0	0	4.44044	292.338	RPL4;RPL5;RPL3;NUP107;RPL32;RPL31;MRPS12;RPLP0;RPL8;RPL10A;RPL9;RPL6;RPS15;RPL7A;RPS17;RPS16;RPS19;RPL18A;RPS18;NUP62;RPL36;RPL35;RCC1;RPL38;RPS11;RPL21;NUP210;RPS7;RPS8;RPL23;RPS5;RPS6;RPL13A;RPSA;NUP93;LCK;NUP50;RPL27;RPL26;RPL29;RPL28;PPIA;PPID;RPL10;RPL12;RPL11;CXCR6;AAAS;RPL14;MVB12A;RPL13;CCL2;NUP43;RPL15;RPS2;RPL18;RPS27A;RPL17;RPL19;RANBP1;RPL41;SSB;RPL23A;DEK;RPS26;RPS25;CD28;CHMP2A;EIF3…
nuclear-transcribed mRNA catabolic process (GO:0000956)	65/174	6.40906e-29	2.04409e-26	0	0	4.93153	320.141	RPL4;RPL5;EIF4A1;RPL3;RPL32;RPL31;EIF4A3;MRPS12;RPLP0;RPL8;RPL10A;RPL9;RPL6;RPS15;RPL7A;RPS17;RPS16;RPS19;RPL18A;RPS18;MAGOH;RPL36;RPL35;RPL38;RPS11;RPL21;RPS7;RPS8;RPL23;RPS5;RPS6;RPL13A;RPSA;MRTO4;RPL27;RPL26;PABPC1;RPL29;RPL28;RBM8A;RPL10;RPL12;RPL11;EXOSC8;POLR2D;RPL14;RPL13;POLR2G;RPL15;RPS2;RPL18;RPS27A;RPL17;RPL19;RPL41;PYM1;RPL23A;LSM5;MAGOHB;LSM4;RPS26;RPS25;RNPS1;CNOT9;RPS23
negative regulation of ubiquitin protein ligase activity (GO:1904667)	43/77	2.38073e-28	7.14639e-26	0	0	7.37217	468.906	RPL5;PSMD12;PSMD11;PSMD14;RPL11;BUB1B;PSMB10;PSMA7;CDC20;PSMB6;PSMB7;FZR1;CCNB1;PSMB4;PSMD7;PSMB5;PSMB2;PSMB3;PSMB1;FBXO5;BUB3;RPS27A;RPS7;UBE2C;RPL23;PSMB8;PSMB9;PSMA5;MAD2L2;PSMA3;PSMC5;PSMA4;PSMA1;PSMC3;PSMA2;PSMC4;PSMC1;CDK2;PSME1;CDK1;PSME2;ANAPC5;MAD2L1
DNA metabolic process (GO:0006259)	87/314	2.46758e-27	6.9956e-25	0	0	3.65769	224.094	TOP2A;MCM7;MCM8;NUDT1;HMGB2;HMGB3;MCM10;BRCA1;PARK7;HMGB1;INSL6;EXO1;CHEK1;PCLAF;TK1;TOPBP1;KPNA2;POLE;RFC5;WDHD1;HELLS;TIPIN;RMI2;USP7;RFC3;RFC4;LIG1;RFC2;CDC25C;SMC1A;CDC34;DBF4;FANCD2;TIMELESS;MCM3;MCM4;MCM5;MCM6;DCTPP1;ASF1A;MCM2;PRIM2;RTEL1;DNMT1;BLM;SET;PCNA;UHRF1;PRIM1;DOT1L;TYMS;UNG;RAD51AP1;BRIP1;ORC6;CDC45;ORC1;RAD21;POLD1;POLD2;RAD54L;CLSPN;RPS27A;BARD1;NPM1;DUT;MBD2;GINS4;RPA1;FANCA;R…
regulation of ubiquitin-protein ligase activity involved in mitotic cell cycle (GO:0051439)	39/72	3.66004e-25	9.83011e-23	0	0	7.15072	402.35	PSMD12;PSMD11;PSMD14;BUB1B;PSMB10;PSMA7;CDC20;PSMB6;PSMB7;FZR1;CCNB1;PSMB4;PSMD7;PSMB5;PSMB2;PSMB3;PSMB1;FBXO5;BUB3;RPS27A;UBE2C;PLK1;PSMB8;PSMB9;PSMA5;PSMA3;PSMC5;PSMA4;PSMA1;PSMC3;PSMA2;PSMC4;PSMC1;CDK2;PSME1;CDK1;PSME2;ANAPC5;MAD2L1
regulation of mitotic cell cycle phase transition (GO:1901990)	62/184	8.28292e-25	2.11339e-22	0	0	4.44827	246.659	CEP57;KIF14;BUB1B;CDC20;PSMD7;CNTRL;KNTC1;NEK2;FBXO5;HSP90AA1;HAUS4;HAUS6;TUBG1;DYNLL1;TUBA4A;PSMA5;PSMA3;PSMA4;PSMA1;PSMA2;PSME1;PSME2;ANAPC5;PSMD12;PSMD11;PSMD14;SSNA1;HMMR;PSMB10;PSMA7;AURKA;PSMB6;PSMB7;CCNB1;FZR1;PSMB4;PSMB5;PSMB2;HAUS7;PSMB3;PSMB1;BUB3;RPS27A;PLK4;UBE2C;PLK1;CDC6;TUBB4B;PSMB8;PSMB9;TPX2;ANLN;CENPE;PSMC5;CENPF;PSMC3;PSMC4;ID2;PSMC1;CDK2;CDK1;MAD2L1
anaphase-promoting complex-dependent catabolic process (GO:0031145)	40/79	2.68596e-24	6.23021e-22	0	0	6.68421	362.779	PSMD12;PSMD11;PSMD14;BUB1B;PSMB10;AURKB;PSMA7;AURKA;CDC20;PSMB6;PSMB7;FZR1;CCNB1;PSMB4;PSMD7;PSMB5;PSMB2;PSMB3;PSMB1;BUB3;RPS27A;UBE2C;PLK1;PSMB8;PSMB9;PSMA5;PSMA3;PSMC5;PSMA4;PSMA1;PSMC3;PSMA2;UBE2S;PSMC4;PSMC1;PSME1;CDK1;PSME2;ANAPC5;MAD2L1
negative regulation of ubiquitin-protein ligase activity involved in mitotic cell cycle (GO:0051436)	38/71	2.68022e-24	6.51293e-22	0	0	7.0655	383.488	PSMD12;PSMD11;PSMD14;BUB1B;PSMB10;PSMA7;CDC20;PSMB6;PSMB7;FZR1;CCNB1;PSMB4;PSMD7;PSMB5;PSMB2;PSMB3;PSMB1;FBXO5;BUB3;RPS27A;UBE2C;PSMB8;PSMB9;PSMA5;PSMA3;PSMC5;PSMA4;PSMA1;PSMC3;PSMA2;PSMC4;PSMC1;CDK2;PSME1;CDK1;PSME2;ANAPC5;MAD2L1
DNA replication (GO:0006260)	49/120	3.80014e-24	8.43135e-22	0	0	5.39054	290.696	MCM7;MCM8;MCM10;BRCA1;EXO1;CHEK1;PCLAF;TOPBP1;POLE;RFC5;WDHD1;TIPIN;RFC3;RMI2;RFC4;RFC2;BAZ1A;CDC25C;DBF4;TIMELESS;MCM3;MCM4;MCM5;MCM6;MCM2;BLM;SET;BRIP1;ORC6;CDC45;ORC1;POLD1;POLD2;CLSPN;BARD1;DUT;RPA1;RPA2;CDC7;NAP1L1;CDC6;TICRR;POLA1;NASP;RPA3;CDK2;CDK1;CDK2AP1;RAD9A
mitotic cell cycle phase transition (GO:0044772)	67/221	9.88434e-24	2.10166e-21	0	0	4.00221	212.001	CEP57;CDKN1A;MCM7;MCM8;MCM10;FOXM1;MYC;CNTRL;RCC1;NEK2;POLE;HSP90AA1;BORA;HAUS4;HAUS6;TUBG1;DYNLL1;CDC25C;TUBA4A;CDC25B;CCNA2;CDC34;MELK;DBF4;CCNE2;CCNE1;MCM3;MCM4;MCM5;MCM6;MCM2;PRIM2;SSNA1;PRIM1;PKMYT1;AURKA;CCNB2;CCNB1;ORC6;CDC45;ORC1;HAUS7;RPS27A;PLK4;CDKN2D;PLK3;CDT1;RANBP1;CDKN2C;UBE2C;PLK1;RPA1;RPA2;CDC7;CDC6;TUBB4B;POLA1;WEE1;NASP;UBE2S;CDK4;RPA3;CDK2;TACC3;CHMP2A;CDK1;CDKN3
regulation of G2/M transition of mitotic cell cycle (GO:0010389)	54/149	1.67132e-23	3.4115e-21	0	0	4.78437	250.92	CEP57;PINX1;KIF14;PSMD7;CNTRL;NEK2;HSP90AA1;HAUS4;HAUS6;TUBG1;DYNLL1;TUBA4A;PSMA5;PSMA3;PSMA4;PSMA1;PSMA2;PSME1;PSME2;DTL;PSMD12;PSMD11;PSMD14;SSNA1;HMMR;PSMB10;PSMA7;AURKA;PSMB6;PSMB7;CCNB1;PSMB4;PSMB5;PSMB2;HAUS7;PSMB3;PSMB1;RPS27A;PLK4;RCC2;PLK1;CDC7;TUBB4B;PSMB8;PSMB9;TPX2;PSMC5;CENPF;PSMC3;CDK4;PSMC4;PSMC1;CDK2;CDK1
positive regulation of ubiquitin-protein ligase activity involved in regulation of mitotic cell cycle transition (GO:0051437)	38/76	6.78772e-23	1.33222e-20	0	0	6.60066	336.926	PSMD12;PSMD11;PSMD14;BUB1B;PSMB10;PSMA7;CDC20;PSMB6;PSMB7;FZR1;CCNB1;PSMB4;PSMD7;PSMB5;PSMB2;PSMB3;PSMB1;FBXO5;BUB3;RPS27A;UBE2C;PLK1;PSMB8;PSMB9;PSMA5;PSMA3;PSMC5;PSMA4;PSMA1;PSMC3;PSMA2;PSMC4;PSMC1;PSME1;CDK1;PSME2;ANAPC5;MAD2L1
Cell cycle	48/123	1.16776e-22	1.76916e-20	0	0	5.15173	260.172	CDKN1A;PCNA;MCM7;BUB1B;TTK;SMC3;PKMYT1;CDC20;CCNB2;CCND3;CCNB1;FZR1;ORC6;CDC45;ORC1;MYC;RAD21;CHEK1;E2F2;BUB3;BUB1;CDKN2D;CDKN2C;PLK1;CDC7;CDC6;CDC25C;SMC1A;CDC25B;CCNA2;MAD2L2;WEE1;TFDP1;RBL1;DBF4;CCNE2;ESPL1;CCNE1;CDK4;CDK2;CDK1;MCM3;MCM4;ANAPC5;MCM5;MCM6;MCM2;MAD2L1
positive regulation of ubiquitin protein ligase activity (GO:1904668)	39/82	1.93317e-22	3.65368e-20	0	0	6.27868	313.919	PSMD12;PSMD11;PSMD14;BUB1B;PSMB10;PSMA7;CDC20;PSMB6;PSMB7;FZR1;CCNB1;PSMB4;PSMD7;PSMB5;PSMB2;PSMB3;PSMB1;FBXO5;BUB3;RPS27A;UBE2C;PLK1;PSMB8;PSMB9;PSMA5;PSMA3;PSMC5;PSMA4;PSMA1;PSMC3;PSMA2;UBE2S;PSMC4;PSMC1;PSME1;CDK1;PSME2;ANAPC5;MAD2L1
G1/S transition of mitotic cell cycle (GO:0000082)	43/105	2.04856e-21	3.73351e-19	0	0	5.40625	257.539	PRIM2;CDKN1A;PCNA;MCM7;MCM8;PRIM1;MCM10;TYMS;ORC6;CDC45;ORC1;MYC;RCC1;FBXO5;POLE;CDKN2D;PLK3;CDT1;RANBP1;CDKN2C;RRM2;RPA1;RPA2;CDC7;CDC6;DHFR;POLA1;WEE1;CDC34;TFDP1;DBF4;CCNE2;NASP;CCNE1;CDK4;RPA3;CDK2;MCM3;MCM4;MCM5;MCM6;MCM2;CDKN3
positive regulation of protein ubiquitination involved in ubiquitin-dependent protein catabolic process (GO:2000060)	39/87	2.87014e-21	5.05046e-19	0	0	5.91783	279.913	PSMD12;PSMD11;PSMD14;BUB1B;CLU;PSMB10;PSMA7;CDC20;PSMB6;PSMB7;FZR1;CCNB1;PSMB4;PSMD7;PSMB5;PSMB2;PSMB3;PSMB1;FBXO5;BUB3;RPS27A;UBE2C;PLK1;PSMB8;PSMB9;PSMA5;PSMA3;PSMC5;PSMA4;PSMA1;PSMC3;PSMA2;PSMC4;PSMC1;PSME1;CDK1;PSME2;ANAPC5;MAD2L1
Proteasome	28/46	2.44694e-20	2.47141e-18	0	0	8.03559	362.862	PSMD12;PSMD11;PSMD14;POMP;PSMA7;PSMB10;PSMB6;PSMB7;PSMB4;PSMD7;PSMB5;PSMB2;PSMB3;PSMB1;PSMB8;PSMB9;PSMA5;PSMC5;PSMA3;PSMA4;PSMC3;PSMA1;IFNG;PSMC4;PSMA2;PSMC1;PSME1;PSME2
negative regulation of cell cycle G2/M phase transition (GO:1902750)	34/69	2.29759e-20	3.9082e-18	0	0	6.505	294.155	PSMD12;PSMD11;PSMD14;PINX1;BRCA1;PSMB10;PSMA7;AURKA;PSMB6;PSMB7;FZR1;PSMB4;PSMD7;PSMB5;PSMB2;PSMB3;CHEK1;PSMB1;RPS27A;PLK1;PSMB8;PSMB9;PSMA5;PSMA3;PSMC5;PSMA4;PSMA1;PSMC3;PSMA2;PSMC4;PSMC1;PSME1;PSME2;DTL
cell cycle G1/S phase transition (GO:0044843)	38/92	3.06672e-19	5.04822e-17	0	0	5.45272	232.441	PRIM2;CDKN1A;MCM7;MCM8;PRIM1;MCM10;ORC6;CDC45;ORC1;MYC;RCC1;POLE;CDKN2D;CDT1;PLK3;RANBP1;CDKN2C;RPA1;RPA2;CDC7;CDC6;CCNA2;POLA1;WEE1;CDC34;DBF4;CCNE2;NASP;CCNE1;CDK4;RPA3;CDK2;MCM3;MCM4;MCM5;MCM6;MCM2;CDKN3
negative regulation of G2/M transition of mitotic cell cycle (GO:0010972)	31/62	6.29249e-19	1.00345e-16	0	0	6.60066	276.632	PSMD12;PSMD11;PSMD14;PINX1;PSMB10;AURKB;PSMA7;AURKA;PSMB6;PSMB7;PSMB4;PSMD7;PSMB5;PSMB2;PSMB3;PSMB1;RPS27A;CDK5RAP3;PSMB8;PSMB9;PSMA5;PSMA3;PSMC5;PSMA4;PSMA1;PSMC3;PSMA2;PSMC4;PSMC1;PSME1;PSME2
mitotic sister chromatid segregation (GO:0000070)	35/82	2.20286e-18	3.40642e-16	0	0	5.63471	229.089	CEP57;CDCA5;PINX1;KIF14;NCAPG;CDCA8;SMC4;NCAPH;SMC2;DSN1;CCNB1;NUP62;NUSAP1;RRS1;SPDL1;DLGAP5;SPAG5;PLK1;KIF23;KIF22;SMC1A;TUBG1;HASPIN;KNSTRN;NDC80;CENPE;KIF18B;ESPL1;KIFC1;PRC1;CHMP2A;KIF2C;NCAPD2;NCAPD3;RAN
Spliceosome	44/132	8.61449e-18	6.52548e-16	0	0	4.40044	172.907	SF3B4;TCERG1;SF3B5;RBM8A;DDX46;SF3B6;EIF4A3;U2AF1;SNRPD2;SNRPD1;PCBP1;MAGOH;SNRPD3;HNRNPA1;SF3A3;PPIL1;HNRNPA3;BUD31;THOC3;CWC15;LSM5;MAGOHB;LSM4;LSM3;LSM2;PRPF4;LSM8;LSM7;SNRNP40;RBMXL1;PHF5A;PRPF3;SNRPG;SRSF2;SRSF3;SNRNP27;PPIH;SNRPE;SNRPA1;PRPF31;SRSF6;SRSF7;SNRPA;SNRPB
centromere complex assembly (GO:0034508)	23/36	1.26707e-17	1.90172e-15	0	0	8.43418	328.151	CENPT;HELLS;NPM1;CENPX;HJURP;KNL1;CENPA;CENPE;CENPF;MIS18A;NASP;CENPH;MIS18BP1;CENPI;RUVBL1;CENPK;CENPL;CENPM;OIP5;CENPN;RBBP7;CENPP;CENPS
regulation of cellular amino acid metabolic process (GO:0006521)	27/51	1.71335e-17	2.42867e-15	0	0	6.98893	269.811	PSMD12;PSMD11;PSMD14;OAZ1;PSMB10;PSMA7;PSMB6;PSMB7;PSMB4;PSMD7;PSMB5;PSMB2;PSMB3;PSMB1;PSMB8;PSMB9;PSMA5;PSMA3;PSMC5;PSMA4;PSMA1;PSMC3;PSMA2;PSMC4;PSMC1;PSME1;PSME2
regulation of cellular amine metabolic process (GO:0033238)	27/51	1.71335e-17	2.49806e-15	0	0	6.98893	269.811	PSMD12;PSMD11;PSMD14;OAZ1;PSMB10;PSMA7;PSMB6;PSMB7;PSMB4;PSMD7;PSMB5;PSMB2;PSMB3;PSMB1;PSMB8;PSMB9;PSMA5;PSMA3;PSMC5;PSMA4;PSMA1;PSMC3;PSMA2;PSMC4;PSMC1;PSME1;PSME2
RNA splicing, via transesterification reactions with bulged adenosine as nucleophile (GO:0000377)	60/236	2.91106e-17	4.01491e-15	0	0	3.35627	127.791	DDX46;EIF4A3;PNN;SNRPD2;SNRPD1;RBMX2;MAGOH;SNRPD3;BUD31;ZCRB1;GTF2F1;GTF2F2;PRPF4;SFPQ;PRPF3;SNRPG;SRSF2;SRSF3;SNRNP27;PPIH;SNRPE;GEMIN6;SNRPA1;PABPC1;SNRNP25;SRSF6;SRSF7;SNRPA;SNRPB;SF3B4;SF3B5;RBM8A;SF3B6;SRRT;U2AF1;PCBP1;POLR2D;POLR2F;RALY;POLR2G;HNRNPA1;POLR2J;POLR2K;SF3A3;PPIL1;HNRNPA3;CWC15;MAGOHB;LSM5;LSM4;LSM3;LSM2;NUDT21;LSM8;LSM7;SNRNP40;PHF5A;HNRNPD;RNPS1;PRPF31
DNA-dependent DNA replication (GO:0006261)	28/56	3.1523e-17	4.2332e-15	0	0	6.60066	250.797	PRIM2;PRIM1;MCM10;ORC6;CDC45;ORC1;POLD1;POLD2;TOPBP1;POLE;RFC5;GINS1;WDHD1;GINS2;RFC3;RFC4;RFC2;GINS3;GINS4;HMGA1;RPA1;CDC7;BAZ1A;POLA1;CDC34;RAD51;CDK2AP1;MCM2
DNA replication	22/35	1.08477e-16	6.57369e-15	0	0	8.29797	305.033	RFC5;PRIM2;RNASEH2B;RFC3;PCNA;RFC4;MCM7;LIG1;RFC2;PRIM1;RPA1;RPA2;POLA1;POLD1;RPA3;POLD2;MCM3;MCM4;MCM5;MCM6;POLE;MCM2
chromatin remodeling at centromere (GO:0031055)	21/32	1.47214e-16	1.92624e-14	0	0	8.66337	315.82	CENPT;HELLS;NPM1;CENPX;HJURP;KNL1;CENPA;MIS18A;NASP;CENPH;MIS18BP1;CENPI;RUVBL1;CENPK;CENPL;CENPM;OIP5;CENPN;RBBP7;CENPP;CENPS
DNA replication-independent nucleosome assembly (GO:0006336)	23/39	1.65547e-16	2.11197e-14	0	0	7.78539	282.9	CENPT;NPM1;CENPX;HJURP;KNL1;CENPA;MIS18A;NASP;CENPH;MIS18BP1;CENPI;RUVBL1;HAT1;CENPK;CENPL;CENPM;OIP5;CENPN;RBBP7;CENPP;ASF1A;ASF1B;CENPS
histone exchange (GO:0043486)	22/36	2.59035e-16	3.22404e-14	0	0	8.06747	289.538	CENPT;NPM1;CENPX;HJURP;KNL1;CENPA;MIS18A;NASP;CENPH;MIS18BP1;CENPI;RUVBL1;CENPK;CENPL;ANP32E;CENPM;OIP5;CENPN;RBBP7;ANP32B;CENPP;CENPS
mRNA splicing, via spliceosome (GO:0000398)	62/261	2.95159e-16	3.58619e-14	0	0	3.13595	112.138	DDX46;GEMIN2;EIF4A3;PNN;SNRPD2;SNRPD1;RBMX2;MAGOH;SNRPD3;PRMT5;BUD31;ZCRB1;GTF2F1;GTF2F2;PRPF4;SFPQ;PRPF3;SNRPG;SRSF2;SRSF3;SNRNP27;PPIH;SNRPE;GEMIN6;SNRPA1;PABPC1;SNRNP25;SRSF6;SRSF7;SNRPA;SNRPB;SF3B4;SF3B5;RBM8A;SF3B6;SRRT;U2AF1;PCBP1;POLR2D;POLR2F;RALY;POLR2G;HNRNPA1;POLR2J;POLR2K;SF3A3;PPIL1;HNRNPA3;CWC15;MAGOHB;LSM5;LSM4;LSM3;LSM2;NUDT21;LSM8;LSM7;SNRNP40;PHF5A;HNRNPD;RNPS1;PRPF31
mRNA processing (GO:0006397)	65/283	3.33927e-16	3.96286e-14	0	0	3.03211	108.051	DDX46;GEMIN2;EIF4A3;PNN;SNRPD2;SNRPD1;RBMX2;MAGOH;SNRPD3;BUD31;THOC3;ZCRB1;GTF2F1;GTF2F2;THOC7;PRPF4;SFPQ;SARNP;PRPF3;SNRPG;SRSF2;SRSF3;SNRNP27;PPIH;SNRPE;GEMIN6;SNRPA1;PABPC1;SNRNP25;SRSF6;SRSF7;SNRPA;SNRPB;SF3B4;SF3B5;RBM8A;SF3B6;SRRT;U2AF1;TBRG4;PCBP1;POLR2D;POLR2F;RALY;POLR2G;HNRNPA1;POLR2J;POLR2K;SF3A3;PPIL1;HNRNPA3;CWC15;MAGOHB;LSM5;LSM4;LSM3;LSM2;NUDT21;LSM8;LSM7;SNRNP40;PHF5A;HNRNPD;RNPS1…
CENP-A containing chromatin organization (GO:0061641)	20/30	4.93992e-16	5.60186e-14	0	0	8.80088	310.178	CENPT;NPM1;CENPX;HJURP;KNL1;CENPA;MIS18A;NASP;CENPH;MIS18BP1;CENPI;RUVBL1;CENPK;CENPL;CENPM;OIP5;CENPN;RBBP7;CENPP;CENPS
CENP-A containing nucleosome assembly (GO:0034080)	20/30	4.93992e-16	5.72918e-14	0	0	8.80088	310.178	CENPT;NPM1;CENPX;HJURP;KNL1;CENPA;MIS18A;NASP;CENPH;MIS18BP1;CENPI;RUVBL1;CENPK;CENPL;CENPM;OIP5;CENPN;RBBP7;CENPP;CENPS
Parkinson disease	43/144	1.89767e-15	9.58325e-14	0	0	3.94206	133.629	COX7B;NDUFB7;NDUFA11;NDUFB10;NDUFB6;NDUFA12;NDUFB11;COX4I1;NDUFA10;COX4I2;NDUFB3;ATP5J;COX7A2;UQCR11;PARK7;ATP5H;ATP5G3;UQCR10;ATP5O;ATP5G2;COX5B;ATP5G1;ATP5E;ATP5D;UQCRFS1;CYC1;NDUFV2;COX8A;NDUFA8;NDUFA5;NDUFA2;NDUFC2;ATP5F1;SDHB;COX6B1;NDUFS8;UQCRQ;NDUFS5;PPIF;NDUFS3;CYCS;SLC25A5;SLC25A4
Oxidative phosphorylation	41/134	3.34901e-15	1.44964e-13	0	0	4.03921	134.627	COX7B;NDUFB7;NDUFA11;NDUFB10;NDUFB6;NDUFA12;NDUFB11;COX4I1;NDUFA10;COX4I2;NDUFB3;ATP5K;ATP5J;COX7A2;UQCR11;ATP5H;ATP5G3;UQCR10;ATP5O;ATP5G2;COX5B;ATP5G1;ATP5E;ATP5D;UQCRFS1;CYC1;NDUFV2;COX8A;NDUFA8;NDUFA5;NDUFA2;NDUFC2;ATP5F1;SDHB;ATP5J2;COX6B1;NDUFS8;PPA1;UQCRQ;NDUFS5;NDUFS3
cytoplasmic translation (GO:0002181)	26/54	1.39823e-15	1.55113e-13	0	0	6.35619	217.404	RPL4;RPL32;RPL31;RPLP0;RPL11;RPL10A;RPL8;HSPA14;RPL9;RPL6;RPL18A;RPL36;RPL38;RPL15;RPL18;RPL17;ZC3H15;RPL19;RWDD1;RPL41;RPS7;RPS26;MRTO4;RPL26;RPL29;RPS23
cellular protein metabolic process (GO:0044267)	89/484	3.09218e-15	3.35731e-13	0	0	2.42752	81.1031	RPL4;RPL5;MRPS15;RPL3;RPL32;RPL31;MRPS11;SERPINA10;RPLP0;MRPS12;RPL8;RPL10A;RPL9;YARS2;RPL6;MRPL32;MRPL41;MRPL4;RPS15;MRPL42;RPL7A;RPS17;RPS16;LGALS1;RPS19;RPL18A;RPS18;RPL36;RPL35;RPL38;RPS11;FGA;RPL21;RPS7;MRPS24;AHSG;RPS8;RPL23;RPS5;RPS6;DHPS;FGG;APOA2;RPL13A;APOA1;RPSA;F2;RABGGTB;MRPS7;CDC34;NHP2;RPL27;RPL26;RPL29;RPL28;APCS;RPL10;MRPS36;MRPL18;RPL12;RPL11;NEDD8;RRBP1;MRPL13;KNG1;MRPL55;C3;RP…
regulation of mRNA stability (GO:0043488)	40/128	3.26091e-15	3.46676e-13	0	0	4.12541	137.61	PSMD12;SET;PSMD11;PSMD14;PSMB10;PSMA7;TBRG4;PSMB6;PSMB7;PSMB4;PSMD7;LARP1;PSMB5;PSMB2;PSMB3;EXOSC8;PSMB1;EXOSC3;RPS27A;EXOSC2;EXOSC1;NPM1;PSMB8;PSMB9;PSMA5;PSMA3;PSMC5;PSMA4;PSMA1;PSMC3;PSMA2;PSMC4;PSMC1;APEX1;SERBP1;PSME1;HNRNPD;PSME2;PABPC1;VIM
negative regulation of mitotic cell cycle phase transition (GO:1901991)	31/79	3.33395e-15	3.47207e-13	0	0	5.18026	172.682	CDKN1A;PSMD12;PSMD11;PSMD14;PINX1;PSMB10;PSMA7;AURKA;PSMB6;PSMB7;PSMB4;PSMD7;PSMB5;PSMB2;PSMB3;PSMB1;RPS27A;PSMB8;PSMB9;PSMA5;PSMA3;PSMC5;RBL1;PSMA4;PSMA1;PSMC3;PSMA2;PSMC4;PSMC1;PSME1;PSME2
ribosome assembly (GO:0042255)	26/56	4.26628e-15	4.35417e-13	0	0	6.12918	202.803	RPL5;RPL3;RPL10;MRPS11;RPL12;RPL11;NOP2;PPAN;MPV17L2;RPS27L;RPF2;RPL6;RPS15;MRPL20;RPS17;RPS19;C1QBP;RRS1;BRIX1;NPM1;RPS5;WDR18;RPSA;RPL23A;MRPS7;MRTO4
regulation of cellular ketone metabolic process (GO:0010565)	27/61	5.59911e-15	5.6024e-13	0	0	5.84321	191.752	PSMD12;PSMD11;PSMD14;OAZ1;PSMB10;PSMA7;PSMB6;PSMB7;PSMB4;PSMD7;PSMB5;PSMB2;PSMB3;PSMB1;PSMB8;PSMB9;PSMA5;PSMA3;PSMC5;PSMA4;PSMA1;PSMC3;PSMA2;PSMC4;PSMC1;PSME1;PSME2
ribonucleoprotein complex assembly (GO:0022618)	44/156	8.97654e-15	8.8091e-13	0	0	3.72345	120.432	RPL5;RPL3;HSP90AB1;RPL10;GEMIN2;MRPS11;RPL12;NOP2;RPL11;PPAN;RPS27L;RPF2;RPL6;RPS15;MRPL20;RPS17;SNRPD2;RPS19;SNRPD1;POLR2D;RRS1;RPL38;BRIX1;SNRPD3;PRMT5;HSP90AA1;NPM1;RPS5;WDR18;RPSA;RPL23A;MRPS7;LSM4;LSM3;TICRR;MRTO4;SNRPG;LUC7L3;SNRPE;GEMIN6;SRSF6;EIF3A;SNRPB;RPS23
SCF-dependent proteasomal ubiquitin-dependent protein catabolic process (GO:0031146)	29/72	1.1488e-14	1.1061e-12	0	0	5.3172	170.669	PSMD12;PSMD11;PSMD14;CCNF;KIF14;PSMB10;PSMA7;PSMB6;PSMB7;PSMB4;PSMD7;PSMB5;PSMB2;PSMB3;PSMB1;RPS27A;PSMB8;PSMB9;PSMA5;PSMA3;PSMC5;PSMA4;PSMA1;PSMC3;PSMA2;PSMC4;PSMC1;PSME1;PSME2
Huntington disease	48/192	8.73467e-14	3.30826e-12	0	0	3.30033	99.2373	COX7B;NDUFB7;NDUFA11;NDUFB10;NDUFB6;NDUFA12;NDUFB11;COX4I1;NDUFA10;COX4I2;NDUFB3;ATP5J;COX7A2;UQCR11;ATP5H;ATP5G3;UQCR10;ATP5O;ATP5G2;COX5B;ATP5G1;CREB3L1;ATP5E;ATP5D;POLR2D;UQCRFS1;POLR2F;POLR2G;CYC1;NDUFV2;POLR2J;COX8A;NDUFA8;NDUFA5;NDUFA2;NDUFC2;ATP5F1;SDHB;COX6B1;NDUFS8;UQCRQ;NDUFS5;PPIF;NDUFS3;CYCS;BAX;SLC25A5;SLC25A4
T cell receptor signaling pathway (GO:0050852)	44/163	5.05282e-14	4.77491e-12	0	0	3.56355	109.102	ITK;PSMD12;PSMD11;PSMD14;TXK;TRAC;PTPN22;CD3G;GATA3;THY1;CD3E;CD3D;PSMB10;PSMA7;PSMB6;PSMB7;PSMB4;PSMD7;PSMB5;PSMB2;PSMB3;GRAP2;TRBC1;PSMB1;EIF2B1;RPS27A;PSMB8;PSMB9;PSMA5;ZAP70;PSMA3;PSMC5;PSMA4;PSMA1;PSMC3;LCK;PSMA2;PSMC4;PSMC1;PSME1;PSME2;CD247;SKAP1;LAT
Alzheimer disease	45/175	1.7578e-13	5.91791e-12	0	0	3.39463	99.6986	COX7B;NDUFB7;NDUFA11;NDUFB10;NDUFB6;NDUFA12;NDUFB11;COX4I1;NDUFA10;COX4I2;NDUFB3;ATP5J;ATP2A2;COX7A2;UQCR11;ATP5H;ATP5G3;UQCR10;ATP5O;ATP5G2;COX5B;TNF;ATP5G1;PPP3CC;ATP5E;ATP5D;UQCRFS1;CYC1;NDUFV2;BID;COX8A;NDUFA8;NDUFA5;NDUFA2;NDUFC2;ATP5F1;SDHB;COX6B1;NDUFS8;UQCRQ;NDUFS5;NDUFS3;CYCS;CALM1;GAPDH
translational elongation (GO:0006414)	34/105	1.19949e-13	1.11291e-11	0	0	4.27471	127.18	MRPS15;MRPS36;MRPL18;MRPS11;MRPS12;MRPL38;MRPL12;MRPL13;MRPL32;MRPL54;MRPL55;EEF1B2;MRPL4;MRPL41;MRPL20;MRPL42;MRPL40;RACK1;CHCHD1;MRPS28;TSFM;MRPS26;MRPS24;MRPS22;MRPL27;MRPL28;MRPS7;MRPL45;MRPL21;TUFM;MRPL22;MRPL30;EEF1G;EEF1D
ribosomal large subunit biogenesis (GO:0042273)	26/63	1.36286e-13	1.22012e-11	0	0	5.44816	161.397	RPL5;RPL3;RPL10;RPL12;RPL11;NOP2;MAK16;PPAN;RPL10A;RPF2;RPL6;RPL7A;MRPL20;RPL14;RRS1;BRIX1;NPM1;NOP16;WDR18;RPL23A;RSL1D1;NSA2;EBNA1BP2;MRTO4;NHP2;RPL26
antigen processing and presentation of exogenous peptide antigen via MHC class I (GO:0042590)	29/78	1.3498e-13	1.23e-11	0	0	4.90818	145.447	PSMD12;PSMD11;PSMD14;IFI30;PSMB10;PSMA7;PSMB6;PSMB7;PSMB4;PSMD7;PSMB5;PSMB2;PSMB3;PSMB1;TAP1;CYBA;PSMB8;PSMB9;PSMA5;PSMA3;PSMC5;PSMA4;PSMA1;PSMC3;PSMA2;PSMC4;PSMC1;PSME1;PSME2
antigen processing and presentation of exogenous peptide antigen via MHC class I, TAP-dependent (GO:0002479)	28/75	3.15245e-13	2.77361e-11	0	0	4.92849	141.869	PSMD12;PSMD11;PSMD14;PSMB10;PSMA7;PSMB6;PSMB7;PSMB4;PSMD7;PSMB5;PSMB2;PSMB3;PSMB1;TAP1;CYBA;PSMB8;PSMB9;PSMA5;PSMA3;PSMC5;PSMA4;PSMA1;PSMC3;PSMA2;PSMC4;PSMC1;PSME1;PSME2
proteasomal ubiquitin-independent protein catabolic process (GO:0010499)	16/24	4.47138e-13	3.86736e-11	0	0	8.80088	250.261	PSMA7;PSMB10;PSMB8;PSMB9;PSMA5;PSMB6;PSMB7;PSMA3;PSMB4;PSMA4;PSMB5;PSMA1;PSMB2;PSMA2;PSMB3;PSMB1
regulation of hematopoietic stem cell differentiation (GO:1902036)	28/76	4.63355e-13	3.94083e-11	0	0	4.86364	138.129	PSMD12;PSMD11;PSMD14;GATA3;PSMB10;PSMA7;PSMB6;PSMB7;PSMB4;PSMD7;PSMB5;PSMB2;PSMB3;PSMB1;RPS27A;PSMB8;PSMB9;PSMA5;PSMA3;PSMC5;PSMA4;PSMA1;PSMC3;PSMA2;PSMC4;PSMC1;PSME1;PSME2
mitochondrial translational elongation (GO:0070125)	30/87	5.14095e-13	4.3007e-11	0	0	4.55218	128.81	MRPS15;MRPS36;MRPS11;MRPL18;MRPS12;MRPL38;MRPL12;MRPL13;MRPL32;MRPL54;MRPL55;MRPL41;MRPL4;MRPL42;MRPL20;MRPL40;CHCHD1;MRPS28;TSFM;MRPS26;MRPS24;MRPS22;MRPL27;MRPL28;MRPS7;MRPL45;MRPL21;TUFM;MRPL22;MRPL30
regulation of hematopoietic progenitor cell differentiation (GO:1901532)	28/77	6.75934e-13	5.56338e-11	0	0	4.80048	134.522	PSMD12;PSMD11;PSMD14;GATA3;PSMB10;PSMA7;PSMB6;PSMB7;PSMB4;PSMD7;PSMB5;PSMB2;PSMB3;PSMB1;RPS27A;PSMB8;PSMB9;PSMA5;PSMA3;PSMC5;PSMA4;PSMA1;PSMC3;PSMA2;PSMC4;PSMC1;PSME1;PSME2
regulation of transcription from RNA polymerase II promoter in response to hypoxia (GO:0061418)	28/78	9.78875e-13	7.92889e-11	0	0	4.73894	131.043	PSMD12;PSMD11;PSMD14;PSMB10;PSMA7;PSMB6;PSMB7;PSMB4;PSMD7;PSMB5;PSMB2;PSMB3;PSMB1;ELOB;RPS27A;PSMB8;PSMB9;PSMA5;PSMA3;PSMC5;PSMA4;PSMA1;PSMC3;PSMA2;PSMC4;PSMC1;PSME1;PSME2
DNA repair (GO:0006281)	59/288	1.51749e-12	1.20996e-10	0	0	2.70444	73.5984	NUDT1;HMGB2;BRCA1;PARK7;HMGB1;EME1;EXO1;CHEK1;TOPBP1;POLE;RFC5;WDHD1;RMI2;RFC3;RFC4;LIG1;RFC2;H2AFX;NSMCE1;SMC1A;NEIL3;FANCD2;TIMELESS;ASF1A;BLM;PCNA;CDCA5;DOT1L;FAAP24;UNG;RAD51AP1;BRIP1;RAD21;POLD1;POLD2;USP1;RAD54L;RPS27A;BARD1;CDKN2D;NPM1;CENPX;RPA1;FANCA;HMGA1;RPA2;MLH1;TICRR;MAD2L2;POLA1;RAD51;RPA3;APEX1;UBE2T;CDK1;TRIP13;RAD18;CENPS;RAD9A
mitochondrial ATP synthesis coupled electron transport (GO:0042775)	29/85	1.70613e-12	1.33944e-10	0	0	4.50398	122.043	COX7B;NDUFB7;NDUFA11;NDUFB6;NDUFB10;NDUFA12;NDUFB11;COX4I1;COX4I2;NDUFA10;NDUFB3;UQCR11;UQCR10;COX5B;UQCRFS1;CYC1;NDUFV2;COX8A;NDUFA8;NDUFA5;NDUFA2;NDUFC2;COQ7;COX6B1;NDUFS8;UQCRQ;NDUFS5;NDUFS3;CYCS
NIK/NF-kappaB signaling (GO:0038061)	28/80	2.01036e-12	1.55437e-10	0	0	4.62046	124.442	PSMD12;PSMD11;PSMD14;PSMB10;PSMA7;PSMB6;PSMB7;PSMB4;PSMD7;PSMB5;PSMB2;PSMB3;PSMB1;RPS27A;PSMB8;PSMB9;PSMA5;PSMA3;PSMC5;PSMA4;PSMA1;PSMC3;PSMA2;PSMC4;PSMC1;PSME1;PSME2;UBE2M
DNA synthesis involved in DNA repair (GO:0000731)	25/65	2.67638e-12	2.03844e-10	0	0	5.07743	135.296	BLM;PCNA;BRCA1;RAD51AP1;BRIP1;EXO1;POLD1;POLD2;PCLAF;RPS27A;POLE;RFC5;CDKN2D;BARD1;RFC3;RMI2;RFC4;RFC2;RPA1;RPA2;ISG15;POLA1;RAD51;RPA3;DTL
regulation of transcription from RNA polymerase II promoter in response to stress (GO:0043618)	30/93	3.68924e-12	2.76855e-10	0	0	4.25849	112.107	PSMD12;PSMD11;PSMD14;PSMB10;PSMA7;PSMB6;PSMB7;PSMB4;PSMD7;PSMB5;PSMB2;BAG3;PSMB3;CHEK1;PSMB1;ELOB;RPS27A;PSMB8;PSMB9;PSMA5;PSMA3;PSMC5;PSMA4;PSMA1;PSMC3;PSMA2;PSMC4;PSMC1;PSME1;PSME2
respiratory electron transport chain (GO:0022904)	30/94	5.0298e-12	3.71987e-10	0	0	4.21319	109.609	COX7B;NDUFB7;NDUFA11;NDUFB6;NDUFB10;NDUFA12;NDUFB11;COX4I1;COX4I2;NDUFA10;NDUFB3;ETFA;UQCR11;UQCR10;COX5B;UQCRFS1;CYC1;NDUFV2;COX8A;NDUFA8;NDUFA5;NDUFA2;NDUFC2;SDHB;COX6B1;NDUFS8;UQCRQ;NDUFS5;NDUFS3;CYCS
regulation of establishment of planar polarity (GO:0090175)	29/89	6.34361e-12	4.6245e-10	0	0	4.30155	110.909	PSMD12;PSMD11;PSMD14;PSMB10;PSMA7;PSMB6;PSMB7;PSMB4;PSMD7;PSMB5;PSMB2;PSMB3;PSMB1;RPS27A;PSMB8;PSMB9;PSMA5;PSMA3;PSMC5;PSMA4;SAPCD2;PSMA1;PSMC3;PSMA2;PSMC4;PSMC1;PSME1;PSME2;PFN1
tumor necrosis factor-mediated signaling pathway (GO:0033209)	34/123	1.81216e-11	1.28437e-09	0	0	3.64915	90.2577	PSMD12;PSMD11;PSMD14;TNF;PSMB10;PSMA7;PSMB6;PSMB7;PSMB4;PSMD7;PSMB5;PSMB2;PSMB3;TMSB4X;PSMB1;RPS27A;TNFSF14;TNFRSF9;TNFRSF18;PSMB8;PSMB9;PSMA5;PSMA3;PSMC5;PSMA4;CD40LG;KARS;PSMA1;PSMC3;PSMA2;PSMC4;PSMC1;PSME1;PSME2
cellular response to DNA damage stimulus (GO:0006974)	62/329	1.79739e-11	1.29184e-09	0	0	2.48779	61.5531	TOP2A;CDKN1A;MCM7;MCM8;SUV39H1;NUDT1;MCM10;BRCA1;PARK7;AATF;PIDD1;INSL6;HPF1;EXO1;MYC;CHEK1;PCLAF;TOPBP1;IKBKE;RFC5;WDHD1;RFC3;RFC4;LIG1;RFC2;DDX11;H2AFX;SMC1A;FANCD2;TIMELESS;DTL;ASF1A;RTEL1;BLM;DOT1L;CRIP1;UNG;RAD51AP1;BRIP1;POLD1;POLD2;RAD54L;CLSPN;BID;BARD1;PLK3;NPM1;SLF1;RPA1;FANCA;BATF;TICRR;POLA1;RAD51;APEX1;UBE2T;BCL2;CDK1;BAX;RAD18;CENPS;RAD9A
regulation of stem cell differentiation (GO:2000736)	28/88	2.78632e-11	1.92143e-09	0	0	4.20042	102.086	PSMD12;PSMD11;PSMD14;GATA3;PSMB10;PSMA7;PSMB6;PSMB7;PSMB4;PSMD7;PSMB5;PSMB2;PSMB3;PSMB1;RPS27A;PSMB8;PSMB9;PSMA5;PSMA3;PSMC5;PSMA4;PSMA1;PSMC3;PSMA2;PSMC4;PSMC1;PSME1;PSME2
Wnt signaling pathway, planar cell polarity pathway (GO:0060071)	28/88	2.78632e-11	1.94775e-09	0	0	4.20042	102.086	PSMD12;PSMD11;PSMD14;PSMB10;PSMA7;PSMB6;PSMB7;PSMB4;PSMD7;PSMB5;PSMB2;PSMB3;PSMB1;RPS27A;PSMB8;PSMB9;PSMA5;PSMA3;PSMC5;PSMA4;PSMA1;PSMC3;PSMA2;PSMC4;PSMC1;PSME1;PSME2;PFN1
cellular response to tumor necrosis factor (GO:0071356)	44/194	3.21747e-11	2.18917e-09	0	0	2.99411	72.3373	PSMD12;PSMD11;PSMD14;GATA3;BRCA1;TNF;YBX3;PSMA7;PSMB10;PSMB6;PSMB7;PSMB4;PSMD7;PSMB5;CCL8;PSMB2;CCL7;PSMB3;TMSB4X;CCL5;PSMB1;CCL2;RPS27A;CCL24;TNFSF14;TNFRSF9;TNFRSF18;ACOD1;PSMB8;PSMB9;PSMA5;PSMA3;PSMC5;PSMA4;CD40LG;KARS;PSMA1;PSMC3;PSMA2;PSMC4;PSMC1;PSME1;PSME2;XCL1
cellular response to hypoxia (GO:0071456)	35/132	3.33165e-11	2.23703e-09	0	0	3.50035	84.4458	PSMD12;PSMD11;PSMD14;SUV39H1;PSMB10;PSMA7;PSMB6;PSMB7;PSMB4;PSMD7;PSMB5;PSMB2;FAM162A;PSMB3;MYC;LMNA;PSMB1;PGK1;ELOB;RPS27A;PLK3;PSMB8;PSMB9;PSMA5;PSMA3;PSMC5;TBL2;PSMA4;PSMA1;PSMC3;PSMA2;PSMC4;PSMC1;PSME1;PSME2
mitochondrial translational termination (GO:0070126)	28/89	3.77412e-11	2.46914e-09	0	0	4.15322	99.6785	MRPS15;MRPS36;MRPS11;MRPL18;MRPS12;MRPL38;MRPL12;MRPL13;MRPL32;MRPL54;MRPL55;MRPL41;MRPL4;MRPL42;MRPL20;MRPL40;CHCHD1;MRPS28;MRPS26;MRPS24;MRPS22;MRPL27;MRPL28;MRPS7;MRPL45;MRPL21;MRPL22;MRPL30
mitochondrial translation (GO:0032543)	31/107	3.73541e-11	2.47556e-09	0	0	3.82468	91.8328	MRPS15;MRPS36;MRPL18;MRPS11;MRPS12;MRPL38;MRPL12;MRPL13;MRPL32;MRPL54;MRPL55;MRPL4;MRPL41;MRPL20;MRPL42;MRPL40;CHCHD1;MRPS28;TSFM;MRPS26;MRPS24;MRPS22;MRPL27;MRPL28;MRPS7;MRPL45;MRPL21;TUFM;MRPL22;MRPL30;LARS2
microtubule cytoskeleton organization involved in mitosis (GO:1902850)	19/44	1.02792e-10	6.63983e-09	0	0	5.70057	131.104	GPSM2;STIL;TTK;KIF11;WDR62;TUBG1;AURKB;NDC80;AURKA;CENPE;CCNB1;ESPL1;NUF2;STMN1;NUSAP1;TACC3;RCC1;RAN;SPC25
regulation of signal transduction by p53 class mediator (GO:1901796)	35/138	1.27969e-10	8.16285e-09	0	0	3.34816	76.2685	RPL5;BLM;NOP2;RPL11;BRCA1;RPF2;AURKB;AURKA;BRIP1;EXO1;CHEK1;RRS1;KMT5A;TOPBP1;RBBP7;RPS27A;CDK5RAP3;BARD1;RFC5;PLK3;PRMT5;RFC3;RMI2;RFC4;TAF12;RFC2;RPL23;RPA1;RPA2;SSRP1;TPX2;RPA3;CSNK2B;CDK2;RAD9A
sister chromatid segregation (GO:0000819)	16/32	2.03796e-10	1.28391e-08	0	0	6.60066	147.286	TOP2A;CEP57;SPAG5;PLK1;CDCA8;SMC1A;TUBG1;SMC4;KNSTRN;NDC80;DSN1;KIF18B;ESPL1;KIFC1;NUSAP1;RAN
translational termination (GO:0006415)	28/96	2.75857e-10	1.71671e-08	0	0	3.85039	84.7514	MRPS15;MRPS36;MRPS11;MRPL18;MRPS12;MRPL38;MRPL12;MRPL13;MRPL32;MRPL54;MRPL55;MRPL4;MRPL41;MRPL42;MRPL20;MRPL40;CHCHD1;MRPS28;MRPS26;MRPS24;MRPS22;MRPL27;MRPL28;MRPS7;MRPL45;MRPL21;MRPL22;MRPL30
Mismatch repair	13/22	6.69189e-10	2.02764e-08	0	0	7.80078	164.791	RFC5;RFC3;PCNA;RFC4;LIG1;RFC2;RPA1;RPA2;MLH1;EXO1;RPA3;POLD1;POLD2
Thermogenesis	46/231	1.15062e-09	3.16943e-08	0	0	2.62883	54.1092	COX7B;NDUFB7;NDUFA11;NDUFB10;NDUFB6;NDUFA12;NDUFB11;COX4I1;NDUFA10;COX4I2;NDUFB3;ATP5K;ATP5J;UQCR11;COX7A2;ATP5H;UQCR10;ATP5G3;ATP5O;COX5B;ATP5G2;ATP5G1;ACTB;ACTG1;CREB3L1;ATP5E;ATP5D;UQCRFS1;CYC1;NDUFV2;COX8A;NDUFA8;NDUFA5;RPS6;NDUFA2;NDUFC2;ATP5F1;SDHB;COX6B1;ATP5J2;NDUFS8;NDUFAF6;UQCRQ;NDUFS5;NDUFAF5;NDUFS3
regulation of primary metabolic process (GO:0080090)	34/139	6.64395e-10	4.08483e-08	0	0	3.2291	68.2378	PSMD12;PSMD11;PSMD14;FHL2;OAZ1;PSMB10;PSMA7;PSMB6;PSMB7;GLIPR1;PSMB4;PSMD7;PSMB5;PSMB2;PSMB3;PSMB1;APOA2;APOA1;EDF1;CACYBP;PSMB8;PSMB9;PSMA5;PSMA3;PSMC5;PSMA4;PSMA1;PSMC3;PSMA2;PSMC4;ID2;PSMC1;PSME1;PSME2
RNA export from nucleus (GO:0006405)	31/119	7.0649e-10	4.29193e-08	0	0	3.439	72.4622	SLBP;NUP107;NXT1;RBM8A;EIF4A3;U2AF1;AAAS;RBMX2;MAGOH;NUP62;NUP43;HNRNPA1;EIF5A;RANBP1;NPM1;SSB;NUP210;RPSA;THOC3;MAGOHB;THOC7;NUP93;SARNP;NUP50;SRSF2;SRSF3;RNPS1;SRSF6;SRSF7;RAN;NUP37
ribosomal large subunit assembly (GO:0000027)	15/30	7.5679e-10	4.54341e-08	0	0	6.60066	138.627	RPL5;RPL3;RPL10;RPL12;WDR18;RPL11;NOP2;PPAN;RPL23A;RPF2;RPL6;MRPL20;MRTO4;RRS1;BRIX1
interleukin-1-mediated signaling pathway (GO:0070498)	27/95	1.08524e-09	6.43951e-08	0	0	3.75195	77.4458	PSMD12;PSMD11;PSMD14;PSMB10;PSMA7;PSMB6;PSMB7;PSMB4;PSMD7;PSMB5;PSMB2;PSMB3;PSMB1;RPS27A;PSMB8;PSMB9;PSMA5;PSMA3;PSMC5;PSMA4;PSMA1;PSMC3;PSMA2;PSMC4;PSMC1;PSME1;PSME2
DNA strand elongation involved in DNA replication (GO:0006271)	11/16	1.3924e-09	8.16716e-08	0	0	9.07591	185.078	GINS1;GINS2;POLA1;RFC3;PCNA;RFC4;LIG1;GINS3;GINS4;POLD2;POLE
nucleotide-excision repair, DNA gap filling (GO:0006297)	13/23	1.43209e-09	8.30451e-08	0	0	7.46162	151.949	RFC5;RFC3;PCNA;RFC4;LIG1;RFC2;RPA1;RPA2;RPA3;POLD1;POLD2;RPS27A;POLE
regulation of ubiquitin protein ligase activity (GO:1904666)	16/36	1.8511e-09	1.06136e-07	0	0	5.86725	117.976	RPL5;RPS7;UBE2C;RPL23;RPL11;PLK1;CDC20;MAD2L2;FZR1;CCNB1;UBE2S;CDK2;CDK1;ANAPC5;FBXO5;MAD2L1
nucleocytoplasmic transport (GO:0006913)	18/46	2.21411e-09	1.2554e-07	0	0	5.16573	102.945	EIF5A;NPM1;SET;NXT1;RGS14;GEMIN2;NUTF2;AAAS;SNRPD2;SNRPD1;ANP32E;SNRPG;GEMIN6;SNRPE;SNRPD3;HNRNPA1;NSRP1;SNRPB
mitotic nuclear division (GO:0140014)	23/74	2.71729e-09	1.52377e-07	0	0	4.10311	80.9283	CEP57;SPAG5;UBE2C;PLK1;CDCA8;KIF11;SMC1A;TUBG1;SMC4;KNSTRN;NDC80;TPX2;DSN1;KIF18B;ESPL1;KIFC1;UBE2S;NUP62;NUSAP1;CHMP2A;BIRC5;MYBL2;RAN
DNA replication initiation (GO:0006270)	13/24	2.90734e-09	1.61263e-07	0	0	7.15072	140.555	PRIM2;PRIM1;GINS4;CDC7;MCM10;POLA1;CDC34;ORC6;CDC45;ORC1;TOPBP1;POLE;MCM2
Non-alcoholic fatty liver disease (NAFLD)	34/151	6.64206e-09	1.67712e-07	0	0	2.97248	55.9714	COX7B;NDUFB7;NDUFA11;NDUFB10;NDUFB6;NDUFA12;NDUFB11;COX4I1;NDUFA10;COX4I2;NDUFB3;COX7A2;UQCR11;UQCR10;COX5B;TNF;UQCRFS1;CYC1;NDUFV2;BID;COX8A;NDUFA8;NDUFA5;NDUFA2;NDUFC2;SDHB;COX6B1;NDUFS8;FASL;UQCRQ;NDUFS5;NDUFS3;CYCS;BAX
RNA transport	36/167	8.27263e-09	1.92816e-07	0	0	2.84579	52.9611	CYFIP2;POP5;EIF4A1;NUP107;NXT1;RBM8A;GEMIN2;EIF4A3;AAAS;PNN;MAGOH;NUP62;SUMO2;NUP43;EIF2B1;RPP38;EIF5B;PRMT5;NUP210;PYM1;THOC3;MAGOHB;RANGAP1;THOC7;NUP93;NUP50;EIF3I;TACC3;EIF3G;EIF3H;GEMIN6;RNPS1;PABPC1;RAN;EIF3A;NUP37
mitochondrial ATP synthesis coupled proton transport (GO:0042776)	12/21	5.27863e-09	2.89643e-07	0	0	7.54361	143.778	ATP5E;ATP5D;ATP5J;ATP5G3;ATP5H;CYC1;COX5B;ATP5F1;ATP5G2;ATP5O;ATP5G1;ATP5J2
cellular response to interleukin-1 (GO:0071347)	34/150	5.54437e-09	3.00988e-07	0	0	2.9923	56.8851	PSMD12;PSMD11;PSMD14;PSMB10;PSMA7;PSMB6;PSMB7;PSMB4;PSMD7;PSMB5;CCL8;CCL7;PSMB2;PSMB3;CCL5;PSMB1;CCL2;RPS27A;CCL24;ACOD1;PSMB8;PSMB9;PSMA5;PSMA3;PSMC5;PSMA4;PSMA1;PSMC3;PSMA2;PSMC4;PSMC1;PSME1;PSME2;XCL1
metaphase plate congression (GO:0051310)	17/44	7.78276e-09	4.18057e-07	0	0	5.10051	95.2334	CDCA5;PINX1;KIF14;CDCA8;KIF22;GEM;NDC80;CENPE;CCNB1;CENPF;KIFC1;NUP62;RRS1;CHMP2A;KIF2C;SPDL1;FAM83D
cytokine-mediated signaling pathway (GO:0019221)	89/633	9.12522e-09	4.85062e-07	0	0	1.85611	34.3607	CDKN1A;CSF2;RPLP0;IL27;IFI35;IFI30;TNF;LMNB1;PSMD7;PODNL1;IL18RAP;MYC;TMSB4X;CFL1;PIM1;CCR2;HSP90AA1;ANXA1;ANXA2;CISH;TNFRSF18;IL18;MIF;PSMA5;PSMA3;PSMA4;PSMA1;KARS;IFNG;PSMA2;RTN4RL1;TCP1;CSNK2B;PSME1;PSME2;BIRC5;XCL1;IRF8;SNRPA1;PPIA;PSMD12;PSMD11;PSMD14;GATA3;IL2RG;PSMA7;PSMB10;PSMB6;SOCS2;CNN2;PSMB7;PSMB4;PSMB5;SOCS1;CCL8;PSMB2;CCL7;PSMB3;CCL5;PSMB1;CCL2;RPS27A;IL12RB1;IL12RB2;CCL24;TNFSF14;T…
regulation of transcription involved in G1/S transition of mitotic cell cycle (GO:0000083)	13/26	1.0489e-08	5.51806e-07	0	0	6.60066	121.274	CDT1;PCNA;RRM2;CDC6;TYMS;DHFR;POLA1;CDC45;TFDP1;ORC1;CCNE1;ID2;FBXO5
G2/M transition of mitotic cell cycle (GO:0000086)	30/126	1.29984e-08	6.76848e-07	0	0	3.14317	57.0751	CEP57;CDKN1A;SSNA1;PKMYT1;FOXM1;AURKA;CCNB2;CCNB1;HAUS7;CNTRL;NEK2;RPS27A;PLK4;PLK3;HSP90AA1;BORA;PLK1;HAUS4;HAUS6;CDC25C;TUBG1;DYNLL1;TUBB4B;TUBA4A;CDC25B;CCNA2;WEE1;MELK;CDK2;CDK1
antigen receptor-mediated signaling pathway (GO:0050851)	47/257	1.33191e-08	6.86537e-07	0	0	2.41425	43.7802	ITK;PSMD12;PSMD11;PSMD14;TXK;TRAC;CD3G;PTPN22;GATA3;THY1;SLA2;CD3E;CD3D;PSMA7;PSMB10;PSMB6;PSMB7;PSMB4;PSMD7;PSMB5;PSMB2;PSMB3;TRBC2;GRAP2;TRBC1;PSMB1;RPS27A;EIF2B1;PSMB8;PSMB9;PSMA5;ZAP70;PSMA3;PSMC5;PSMA4;PSMA1;PSMC3;PSMA2;PSMC4;LCK;PSMC1;PSME1;BCL2;PSME2;CD247;SKAP1;LAT
mitotic spindle organization (GO:0007052)	22/74	1.50354e-08	7.67255e-07	0	0	3.92472	70.6954	GPSM2;STIL;KIF23;TTK;KIF11;WDR62;TUBG1;AURKB;NDC80;AURKA;CENPE;TPX2;CCNB1;KIFC1;PRC1;NUF2;STMN1;RCC1;BIRC5;MYBL2;RAN;SPC25
positive regulation of canonical Wnt signaling pathway (GO:0090263)	28/113	1.54732e-08	7.81781e-07	0	0	3.27112	58.8284	PSMD12;PSMD11;PSMD14;PSMB10;PSMA7;PSMB6;PSMB7;PSMB4;PSMD7;PSMB5;PSMB2;PSMB3;RUVBL1;PSMB1;RPS27A;PSMB8;PSMB9;PSMA5;PSMA3;PSMC5;PSMA4;PSMA1;PSMC3;PSMA2;PSMC4;PSMC1;PSME1;PSME2
cell cycle G2/M phase transition (GO:0044839)	30/127	1.58004e-08	7.90486e-07	0	0	3.11842	56.0169	CEP57;CDKN1A;SSNA1;PKMYT1;FOXM1;AURKA;CCNB2;CCNB1;HAUS7;CNTRL;NEK2;RPS27A;PLK4;PLK3;HSP90AA1;BORA;PLK1;HAUS4;HAUS6;CDC25C;TUBG1;DYNLL1;TUBB4B;TUBA4A;CDC25B;CCNA2;WEE1;MELK;CDK2;CDK1
DNA damage response, signal transduction by p53 class mediator (GO:0030330)	23/82	2.42016e-08	1.19904e-06	0	0	3.70281	64.9356	PLK3;CDKN1A;NPM1;PCNA;PAXIP1;PRMT1;RPS27L;BRCA1;FOXM1;CDC25C;AURKA;BATF;PIDD1;CCNB1;TFDP1;CDK2;CDK1;BAX;RPL26;RPS27A;GTSE1;CNOT9;E2F8
postreplication repair (GO:0006301)	17/47	2.49723e-08	1.22532e-06	0	0	4.77495	83.5878	RFC5;RFC3;PCNA;RFC4;RFC2;NSMCE1;RPA1;RPA2;ISG15;BRCA1;POLD1;RPA3;POLD2;PCLAF;RPS27A;DTL;RAD18
regulation of cell cycle process (GO:0010564)	24/90	3.55194e-08	1.72624e-06	0	0	3.52035	60.3853	PRMT5;PLK3;RMI2;TIPIN;BORA;SPAG5;PLK1;PDXP;MKI67;FOXM1;CDC25C;PKMYT1;KNSTRN;AURKB;AURKA;RACGAP1;PRC1;RCC1;NEK2;FBXO5;KIF20A;KIF20B;ECT2;CALM1
regulation of cell cycle G2/M phase transition (GO:1902749)	23/84	3.97806e-08	1.8972e-06	0	0	3.61465	61.5932	CEP57;PLK4;HSP90AA1;NPM1;SSNA1;PLK1;KIF14;HAUS4;HAUS6;HMMR;DYNLL1;TUBG1;TUBB4B;TUBA4A;AURKA;TPX2;CENPF;HAUS7;CNTRL;CDK2;CDK1;NEK2;GTSE1
mitotic metaphase plate congression (GO:0007080)	16/43	4.03563e-08	1.90684e-06	0	0	4.91212	83.6314	CDT1;CDCA5;PINX1;KIF14;CDCA8;KIF22;NDC80;CENPE;CCNB1;KIFC1;NUF2;NUP62;RRS1;CHMP2A;KIF2C;SPDL1
regulation of mitotic nuclear division (GO:0007088)	23/84	3.97806e-08	1.9151e-06	0	0	3.61465	61.5932	PRMT5;BORA;PLK1;PDXP;KIF11;MKI67;SMC3;SMC1A;CDC25C;PKMYT1;AURKA;ANLN;CHEK1;NUP62;NUSAP1;CD28;CHMP2A;RCC1;KNTC1;NEK2;FBXO5;CEP85;KIF20B
Fanconi anemia pathway	17/51	1.00528e-07	2.17572e-06	0	0	4.40044	70.9035	RMI2;BLM;CENPX;FANCA;RPA1;FAAP24;RPA2;BRCA1;MLH1;BRIP1;RAD51;EME1;FANCD2;UBE2T;RPA3;USP1;CENPS
mRNA export from nucleus (GO:0006406)	26/105	5.08101e-08	2.37875e-06	0	0	3.2689	54.9017	SLBP;NUP107;NXT1;RBM8A;EIF4A3;U2AF1;AAAS;RBMX2;MAGOH;NUP62;POLR2D;NUP43;EIF5A;NUP210;THOC3;MAGOHB;THOC7;NUP93;SARNP;NUP50;SRSF2;SRSF3;RNPS1;SRSF6;SRSF7;NUP37
ribosomal small subunit biogenesis (GO:0042274)	16/44	5.897e-08	2.73567e-06	0	0	4.80048	79.9099	NOP14;NPM1;UTP4;RPS7;MRPS11;RPS5;TSR3;RPS6;RPS27L;RPSA;MRPS7;RPS15;EMG1;RPS17;RPS16;RPS19
non-canonical Wnt signaling pathway (GO:0035567)	29/127	6.07335e-08	2.7921e-06	0	0	3.01447	50.0908	PSMD12;PSMD11;PSMD14;PSMB10;PSMA7;PSMB6;PSMB7;PSMB4;PSMD7;PSMB5;PSMB2;PSMB3;PSMB1;RPS27A;PSMB8;PSMB9;PSMA5;PSMA3;PSMC5;PSMA4;PSMA1;PSMC3;PSMA2;PSMC4;PSMC1;PSME1;PSME2;PFN1;CALM1
RNA splicing (GO:0008380)	26/106	6.25233e-08	2.84872e-06	0	0	3.23806	53.712	SF3B4;GEMIN2;EIF4A3;U2AF1;WDR62;SNRPD2;SNRPD1;MAGOH;SNRPD3;SF3A3;ZCRB1;MAGOHB;LSM4;PRPF4;SFPQ;SNRNP40;PRPF3;SNRPG;SRSF2;LUC7L3;RNPS1;SNRPA1;SNRNP25;TARDBP;SRSF7;SNRPB
DNA biosynthetic process (GO:0071897)	15/39	6.38375e-08	2.88286e-06	0	0	5.07743	84.1174	CDKN2D;BARD1;BLM;RFC3;RMI2;BRCA1;TYMS;RAD51AP1;POLA1;BRIP1;RAD51;EXO1;POLD1;POLE;PPIA
regulation of translation (GO:0006417)	40/213	7.48742e-08	3.32246e-06	0	0	2.47912	40.6761	CYFIP2;RPL5;CDC123;NUP107;RPL10;SHMT1;EIF4A3;NOLC1;RPS27L;AAAS;TYMS;RBM3;LARP1;NUP62;POLR2D;RACK1;POLR2F;NUP43;POLR2G;POLR2J;POLR2K;EIF5B;TSFM;NPM1;NUP210;PYM1;RPL13A;NUP93;DHFR;NCL;NUP50;HNRNPD;CD28;EIF3H;RPL26;VIM;CNOT9;GAPDH;RAN;NUP37
mRNA-containing ribonucleoprotein complex export from nucleus (GO:0071427)	25/100	7.46305e-08	3.34069e-06	0	0	3.30033	54.1608	SLBP;NUP107;NXT1;RBM8A;EIF4A3;U2AF1;AAAS;RBMX2;MAGOH;NUP62;NUP43;EIF5A;NUP210;THOC3;MAGOHB;THOC7;NUP93;SARNP;NUP50;SRSF2;SRSF3;RNPS1;SRSF6;SRSF7;NUP37
positive regulation of cell cycle process (GO:0090068)	26/107	7.67044e-08	3.37433e-06	0	0	3.2078	52.5543	GPSM2;KIF14;BRCA1;AURKB;AURKA;CCNB1;RACGAP1;RAD21;NUP62;NUSAP1;ECT2;E2F8;SPAG5;RPL23;DDX11;RCC2;CDC7;KIF23;CDC6;NDC80;CDC25B;CIT;ID2;CD28;KIF20B;MAD2L1
termination of RNA polymerase II transcription (GO:0006369)	20/68	8.23798e-08	3.59303e-06	0	0	3.88274	63.335	SLBP;RBM8A;EIF4A3;MAZ;THOC3;U2AF1;MAGOHB;THOC7;NUDT21;SARNP;MAGOH;SNRPG;SRSF2;SRSF3;SNRPE;RNPS1;SNRPD3;SRSF6;SRSF7;SNRPB
negative regulation of cell cycle process (GO:0010948)	22/81	9.15305e-08	3.9583e-06	0	0	3.58554	58.1095	SUZ12;CDT1;HSP90AB1;CBX5;RRM2;CBX3;RPL23;CDC7;BRCA1;MIF;SMC3;SMC1A;AURKB;HMGN5;TFDP1;RAD51;CDK4;CHEK1;FBXO5;RBBP7;E2F8;EZH2
DNA-dependent DNA replication maintenance of fidelity (GO:0045005)	14/35	9.81563e-08	4.20917e-06	0	0	5.28053	85.2103	BLM;RTEL1;TIPIN;PCNA;CENPX;DDX11;TONSL;MMS22L;RAD51;EME1;POLD1;TIMELESS;POLE;CENPS
mitochondrial electron transport, NADH to ubiquinone (GO:0006120)	16/46	1.21328e-07	5.15946e-06	0	0	4.59176	73.1228	NDUFA8;NDUFB7;NDUFB6;NDUFB10;NDUFA11;NDUFA5;NDUFB11;NDUFA12;NDUFA10;NDUFB3;NDUFA2;NDUFC2;NDUFS8;NDUFS5;NDUFS3;NDUFV2
nuclear transport (GO:0051169)	11/22	1.4671e-07	6.18728e-06	0	0	6.60066	103.86	EIF5A;NPM1;SET;NXT1;RGS14;HMGA1;ANP32E;NUTF2;BANF1;AAAS;NSRP1
mRNA transport (GO:0051028)	25/104	1.69972e-07	7.10957e-06	0	0	3.17339	49.4657	SLBP;NUP107;NXT1;RBM8A;EIF4A3;U2AF1;AAAS;RBMX2;MAGOH;NUP62;NUP43;EIF5A;NUP210;THOC3;MAGOHB;THOC7;NUP93;SARNP;NUP50;SRSF2;SRSF3;RNPS1;SRSF6;SRSF7;NUP37
positive regulation of DNA-directed DNA polymerase activity (GO:1900264)	6/6	1.87183e-07	7.70319e-06	0	0	13.2013	204.504	RFC5;RFC3;RFC4;RFC2;DSCC1;CHTF18
regulation of DNA-directed DNA polymerase activity (GO:1900262)	6/6	1.87183e-07	7.76582e-06	0	0	13.2013	204.504	RFC5;RFC3;RFC4;RFC2;DSCC1;CHTF18
purine ribonucleoside triphosphate biosynthetic process (GO:0009206)	12/27	2.03206e-07	8.16506e-06	0	0	5.86725	90.4088	ATP5E;IMPDH2;ATP5D;ATP5J;ATP5G3;ATP5H;ATP5G2;ATP5O;ATP5F1;ALDOA;ATP5G1;ATP5J2
ATP synthesis coupled proton transport (GO:0015986)	12/27	2.03206e-07	8.22986e-06	0	0	5.86725	90.4088	ATP5E;ATP5D;ATP5J;ATP5G3;ATP5H;CYC1;COX5B;ATP5G2;ATP5O;ATP5F1;ATP5G1;ATP5J2
translesion synthesis (GO:0019985)	15/42	2.01618e-07	8.23086e-06	0	0	4.71476	72.6869	RFC5;RFC3;PCNA;RFC4;RFC2;RPA1;RPA2;ISG15;MAD2L2;POLD1;RPA3;POLD2;PCLAF;RPS27A;DTL
positive regulation of telomerase RNA localization to Cajal body (GO:1904874)	9/15	2.64014e-07	1.05255e-05	0	0	7.92079	119.978	CCT2;DKC1;RUVBL2;TCP1;RUVBL1;NHP2;CCT7;NOP10;CCT5
protein deubiquitination (GO:0016579)	44/257	2.73138e-07	1.08048e-05	0	0	2.26015	34.1583	PSMD12;PSMD11;PSMD14;SHMT2;NEDD8;GATA3;BRCA1;USP18;ACTB;PSMA7;PSMB10;CDC20;PSMB6;PSMB7;PSMB4;PSMD7;PSMB5;PSMB2;PSMB3;MYC;PSMB1;RUVBL1;USP1;CLSPN;RPS27A;BARD1;USP7;UCHL3;UCHL5;PSMB8;PSMB9;PSMA5;CCNA2;PSMA3;PSMC5;PSMA4;PSMA1;PSMC3;PSMA2;PSMC4;PSMC1;PSME1;CDK1;PSME2
stimulatory C-type lectin receptor signaling pathway (GO:0002223)	27/121	2.82662e-07	1.10956e-05	0	0	2.94575	44.419	PSMD12;PSMD11;PSMD14;PSMB10;PSMA7;PSMB6;PSMB7;PSMB4;PSMD7;PSMB5;PSMB2;PSMB3;PSMB1;RPS27A;PSMB8;PSMB9;PSMA5;PSMA3;PSMC5;PSMA4;PSMA1;PSMC3;PSMA2;PSMC4;PSMC1;PSME1;PSME2
transcription-coupled nucleotide-excision repair (GO:0006283)	20/73	2.9886e-07	1.16419e-05	0	0	3.6168	54.3362	RFC5;USP7;RFC3;RFC4;PCNA;LIG1;RFC2;RPA1;RPA2;COPS6;POLD1;RPA3;POLD2;POLR2D;POLR2F;POLR2G;RPS27A;POLR2J;POLR2K;HMGN1
cellular protein complex assembly (GO:0043623)	30/144	3.11791e-07	1.20535e-05	0	0	2.75028	41.2017	SRP19;APCS;NUP107;PSMD11;HSP90AB1;POMP;CD3E;CLU;CENPA;HSPD1;SEPT6;TESPA1;FCHO1;FGB;CENPT;FGA;CCT2;HSP90AA1;FGG;SEPT1;CYBA;NUP93;ANLN;CENPE;CENPF;TCP1;CHMP2A;PSMG1;PSMG2;PFDN6
Natural killer cell mediated cytotoxicity	26/118	6.05633e-07	1.22338e-05	0	0	2.90877	41.6448	CSF2;PRF1;TNF;KLRB1C;KLRK1;PPP3CC;CD244A;KLRC1;BID;KLRA4;KLRA7;KLRC2;KLRA1;GZMB;KLRA8;KLRA9;NCR1;ZAP70;FASL;IFNG;LCK;KLRD1;SH2D1B1;CD247;ULBP1;LAT
positive regulation of DNA biosynthetic process (GO:2000573)	17/55	3.47103e-07	1.33178e-05	0	0	4.08041	60.6905	RFC5;CCT2;HSP90AA1;RFC3;HSP90AB1;RFC4;RFC2;DSCC1;CHTF18;AURKB;DKC1;MYC;TCP1;NEK2;CCT7;HNRNPA1;CCT5
protein localization to kinetochore (GO:0034501)	8/12	3.99823e-07	1.51133e-05	0	0	8.80088	129.657	CENPT;MTBP;RCC2;CDK1;BUB1B;KNL1;SPDL1;AURKB
mitotic nuclear envelope disassembly (GO:0007077)	15/44	4.06479e-07	1.51406e-05	0	0	4.50045	66.2274	NUP107;NUP210;PLK1;VRK1;AAAS;NUP93;CCNB2;CCNB1;NUP50;LMNA;NUP62;CDK1;NUP43;BANF1;NUP37
kinetochore organization (GO:0051383)	8/12	3.99823e-07	1.52261e-05	0	0	8.80088	129.657	CENPT;CDT1;CENPE;CENPF;CENPH;NUF2;CENPA;NDC80
regulation of T cell activation (GO:0050863)	15/44	4.06479e-07	1.52519e-05	0	0	4.50045	66.2274	PRELID1;IL27;PTPN22;THY1;LAX1;HSPD1;CD2;LGALS3;SIT1;LCK;CCL5;TBX21;CCL2;LAT;CCR2
protein modification by small protein removal (GO:0070646)	44/261	4.26097e-07	1.57563e-05	0	0	2.22551	32.6451	PSMD12;PSMD11;PSMD14;NEDD8;GATA3;BRCA1;USP18;ACTB;PSMA7;PSMB10;CDC20;PSMB6;PSMB7;PSMB4;PSMD7;PSMB5;PSMB2;PSMB3;MYC;PSMB1;RUVBL1;USP1;CLSPN;RPS27A;BARD1;USP7;UCHL3;UCHL5;PSMB8;PSMB9;PSMA5;CCNA2;PSMA3;PSMC5;COPS6;PSMA4;PSMA1;PSMC3;PSMA2;PSMC4;PSMC1;PSME1;CDK1;PSME2
DNA damage response, signal transduction by p53 class mediator resulting in cell cycle arrest (GO:0006977)	18/62	4.51037e-07	1.65586e-05	0	0	3.83264	56.0015	PLK3;CDKN1A;NPM1;PCNA;PRMT1;CDC25C;AURKA;PIDD1;CCNB1;TFDP1;CDK2;CDK1;BAX;RPL26;RPS27A;GTSE1;CNOT9;E2F8
p53 signaling pathway	19/71	8.7459e-07	1.65626e-05	0	0	3.53275	49.2801	CDKN1A;RRM2;CD82;SIVA1;PIDD1;CCNB2;CCND3;CCNB1;CCNE2;CCNE1;CDK4;CHEK1;CDK2;BCL2;CDK1;BAX;CYCS;BID;GTSE1
Homologous recombination	14/41	9.67425e-07	1.72429e-05	0	0	4.50777	62.4264	BARD1;BLM;RPA1;RPA2;BRCA1;RAD54B;BRIP1;RAD51;EME1;POLD1;RPA3;POLD2;RAD54L;TOPBP1
purine ribonucleoside monophosphate biosynthetic process (GO:0009168)	14/39	4.78281e-07	1.73097e-05	0	0	4.73894	68.966	ADSL;ATP5J;ATP5G3;ATP5H;ATP5G2;ATP5O;ATP5F1;ATP5G1;ATP5J2;ATP5E;PPAT;IMPDH2;ATP5D;ALDOA
innate immune response activating cell surface receptor signaling pathway (GO:0002220)	27/124	4.76254e-07	1.73594e-05	0	0	2.87448	41.8447	PSMD12;PSMD11;PSMD14;PSMB10;PSMA7;PSMB6;PSMB7;PSMB4;PSMD7;PSMB5;PSMB2;PSMB3;PSMB1;RPS27A;PSMB8;PSMB9;PSMA5;PSMA3;PSMC5;PSMA4;PSMA1;PSMC3;PSMA2;PSMC4;PSMC1;PSME1;PSME2
regulation of chromosome segregation (GO:0051983)	12/29	5.25869e-07	1.87658e-05	0	0	5.46262	78.9797	RMI2;RACGAP1;SPAG5;NEK2;KIF2C;CDC6;MKI67;ECT2;BUB1;KNSTRN;AURKB;RAD18
positive regulation of cell cycle arrest (GO:0071158)	21/82	5.25501e-07	1.88847e-05	0	0	3.38083	48.8831	PLK3;CDKN1A;NPM1;PCNA;PRMT1;RPL23;BRCA1;CDC25C;AURKA;PIDD1;CCNB1;TFDP1;ID2;CDK2;CDK1;BAX;RPL26;RPS27A;GTSE1;CNOT9;E2F8
positive regulation of Wnt signaling pathway (GO:0030177)	29/140	5.53728e-07	1.94874e-05	0	0	2.73456	39.3957	PSMD12;PSMD11;PSMD14;PSMB10;PSMA7;PSMB6;PSMB7;PSMB4;PSMD7;PSMB5;PSMB2;PSMB3;RUVBL1;PSMB1;RPS27A;PSMB8;PSMB9;PSMA5;DEPDC1B;PSMA3;PSMC5;PSMA4;PSMA1;PSMC3;PSMA2;PSMC4;PSMC1;PSME1;PSME2
error-prone translesion synthesis (GO:0042276)	10/20	5.51267e-07	1.95355e-05	0	0	6.60066	95.1224	RFC5;MAD2L2;RFC3;PCNA;RFC4;RFC2;RPA3;RPA1;RPA2;RPS27A
negative regulation of canonical Wnt signaling pathway (GO:0090090)	30/148	5.79644e-07	2.02597e-05	0	0	2.67594	38.4288	PSMD12;PSMD11;PSMD14;PSMB10;PSMA7;PSMB6;PSMB7;PSMB4;PSMD7;PSMB5;PSMB2;PSMB3;RUVBL2;PSMB1;RPS27A;PSMB8;AES;PSMB9;PSMA5;MAD2L2;PSMA3;PSMC5;PSMA4;PSMA1;PSMC3;PSMA2;PSMC4;PSMC1;PSME1;PSME2
signal transduction involved in mitotic G1 DNA damage checkpoint (GO:0072431)	18/63	5.87035e-07	2.03785e-05	0	0	3.77181	54.1186	PLK3;CDKN1A;NPM1;PCNA;PRMT1;CDC25C;AURKA;PIDD1;CCNB1;TFDP1;CDK2;CDK1;BAX;RPL26;RPS27A;GTSE1;CNOT9;E2F8
double-strand break repair via homologous recombination (GO:0000724)	20/76	6.08403e-07	2.09776e-05	0	0	3.47403	49.7218	GINS2;BLM;PSMD14;GINS4;TONSL;NSMCE1;RPA1;RPA2;CDC7;BRCA1;RAD54B;RAD51AP1;MMS22L;SFPQ;CDC45;RAD51;SFR1;RPA3;SWI5;AUNIP
positive regulation of mitotic cell cycle phase transition (GO:1901992)	14/40	6.84664e-07	2.34486e-05	0	0	4.62046	65.5844	UBE2C;CDCA5;RCC2;CDC7;PHB2;AIF1;CCNB1;CDC45;ESPL1;CDK4;CDK1;ANAPC5;DTL;DLGAP5
mitochondrial respiratory chain complex I assembly (GO:0032981)	18/64	7.59309e-07	2.54918e-05	0	0	3.71287	52.3175	NDUFA8;NDUFB7;NDUFA11;NDUFB6;NDUFB10;NDUFA5;NDUFA12;NDUFB11;NDUFA10;NDUFB3;NDUFA2;NDUFC2;NDUFS8;NDUFAF6;NDUFS5;NDUFAF5;NDUFS3;NDUFV2
mitochondrial respiratory chain complex I biogenesis (GO:0097031)	18/64	7.59309e-07	2.56606e-05	0	0	3.71287	52.3175	NDUFA8;NDUFB7;NDUFA11;NDUFB6;NDUFB10;NDUFA5;NDUFA12;NDUFB11;NDUFA10;NDUFB3;NDUFA2;NDUFC2;NDUFS8;NDUFAF6;NDUFS5;NDUFAF5;NDUFS3;NDUFV2
NADH dehydrogenase complex assembly (GO:0010257)	18/64	7.59309e-07	2.58317e-05	0	0	3.71287	52.3175	NDUFA8;NDUFB7;NDUFA11;NDUFB6;NDUFB10;NDUFA5;NDUFA12;NDUFB11;NDUFA10;NDUFB3;NDUFA2;NDUFC2;NDUFS8;NDUFAF6;NDUFS5;NDUFAF5;NDUFS3;NDUFV2
nuclear envelope disassembly (GO:0051081)	15/46	7.8291e-07	2.61124e-05	0	0	4.30478	60.5263	NUP107;NUP210;PLK1;VRK1;AAAS;NUP93;CCNB2;CCNB1;NUP50;LMNA;NUP62;CDK1;NUP43;BANF1;NUP37
mitochondrial transport (GO:0006839)	28/135	8.40106e-07	2.78381e-05	0	0	2.73805	38.3046	TOMM40;TIMM13;ATP5J;ATP5H;ATP5G3;ATP5O;ATP5G2;COX5B;ATP5G1;TOMM22;TIMM50;HSPD1;GRPEL1;ATP5E;ATP5D;TIMM17A;TSPO;CYC1;SLC25A25;HSP90AA1;PAM16;ATP5F1;ATP5J2;PPIF;BCL2;SLC25A5;SLC25A4;TOMM5
DNA strand elongation (GO:0022616)	8/13	9.70139e-07	3.15326e-05	0	0	8.12389	112.482	GINS1;GINS2;POLA1;RFC3;RFC4;GINS3;GINS4;POLD2
regulation of nuclear division (GO:0051783)	10/21	9.80824e-07	3.16781e-05	0	0	6.28634	86.9708	PRMT5;BORA;PDXP;RCC1;NEK2;FBXO5;MKI67;PKMYT1;CDC25C;KIF20B
tetrahydrofolate metabolic process (GO:0046653)	8/13	9.70139e-07	3.17347e-05	0	0	8.12389	112.482	DHFR;MTHFD1L;MTHFD1;SHMT2;MTHFD2;SHMT1;ATPIF1;TYMS
DNA-templated transcription, termination (GO:0006353)	24/106	9.64426e-07	3.17514e-05	0	0	2.98898	41.4025	SLBP;PRMT5;RBM8A;EIF4A3;MAZ;THOC3;U2AF1;MAGOHB;THOC7;NUDT21;TAF1D;SARNP;MAGOH;SNRPG;SRSF2;SRSF3;POLR2F;SNRPE;RNPS1;SNRPD3;SRSF6;SRSF7;POLR2K;SNRPB
nuclear export (GO:0051168)	22/92	1.01284e-06	3.25064e-05	0	0	3.15684	43.573	EIF5A;RANBP1;ANKLE1;NXT1;RBM8A;EIF4A3;NUTF2;THOC3;U2AF1;MAGOHB;THOC7;SARNP;MAGOH;NUP62;SRSF2;SRSF3;RNPS1;CCHCR1;SRSF6;HNRNPA1;SRSF7;RAN
DNA replication checkpoint (GO:0000076)	9/17	1.11513e-06	3.55657e-05	0	0	6.98893	95.7941	CDT1;TIPIN;CDC45;TIMELESS;CDC6;CLSPN;TOPBP1;TICRR;RAD9A
regulation of attachment of spindle microtubules to kinetochore (GO:0051988)	7/10	1.38163e-06	4.37916e-05	0	0	9.24092	124.681	CCNB1;RACGAP1;SPAG5;RCC2;NEK2;ECT2;KNSTRN
proteasome-mediated ubiquitin-dependent protein catabolic process (GO:0043161)	46/291	1.52447e-06	4.80208e-05	0	0	2.08681	27.9504	PSMD12;PSMD11;PSMD14;CCNF;KIF14;BUB1B;PSMA7;PSMB10;AURKB;AURKA;CDC20;PSMB6;PSMB7;PSMB4;CCNB1;FZR1;PSMD7;PSMB5;PSMB2;PSMB3;TBX21;PSMB1;SEC61B;BUB3;RPS27A;GTSE1;UBE2C;PLK1;PSMB8;PSMB9;PSMA5;PSMA3;PSMC5;CDC34;PSMA4;PSMA1;PSMC3;PSMA2;PSMC4;UBE2S;PSMC1;PSME1;CDK1;PSME2;ANAPC5;MAD2L1
maturation of LSU-rRNA (GO:0000470)	10/22	1.67593e-06	5.24679e-05	0	0	6.0006	79.8028	RSL1D1;RPL7A;NSA2;MAK16;NOP2;NHP2;RPL35;RPL10A;RPF2;FTSJ3
post-translational protein modification (GO:0043687)	53/357	1.8146e-06	5.64628e-05	0	0	1.95986	25.9087	LRR1;DSCC1;CCNF;SERPINA10;PSMD7;LGALS1;ELOB;FGA;CISH;AHSG;FGG;APOA2;APOA1;ESCO2;UCHL3;RABGGTB;KCTD7;PSMA5;PSMA3;PSMA4;PSMA1;PSMA2;PSME1;PSME2;DTL;PSMD12;PSMD11;PSMD14;NEDD8;PSMA7;KNG1;PSMB10;C3;PSMB6;SOCS2;PSMB7;PSMB4;PSMB5;PSMB2;PSMB3;PSMB1;SPP1;RBBP7;ARSB;ZBTB16;PSMB8;PSMB9;PSMC5;COPS6;PSMC3;PSMC4;PSMC1;UBE2M
cristae formation (GO:0042407)	11/27	1.9015e-06	5.8454e-05	0	0	5.37832	70.8478	APOO;ATP5E;ATP5D;ATP5J;ATP5G3;ATP5H;ATP5G2;ATP5O;ATP5F1;ATP5G1;ATP5J2
DNA recombination (GO:0006310)	16/55	1.8948e-06	5.86011e-05	0	0	3.84038	50.6024	BARD1;RMI2;RTEL1;BLM;RPA1;HMGB3;HMGB1;BRCA1;RAD54B;RAD51AP1;BRIP1;RAD51;EXO1;RAD21;RAD54L;CENPS
double-strand break repair (GO:0006302)	28/141	2.09069e-06	6.35046e-05	0	0	2.62154	34.2845	BLM;PAXIP1;PSMD14;CDCA5;TONSL;BRCA1;RAD54B;RAD51AP1;INSL6;BRIP1;EME1;SFR1;RAD21;SWI5;NSD2;BARD1;H2AFX;NSMCE1;RPA1;RPA2;MAD2L2;POLA1;MMS22L;SFPQ;RAD51;RPA3;AUNIP;TRIP13
regulation of telomerase RNA localization to Cajal body (GO:1904872)	9/18	2.07993e-06	6.35563e-05	0	0	6.60066	86.3576	CCT2;DKC1;RUVBL2;TCP1;RUVBL1;NHP2;CCT7;NOP10;CCT5
MAPK cascade (GO:0000165)	44/278	2.46982e-06	7.45768e-05	0	0	2.08942	26.9772	PTGER4;PSMD12;CSF2;PSMD11;PSMD14;RASAL3;IL2RG;TNF;PSMA7;PSMB10;PSMB6;PSMB7;PSMB4;PSMD7;PSMB5;PSMB2;PSMB3;MYC;CCL5;PSMB1;CCL2;MBP;RPS27A;DUSP5;IL18;PSMB8;PSMB9;PSMA5;PSMA3;PSMC5;PSMA4;KARS;PSMA1;PSMC3;PSMA2;PSMC4;PSMC1;STK26;IL2RA;IL2RB;PSME1;PSME2;CALM1;LAT
RNA processing (GO:0006396)	34/193	3.12947e-06	9.39393e-05	0	0	2.32562	29.4764	SF3B4;NUFIP1;GEMIN2;EIF4A3;U2AF1;WDR62;RBM3;SNRPD2;SNRPD1;MAGOH;SNRPD3;SF3A3;ZCRB1;MAGOHB;LSM5;LSM4;LSM3;NUDT21;PRPF4;LSM7;SFPQ;SNRNP40;DKC1;PRPF3;HNRNPD;SNRPG;SRSF2;LUC7L3;RNPS1;SNRPA1;SNRNP25;TARDBP;SRSF7;SNRPB
error-free translesion synthesis (GO:0070987)	9/19	3.6857e-06	0.000109989	0	0	6.25326	78.2348	RFC5;RFC3;PCNA;RFC4;RFC2;RPA3;RPA1;RPA2;RPS27A
protein localization to chromosome, centromeric region (GO:0071459)	8/15	4.22544e-06	0.000124638	0	0	7.0407	87.1244	MTBP;CDK1;BUB1B;KNL1;SPDL1;HASPIN;CENPA;AURKB
mitotic chromosome condensation (GO:0007076)	8/15	4.22544e-06	0.000125363	0	0	7.0407	87.1244	CDCA5;NUSAP1;NCAPG;NCAPD2;NCAPD3;SMC4;NCAPH;SMC2
proteolysis involved in cellular protein catabolic process (GO:0051603)	21/93	4.73372e-06	0.000138829	0	0	2.98094	36.5487	GZMA;CTSW;NEDD8;ISG15;PSMB10;PSMA7;PSMB8;PSMB9;PSMA5;PSMB6;PSMB7;PSMA3;PSMB4;PSMA4;PSMB5;PSMA1;PSMB2;PSMA2;PSMB3;PSMB1;RPS27A
mitotic cytokinesis (GO:0000281)	16/59	5.23081e-06	0.000152531	0	0	3.58002	43.5364	PLK1;CKAP2;SEPT1;KIF23;CENPA;CIT;ANLN;SEPT6;ESPL1;RACGAP1;INCENP;STMN1;NUSAP1;KIF20A;ECT2;CEP55
maturation of SSU-rRNA from tricistronic rRNA transcript (SSU-rRNA, 5.8S rRNA, LSU-rRNA) (GO:0000462)	12/35	5.51277e-06	0.000159839	0	0	4.52617	54.8048	EMG1;NOP14;RPS16;RPS19;RPS8;UTP3;MRPS11;NGDN;FCF1;RRS1;NOC4L;RPSA
negative regulation of Wnt signaling pathway (GO:0030178)	31/174	6.60903e-06	0.000190542	0	0	2.35196	28.052	PSMD12;PSMD11;PSMD14;PSMB10;PSMA7;PSMB6;PSMB7;PSMB4;PSMD7;PSMB5;PSMB2;PSMB3;RUVBL2;PSMB1;RACK1;RPS27A;PSMB8;AES;PSMB9;PSMA5;MAD2L2;PSMA3;PSMC5;PSMA4;PSMA1;PSMC3;PSMA2;PSMC4;PSMC1;PSME1;PSME2
Fc receptor signaling pathway (GO:0038093)	32/183	7.08005e-06	0.000202975	0	0	2.30843	27.3739	ITK;PIGR;PSMD12;PSMD11;PSMD14;PSMB10;PSMA7;PSMB6;PSMB7;PSMB4;PSMD7;PSMB5;PSMB2;PSMB3;GRAP2;PSMB1;RPS27A;PSMB8;PSMB9;PSMA5;PSMA3;PSMC5;PSMA4;PSMA1;PSMC3;PSMA2;PSMC4;PSMC1;PSME1;PSME2;CALM1;LAT
protein catabolic process (GO:0030163)	19/81	7.36557e-06	0.00020998	0	0	3.09661	36.5978	HSP90AA1;UCHL3;PSMB10;PSMA7;PSMB8;PSMB9;PSMA5;PSMB6;PSMB7;PSMA3;PSMB4;PSMA4;PSMB5;PSMA1;PSMB2;PSMA2;PSMB3;PSMB1;PPT1
inner mitochondrial membrane organization (GO:0007007)	12/36	7.70111e-06	0.000218327	0	0	4.40044	51.8114	APOO;ATP5E;ATP5D;TIMM13;ATP5J;ATP5G3;ATP5H;ATP5G2;ATP5O;ATP5F1;ATP5G1;ATP5J2
interstrand cross-link repair (GO:0036297)	14/48	8.0039e-06	0.000225657	0	0	3.85039	45.1865	CENPX;FANCA;RPA1;FAAP24;RPA2;RAD51AP1;RAD51;EME1;FANCD2;UBE2T;RPA3;USP1;RPS27A;CENPS
proteasomal protein catabolic process (GO:0010498)	38/237	8.6131e-06	0.000241498	0	0	2.11667	24.6851	PSMD12;PSMD11;PSMD14;KIF14;BUB1B;PSMA7;PSMB10;CDC20;PSMB6;PSMB7;PSMB4;PSMD7;PSMB5;PSMB2;PSMB3;TBX21;PSMB1;BUB3;RPS27A;GTSE1;UBE2C;PSMB8;PSMB9;PSMA5;PSMA3;PSMC5;CDC34;PSMA4;PSMA1;PSMC3;PSMA2;PSMC4;PSMC1;PSME1;CDK1;PSME2;ANAPC5;MAD2L1
protein sumoylation (GO:0016925)	17/68	8.89099e-06	0.000247927	0	0	3.30033	38.3844	TOP2A;NUP107;PCNA;NUP210;CDCA8;RANGAP1;AAAS;AURKB;NUP93;INCENP;NUP50;SUMO2;NUP62;BIRC5;NUP43;SAE1;NUP37
Oocyte meiosis	23/116	1.69922e-05	0.000286036	0	0	2.6175	28.7474	PLK1;SMC3;CDC25C;PKMYT1;SMC1A;AURKA;PPP1CA;CDC20;SGO1;MAD2L2;CCNB2;CCNB1;PPP3CC;CCNE2;ESPL1;CCNE1;CDK2;CDK1;ANAPC5;FBXO5;CALM1;BUB1;MAD2L1
regulation of T cell receptor signaling pathway (GO:0050856)	10/26	1.03925e-05	0.000288222	0	0	5.07743	58.2606	LGALS3;TESPA1;LCK;PTPN22;CD226;THY1;UBASH3A;KCNN4;EZR;PTPN2
spliceosomal snRNP assembly (GO:0000387)	12/37	1.06151e-05	0.000292805	0	0	4.28151	49.0371	PRMT5;SNRPD2;SNRPD1;GEMIN2;PRPF3;SNRPG;PRPF31;GEMIN6;SNRPE;SNRPD3;LSM4;SNRPB
ATP biosynthetic process (GO:0006754)	11/32	1.32095e-05	0.00036241	0	0	4.53795	50.982	ATP5E;ATP5D;ATP5J;ATP5G3;ATP5H;ATP5G2;ATP5O;ATP5F1;ALDOA;ATP5G1;ATP5J2
cytoskeleton-dependent cytokinesis (GO:0061640)	17/70	1.34791e-05	0.000367827	0	0	3.20603	35.9537	PLK1;CKAP2;SEPT1;KIF23;CENPA;AURKB;CIT;ANLN;SEPT6;ESPL1;RACGAP1;INCENP;STMN1;NUSAP1;KIF20A;ECT2;CEP55
mitotic spindle checkpoint (GO:0071174)	8/17	1.39087e-05	0.00037356	0	0	6.21239	69.4731	MAD2L2;CENPF;PLK1;BUB1B;TTK;TRIP13;BUB3;BUB1
mitotic spindle assembly checkpoint (GO:0007094)	8/17	1.39087e-05	0.000375536	0	0	6.21239	69.4731	MAD2L2;CENPF;PLK1;BUB1B;TTK;TRIP13;BUB3;BUB1
spindle assembly checkpoint (GO:0071173)	8/17	1.39087e-05	0.000377534	0	0	6.21239	69.4731	MAD2L2;CENPF;PLK1;BUB1B;TTK;TRIP13;BUB3;BUB1
positive regulation of translation (GO:0045727)	18/78	1.61791e-05	0.000425577	0	0	3.04646	33.6079	EIF5A;RPL5;CDC123;NPM1;EIF4A3;PYM1;MPV17L2;RPS27L;YBX3;RBM3;C1QBP;CCL5;POLR2D;CD28;HNRNPD;POLR2G;RPL26;VIM
negative regulation of ubiquitin-protein transferase activity (GO:0051444)	7/13	1.61134e-05	0.000426046	0	0	7.1084	78.4473	MAD2L2;RPL5;RPS7;RPL23;RPL11;PARK7;MAD2L1
establishment of chromosome localization (GO:0051303)	7/13	1.61134e-05	0.000428265	0	0	7.1084	78.4473	CENPE;CENPF;KIF2C;KIF22;FAM83D;GEM;NDC80
nucleotide-excision repair (GO:0006289)	22/108	1.64994e-05	0.000429573	0	0	2.68916	29.6135	RFC5;USP7;RFC3;RFC4;PCNA;LIG1;RFC2;RPA1;RPA2;COPS6;POLD1;RPA3;SUMO2;POLD2;POLR2D;POLR2F;POLR2G;RPS27A;POLE;POLR2J;POLR2K;HMGN1
rRNA modification (GO:0000154)	9/22	1.61054e-05	0.000430292	0	0	5.40054	59.6023	NOP56;FBL;NOP58;DKC1;TSR3;GAR1;NHP2;NOP10;FTSJ3
nuclear import (GO:0051170)	17/71	1.64839e-05	0.000431371	0	0	3.16088	34.8112	RANBP1;NXT1;NUP107;GEMIN2;NUTF2;NUP93;SNRPD2;SNRPD1;NUP50;NUP62;SNRPG;SNRPE;GEMIN6;SNRPD3;HNRNPA1;RAN;SNRPB
Fc-epsilon receptor signaling pathway (GO:0038095)	31/182	1.68259e-05	0.00043585	0	0	2.24858	24.7177	ITK;PSMD12;PSMD11;PSMD14;PSMB10;PSMA7;PSMB6;PSMB7;PSMB4;PSMD7;PSMB5;PSMB2;PSMB3;GRAP2;PSMB1;RPS27A;PSMB8;PSMB9;PSMA5;PSMA3;PSMC5;PSMA4;PSMA1;PSMC3;PSMA2;PSMC4;PSMC1;PSME1;PSME2;CALM1;LAT
platelet degranulation (GO:0002576)	24/124	1.71798e-05	0.000442771	0	0	2.55509	28.0339	FGB;FGA;ITIH4;ORM1;ITIH3;AHSG;ITGA2B;FGG;APOA1;CTSW;PPBP;CLU;ORM2;TUBA4A;KNG1;MANF;APOH;TMSB4X;SERPING1;CD9;TAGLN2;CALM1;HRG;ALDOA
RNA transport (GO:0050658)	18/80	2.33823e-05	0.000599597	0	0	2.9703	31.6739	SLBP;RANBP1;NXT1;RBM8A;EIF4A3;THOC3;U2AF1;MAGOHB;THOC7;SARNP;MAGOH;NUP62;SRSF2;SRSF3;RNPS1;SRSF6;HNRNPA1;SRSF7
chromosome condensation (GO:0030261)	9/23	2.46823e-05	0.000620462	0	0	5.16573	54.8055	TOP2A;CDCA5;NUSAP1;NCAPG;NCAPD2;NCAPD3;SMC4;NCAPH;SMC2
interleukin-12-mediated signaling pathway (GO:0035722)	13/46	2.44687e-05	0.000621214	0	0	3.73081	39.6141	ANXA2;RPLP0;MIF;LMNB1;CNN2;IFNG;CFL1;TCP1;PSME2;SNRPA1;IL12RB1;PPIA;IL12RB2
positive regulation of cellular protein localization (GO:1903829)	16/66	2.4592e-05	0.000621253	0	0	3.20032	33.9653	CDT1;PLK3;HSP90AB1;B3GAT3;PLK1;PARK7;F2;TNF;OAZ1;NDC80;GNL3;NUP62;CDK1;KIF20B;GTSE1;CDK5RAP3
cellular response to interleukin-12 (GO:0071349)	13/46	2.44687e-05	0.00062432	0	0	3.73081	39.6141	ANXA2;RPLP0;MIF;LMNB1;CNN2;IFNG;CFL1;TCP1;PSME2;SNRPA1;IL12RB1;PPIA;IL12RB2
regulation of double-strand break repair (GO:2000779)	11/34	2.54325e-05	0.000636188	0	0	4.27102	45.1851	RAD51AP1;RTEL1;SLF1;RAD51;FIGNL1;DDX11;CHEK1;TIMELESS;RPA2;DEK;FOXM1
T cell activation (GO:0042110)	19/88	2.60343e-05	0.000648064	0	0	2.85029	30.0879	ITK;TNFSF14;TXK;PTPN22;CD3G;NLRC3;CD3E;SLA2;CD3D;HSPD1;CD2;ZAP70;JAML;LCK;CD8A;CD7;CD28;PTPN2;LAT
mRNA 3'-end processing (GO:0031124)	17/74	2.93894e-05	0.000728029	0	0	3.03274	31.6462	SLBP;RBM8A;EIF4A3;THOC3;U2AF1;MAGOHB;THOC7;NUDT21;SARNP;MAGOH;POLR2D;SRSF2;SRSF3;RNPS1;PABPC1;SRSF6;SRSF7
DNA replication-dependent nucleosome organization (GO:0034723)	6/10	3.01014e-05	0.000738498	0	0	7.92079	82.4629	CHAF1B;CHAF1A;NASP;HAT1;ASF1A;ASF1B
DNA replication-dependent nucleosome assembly (GO:0006335)	6/10	3.01014e-05	0.000742066	0	0	7.92079	82.4629	CHAF1B;CHAF1A;NASP;HAT1;ASF1A;ASF1B
regulation of cell cycle (GO:0051726)	34/215	3.36065e-05	0.000820547	0	0	2.08765	21.5044	LIN37;GMNN;STK39;GATA3;PKMYT1;FOXM1;CKS1B;CCNB2;CCNB1;FIGNL1;CHEK1;PCLAF;RACK1;PIM1;MYBL2;FBXO5;CDK5RAP3;PLK1;CDC25C;RUNX3;CDK11B;CENPF;WEE1;RBL1;CDK4;ID2;STK26;ID1;CKS2;CDK1;BIRC5;TARDBP;PRR11;DTL
nuclear-transcribed mRNA catabolic process, exonucleolytic (GO:0000291)	11/35	3.45625e-05	0.000839869	0	0	4.14899	42.6215	NT5C3B;LSM7;EXOSC8;POLR2G;EXOSC3;LSM5;EXOSC2;LSM4;EXOSC1;LSM3;LSM2
ribosomal small subunit assembly (GO:0000028)	8/19	3.76892e-05	0.000911507	0	0	5.55845	56.6191	RPS15;RPS17;RPS19;MRPS11;RPS5;RPS27L;RPSA;MRPS7
Nucleotide excision repair	12/43	5.74068e-05	0.000915487	0	0	3.68409	35.9764	RFC5;RFC3;PCNA;RFC4;LIG1;RFC2;POLD1;RPA3;POLD2;RPA1;RPA2;POLE
regulation of posttranscriptional gene silencing (GO:0060147)	14/55	4.37357e-05	0.00104781	0	0	3.36034	33.7289	NUP107;NUP210;AAAS;NUP93;NUP50;NUP62;POLR2D;POLR2F;NUP43;POLR2G;POLR2J;POLR2K;RAN;NUP37
regulation of gene silencing by RNA (GO:0060966)	14/55	4.37357e-05	0.00105275	0	0	3.36034	33.7289	NUP107;NUP210;AAAS;NUP93;NUP50;NUP62;POLR2D;POLR2F;NUP43;POLR2G;POLR2J;POLR2K;RAN;NUP37
positive regulation of protein localization to nucleus (GO:1900182)	12/42	4.44269e-05	0.00105447	0	0	3.77181	37.7998	CCT2;PINX1;PLK1;TCP1;CDK1;PARK7;ECT2;CCT7;F2;GTSE1;CDK5RAP3;CCT5
replication fork processing (GO:0031297)	10/30	4.44109e-05	0.00105901	0	0	4.40044	44.1013	MMS22L;BLM;RTEL1;PCNA;RAD51;EME1;CENPX;DDX11;TONSL;CENPS
regulation of mitotic cell cycle (GO:0007346)	28/165	4.52447e-05	0.0010689	0	0	2.24022	22.4099	GPSM2;STK39;PDXP;MKI67;PKMYT1;CKS1B;CCNB1;NUP62;PIM1;RCC1;NEK2;FBXO5;CDK5RAP3;PRMT5;BORA;PLK1;CDC25C;CDK11B;CDC25B;TPX2;RBL1;STK26;CDK1;CKS2;TACC3;BIRC5;KIF20B;MAD2L1
regulation of natural killer cell chemotaxis (GO:2000501)	5/7	4.57147e-05	0.00107503	0	0	9.42951	94.23	KLRK1;CCL7;CCL5;XCL1;CCL2
regulation of cytokinesis (GO:0032465)	17/77	5.05695e-05	0.00118374	0	0	2.91458	28.8315	PLK3;PLK1;KIF14;PDXP;KIF23;CDC6;AURKB;CDC25B;CIT;AURKA;RACGAP1;PRC1;KIF20A;KIF20B;ECT2;CALM1;E2F8
regulation of mitotic metaphase/anaphase transition (GO:0030071)	7/15	5.27673e-05	0.00122955	0	0	6.16062	60.6797	CENPE;ESPL1;UBE2C;PLK1;ANAPC5;CDC6;DLGAP5
nuclear-transcribed mRNA catabolic process, deadenylation-dependent decay (GO:0000288)	15/63	5.48812e-05	0.00127299	0	0	3.14317	30.8356	EIF4A1;EIF4A3;LSM5;LSM4;LSM3;LSM2;NT5C3B;LSM7;EXOSC8;POLR2D;PABPC1;EXOSC3;EXOSC2;CNOT9;EXOSC1
positive regulation of protein localization to chromosome, telomeric region (GO:1904816)	6/11	6.1964e-05	0.00141162	0	0	7.20072	69.7675	CCT2;DKC1;TCP1;CCT7;CCT5;GNL3
nucleotide-excision repair, DNA incision, 5'-to lesion (GO:0006296)	11/37	6.15137e-05	0.00141398	0	0	3.92472	38.055	RFC5;RFC3;PCNA;RFC4;RFC2;POLD1;RPA3;POLD2;RPA1;RPA2;RPS27A
positive regulation of chromosome segregation (GO:0051984)	6/11	6.1964e-05	0.00141795	0	0	7.20072	69.7675	CCNB1;RAD21;RCC2;DDX11;CDC6;RAD18
negative regulation of G0 to G1 transition (GO:0070317)	11/37	6.15137e-05	0.00142038	0	0	3.92472	38.055	SUZ12;RRM2;CBX5;RAD51;TFDP1;CBX3;CHEK1;CDC7;BRCA1;RBBP7;EZH2
recombinational repair (GO:0000725)	16/71	6.41784e-05	0.00145557	0	0	2.97495	28.7197	BLM;PSMD14;TONSL;NSMCE1;RPA1;RPA2;BRCA1;RAD54B;RAD51AP1;MMS22L;SFPQ;RAD51;SFR1;RPA3;SWI5;AUNIP
Human T-cell leukemia virus 1 infection	36/245	9.68274e-05	0.00146694	0	0	1.93979	17.9286	CDKN1A;CSF2;GPS2;BUB1B;CD3G;CD3E;IL2RG;CD3D;TNF;CDC20;CCNB2;CCND3;PPP3CC;CREB3L1;MYC;CHEK1;TSPO;E2F2;BUB3;RANBP1;CDKN2C;CCNA2;CCNE2;ESPL1;CCNE1;CDK4;LCK;IL2RA;CDK2;IL2RB;BAX;ANAPC5;SLC25A5;SLC25A4;RAN;MAD2L1
strand displacement (GO:0000732)	9/26	7.66382e-05	0.00173046	0	0	4.56969	43.3043	RAD51AP1;BARD1;BLM;RTEL1;BRIP1;RMI2;RAD51;EXO1;BRCA1
Progesterone-mediated oocyte maturation	18/90	0.000120856	0.00174377	0	0	2.64026	23.8176	HSP90AA1;HSP90AB1;PLK1;KIF22;CDC25C;PKMYT1;CDC25B;AURKA;CCNA2;MAD2L2;CCNB2;FZR1;CCNB1;CDK2;CDK1;ANAPC5;BUB1;MAD2L1
RNA degradation	17/83	0.000136207	0.00187594	0	0	2.70388	24.0682	ENO1B;ENO1;LSM5;LSM4;LSM3;HSPD1;LSM2;LSM8;LSM7;EXOSC8;PABPC1;EXOSC3;EXOSC2;CNOT9;EXOSC1;PFKP;MPHOSPH6
nucleic acid metabolic process (GO:0090304)	17/80	8.42362e-05	0.00189364	0	0	2.80528	26.3188	HNRNPA3;ANKLE1;GTF2F1;GTF2F2;LSM8;PCBP1;POLR2D;HNRNPD;POLR2F;POLR2G;TOPBP1;TK1;KPNA2;HNRNPA1;POLR2J;POLR2K;RAN
RNA-dependent DNA biosynthetic process (GO:0006278)	8/21	8.8462e-05	0.00197992	0	0	5.02907	46.936	HSP90AA1;HSP90AB1;DKC1;PINX1;GAR1;NHP2;PPIA;NOP10
regulation of G0 to G1 transition (GO:0070316)	11/39	0.00010475	0.00233423	0	0	3.72345	34.1215	SUZ12;RRM2;CBX5;RAD51;TFDP1;CBX3;CHEK1;CDC7;BRCA1;RBBP7;EZH2
mitochondrial respiratory chain complex assembly (GO:0033108)	19/97	0.000106107	0.0023542	0	0	2.58583	23.663	NDUFA8;NDUFB7;NDUFA11;NDUFB10;NDUFB6;NDUFA5;NDUFA12;NDUFB11;NDUFA10;NDUFB3;NDUFA2;NDUFC2;UQCR10;NDUFS8;NDUFAF6;NDUFS5;NDUFAF5;NDUFS3;NDUFV2
exonucleolytic nuclear-transcribed mRNA catabolic process involved in deadenylation-dependent decay (GO:0043928)	10/33	0.000110931	0.00242953	0	0	4.0004	36.43	NT5C3B;LSM7;EXOSC8;EXOSC3;LSM5;EXOSC2;LSM4;EXOSC1;LSM3;LSM2
tRNA export from nucleus (GO:0006409)	10/33	0.000110931	0.00244001	0	0	4.0004	36.43	NUP93;NUP107;SSB;NUP210;NUP50;NUP62;NUP43;AAAS;RAN;NUP37
tRNA-containing ribonucleoprotein complex export from nucleus (GO:0071431)	10/33	0.000110931	0.00245057	0	0	4.0004	36.43	NUP93;NUP107;SSB;NUP210;NUP50;NUP62;NUP43;AAAS;RAN;NUP37
plasminogen activation (GO:0031639)	6/12	0.000115969	0.00249701	0	0	6.60066	59.8164	FGB;FGA;PLAU;APOH;FGG;PGK1
positive regulation of establishment of protein localization (GO:1904951)	6/12	0.000115969	0.00250759	0	0	6.60066	59.8164	CCT2;DKC1;TCP1;CCT7;TNF;CCT5
regulation of DNA-dependent DNA replication (GO:0090329)	6/12	0.000115969	0.00251826	0	0	6.60066	59.8164	CDT1;BLM;TIPIN;WDR18;GMNN;TICRR
maturation of SSU-rRNA (GO:0030490)	12/46	0.000117755	0.00252481	0	0	3.44382	31.1559	EMG1;NOP14;RPS16;RPS19;UTP4;RPS8;UTP3;MRPS11;TSR3;NGDN;FCF1;NOC4L
peptidyl-arginine modification (GO:0018195)	6/12	0.000115969	0.00252902	0	0	6.60066	59.8164	PRMT5;KRTCAP2;PRMT1;NDUFAF5;PADI2;PARK7
nucleosome assembly (GO:0006334)	14/60	0.000121875	0.0026022	0	0	3.08031	27.7613	NPM1;H2AFX;HIST1H2BK;HMGB2;CENPA;CHAF1B;CHAF1A;NASP;HAT1;ANP32E;HIST1H2BH;ANP32B;ASF1A;ASF1B
nucleotide-excision repair, DNA incision (GO:0033683)	11/40	0.00013467	0.00286343	0	0	3.63036	32.3563	RFC5;RFC3;PCNA;RFC4;RFC2;POLD1;RPA3;POLD2;RPA1;RPA2;RPS27A
peptidyl-lysine modification (GO:0018205)	21/115	0.000135249	0.0028638	0	0	2.41068	21.4752	TOP2A;POP5;NUP107;PCNA;NUP210;CDCA8;PARK7;AAAS;RANGAP1;AURKB;GCSH;NUP93;INCENP;NUP50;NUP62;SUMO2;VCPKMT;BIRC5;NUP43;SAE1;NUP37
positive regulation of cell cycle G2/M phase transition (GO:1902751)	7/17	0.000139309	0.0029135	0	0	5.43584	48.2638	NPM1;CCNB1;CDK4;RCC2;CDK1;CDC7;DTL
chaperone-mediated protein complex assembly (GO:0051131)	7/17	0.000139309	0.00292549	0	0	5.43584	48.2638	APCS;CCT2;HSP90AA1;HSP90AB1;CLU;PFDN6;HSPD1
positive regulation of transcription initiation from RNA polymerase II promoter (GO:0060261)	7/17	0.000139309	0.00293758	0	0	5.43584	48.2638	PSMC5;PAXIP1;PSMC3;PSMC4;SUB1;PSMC1;GTF2F2
positive regulation of cellular amide metabolic process (GO:0034250)	14/61	0.000147277	0.00305509	0	0	3.02981	26.7326	RPL5;PLK3;NPM1;EIF4A3;PYM1;RPS27L;CLU;TNF;RBM3;RACK1;CD28;HNRNPD;RPL26;VIM
RNA 3'-end processing (GO:0031123)	14/61	0.000147277	0.00306756	0	0	3.02981	26.7326	RBM8A;EIF4A3;THOC3;U2AF1;MAGOHB;THOC7;NUDT21;SARNP;MAGOH;SRSF2;SRSF3;RNPS1;SRSF6;SRSF7
Th1 and Th2 cell differentiation	17/87	0.000247833	0.00312889	0	0	2.57957	21.4175	CD3G;GATA3;CD3E;IL2RG;CD3D;RUNX3;ZAP70;PPP3CC;IFNG;LCK;TBX21;IL2RA;IL2RB;CD247;IL12RB1;LAT;IL12RB2
regulation of canonical Wnt signaling pathway (GO:0060828)	32/213	0.000152167	0.00314376	0	0	1.9833	17.4342	PSMD12;PSMD11;PSMD14;PSMA7;PSMB10;PSMB6;PSMB7;PSMB4;PSMD7;PSMB5;PSMB2;PSMB3;RUVBL2;PSMB1;RUVBL1;RPS27A;PSMB8;AES;PSMB9;PPP1CA;PSMA5;MAD2L2;PSMA3;PSMC5;PSMA4;PSMA1;PSMC3;PSMA2;PSMC4;PSMC1;PSME1;PSME2
Epstein-Barr virus infection	33/229	0.000267509	0.00324221	0	0	1.90237	15.6496	CDKN1A;PSMD12;PSMD11;PSMD14;CD3G;CD3E;CD3D;TNF;CCND3;PSMD7;MYC;E2F2;BID;IKBKE;USP7;TAP1;ISG15;RUNX3;CCNA2;CXCL10;PSMC5;PSMC3;CCNE2;PSMC4;CCNE1;CDK4;PSMC1;CDK2;BCL2;CYCS;BAX;VIM;CD247
Primary immunodeficiency	10/36	0.000247112	0.00325543	0	0	3.66703	30.4572	ZAP70;CD40LG;LCK;CD8A;CD8B1;TAP1;IL2RG;CD3E;CD3D;UNG
Pyrimidine metabolism	13/58	0.000323091	0.0036258	0	0	2.95892	23.7825	DTYMK;DUT;RRM1;RRM2;NUDT2;CTPS;TYMS;NME1;NT5C;NT5C3B;UCK2;TK1;DCTPP1
response to ionizing radiation (GO:0010212)	16/77	0.000177953	0.00366167	0	0	2.74313	23.6842	CDKN1A;BLM;PAXIP1;H2AFX;BRCA1;TICRR;RAD51AP1;RAD51;EEF1D;FANCD2;MYC;FIGNL1;SWI5;TOPBP1;ECT2;RAD9A
One carbon pool by folate	7/19	0.000315405	0.00367568	0	0	4.86364	39.209	DHFR;MTHFD1L;MTHFD1;SHMT2;MTHFD2;SHMT1;TYMS
tRNA transport (GO:0051031)	10/35	0.000191353	0.0039059	0	0	3.77181	32.2919	NUP93;NUP107;SSB;NUP210;NUP50;NUP62;NUP43;AAAS;RAN;NUP37
regulation of cyclin-dependent protein kinase activity (GO:1904029)	10/35	0.000191353	0.00392159	0	0	3.77181	32.2919	CDKN2D;BLM;CDKN1A;CDKN2C;CCNE2;CDC6;PKMYT1;CDC25C;CDK5RAP3;CDKN3
energy coupled proton transport, down electrochemical gradient (GO:0015985)	6/13	0.00020156	0.00409786	0	0	6.09292	51.8472	ATP5D;ATP5G3;ATP5H;ATP5F1;ATP5G2;ATP5G1
protein polyubiquitination (GO:0000209)	39/283	0.000203193	0.00411465	0	0	1.81926	15.4662	PSMD12;PSMD11;PSMD14;CCNF;BRCA1;PSMA7;PSMB10;PSMB6;PSMB7;PSMB4;FZR1;PSMD7;PSMB5;PSMB2;PSMB3;PSMB1;TRIM27;RPS27A;BARD1;UBE2C;PSMB8;PSMB9;PSMA5;PSMA3;PSMC5;CDC34;PSMA4;PSMA1;PSMC3;PSMA2;PSMC4;UBE2S;PSMC1;UBE2T;PSME1;BCL2;PSME2;ANAPC5;DTL
regulation of cellular response to heat (GO:1900034)	16/78	0.000208353	0.00420247	0	0	2.70796	22.9534	HSP90AA1;NUP107;HSP90AB1;NUP210;RPA1;RPA2;AAAS;NUP93;DNAJC2;HSPH1;BAG3;NUP50;RPA3;NUP62;NUP43;NUP37
DNA ligation (GO:0006266)	7/18	0.000213088	0.00424761	0	0	5.13385	43.4005	TOP2A;PCNA;LIG1;POLD1;POLD2;HMGB2;HMGB1
regulation of viral genome replication (GO:0045069)	14/63	0.000212056	0.00426033	0	0	2.93363	24.8145	TOP2A;MX1;ISG15;TNF;BST2;ISG20;LARP1;CCL5;CD28;BANF1;PPIH;PABPC1;PPIA;PPID
establishment of mitotic spindle localization (GO:0040001)	7/18	0.000213088	0.00426427	0	0	5.13385	43.4005	GPSM2;ESPL1;SAPCD2;NUSAP1;SPDL1;CENPA;NDC80
ATP metabolic process (GO:0046034)	13/56	0.000223006	0.00442801	0	0	3.06459	25.768	ATP5J;ATP5G3;ATP5H;ATP5G2;ATP1B1;ATP5F1;ATP5O;ATP5G1;ATP5J2;ATP5E;FIGNL1;ATP5D;ALDOA
positive regulation of establishment of protein localization to telomere (GO:1904851)	5/9	0.000241008	0.00476691	0	0	7.33407	61.0978	CCT2;DKC1;TCP1;CCT7;CCT5
RNA metabolic process (GO:0016070)	29/191	0.000252752	0.0049799	0	0	2.00439	16.6026	EIF4A1;RNASEH2B;PCNA;NUFIP1;DDX46;EIF4A3;TBRG4;RBM3;PCBP1;POLR2D;POLR2F;POLR2G;HNRNPA1;POLE;POLR2J;POLR2K;HNRNPA3;LIG1;GTF2F1;GTF2F2;ISG20;PRPF4;LSM8;POLA1;LSM7;SNRNP40;DKC1;SNRPG;HNRNPD
regulation of cellular response to stress (GO:0080135)	19/104	0.000274981	0.00539704	0	0	2.41178	19.7737	HSP90AA1;NPM1;NUP107;HSP90AB1;NUP210;RPA1;RPA2;AAAS;NUP93;DNAJC2;RSL1D1;CHCHD2;HSPH1;BAG3;NUP50;RPA3;NUP62;NUP43;NUP37
T cell receptor signaling pathway	18/101	0.000537727	0.00581897	0	0	2.35271	17.7116	ITK;CSF2;CD8B1;CD3G;CD3E;TNF;CD3D;ZAP70;PPP3CC;CD40LG;IFNG;CD8A;CDK4;LCK;GRAP2;CD28;CD247;LAT
base-excision repair (GO:0006284)	10/37	0.000315852	0.00608224	0	0	3.56792	28.7583	NEIL3;LIG1;POLD1;RPA3;APEX1;RPA1;HMGA1;RPA2;POLE;UNG
regulated exocytosis (GO:0045055)	24/148	0.000311585	0.00609202	0	0	2.14075	17.2841	FGB;FGA;ITIH4;ORM1;ITIH3;AHSG;ITGA2B;FGG;APOA1;CTSW;PPBP;CLU;ORM2;TUBA4A;KNG1;MANF;APOH;TMSB4X;SERPING1;CD9;TAGLN2;CALM1;HRG;ALDOA
regulation of heterotypic cell-cell adhesion (GO:0034114)	7/19	0.000315405	0.00609663	0	0	4.86364	39.209	FGB;FGA;FGG;APOA1;MBP;THY1;TNF
positive regulation of mononuclear cell migration (GO:0071677)	7/19	0.000315405	0.00611981	0	0	4.86364	39.209	CXCL10;LGALS3;CCL5;HMGB1;TNF;AIF1;CCR2
maturation of 5.8S rRNA from tricistronic rRNA transcript (SSU-rRNA, 5.8S rRNA, LSU-rRNA) (GO:0000466)	7/19	0.000315405	0.00614317	0	0	4.86364	39.209	NOP14;EXOSC8;RRS1;RPSA;EXOSC3;EXOSC2;FTSJ3
mRNA metabolic process (GO:0016071)	18/97	0.000322954	0.00619561	0	0	2.44973	19.6909	SF3B4;SF3A3;SLBP;SSB;GEMIN2;U2AF1;LSM5;LSM3;TBRG4;NUDT21;SFPQ;PRPF3;SNRPG;SRSF2;SNRPE;SNRPD3;SRSF7;SNRPB
mitochondrial electron transport, ubiquinol to cytochrome c (GO:0006122)	6/14	0.000330146	0.00626295	0	0	5.65771	45.3521	UQCRQ;UQCRFS1;CYCS;UQCR11;UQCR10;CYC1
negative regulation of T cell receptor signaling pathway (GO:0050860)	6/14	0.000330146	0.00628632	0	0	5.65771	45.3521	LGALS3;PTPN22;THY1;UBASH3A;EZR;PTPN2
myeloid dendritic cell activation (GO:0001773)	6/14	0.000330146	0.00630986	0	0	5.65771	45.3521	BATF2;BATF3;CSF2;HMGB1;BATF;SLAMF1
positive regulation of viral process (GO:0048524)	11/44	0.000337379	0.00637646	0	0	3.30033	26.3838	POLR2D;CFL1;MVB12A;POLR2F;POLR2G;GTF2F1;PPIB;POLR2J;GTF2F2;POLR2K;NELFE
positive regulation of viral genome replication (GO:0045070)	9/31	0.000349947	0.00658959	0	0	3.83264	30.4991	TOP2A;LARP1;CCL5;CD28;PPIH;PABPC1;PPIB;PPIA;PPID
glucose catabolic process to pyruvate (GO:0061718)	8/25	0.00035766	0.00666108	0	0	4.22442	33.5247	TPI1;PKM;PGAM1;PGK1;ENO1;ALDOA;GAPDH;PFKP
glycolytic process through glucose-6-phosphate (GO:0061620)	8/25	0.00035766	0.00668548	0	0	4.22442	33.5247	TPI1;PKM;PGAM1;PGK1;ENO1;ALDOA;GAPDH;PFKP
canonical glycolysis (GO:0061621)	8/25	0.00035766	0.00671006	0	0	4.22442	33.5247	TPI1;PKM;PGAM1;PGK1;ENO1;ALDOA;GAPDH;PFKP
ubiquitin-dependent protein catabolic process (GO:0006511)	44/341	0.000364801	0.00676938	0	0	1.7034	13.4844	PSMD12;PSMD11;PSMD14;UHRF1;KIF14;BUB1B;NEDD8;PSMA7;PSMB10;CDC20;PSMB6;PSMB7;PSMB4;PSMD7;PSMB5;PSMB2;PSMB3;TBX21;PSMB1;MVB12A;BUB3;RPS27A;GTSE1;RANBP1;UBE2C;PSMB8;PSMB9;PSMA5;PSMA3;PSMC5;CDC34;PSMA4;PSMA1;PSMC3;PSMA2;PSMC4;UBE2S;PSMC1;PSME1;CDK1;PSME2;ANAPC5;DTL;MAD2L1
viral life cycle (GO:0019058)	19/107	0.00040033	0.00740176	0	0	2.34416	18.3389	NUP107;HSP90AB1;NUP210;CXCR6;DEK;AAAS;NUP93;NUP50;NUP62;CHMP2A;MVB12A;CCL2;NUP43;KPNA2;RPS27A;PPIA;PPID;RAN;NUP37
regulation of DNA binding (GO:0051101)	12/52	0.000408836	0.00753172	0	0	3.04646	23.7691	CDT1;CDCA5;GZMA;ID2;CSNK2B;DOT1L;ID1;HJURP;HMGB2;EDF1;HMGB1;NME1
regulation of gene silencing by miRNA (GO:0060964)	14/67	0.000417419	0.00763472	0	0	2.75848	21.4649	NUP107;NUP210;AAAS;NUP93;NUP50;NUP62;POLR2D;POLR2F;NUP43;POLR2G;POLR2J;POLR2K;RAN;NUP37
regulation of cyclin-dependent protein serine/threonine kinase activity (GO:0000079)	14/67	0.000417419	0.00766218	0	0	2.75848	21.4649	CDKN2D;CDKN1A;BLM;CDKN2C;PLK1;CDC6;CDC25C;PKMYT1;CKS1B;CCND3;CCNE2;CKS2;CDK5RAP3;CDKN3
protein-DNA complex assembly (GO:0065004)	17/91	0.000431653	0.00786687	0	0	2.46618	19.1077	NPM1;H2AFX;HIST1H2BK;HMGB2;RPA1;RPA2;CENPA;CHAF1B;CHAF1A;RAD51;RPA3;SWI5;ANP32E;HIST1H2BH;ANP32B;RPS27A;ASF1A
protein localization to nucleolus (GO:1902570)	4/6	0.00043444	0.00788949	0	0	8.80088	68.1316	PINX1;RRS1;RPF2;RAN
mismatch repair (GO:0006298)	9/32	0.00045444	0.00813686	0	0	3.71287	28.5759	PCNA;LIG1;EXO1;POLD1;RPA3;POLD2;RPA1;RPA2;MLH1
G2 DNA damage checkpoint (GO:0031572)	9/32	0.00045444	0.00816551	0	0	3.71287	28.5759	BLM;FZR1;CHEK1;PLK1;BRCA1;CLSPN;TOPBP1;DTL;CDK5RAP3
regulation of establishment of protein localization to telomere (GO:0070203)	5/10	0.000451916	0.00817775	0	0	6.60066	50.8384	CCT2;DKC1;TCP1;CCT7;CCT5
telomere maintenance via telomerase (GO:0007004)	7/20	0.000453659	0.00818028	0	0	4.62046	35.5691	HSP90AA1;HSP90AB1;DKC1;PINX1;GAR1;NHP2;NOP10
protein stabilization (GO:0050821)	24/152	0.000466183	0.00831794	0	0	2.08442	15.9894	RPL5;CCT2;USP7;CDKN1A;HSP90AA1;HSP90AB1;RPS7;RPL23;TESC;RPL11;APOA1;PARK7;ATP1B1;CLU;PHB2;HSPD1;TCP1;PPIB;PFN1;CCT7;GTSE1;GAPDH;HIST1H1B;CCT5
regulation of endopeptidase activity (GO:0052548)	14/68	0.000489535	0.00867394	0	0	2.71792	20.7161	PRELID1;AHSG;SERPINA10;SERPINB9;KNG1;PSMB8;PSMB9;VTN;PSMA3;PSME1;SERPING1;PSME2;HRG;GAPDH
response to interferon-gamma (GO:0034341)	14/68	0.000489535	0.00870416	0	0	2.71792	20.7161	GBP6;CCL24;RPL13A;ACOD1;AIF1;BST2;CCL8;CCL7;CCL5;XCL1;IRF8;CCL2;IL12RB1;GAPDH
mitotic DNA damage checkpoint (GO:0044773)	10/39	0.000501595	0.00885689	0	0	3.38495	25.7179	BLM;TIPIN;EME1;CDK2;RPS27L;RPA2;CLSPN;TOPBP1;CDK5RAP3;RAD9A
Complement and coagulation cascades	16/88	0.000856306	0.00894692	0	0	2.40024	16.9526	FGB;FGA;F10;FGG;SERPINA1E;F2;CLU;KNG1;SERPINA1A;C3;PROCR;VTN;PLAU;C9;SERPING1;F2RL2
negative regulation of DNA-dependent DNA replication (GO:2000104)	6/15	0.000515066	0.00906338	0	0	5.28053	39.98	BLM;TIPIN;GMNN;TIMELESS;SMC1A;SMC3
Base excision repair	9/35	0.000930548	0.00939853	0	0	3.39463	23.6936	NEIL3;PCNA;LIG1;POLD1;APEX1;POLD2;HMGB1;POLE;UNG
transport of virus (GO:0046794)	12/54	0.000590193	0.0103142	0	0	2.93363	21.8117	NUP93;NUP107;NUP210;NUP50;NUP62;MVB12A;NUP43;KPNA2;AAAS;RPS27A;RAN;NUP37
intracellular transport of virus (GO:0075733)	12/54	0.000590193	0.0103497	0	0	2.93363	21.8117	NUP93;NUP107;NUP210;NUP50;NUP62;MVB12A;NUP43;KPNA2;AAAS;RPS27A;RAN;NUP37
regulation of phosphorylation (GO:0042325)	20/119	0.000597865	0.0103772	0	0	2.21871	16.4676	BARD1;CDKN2D;CDKN1A;NUP107;CDKN2C;NUP210;MCM7;PGAM1;NLRC5;MIF;AAAS;DYNLL1;NUP93;SOCS1;NUP50;CCL5;NUP62;ROPN1L;NUP43;NUP37
positive regulation of cytokine production (GO:0001819)	31/220	0.000596275	0.0103849	0	0	1.86019	13.8115	PTGER4;CSF2;TXK;PTPN22;GATA3;BRCA1;PARK7;HMGB1;TNF;HSPD1;C3;POLR2F;LRRFIP1;IL12RB1;POLR2K;CCR2;IL12RB2;ZBP1;GBP5;ANXA1;IL18;CYBA;MIF;TMEM173;CD40LG;KARS;IFNG;CD28;SAA1;XCL1;GAPDH
positive regulation of gene expression, epigenetic (GO:0045815)	11/47	0.000620996	0.0107422	0	0	3.08967	22.8147	TAF1D;ELOF1;CHEK1;ATAD2;HMGA1;POLR2F;PADI2;DEK;ACTB;POLR2K;ASF1A
regulation of viral transcription (GO:0046782)	10/40	0.000623904	0.010756	0	0	3.30033	24.3548	PSMC3;POLR2D;POLR2F;POLR2G;TRIM27;GTF2F1;POLR2J;GTF2F2;POLR2K;NELFE
telomere maintenance via telomere lengthening (GO:0010833)	8/27	0.000640578	0.0108962	0	0	3.9115	28.7618	HSP90AA1;HSP90AB1;RAD51;DKC1;PINX1;GAR1;NHP2;NOP10
mitochondrial electron transport, cytochrome c to oxygen (GO:0006123)	7/21	0.000636258	0.0109321	0	0	4.40044	32.3868	COX8A;COX7B;COX4I1;COX4I2;CYCS;COX5B;COX6B1
protein localization to chromosome (GO:0034502)	8/27	0.000640578	0.0109327	0	0	3.9115	28.7618	SLF1;RAD21;PINX1;PLK1;RPA1;RPA2;HASPIN;CENPA
regulation of double-strand break repair via homologous recombination (GO:0010569)	8/27	0.000640578	0.0109694	0	0	3.9115	28.7618	RAD51AP1;INSL6;RTEL1;PARPBP;RAD51;FIGNL1;CHEK1;RPA2
Measles	22/144	0.00123022	0.0120244	0	0	2.01687	13.5142	CD3G;CD3E;IL2RG;CD3D;CCND3;CCNE2;FASL;CCNE1;CDK4;IL2RA;CSNK2B;CDK2;IL2RB;CD28;BCL2;RACK1;CYCS;BAX;EIF3H;BID;IKBKE;SLAMF1
positive regulation of cytokinesis (GO:0032467)	9/34	0.000740469	0.0125535	0	0	3.49447	25.1889	RACGAP1;KIF14;KIF23;CDC6;ECT2;KIF20B;AURKB;CIT;CDC25B
attachment of mitotic spindle microtubules to kinetochore (GO:0051315)	5/11	0.000776878	0.0127473	0	0	6.0006	42.9657	CENPE;CDT1;NUF2;KIF2C;NDC80
regulation of chromatin silencing (GO:0031935)	5/11	0.000776878	0.0127884	0	0	6.0006	42.9657	CDC45;UHRF1;ATAD2;HMGA1;ASF1A
L-serine metabolic process (GO:0006563)	5/11	0.000776878	0.0128298	0	0	6.0006	42.9657	PSAT1;SHMT2;SHMT1;PHGDH;PSPH
positive regulation of heterotypic cell-cell adhesion (GO:0034116)	5/11	0.000776878	0.0128715	0	0	6.0006	42.9657	FGB;FGA;FGG;THY1;TNF
regulation of RNA polymerase II transcriptional preinitiation complex assembly (GO:0045898)	5/11	0.000776878	0.0129134	0	0	6.0006	42.9657	PSMC5;PSMC3;PSMC4;PSMC1;HMGB1
fibrinolysis (GO:0042730)	6/16	0.000771502	0.0129506	0	0	4.9505	35.481	FGB;FGA;PLAU;FGG;F2;HRG
negative regulation of cell division (GO:0051782)	5/11	0.000776878	0.0129556	0	0	6.0006	42.9657	BLM;ORC6;MYC;AURKB;E2F8
positive regulation of G2/M transition of mitotic cell cycle (GO:0010971)	6/16	0.000771502	0.0129933	0	0	4.9505	35.481	CCNB1;CDK4;RCC2;CDK1;CDC7;DTL
regulation of mitotic centrosome separation (GO:0046602)	5/11	0.000776878	0.0129981	0	0	6.0006	42.9657	RANBP1;CHEK1;NEK2;KIF11;CEP85
telomere organization (GO:0032200)	10/41	0.000769822	0.013008	0	0	3.21983	23.0841	INSL6;RTEL1;PCNA;POLD1;RPA3;APEX1;DOT1L;POLD2;RPA1;RPA2
positive regulation of protein transport (GO:0051222)	12/56	0.000834665	0.013608	0	0	2.82885	20.0523	FGB;FGA;PLK3;B3GAT3;FGG;RACK1;KIF20B;EZR;TNF;PPIA;OAZ1;PPID
chromosome organization (GO:0051276)	12/56	0.000834665	0.0136516	0	0	2.82885	20.0523	TOP2A;CENPT;CDT1;COPS6;CENPH;MYC;NUF2;DOT1L;CDCA8;RPS27A;GEM;NDC80
positive regulation of cellular biosynthetic process (GO:0031328)	24/159	0.000901302	0.0146476	0	0	1.99265	13.9718	RPL5;HSP90AA1;NPM1;CSF2;HSP90AB1;PCNA;PRMT1;EIF4A3;PYM1;APOA1;RPS27L;PARK7;CLU;TNF;RBM3;DBF4;IFNG;MYC;CCL5;HNRNPD;CD28;RPL26;VIM;PTPN2
positive regulation of telomerase activity (GO:0051973)	9/35	0.000930548	0.0149798	0	0	3.39463	23.6936	CCT2;HSP90AA1;HSP90AB1;DKC1;MYC;TCP1;HNRNPD;NEK2;AURKB
regulation of mitotic spindle organization (GO:0060236)	9/35	0.000930548	0.0150272	0	0	3.39463	23.6936	GPSM2;TPX2;BORA;NUP62;PLK1;CHMP2A;TACC3;SMC3;SMC1A
anatomical structure homeostasis (GO:0060249)	9/35	0.000930548	0.0150749	0	0	3.39463	23.6936	INSL6;RTEL1;PCNA;POLD1;RPA3;APEX1;POLD2;RPA1;RPA2
tetrahydrofolate interconversion (GO:0035999)	4/7	0.000952743	0.0152888	0	0	7.54361	52.4746	MTHFD1;SHMT1;ATPIF1;TYMS
Th17 cell differentiation	17/102	0.00163691	0.0154995	0	0	2.20022	14.1143	HSP90AA1;HSP90AB1;CD3G;GATA3;CD3E;IL2RG;CD3D;ZAP70;PPP3CC;IFNG;LCK;TBX21;IL2RA;IL2RB;CD247;IL12RB1;LAT
regulation of cell division (GO:0051302)	13/65	0.00102446	0.0163881	0	0	2.64026	18.1745	PLK3;BLM;PLK1;PDXP;AURKB;AURKA;ORC6;KIF18B;PRC1;MYC;RACK1;KIF20A;CALM1
positive regulation of lymphocyte migration (GO:2000403)	6/17	0.00111634	0.0176915	0	0	4.65929	31.6725	SPN;CXCL10;CCL7;CCL5;XCL1;AIF1
negative regulation of antigen receptor-mediated signaling pathway (GO:0050858)	6/17	0.00111634	0.0177466	0	0	4.65929	31.6725	LGALS3;PTPN22;THY1;UBASH3A;EZR;PTPN2
chromatin remodeling (GO:0006338)	19/116	0.00111505	0.0177816	0	0	2.16229	14.7011	NPM1;ELOF1;CBX3;MBD2;HMGB2;HMGB3;HMGB1;BAZ1A;DEK;SSRP1;NPM3;ACTB;RUVBL2;MYC;RUVBL1;CHEK1;ANP32E;PADI2;ANP32B
regulation of interferon-gamma production (GO:0032649)	10/43	0.0011461	0.018051	0	0	3.07007	20.7887	TXK;C1QBP;IL18;XCL1;ISG15;HMGB1;IL12RB1;HSPD1;CCR2;IL12RB2
regulation of ATP metabolic process (GO:1903578)	10/43	0.0011461	0.0181069	0	0	3.07007	20.7887	NUP93;NUP107;NUP210;PGAM1;NUP50;NUP62;ATPIF1;NUP43;AAAS;NUP37
negative regulation of blood coagulation (GO:0030195)	9/36	0.00115836	0.018188	0	0	3.30033	22.3127	FGB;VTN;FGA;PLAU;APOH;FGG;F2;HRG;KNG1
folic acid-containing compound metabolic process (GO:0006760)	7/23	0.00117305	0.0183621	0	0	4.01779	27.1127	DHFR;MTHFD1L;MTHFD1;SHMT2;MTHFD2;SHMT1;ATPIF1
Cardiac muscle contraction	14/78	0.00200037	0.0183671	0	0	2.36947	14.7249	COX8A;COX7B;COX4I1;COX4I2;ATP2A2;UQCR11;COX7A2;UQCR10;ATP1B1;COX5B;COX6B1;UQCRQ;UQCRFS1;CYC1
signal transduction involved in G2 DNA damage checkpoint (GO:0072425)	5/12	0.00124896	0.0194312	0	0	5.50055	36.7736	FZR1;PLK1;CHEK1;BRCA1;DTL
regulation of sister chromatid cohesion (GO:0007063)	5/12	0.00124896	0.0194906	0	0	5.50055	36.7736	ESPL1;CDCA5;DDX11;RAD21;BUB1
telomere maintenance (GO:0000723)	11/51	0.00128412	0.0199175	0	0	2.84734	18.9567	INSL6;RTEL1;SNRNP40;PCNA;RAD51;POLD1;RPA3;APEX1;POLD2;RPA1;RPA2
neutrophil degranulation (GO:0043312)	55/479	0.00131744	0.0203724	0	0	1.51581	10.0529	PIGR;ORM1;HSP90AB1;HMGB1;ORM2;LGALS3;GLIPR1;PSMD7;PLAU;TBC1D10C;PGLYRP1;CCT2;HSP90AA1;ANXA2;AHSG;PGAM1;NDUFC2;COMMD3;CYBA;KCNAB2;MIF;RHOF;TMEM173;DYNLL1;APRT;PSMA5;PKM;PSMA2;RAB37;CSNK2B;PADI2;ALDOA;PPIA;PSMD12;PSMD11;PSMD14;C3;PLAC8;CNN2;PSMB7;DSN1;PSMB1;MLEC;S100A11;ARSB;ATP8B4;PDAP1;PA2G4;PPBP;TUBB4B;DERA;BST2;LRG1;PSMC3;IMPDH2
purine ribonucleotide biosynthetic process (GO:0009152)	14/75	0.00135483	0.0208872	0	0	2.46425	16.2741	ADSL;ACOT7;ATP5J;ATP5G3;ATP5H;ATP5G2;ATP5F1;ATP5O;ATP5G1;ATP5J2;ATP5E;IMPDH2;ATP5D;ALDOA
positive regulation of viral life cycle (GO:1903902)	10/44	0.00138396	0.0212721	0	0	3.0003	19.7504	TOP2A;LARP1;LGALS1;CCL5;CD28;CHMP2A;PPIH;PABPC1;PPIA;PPID
regulation of carbohydrate catabolic process (GO:0043470)	9/37	0.00142917	0.021901	0	0	3.21113	21.035	NUP93;NUP107;NUP210;PGAM1;NUP50;NUP62;NUP43;AAAS;NUP37
Ribosome biogenesis in eukaryotes	18/115	0.0025022	0.0222991	0	0	2.06629	12.3783	NOP56;POP5;RBM28;NOP58;NXT1;UTP4;FCF1;REXO2;GNL3;FBL;EMG1;DKC1;CSNK2B;NHP2;GAR1;RPP38;NOP10;RAN
Systemic lupus erythematosus	21/143	0.00257661	0.0223061	0	0	1.93866	11.5569	SSB;H2AFZ;H2AFX;HIST1H2BK;H2AFV;TNF;C3;CD40LG;IFNG;SNRPD1;C9;HIST1H2AE;HIST1H3F;CD28;HIST1H2BE;HIST1H2BH;SNRPD3;HIST1H2AC;HIST1H2AB;SNRPB;HIST1H3E
eosinophil migration (GO:0072677)	7/24	0.00154884	0.0235933	0	0	3.85039	24.9129	CCL24;LGALS3;CCL8;CCL7;CCL5;XCL1;CCL2
eosinophil chemotaxis (GO:0048245)	7/24	0.00154884	0.0236639	0	0	3.85039	24.9129	CCL24;LGALS3;CCL8;CCL7;CCL5;XCL1;CCL2
DNA conformation change (GO:0071103)	6/18	0.00156796	0.0238134	0	0	4.40044	28.4179	TOP2A;NAA10;HAT1;HMGB2;HMGB3;HMGB1
positive regulation of T cell activation (GO:0050870)	13/68	0.00158364	0.0239801	0	0	2.52378	16.2734	ANXA1;THY1;GATA3;CD3E;AIF1;HSPD1;ZAP70;CD40LG;LCK;CCL5;CD28;CCL2;CCR2
neutrophil activation involved in immune response (GO:0002283)	55/483	0.00158946	0.0239971	0	0	1.50326	9.68752	PIGR;ORM1;HSP90AB1;HMGB1;ORM2;LGALS3;GLIPR1;PSMD7;PLAU;TBC1D10C;PGLYRP1;CCT2;HSP90AA1;ANXA2;AHSG;PGAM1;NDUFC2;COMMD3;CYBA;KCNAB2;MIF;RHOF;TMEM173;DYNLL1;APRT;PSMA5;PKM;PSMA2;RAB37;CSNK2B;PADI2;ALDOA;PPIA;PSMD12;PSMD11;PSMD14;C3;PLAC8;CNN2;PSMB7;DSN1;PSMB1;MLEC;S100A11;ARSB;ATP8B4;PDAP1;PA2G4;PPBP;TUBB4B;DERA;BST2;LRG1;PSMC3;IMPDH2
regulation of endodeoxyribonuclease activity (GO:0032071)	4/8	0.00179123	0.0259677	0	0	6.60066	41.7482	NPM1;GZMA;DDX11;HMGB1
positive regulation of RNA polymerase II transcriptional preinitiation complex assembly (GO:0045899)	4/8	0.00179123	0.0260417	0	0	6.60066	41.7482	PSMC5;PSMC3;PSMC4;PSMC1
nucleobase-containing small molecule interconversion (GO:0015949)	8/31	0.00173457	0.0261107	0	0	3.40679	21.657	DTYMK;DUT;RRM1;RRM2;AK2;GLRX;TYMS;NME1
positive regulation of protein localization to Cajal body (GO:1904871)	4/8	0.00179123	0.0261161	0	0	6.60066	41.7482	CCT2;TCP1;CCT7;CCT5
T cell differentiation (GO:0030217)	9/38	0.00174862	0.0261677	0	0	3.12663	19.8507	ZAP70;ANXA1;LCK;CD8A;TXK;CD28;PTPN22;CD3D;PTPN2
snoRNA 3'-end processing (GO:0031126)	4/8	0.00179123	0.0261909	0	0	6.60066	41.7482	FBL;DKC1;EXOSC3;EXOSC2
positive regulation of DNA repair (GO:0045739)	9/38	0.00174862	0.0262447	0	0	3.12663	19.8507	SLF1;PCNA;EYA2;DDX11;H2AFX;TIMELESS;HMGB1;BRCA1;FOXM1
regulation of protein localization to Cajal body (GO:1904869)	4/8	0.00179123	0.0262662	0	0	6.60066	41.7482	CCT2;TCP1;CCT7;CCT5
rRNA pseudouridine synthesis (GO:0031118)	4/8	0.00179123	0.0263419	0	0	6.60066	41.7482	DKC1;GAR1;NHP2;NOP10
positive regulation of immunoglobulin mediated immune response (GO:0002891)	4/8	0.00179123	0.026418	0	0	6.60066	41.7482	INSL6;PAXIP1;XCL1;CD226
kinetochore assembly (GO:0051382)	4/8	0.00179123	0.0264946	0	0	6.60066	41.7482	CENPT;CENPE;CENPF;CENPA
regulation of metaphase/anaphase transition of cell cycle (GO:1902099)	4/8	0.00179123	0.0265716	0	0	6.60066	41.7482	CENPE;UBE2C;PLK1;CDC6
protein K6-linked ubiquitination (GO:0085020)	4/8	0.00179123	0.0266491	0	0	6.60066	41.7482	BARD1;UBE2S;UBE2T;BRCA1
positive regulation of mitotic metaphase/anaphase transition (GO:0045842)	4/8	0.00179123	0.026727	0	0	6.60066	41.7482	CDT1;ESPL1;ANAPC5;DLGAP5
regulation of lymphocyte activation (GO:0051249)	5/13	0.00190358	0.0274407	0	0	5.07743	31.8051	LCK;SIT1;CCL5;IKZF3;LAT
neutrophil mediated immunity (GO:0002446)	55/487	0.0019097	0.0274513	0	0	1.49091	9.33429	PIGR;ORM1;HSP90AB1;HMGB1;ORM2;LGALS3;GLIPR1;PSMD7;PLAU;TBC1D10C;PGLYRP1;CCT2;HSP90AA1;ANXA2;AHSG;PGAM1;NDUFC2;COMMD3;CYBA;KCNAB2;MIF;RHOF;TMEM173;DYNLL1;APRT;PSMA5;PKM;PSMA2;RAB37;CSNK2B;PADI2;ALDOA;PPIA;PSMD12;PSMD11;PSMD14;C3;PLAC8;CNN2;PSMB7;DSN1;PSMB1;MLEC;S100A11;ARSB;ATP8B4;PDAP1;PA2G4;PPBP;TUBB4B;DERA;BST2;LRG1;PSMC3;IMPDH2
signal transduction involved in DNA damage checkpoint (GO:0072422)	5/13	0.00190358	0.0275184	0	0	5.07743	31.8051	FZR1;PLK1;CHEK1;BRCA1;DTL
cellular response to ionizing radiation (GO:0071479)	10/46	0.00197996	0.0283812	0	0	2.86985	17.8639	RAD51AP1;BLM;CDKN1A;RAD51;EEF1D;FIGNL1;SWI5;RPL26;ECT2;RAD9A
protein import into nucleus, translocation (GO:0000060)	7/25	0.00201208	0.028761	0	0	3.69637	22.9492	CEP57;IFNG;NUTF2;SEC61B;PHB2;TNF;RAN
protein targeting to mitochondrion (GO:0006626)	11/54	0.00209413	0.0298501	0	0	2.68916	16.5884	HSP90AA1;TOMM40;GRPEL1;PAM16;TIMM17A;TIMM13;TSPO;TOMM5;TOMM22;TIMM50;HSPD1
regulation of coenzyme metabolic process (GO:0051196)	9/39	0.00212272	0.0301734	0	0	3.04646	18.7511	NUP93;NUP107;NUP210;PGAM1;NUP50;NUP62;NUP43;AAAS;NUP37
folic acid metabolic process (GO:0046655)	6/19	0.00214607	0.0303363	0	0	4.16884	25.6138	DHFR;MTHFD1L;MTHFD1;SHMT2;MTHFD2;SHMT1
protein import into mitochondrial matrix (GO:0030150)	6/19	0.00214607	0.0304205	0	0	4.16884	25.6138	TOMM40;GRPEL1;PAM16;TIMM17A;TOMM22;TIMM50
ciliary basal body-plasma membrane docking (GO:0097711)	16/96	0.00221248	0.0311886	0	0	2.20022	13.4514	CEP57;PLK4;HSP90AA1;SSNA1;PLK1;HAUS4;HAUS6;TUBG1;DYNLL1;TUBB4B;TUBA4A;HAUS7;CNTRL;CDK1;NEK2;B9D2
Small cell lung cancer	15/92	0.00371791	0.0312924	0	0	2.15239	12.0417	CDKN1A;ITGA2B;TRAF1;CKS1B;TRAF4;CCNE2;CCNE1;CDK4;MYC;CDK2;CKS2;BCL2;E2F2;BAX;CYCS
nucleosome organization (GO:0034728)	14/79	0.0022652	0.0318439	0	0	2.33947	14.2476	NPM1;SET;H2AFX;HIST1H2BK;HMGB2;HMGA1;CENPA;CHAF1B;CHAF1A;NASP;ANP32E;HIST1H2BH;ANP32B;ASF1A
regulation of protein serine/threonine kinase activity (GO:0071900)	14/80	0.00255831	0.0356695	0	0	2.31023	13.7884	CDKN2D;CDKN1A;BLM;CDKN2C;THY1;CDC6;CDC25C;PKMYT1;IFNG;CCNE2;CALM1;CDK5RAP3;CDKN3;EZH2
negative regulation of cytokine secretion (GO:0050710)	9/40	0.00255786	0.0357611	0	0	2.9703	17.7285	PTGER4;ANXA1;TMSB4X;APOA2;APOA1;PTPN22;TRIM27;EZR;TNF
regulation of centrosome cycle (GO:0046605)	7/26	0.0025756	0.0358127	0	0	3.5542	21.189	NPM1;CHEK1;CHMP2A;NEK2;KIF11;CEP85;AURKA
positive regulation of mitotic nuclear division (GO:0045840)	9/40	0.00255786	0.0358593	0	0	2.9703	17.7285	RANBP1;SLF1;UBE2C;CDCA5;NUP62;NUSAP1;CD28;PHB2;AURKA
apoptotic process (GO:0006915)	30/231	0.00264867	0.0367288	0	0	1.71446	10.1731	CYFIP2;PRF1;NUDT2;BRCA1;HSPD1;MYC;CHEK1;TSPO;BID;EIF5A;PLK3;TNFSF14;ZBTB16;TNFRSF9;GZMA;MX1;GZMB;CDK11B;CIT;TRAIP;CD2;MELK;ESPL1;IFNG;IL2RA;PPIF;BCL2;BAX;GAPDH;MCM2
regulation of DNA recombination (GO:0000018)	8/33	0.00266626	0.0367727	0	0	3.20032	18.9686	RAD51AP1;BLM;RTEL1;RAD51;FIGNL1;CHEK1;RPA2;KPNA2
regulation of T cell differentiation (GO:0045580)	8/33	0.00266626	0.0368724	0	0	3.20032	18.9686	CD2;ZAP70;PRELID1;IFNG;TBX21;TNFRSF18;IL2RA;GATA3
establishment of mitotic spindle orientation (GO:0000132)	5/14	0.00277772	0.0382068	0	0	4.71476	27.7516	GPSM2;SAPCD2;SPDL1;CENPA;NDC80
positive regulation of T cell migration (GO:2000406)	6/20	0.00287139	0.0391783	0	0	3.9604	23.18	SPN;CXCL10;CCL5;XCL1;AIF1;CCR2
purine nucleotide metabolic process (GO:0006163)	6/20	0.00287139	0.0392834	0	0	3.9604	23.18	NT5C;ADSL;MTHFD1;PPAT;NUDT1;DNPH1
Apoptosis	20/141	0.0048028	0.0393311	0	0	1.87253	9.99659	PRF1;GZMB;CTSW;TRAF1;TNF;ACTB;TUBA4A;ACTG1;LMNB1;PIDD1;TUBA1C;TUBA1B;FASL;LMNA;BCL2;CYCS;BIRC5;BAX;BCL2A1D;BID
negative regulation of innate immune response (GO:0045824)	6/20	0.00287139	0.039389	0	0	3.9604	23.18	RPS19;NLRC5;ACOD1;SERPING1;NLRC3;PTPN2
nucleic acid phosphodiester bond hydrolysis (GO:0090305)	13/73	0.00306327	0.0407079	0	0	2.35092	13.6078	RFC5;RFC3;ANKLE1;RFC4;PCNA;RFC2;RPA1;RPA2;ISG20;POLD1;RPA3;POLD2;RPS27A
protein tetramerization (GO:0051262)	15/90	0.00299453	0.0407496	0	0	2.20022	12.7854	GBP5;ADSL;ANXA2;SHMT2;SHMT1;ATPIF1;APIP;NUDT21;RPS19;CCL5;RCC1;TK1;CD247;ALDOA;S100A10
positive regulation of cytokine secretion (GO:0050715)	13/73	0.00306327	0.0408142	0	0	2.35092	13.6078	PTGER4;ORM1;PTPN22;HMGB1;MIF;GATA3;TNF;ORM2;CD2;KARS;SAA1;MBP;GAPDH
positive regulation of cell division (GO:0051781)	9/41	0.00306075	0.0408875	0	0	2.89785	16.7759	RACGAP1;KIF14;KIF23;CDC6;ECT2;KIF20B;AURKB;CIT;CDC25B
regulation of cytokine secretion involved in immune response (GO:0002739)	4/9	0.00303141	0.040924	0	0	5.86725	34.0226	KARS;APOA2;APOA1;TNF
gluconeogenesis (GO:0006094)	9/41	0.00306075	0.0409948	0	0	2.89785	16.7759	TPI1;MDH1;MDH2;PGAM1;POLR2D;PGK1;ENO1;ALDOA;GAPDH
regulation of T-helper 1 type immune response (GO:0002825)	4/9	0.00303141	0.0410326	0	0	5.86725	34.0226	XCL1;IL27;IL12RB1;CCR2
monocyte chemotaxis (GO:0002548)	9/41	0.00306075	0.0411027	0	0	2.89785	16.7759	LGALS3;CCL24;CCL8;ANXA1;RPS19;CCL7;CCL5;CCL2;XCL1
regulation of interleukin-1 secretion (GO:0050704)	4/9	0.00303141	0.0411417	0	0	5.86725	34.0226	ORM1;SAA1;HMGB1;ORM2
positive regulation of viral transcription (GO:0050434)	9/41	0.00306075	0.0412111	0	0	2.89785	16.7759	POLR2D;POLR2F;POLR2G;RRP1B;GTF2F1;POLR2J;GTF2F2;POLR2K;NELFE
establishment of protein localization to mitochondrion (GO:0072655)	10/49	0.0032452	0.0430137	0	0	2.69415	15.439	TOMM40;GRPEL1;PAM16;TIMM17A;TIMM13;TSPO;TOMM5;TOMM22;TIMM50;HSPD1
positive regulation of telomere maintenance via telomere lengthening (GO:1904358)	8/34	0.00325881	0.0430821	0	0	3.10619	17.7873	CCT2;RTEL1;TCP1;NEK2;CCT7;HNRNPA1;AURKB;CCT5
positive regulation of cellular protein metabolic process (GO:0032270)	15/91	0.00334018	0.0440438	0	0	2.17604	12.4072	CYFIP2;RPL5;HSP90AA1;NPM1;UHRF1;EIF4A3;PLK1;PYM1;RPS27L;RBM3;CD28;HNRNPD;RPL26;VIM;EZR
regulation of telomerase activity (GO:0051972)	9/42	0.00363841	0.0477296	0	0	2.82885	15.8874	CCT2;HSP90AA1;HSP90AB1;DKC1;MYC;PINX1;TCP1;NEK2;AURKB
cellular response to radiation (GO:0071478)	9/42	0.00363841	0.0478526	0	0	2.82885	15.8874	RAD51AP1;BLM;CDKN1A;RAD51;EEF1D;FIGNL1;SWI5;ECT2;RAD9A
establishment of spindle orientation (GO:0051294)	6/21	0.00376545	0.0491434	0	0	3.77181	21.0538	GPSM2;SPAG5;SAPCD2;SPDL1;CENPA;NDC80
positive regulation of leukocyte cell-cell adhesion (GO:1903039)	6/21	0.00376545	0.0492694	0	0	3.77181	21.0538	LCK;CCL2;THY1;TNF;HSPD1;CCR2
negative regulation of mRNA processing (GO:0050686)	5/15	0.00390905	0.0502466	0	0	4.40044	24.3981	BARD1;C1QBP;RNPS1;SRSF6;SRSF7
positive regulation of double-strand break repair (GO:2000781)	5/15	0.00390905	0.0503735	0	0	4.40044	24.3981	INSL6;SLF1;DDX11;TIMELESS;FOXM1
regulation of exit from mitosis (GO:0007096)	5/15	0.00390905	0.050501	0	0	4.40044	24.3981	ANLN;UBE2C;CDCA5;KNTC1;PHB2
regulation of mitotic sister chromatid separation (GO:0010965)	5/15	0.00390905	0.0506292	0	0	4.40044	24.3981	CENPE;UBE2C;PLK1;TACC3;CDC6
regulation of centriole replication (GO:0046599)	5/15	0.00390905	0.050758	0	0	4.40044	24.3981	PLK4;NPM1;STIL;NUP62;BRCA1
mitotic sister chromatid cohesion (GO:0007064)	5/15	0.00390905	0.0508875	0	0	4.40044	24.3981	SGO1;DSCC1;CDCA5;SMC1A;HASPIN
Cellular senescence	24/185	0.00677277	0.0540039	0	0	1.7126	8.55419	CDKN1A;LIN37;FOXM1;PPP1CA;CCNA2;CCNB2;CCND3;CCNB1;PPP3CC;RBL1;CCNE2;CCNE1;CDK4;MYC;CHEK1;CDK2;CDK1;E2F2;MYBL2;CALM1;SLC25A5;SLC25A4;PPID;RAD9A
protein transmembrane import into intracellular organelle (GO:0044743)	9/43	0.00429814	0.0548335	0	0	2.76307	15.0575	HSP90AA1;TOMM40;GRPEL1;PAM16;TIMM13;TIMM17A;HSPD1;TOMM22;TIMM50
positive regulation of interferon-gamma production (GO:0032729)	9/43	0.00429814	0.054971	0	0	2.76307	15.0575	CD2;TXK;IL18;IL27;PTPN22;IL12RB1;HSPD1;CCR2;IL12RB2
substantia nigra development (GO:0021762)	9/43	0.00429814	0.0551091	0	0	2.76307	15.0575	NDUFS3;ATP5J;PADI2;MBP;DYNLL1;ATP5F1;CALM1;ACTB;COX6B1
Antigen processing and presentation	14/90	0.00757948	0.0588867	0	0	2.05354	10.026	HSP90AA1;HSP90AB1;KLRC2;KLRC3;TAP1;CD8B1;IFI30;TNF;IFNG;CD8A;PSME1;PSME2;KLRD1;KLRC1
regulation of T cell chemotaxis (GO:0010819)	4/10	0.00475108	0.0595694	0	0	5.28053	28.2476	CXCL10;CCL5;XCL1;CCR2
mitotic G1/S transition checkpoint (GO:0044819)	4/10	0.00475108	0.0597162	0	0	5.28053	28.2476	PLK3;CDK2;RPA2;RPS27L
positive regulation of T cell receptor signaling pathway (GO:0050862)	4/10	0.00475108	0.0598636	0	0	5.28053	28.2476	TESPA1;LCK;CD226;KCNN4
myeloid dendritic cell differentiation (GO:0043011)	4/10	0.00475108	0.0600118	0	0	5.28053	28.2476	BATF2;BATF3;CSF2;BATF
macrophage migration (GO:1905517)	4/10	0.00475108	0.0601607	0	0	5.28053	28.2476	LGALS3;CCL5;SAA1;CCL2
mitotic nuclear envelope reassembly (GO:0007084)	4/10	0.00475108	0.0603103	0	0	5.28053	28.2476	REEP4;LMNA;VRK1;BANF1
macrophage chemotaxis (GO:0048246)	4/10	0.00475108	0.0604607	0	0	5.28053	28.2476	LGALS3;CCL5;SAA1;CCL2
regulation of interferon-gamma-mediated signaling pathway (GO:0060334)	6/22	0.00485026	0.0605157	0	0	3.60036	19.1853	HSP90AB1;SOCS1;IFNG;TXK;NLRC5;PTPN2
purine-containing compound biosynthetic process (GO:0072522)	6/22	0.00485026	0.060664	0	0	3.60036	19.1853	ADSL;MTHFD1L;MTHFD1;SHMT1;PPAT;APRT
Graft-versus-host disease	11/64	0.0081348	0.0616211	0	0	2.26898	10.9174	KLRA7;IFNG;FASL;KLRA1;PRF1;CD28;GZMB;KLRD1;KLRC1;TNF;KLRA9
hexose biosynthetic process (GO:0019319)	9/44	0.00504751	0.062823	0	0	2.70027	14.2814	TPI1;MDH1;MDH2;PGAM1;POLR2D;PGK1;ENO1;ALDOA;GAPDH
positive regulation of macromolecule biosynthetic process (GO:0010557)	20/142	0.00520281	0.0645983	0	0	1.85934	9.77745	RPL5;NPM1;CSF2;PCNA;PRMT1;EIF4A3;PYM1;NLRC5;RPS27L;F2;RBM3;HSPH1;DBF4;CREB3L1;MYC;HNRNPD;CD28;CCL2;RPL26;VIM
lipopolysaccharide-mediated signaling pathway (GO:0031663)	5/16	0.00533522	0.0660816	0	0	4.12541	21.59	CCL5;IL18;CCL2;PTPN22;TNF
glycolytic process (GO:0006096)	6/23	0.00614811	0.0759656	0	0	3.44382	17.5346	LDHA;TPI1;PKM;PGAM1;PGK1;ALDOA
Hematopoietic cell lineage	14/94	0.0110393	0.0815828	0	0	1.96615	8.86008	CSF2;ITGA2B;CD8B1;CD3G;CD3E;TNF;CD3D;CD2;GP9;CD8A;CD5;IL2RA;CD7;CD9
RNA modification (GO:0009451)	10/54	0.0067014	0.082602	0	0	2.44469	12.2367	QTRT1;NOP56;NOP58;SSB;METTL1;NOP2;TSR3;NOP10;FTSJ3;AARS
regulation of DNA metabolic process (GO:0051052)	9/46	0.00684641	0.0839837	0	0	2.58287	12.8731	UHRF1;DSCC1;MYC;USP1;HNRNPD;ESCO2;SMC3;KPNA2;MPHOSPH8
regulation of generation of precursor metabolites and energy (GO:0043467)	9/46	0.00684641	0.0841861	0	0	2.58287	12.8731	NUP93;NUP107;NUP210;PGAM1;NUP50;NUP62;NUP43;AAAS;NUP37
proteasome assembly (GO:0043248)	4/11	0.00702206	0.0847129	0	0	4.80048	23.8041	PSMD11;POMP;PSMG1;PSMG2
negative regulation of protein ubiquitination involved in ubiquitin-dependent protein catabolic process (GO:2000059)	4/11	0.00702206	0.0849137	0	0	4.80048	23.8041	RPL5;RPS7;RPL23;RPL11
isotype switching (GO:0045190)	4/11	0.00702206	0.0851154	0	0	4.80048	23.8041	CD40LG;EXOSC3;HSPD1;BATF
snRNA modification (GO:0040031)	3/6	0.00728831	0.0853033	0	0	6.60066	32.485	DKC1;NHP2;NOP10
mitotic spindle elongation (GO:0000022)	4/11	0.00702206	0.085318	0	0	4.80048	23.8041	RACGAP1;PRC1;KIF23;AURKB
positive regulation of monocyte chemotaxis (GO:0090026)	5/17	0.00709309	0.085368	0	0	3.88274	19.2143	CXCL10;CCL5;HMGB1;AIF1;CCR2
tRNA catabolic process (GO:0016078)	3/6	0.00728831	0.0854994	0	0	6.60066	32.485	EXOSC8;EXOSC3;EXOSC2
lymphocyte mediated immunity (GO:0002449)	4/11	0.00702206	0.0855217	0	0	4.80048	23.8041	KLRC2;CD8A;KLRD1;SLA2
ribosomal small subunit export from nucleus (GO:0000056)	3/6	0.00728831	0.0856964	0	0	6.60066	32.485	RPS15;NPM1;RAN
modulation by host of viral process (GO:0044788)	4/11	0.00702206	0.0857263	0	0	4.80048	23.8041	CRP;APCS;CFL1;PPIB
negative regulation of programmed cell death (GO:0043069)	45/408	0.00714098	0.0857422	0	0	1.45603	7.19555	RPL10;APIP;FHL2;KIF14;PARK7;AATF;PHB2;YBX3;HSPD1;SOCS2;PIDD1;PRDX5;HMGN5;BAG3;MYC;FIGNL1;CFL1;NUP62;PIM1;RPS27A;BID;BARD1;PLK3;PRELID1;NPM1;STIL;ANXA1;PLK1;SERPINB9;PA2G4;MIF;ATAD3A;DNAJA1;PSMC5;CD40LG;IL2RB;PPT1;BCL2;CDK1;CD28;PPIF;BIRC5;SLC25A4;FXN;MAD2L1
Golgi disassembly (GO:0090166)	3/6	0.00728831	0.0858943	0	0	6.60066	32.485	PLK3;CDK1;VRK1
regulation of histone H3-K9 methylation (GO:0051570)	4/11	0.00702206	0.0859318	0	0	4.80048	23.8041	INSL6;DNMT1;BRCA1;HIST1H1B
pyrimidine deoxyribonucleotide biosynthetic process (GO:0009221)	3/6	0.00728831	0.0860932	0	0	6.60066	32.485	DTYMK;DUT;TYMS
positive regulation of ubiquitin-protein transferase activity (GO:0051443)	7/31	0.00738514	0.0862389	0	0	2.98094	14.6313	CDC20;FZR1;UBE2C;UBE2S;PLK1;FBXO5;RPS2
centromeric sister chromatid cohesion (GO:0070601)	3/6	0.00728831	0.0862929	0	0	6.60066	32.485	SGO1;BUB1B;BUB1
rRNA transport (GO:0051029)	3/6	0.00728831	0.0864936	0	0	6.60066	32.485	NPM1;MRPL18;RPSA
nuclear polyadenylation-dependent rRNA catabolic process (GO:0071035)	3/6	0.00728831	0.0866952	0	0	6.60066	32.485	EXOSC8;EXOSC3;EXOSC2
chromatin silencing at telomere (GO:0006348)	3/6	0.00728831	0.0868978	0	0	6.60066	32.485	INSL6;DOT1L;DPY30
purine nucleobase biosynthetic process (GO:0009113)	3/6	0.00728831	0.0871013	0	0	6.60066	32.485	MTHFD1;MTHFD1L;SHMT1
nuclear polyadenylation-dependent ncRNA catabolic process (GO:0071046)	3/6	0.00728831	0.0873058	0	0	6.60066	32.485	EXOSC8;EXOSC3;EXOSC2
ATP generation from ADP (GO:0006757)	6/24	0.0076812	0.0884812	0	0	3.30033	16.0692	LDHA;TPI1;PKM;PGAM1;PGK1;ALDOA
positive regulation of binding (GO:0051099)	13/81	0.00760874	0.088647	0	0	2.11873	10.3361	CDT1;DDX11;GMNN;RPL11;PON1;HMGB2;EDF1;HMGB1;TMEM173;NME1;VTN;STMN1;RAN
histone mRNA metabolic process (GO:0008334)	6/24	0.0076812	0.0886814	0	0	3.30033	16.0692	SLBP;SSB;SNRPG;SNRPE;SNRPD3;SNRPB
regulation of cell cycle G1/S phase transition (GO:1902806)	6/24	0.0076812	0.0888825	0	0	3.30033	16.0692	ID2;KIF14;PSME1;PSME2;FAM83D;PHB2
DNA geometric change (GO:0032392)	6/24	0.0076812	0.0890845	0	0	3.30033	16.0692	BLM;RTEL1;DDX11;HMGB2;HMGB3;HMGB1
positive regulation of histone methylation (GO:0031062)	6/24	0.0076812	0.0892874	0	0	3.30033	16.0692	INSL6;DNMT1;PAXIP1;BRCA1;HIST1H1B;PHF19
positive regulation of DNA metabolic process (GO:0051054)	13/82	0.00843215	0.0969128	0	0	2.09289	9.99503	USP7;RTEL1;DNMT1;CSF2;PCNA;EYA2;H2AFX;HMGB1;BRCA1;GNL3;DBF4;RAD51;MYC
negative regulation of cytokine production (GO:0001818)	16/110	0.0086301	0.0989649	0	0	1.92019	9.12571	PTGER4;ORM1;NLRC5;ACOD1;ISG15;NLRC3;HMGB1;F2;TNF;IFNG;C1QBP;TBX21;XCL1;RPS27A;IKBKE;SLAMF1
granulocyte chemotaxis (GO:0071621)	10/56	0.00869438	0.0994785	0	0	2.35738	11.1859	LGALS3;CCL24;ANXA1;CCL8;JAML;CCL7;CCL5;SAA1;XCL1;CCL2
7-methylguanosine mRNA capping (GO:0006370)	7/32	0.00884783	0.100558	0	0	2.88779	13.6523	POLR2D;POLR2F;POLR2G;GTF2F1;POLR2J;GTF2F2;POLR2K
positive regulation of telomere maintenance via telomerase (GO:0032212)	7/32	0.00884783	0.100782	0	0	2.88779	13.6523	CCT2;TCP1;NEK2;CCT7;HNRNPA1;AURKB;CCT5
7-methylguanosine RNA capping (GO:0009452)	7/32	0.00884783	0.101008	0	0	2.88779	13.6523	POLR2D;POLR2F;POLR2G;GTF2F1;POLR2J;GTF2F2;POLR2K
macromolecular complex assembly (GO:0065003)	17/120	0.00897935	0.101826	0	0	1.87019	8.81387	FGB;FGA;NIFK;FGG;FANCA;HMGA1;CD3G;CAPG;TRAF1;CD3E;CSNK2B;IL2RB;KNTC1;PPIH;ELOB;PPID;MPHOSPH6
regulation of release of cytochrome c from mitochondria (GO:0090199)	8/40	0.00921857	0.102713	0	0	2.64026	12.3737	PRELID1;FAM162A;PDCD5;PPIF;BAX;BID;CLU;FXN
tRNA aminoacylation (GO:0043039)	8/40	0.00921857	0.102937	0	0	2.64026	12.3737	AIMP2;LARS2;VARS;KARS;PPA1;EEF1E1;YARS2;AARS
release of cytochrome c from mitochondria (GO:0001836)	5/18	0.00921814	0.103158	0	0	3.66703	17.1859	BCL2;BAX;BID;CLU;TIMM50
acute-phase response (GO:0006953)	5/18	0.00921814	0.103385	0	0	3.66703	17.1859	CRP;APCS;ITIH4;AHSG;SAA1
chromatin assembly (GO:0031497)	11/65	0.00913925	0.103409	0	0	2.23407	10.4894	CHAF1B;NPM1;CHAF1A;H2AFX;HIST1H2BK;HMGB2;ANP32E;HIST1H2BH;ANP32B;CENPA;ASF1A
negative regulation of RNA splicing (GO:0033119)	5/18	0.00921814	0.103613	0	0	3.66703	17.1859	RPS26;C1QBP;RNPS1;SRSF6;SRSF7
nuclear envelope reassembly (GO:0031468)	5/18	0.00921814	0.103841	0	0	3.66703	17.1859	REEP4;LMNA;CHMP2A;VRK1;BANF1
regulation of spindle organization (GO:0090224)	5/18	0.00921814	0.104071	0	0	3.66703	17.1859	GPSM2;TPX2;BORA;NUP62;TACC3
RNA splicing, via transesterification reactions (GO:0000375)	6/25	0.00947146	0.104843	0	0	3.16832	14.7627	SF3B4;SF3A3;PRPF4;SNRNP40;GEMIN2;PRPF3
negative regulation of gene expression, epigenetic (GO:0045814)	6/25	0.00947146	0.105071	0	0	3.16832	14.7627	SUZ12;DNMT1;RBBP7;TRIM27;PHF19;EZH2
regulation of spindle assembly (GO:0090169)	6/25	0.00947146	0.1053	0	0	3.16832	14.7627	GPSM2;SPAG5;PLK1;CHMP2A;SMC3;SMC1A
negative regulation of ATPase activity (GO:0032780)	4/12	0.00990862	0.107354	0	0	4.40044	20.3052	ATPIF1;PAM16;PPIF;VCPKMT
positive regulation of interleukin-1 production (GO:0032732)	4/12	0.00990862	0.107582	0	0	4.40044	20.3052	ORM1;SAA1;HMGB1;ORM2
rRNA 3'-end processing (GO:0031125)	4/12	0.00990862	0.107812	0	0	4.40044	20.3052	EXOSC8;RPSA;EXOSC3;EXOSC2
regulation of apoptotic process (GO:0042981)	80/815	0.00997344	0.107827	0	0	1.29584	5.97099	TOP2A;PDCD5;APIP;FHL2;KIF14;BRCA1;HMGB1;PARK7;CD3E;AATF;IKZF3;PHB2;CLU;TNF;PIDD1;LGALS1;HMGN5;FAM162A;MYC;C1QBP;NUP62;CFL1;PIM1;RACK1;ANXA1;TNFRSF18;RPS6;SERPINB9;MIF;RABGGTB;ATAD3A;NME1;MELK;LCK;PPIF;BIRC5;EEF1E1;FXN;PPID;BEX3;RPL10;STK39;KNG1;HSPD1;SOCS2;PRDX5;BAG3;FIGNL1;RPS27A;BID;ECT2;BARD1;PLK3;GDF11;NPM1;PRELID1;STIL;TNFRSF9;GZMA;PLK1;PA2G4;RRP1B;GZMK;DNAJA1;RSL1D1;CD40LG;APEX1;STK26;IL2RB…
pyrimidine deoxyribonucleotide catabolic process (GO:0009223)	4/12	0.00990862	0.108042	0	0	4.40044	20.3052	NT5C;DUT;DCTPP1;UNG
ribosomal subunit export from nucleus (GO:0000054)	4/12	0.00990862	0.108273	0	0	4.40044	20.3052	RPS15;NPM1;RRS1;RAN
positive regulation of peptidase activity (GO:0010952)	4/12	0.00990862	0.108506	0	0	4.40044	20.3052	PRELID1;KARS;PSME1;PSME2
regulation of mononuclear cell migration (GO:0071675)	4/12	0.00990862	0.108739	0	0	4.40044	20.3052	LGALS3;KARS;CCL5;TNF
cellular respiration (GO:0045333)	10/57	0.00984705	0.108765	0	0	2.31602	10.7014	MDH2;COX4I2;NDUFS3;CYCS;ETFA;MTFR2;UQCR10;NDUFV2;SDHB;TBRG4
positive regulation of T-helper 1 type immune response (GO:0002827)	4/12	0.00990862	0.108973	0	0	4.40044	20.3052	ANXA1;XCL1;IL12RB1;CCR2
serine family amino acid biosynthetic process (GO:0009070)	4/12	0.00990862	0.109209	0	0	4.40044	20.3052	MTHFD1;PSAT1;PHGDH;PSPH
positive regulation of intrinsic apoptotic signaling pathway (GO:2001244)	7/33	0.0105121	0.113171	0	0	2.80028	12.7559	SFPQ;RPS7;LCK;RACK1;BCL2;BAX;BID
platelet aggregation (GO:0070527)	7/33	0.0105121	0.113411	0	0	2.80028	12.7559	FGB;FGA;FGG;CLIC1;MYL9;ACTB;ACTG1
protein import into nucleus (GO:0006606)	15/103	0.0106568	0.114488	0	0	1.92252	8.73124	CEP57;RANBP1;NUP107;NXT1;RPL23;NUTF2;TNF;PHB2;NUP93;IFNG;NUP50;NUP62;SEC61B;KPNA2;RAN
spliceosomal complex assembly (GO:0000245)	8/41	0.0107114	0.114832	0	0	2.57587	11.6853	SNRPD2;SNRPD1;SNRPG;LUC7L3;SNRPE;SNRPD3;SRSF6;LSM4
cellular response to UV (GO:0034644)	11/67	0.0114327	0.122308	0	0	2.16738	9.69096	CDKN1A;NPM1;PCNA;RUVBL2;MYC;POLD1;CHEK1;RPL26;CRIP1;PPID;AURKB
negative regulation of type 2 immune response (GO:0002829)	3/7	0.01204	0.123374	0	0	5.65771	25.0044	ANXA1;TBX21;CCR2
exonucleolytic trimming involved in rRNA processing (GO:0000459)	3/7	0.01204	0.123622	0	0	5.65771	25.0044	EXOSC8;EXOSC3;EXOSC2
positive regulation of metaphase/anaphase transition of cell cycle (GO:1902101)	3/7	0.01204	0.123871	0	0	5.65771	25.0044	ESPL1;ANAPC5;DLGAP5
rRNA-containing ribonucleoprotein complex export from nucleus (GO:0071428)	3/7	0.01204	0.124121	0	0	5.65771	25.0044	NPM1;RPSA;RAN
exonucleolytic trimming to generate mature 3'-end of 5.8S rRNA from tricistronic rRNA transcript (SSU-rRNA, 5.8S rRNA, LSU-rRNA) (GO:0000467)	3/7	0.01204	0.124373	0	0	5.65771	25.0044	EXOSC8;EXOSC3;EXOSC2
purine nucleotide biosynthetic process (GO:0006164)	3/7	0.01204	0.124625	0	0	5.65771	25.0044	ADSL;MTHFD1;PPAT
histone methylation (GO:0016571)	5/19	0.0117439	0.124852	0	0	3.47403	15.4401	PRMT5;FBL;PRMT1;SETD6;EZH2
negative regulation of cyclin-dependent protein serine/threonine kinase activity involved in G1/S transition of mitotic cell cycle (GO:0031658)	3/7	0.01204	0.124878	0	0	5.65771	25.0044	CDKN2D;CDKN2C;CDK4
response to interferon-beta (GO:0035456)	5/19	0.0117439	0.125113	0	0	3.47403	15.4401	BST2;CDC34;ACOD1;XAF1;IKBKE
endonucleolytic cleavage in ITS1 to separate SSU-rRNA from 5.8S rRNA and LSU-rRNA from tricistronic rRNA transcript (SSU-rRNA, 5.8S rRNA, LSU-rRNA) (GO:0000447)	3/7	0.01204	0.125133	0	0	5.65771	25.0044	NOP14;RRS1;RPSA
positive regulation of immunoglobulin production (GO:0002639)	5/19	0.0117439	0.125375	0	0	3.47403	15.4401	SASH3;INSL6;PAXIP1;POLR2D;XCL1
positive regulation of mitotic sister chromatid separation (GO:1901970)	3/7	0.01204	0.125388	0	0	5.65771	25.0044	ESPL1;ANAPC5;DLGAP5
positive regulation of NK T cell activation (GO:0051135)	3/7	0.01204	0.125644	0	0	5.65771	25.0044	HSPH1;IL18;RASAL3
negative regulation of cellular process (GO:0048523)	55/534	0.0123951	0.12575	0	0	1.35969	5.96964	CDKN1A;TES;CSF2;PDCD5;GMNN;PINX1;ENO1;PARK7;FOXM1;ING1;CLU;SPN;MYC;ARHGDIB;NUP62;RACK1;HIST1H2AC;HIST1H2AB;TESC;APOA1;MIF;RUNX3;NME1;KARS;CSNK2B;NDUFS3;SRSF6;EEF1E1;BLM;PKDCC;STK39;GATA3;KLK8;KNG1;ORC6;LMNA;RBBP7;S100A11;CDKN2D;SUZ12;NPM1;CDKN2C;OSM;HMGA1;CDC6;BST2;PPT1;BCL2;CHMP2A;CD9;ANP32B;HRG;RAD18;PTPN2;CDKN3
cellular response to hydroxyurea (GO:0072711)	3/7	0.01204	0.125902	0	0	5.65771	25.0044	BLM;DDX11;TIMELESS
positive regulation of DNA binding (GO:0043388)	7/34	0.0123926	0.125975	0	0	2.71792	11.9334	PINX1;HMGB2;EDF1;PARK7;HMGB1;GATA3;NME1
positive regulation of killing of cells of other organism (GO:0051712)	3/7	0.01204	0.12616	0	0	5.65771	25.0044	IFNG;PRF1;PGLYRP1
regulation of wound healing (GO:0061041)	7/34	0.0123926	0.126226	0	0	2.71792	11.9334	APCS;VTN;ANXA1;PLAU;F2;SRSF6;HRG
response to type I interferon (GO:0034340)	3/7	0.01204	0.12642	0	0	5.65771	25.0044	SHMT2;MX1;ISG15
positive regulation of leukocyte migration (GO:0002687)	7/34	0.0123926	0.126479	0	0	2.71792	11.9334	LGALS3;CXCL10;TNFRSF18;XCL1;THY1;PPBP;TNF
dicarboxylic acid metabolic process (GO:0043648)	10/59	0.0124975	0.126537	0	0	2.23751	9.80529	DHFR;MTHFD1;MTHFD1L;MDH1;MTHFD2;SHMT2;MRPS36;MDH2;SHMT1;SUCLG1
chromatin-mediated maintenance of transcription (GO:0048096)	3/7	0.01204	0.126681	0	0	5.65771	25.0044	ELOF1;CHEK1;PADI2
apoptotic mitochondrial changes (GO:0008637)	7/34	0.0123926	0.126732	0	0	2.71792	11.9334	BCL2;PPIF;BAX;BID;CLU;HSPD1;TIMM50
box C/D snoRNP assembly (GO:0000492)	3/7	0.01204	0.126942	0	0	5.65771	25.0044	NUFIP1;RUVBL2;RUVBL1
regulation of DNA endoreduplication (GO:0032875)	3/7	0.01204	0.127205	0	0	5.65771	25.0044	SMC1A;SMC3;E2F8
negative regulation of interleukin-8 secretion (GO:2000483)	3/7	0.01204	0.127469	0	0	5.65771	25.0044	ANXA1;TMSB4X;PTPN22
replication fork protection (GO:0048478)	3/7	0.01204	0.127734	0	0	5.65771	25.0044	BLM;TIPIN;TIMELESS
regulation of intracellular signal transduction (GO:1902531)	45/422	0.012667	0.127999	0	0	1.40772	6.15	RPL5;BLM;RPL11;NOP2;ABRACL;PTPN22;BRCA1;RPF2;TNF;AURKB;AURKA;BRIP1;RACGAP1;EXO1;TMSB4X;CHN2;CHEK1;ARHGDIB;RRS1;KMT5A;RBBP7;TOPBP1;RPS27A;ECT2;FAM83D;BARD1;RFC5;PLK3;PRMT5;GDF11;RMI2;RFC3;RFC4;TAF12;RFC2;RPA1;RPA2;RHOF;SSRP1;TPX2;DEPDC1B;RPA3;CDK2;CSNK2B;RAD9A
protein localization to nucleus (GO:0034504)	14/96	0.0131778	0.132897	0	0	1.92519	8.33459	RANBP1;NXT1;NUP107;PINX1;RPL11;PLK1;NUTF2;RPF2;NUP93;NUP50;NUP62;LMNA;RRS1;RAN
negative regulation of mRNA splicing, via spliceosome (GO:0048025)	4/13	0.0134664	0.13448	0	0	4.06194	17.4971	C1QBP;RNPS1;SRSF6;SRSF7
DNA replication-independent nucleosome organization (GO:0034724)	4/13	0.0134664	0.134743	0	0	4.06194	17.4971	NASP;HAT1;ASF1A;ASF1B
protein oligomerization (GO:0051259)	26/217	0.013524	0.134791	0	0	1.58172	6.80662	BLM;DGKD;NUFIP1;SHMT2;SHMT1;QPRT;PRF1;CD3G;CD3E;CD3D;PANX1;RPS19;C9;CCL5;ANXA6;TRIM27;ECT2;IKBKE;NPM1;ADSL;ATPIF1;NUDT21;RAD51;CHMP2A;BAX;LY6G5B
mitotic DNA integrity checkpoint (GO:0044774)	4/13	0.0134664	0.135008	0	0	4.06194	17.4971	TOP2A;CLSPN;TOPBP1;TICRR
positive regulation of alpha-beta T cell proliferation (GO:0046641)	4/13	0.0134664	0.135274	0	0	4.06194	17.4971	IL18;XCL1;RASAL3;CCR2
regulation of cell aging (GO:0090342)	4/13	0.0134664	0.135541	0	0	4.06194	17.4971	RSL1D1;LMNA;MIF;FOXM1
positive regulation of substrate adhesion-dependent cell spreading (GO:1900026)	6/27	0.013908	0.138079	0	0	2.93363	12.5421	FGB;FGA;C1QBP;FGG;APOA1;S100A10
regulation of protein localization to nucleus (GO:1900180)	6/27	0.013908	0.138348	0	0	2.93363	12.5421	PLK1;CDK1;PARK7;F2;GTSE1;CDK5RAP3
regulation of mRNA splicing, via spliceosome (GO:0048024)	10/60	0.0140083	0.138805	0	0	2.20022	9.39077	RBM8A;C1QBP;MAGOH;SRSF3;RNPS1;SRSF6;NSRP1;HNRNPA1;SRSF7;JMJD6
response to organic cyclic compound (GO:0014070)	11/69	0.0141411	0.139849	0	0	2.10456	8.96262	SOCS2;CDKN2D;DHFR;ABCA2;CCL5;IL18;SPP1;BCL2;CCL2;TMEM173;TNF
carbohydrate catabolic process (GO:0016052)	7/35	0.0145036	0.143156	0	0	2.64026	11.1772	LDHA;TPI1;PKM;PGAM1;PGK1;ALDOA;DERA
chemokine-mediated signaling pathway (GO:0070098)	9/52	0.0152299	0.150035	0	0	2.28484	9.56092	CCL24;CXCL10;CCL8;CCL7;CCL5;XCL1;CCL2;PPBP;CCR2
protein ubiquitination (GO:0016567)	52/506	0.0152968	0.150404	0	0	1.35666	5.67098	CCNF;BRCA1;PSMD7;RACK1;ELOB;USP7;UCHL3;PSMA5;PSMA3;PSMA4;CDC34;PSMA1;PSMA2;PSME1;PSME2;BIRC5;HIST1H2BH;DTL;PSMD12;PCNA;PSMD11;PSMD14;UHRF1;HIST1H2BK;NEDD8;PSMA7;PSMB10;PSMB6;DCAF15;PSMB7;PSMB4;PSMB5;PSMB2;PSMB3;PSMB1;RPS27A;BARD1;UBE2C;PLK1;ISG15;PSMB8;KBTBD11;PSMB9;PSMC5;PSMC3;PSMC4;UBE2S;PSMC1;UBE2T;BCL2;SAE1;RAD18
regulation of DNA replication (GO:0006275)	10/61	0.0156516	0.153008	0	0	2.16415	8.99677	BLM;CSF2;DBF4;PCNA;DSCC1;GMNN;ESCO2;CDC6;SMC3;S100A11
positive regulation of leukocyte chemotaxis (GO:0002690)	10/61	0.0156516	0.153302	0	0	2.16415	8.99677	CXCL10;KARS;CCL7;C1QBP;CCL5;XCL1;HMGB1;PPBP;AIF1;CCR2
positive regulation of T cell proliferation (GO:0042102)	10/61	0.0156516	0.153597	0	0	2.16415	8.99677	ANXA1;CD40LG;CCL5;IL18;CD28;HMGB1;CD3E;IL12RB1;AIF1;CCR2
lymphocyte chemotaxis (GO:0048247)	8/44	0.0162606	0.158355	0	0	2.40024	9.88661	CCL24;CXCL10;CCL8;CCL7;CCL5;SAA1;CCL2;XCL1
transcription from RNA polymerase II promoter (GO:0006366)	50/485	0.0162378	0.158435	0	0	1.36096	5.60772	TCERG1;CDKN1A;EIF4A3;MAGOH;ELOB;SNRPD3;NELFE;BATF3;ZBTB32;THOC3;GTF2F1;GTF2F2;RUNX3;THOC7;SARNP;SNRPG;SRSF2;SRSF3;SNRPE;SRSF6;SRSF7;SNRPB;SLBP;ELOF1;RBM8A;SRRT;MAZ;DTX1;U2AF1;GATA3;PMF1;CCNB1;POLR2D;POLR2F;E2F2;POLR2G;POLR2J;POLR2K;BTF3;TAF12;DEK;SSRP1;MAGOHB;NUDT21;CDK4;CDK1;BAX;RNPS1;TRIP13;TARDBP
negative regulation of cellular protein metabolic process (GO:0032269)	13/89	0.0163209	0.158639	0	0	1.92828	7.93548	SHMT1;EIF4A3;RPL13A;F2;TYMS;KNG1;DHFR;LARP1;NCL;RACK1;GAPDH;CNOT9;CDK5RAP3
protein export from nucleus (GO:0006611)	6/28	0.0165945	0.160991	0	0	2.82885	11.5946	EIF5A;ANKLE1;NUP62;NUTF2;CCHCR1;RAN
zymogen activation (GO:0031638)	7/36	0.0168589	0.163246	0	0	2.56692	10.4804	CYFIP2;FGB;FGA;PLAU;APOH;FGG;PGK1
neutrophil chemotaxis (GO:0030593)	9/53	0.0171489	0.16574	0	0	2.24173	9.11449	LGALS3;CCL24;CCL8;JAML;CCL7;CCL5;SAA1;XCL1;CCL2
negative regulation of intrinsic apoptotic signaling pathway (GO:2001243)	10/62	0.0174339	0.168176	0	0	2.12925	8.62204	CDKN2D;DNAJA1;CREB3L1;NDUFS3;PPIF;BCL2;PARK7;ENO1;CLU;YBX3
regulation of mitotic cell cycle spindle assembly checkpoint (GO:0090266)	4/14	0.0177419	0.169545	0	0	3.77181	15.2073	CDT1;CCNB1;NDC80;MAD2L1
regulation of response to interferon-gamma (GO:0060330)	4/14	0.0177419	0.169863	0	0	3.77181	15.2073	HSP90AB1;SOCS1;IFNG;PTPN2
positive regulation of chromatin binding (GO:0035563)	3/8	0.0181893	0.17	0	0	4.9505	19.8363	CDT1;DDX11;GMNN
purine nucleotide catabolic process (GO:0006195)	4/14	0.0177419	0.170182	0	0	3.77181	15.2073	NT5C;HINT1;NUDT1;DNPH1
microvillus organization (GO:0032528)	3/8	0.0181893	0.170312	0	0	4.9505	19.8363	STK26;FXYD5;EZR
DNA damage response, signal transduction resulting in transcription (GO:0042772)	4/14	0.0177419	0.170503	0	0	3.77181	15.2073	MAD2L2;RPS27L;BRCA1;FOXM1
establishment of integrated proviral latency (GO:0075713)	3/8	0.0181893	0.170625	0	0	4.9505	19.8363	HMGA1;BANF1;PPIA
regulation of lymphocyte differentiation (GO:0045619)	4/14	0.0177419	0.170825	0	0	3.77181	15.2073	CD2;PRELID1;TBX21;IKZF3
positive regulation of cell aging (GO:0090343)	3/8	0.0181893	0.170939	0	0	4.9505	19.8363	LMNA;HMGA1;EEF1E1
regulation of apoptotic cell clearance (GO:2000425)	3/8	0.0181893	0.171254	0	0	4.9505	19.8363	C3;CCL2;HMGB1
U4 snRNA 3'-end processing (GO:0034475)	3/8	0.0181893	0.171571	0	0	4.9505	19.8363	EXOSC8;EXOSC3;EXOSC2
negative regulation of neuron projection regeneration (GO:0070571)	3/8	0.0181893	0.171889	0	0	4.9505	19.8363	RTN4RL1;THY1;KLK8
response to hydroxyurea (GO:0072710)	3/8	0.0181893	0.172208	0	0	4.9505	19.8363	BLM;DDX11;TIMELESS
microvillus assembly (GO:0030033)	3/8	0.0181893	0.172528	0	0	4.9505	19.8363	STK26;FXYD5;EZR
negative regulation of cell cycle arrest (GO:0071157)	5/21	0.0181189	0.172824	0	0	3.14317	12.6066	HSP90AB1;HMGN5;CDK4;RPL23;MIF
organophosphate catabolic process (GO:0046434)	3/8	0.0181893	0.172849	0	0	4.9505	19.8363	PON1;APOA2;PDXP
ribosomal large subunit export from nucleus (GO:0000055)	3/8	0.0181893	0.173171	0	0	4.9505	19.8363	NPM1;RRS1;RAN
positive regulation of mitochondrial outer membrane permeabilization involved in apoptotic signaling pathway (GO:1901030)	7/37	0.0194717	0.181322	0	0	2.49755	9.83732	PPP3CC;TFDP1;BCL2;GZMB;BAX;BID;DYNLL1
protein peptidyl-prolyl isomerization (GO:0000413)	7/37	0.0194717	0.181653	0	0	2.49755	9.83732	FKBP2;PPIL1;PPIF;PPIH;PPIB;PPIA;PPID
protein alkylation (GO:0008213)	6/29	0.0196178	0.182349	0	0	2.73131	10.7376	PRMT1;VCPKMT;SNRPD3;RPS2;CALM1;SNRPB
Necroptosis	21/176	0.0255802	0.184543	0	0	1.57516	5.77443	ZBP1;HSP90AA1;HSP90AB1;H2AFZ;H2AFX;H2AFV;HMGB1;TNF;FASL;IFNG;HIST1H2AE;CHMP2A;BCL2;BAX;SLC25A5;BID;PPIA;SLC25A4;HIST1H2AC;PPID;HIST1H2AB
positive regulation of protein secretion (GO:0050714)	12/82	0.0202508	0.187891	0	0	1.9319	7.53356	FGB;PTGER4;FGA;FGG;POLR2D;SAA1;MIF;EZR;TNF;PPIA;GAPDH;PPID
Glyoxylate and dicarboxylate metabolism	6/31	0.0267413	0.188433	0	0	2.55509	9.25339	GCSH;MDH1;SHMT2;MDH2;SHMT1;PGP
tRNA aminoacylation for protein translation (GO:0006418)	8/46	0.0209558	0.193028	0	0	2.29588	8.87436	AIMP2;LARS2;VARS;KARS;PPA1;EEF1E1;YARS2;AARS
protein methylation (GO:0006479)	8/46	0.0209558	0.193377	0	0	2.29588	8.87436	PRMT5;PRMT1;VCPKMT;SNRPD3;RPS2;CALM1;SNRPB;EZH2
regulation of G1/S transition of mitotic cell cycle (GO:2000045)	8/46	0.0209558	0.193728	0	0	2.29588	8.87436	CDKN1A;CDC45;RBL1;ID2;KIF14;PSME1;PSME2;AIF1
mitotic spindle assembly (GO:0090307)	8/46	0.0209558	0.194079	0	0	2.29588	8.87436	TPX2;RACGAP1;KIFC1;BIRC5;MYBL2;KIF23;KIF11;AURKB
Glycine, serine and threonine metabolism	7/40	0.0289775	0.195115	0	0	2.31023	8.18107	GCSH;SHMT2;PSAT1;SHMT1;PGAM1;PHGDH;PSPH
Glycolysis / Gluconeogenesis	10/67	0.0286461	0.197267	0	0	1.97035	7.00012	LDHA;TPI1;PKM;PGAM1;ENO1B;PGK1;ENO1;ALDOA;GAPDH;PFKP
regulation of monocyte chemotaxis (GO:0090025)	5/22	0.0220214	0.201751	0	0	3.0003	11.4484	CXCL10;CCL5;HMGB1;AIF1;CCR2
histone lysine methylation (GO:0034968)	5/22	0.0220214	0.202114	0	0	3.0003	11.4484	PAXIP1;SETD6;DOT1L;DPY30;EZH2
positive regulation of interleukin-10 production (GO:0032733)	5/22	0.0220214	0.202478	0	0	3.0003	11.4484	CD40LG;CD28;XCL1;HMGB1;HSPD1
Citrate cycle (TCA cycle)	6/32	0.0308705	0.203343	0	0	2.47525	8.60879	MDH1;MDH2;SUCLG1;SDHB;FH1;IDH3A
homotypic cell-cell adhesion (GO:0034109)	7/38	0.0223548	0.204438	0	0	2.43182	9.24267	FGB;FGA;FGG;CLIC1;MYL9;ACTB;ACTG1
regulation of gene expression, epigenetic (GO:0040029)	11/74	0.023007	0.205973	0	0	1.96236	7.40193	SUZ12;DNMT1;TAF1D;POLR2F;TRIM27;RBBP7;DEK;ACTB;POLR2K;PHF19;EZH2
regulation of lymphocyte proliferation (GO:0050670)	4/15	0.0227721	0.206039	0	0	3.52035	13.3147	LGALS3;IL27;PTPN22;IKZF3
negative regulation of stress-activated MAPK cascade (GO:0032873)	6/30	0.0229949	0.206227	0	0	2.64026	9.96035	AMBP;MYC;GPS2;PTPN22;FOXM1;EZR
negative regulation of cytokine production involved in immune response (GO:0002719)	4/15	0.0227721	0.206405	0	0	3.52035	13.3147	APOA2;APOA1;XCL1;TNF
regulation of protein insertion into mitochondrial membrane involved in apoptotic signaling pathway (GO:1900739)	6/30	0.0229949	0.20659	0	0	2.64026	9.96035	PPP3CC;TFDP1;BCL2;GZMB;BID;DYNLL1
negative regulation of release of cytochrome c from mitochondria (GO:0090201)	4/15	0.0227721	0.206772	0	0	3.52035	13.3147	PRELID1;PPIF;CLU;FXN
positive regulation of reactive oxygen species biosynthetic process (GO:1903428)	6/30	0.0229949	0.206954	0	0	2.64026	9.96035	HSP90AA1;HSP90AB1;IFNG;CYBA;CLU;TNF
negative regulation of interleukin-2 production (GO:0032703)	4/15	0.0227721	0.20714	0	0	3.52035	13.3147	TBX21;XCL1;TRIM27;EZR
regulation of blood coagulation (GO:0030193)	6/30	0.0229949	0.20732	0	0	2.64026	9.96035	VTN;TXK;APOH;F2;HRG;KNG1
negative regulation of coagulation (GO:0050819)	4/15	0.0227721	0.20751	0	0	3.52035	13.3147	VTN;PROCR;APOH;KNG1
positive regulation of protein insertion into mitochondrial membrane involved in apoptotic signaling pathway (GO:1900740)	6/30	0.0229949	0.207687	0	0	2.64026	9.96035	PPP3CC;TFDP1;BCL2;GZMB;BID;DYNLL1
pseudouridine synthesis (GO:0001522)	4/15	0.0227721	0.207882	0	0	3.52035	13.3147	DKC1;GAR1;NHP2;NOP10
positive regulation of tumor necrosis factor production (GO:0032760)	8/47	0.0236315	0.211194	0	0	2.24703	8.41553	SPN;CD2;ORM1;CYBA;MIF;ORM2;CLU;CCR2
protein import (GO:0017038)	9/56	0.0239594	0.213749	0	0	2.12164	7.91668	NUP93;RANBP1;NXT1;NUP107;NUP50;NUP62;NUTF2;CLU;RAN
cellular response to fibroblast growth factor stimulus (GO:0044344)	13/94	0.0247231	0.220178	0	0	1.82571	6.75517	CEP57;GTF2F1;GTF2F2;SHCBP1;CCL5;POLR2D;POLR2F;CCL2;POLR2G;RPS27A;HNRNPA1;POLR2J;POLR2K
Golgi inheritance (GO:0048313)	3/9	0.0257682	0.223632	0	0	4.40044	16.0995	PLK3;CDK1;VRK1
negative regulation of cellular amide metabolic process (GO:0034249)	11/75	0.0251808	0.223863	0	0	1.93619	7.12843	DHFR;LARP1;NCL;SHMT1;EIF4A3;RACK1;RPL13A;TYMS;CLU;GAPDH;CNOT9
DNA topological change (GO:0006265)	3/9	0.0257682	0.224012	0	0	4.40044	16.0995	TOP2A;HMGB2;HMGB1
positive regulation of protein homooligomerization (GO:0032464)	3/9	0.0257682	0.224395	0	0	4.40044	16.0995	RACK1;BID;CLU
negative regulation of lipid localization (GO:1905953)	3/9	0.0257682	0.224778	0	0	4.40044	16.0995	CRP;TNF;PTPN2
negative regulation of chromatin silencing (GO:0031936)	3/9	0.0257682	0.225163	0	0	4.40044	16.0995	ATAD2;HMGA1;ASF1A
mitotic DNA replication checkpoint (GO:0033314)	3/9	0.0257682	0.225549	0	0	4.40044	16.0995	CLSPN;TOPBP1;TICRR
nuclear-transcribed mRNA catabolic process, exonucleolytic, 3'-5' (GO:0034427)	3/9	0.0257682	0.225937	0	0	4.40044	16.0995	EXOSC8;EXOSC3;EXOSC2
positive regulation of T cell chemotaxis (GO:0010820)	3/9	0.0257682	0.226326	0	0	4.40044	16.0995	CCL5;XCL1;CCR2
negative regulation of fibrinolysis (GO:0051918)	3/9	0.0257682	0.226716	0	0	4.40044	16.0995	APOH;F2;HRG
maturation of LSU-rRNA from tricistronic rRNA transcript (SSU-rRNA, 5.8S rRNA, LSU-rRNA) (GO:0000463)	3/9	0.0257682	0.227108	0	0	4.40044	16.0995	RPL35;RPF2;FTSJ3
mitotic G2/M transition checkpoint (GO:0044818)	5/23	0.0264307	0.227447	0	0	2.86985	10.4268	BLM;CLSPN;TOPBP1;CDK5RAP3;TICRR
establishment of viral latency (GO:0019043)	3/9	0.0257682	0.227501	0	0	4.40044	16.0995	HMGA1;BANF1;PPIA
rRNA methylation (GO:0031167)	5/23	0.0264307	0.227831	0	0	2.86985	10.4268	FBL;EMG1;NOP2;FTSJ3;MRM3
ATP synthesis coupled electron transport (GO:0042773)	3/9	0.0257682	0.227895	0	0	4.40044	16.0995	NDUFB6;NDUFA12;COQ7
regulation of cell cycle arrest (GO:0071156)	8/48	0.026538	0.227985	0	0	2.20022	7.98499	HSP90AB1;HMGN5;CDK4;RPL23;ID2;BRCA1;MIF;FOXM1
regulation of glycolytic process (GO:0006110)	9/57	0.0266054	0.228181	0	0	2.08442	7.55944	NUP93;NUP107;NUP210;PGAM1;NUP50;NUP62;NUP43;AAAS;NUP37
regulation of interleukin-8 secretion (GO:2000482)	5/23	0.0264307	0.228216	0	0	2.86985	10.4268	CRP;CD2;ANXA1;TMSB4X;PTPN22
small nucleolar ribonucleoprotein complex assembly (GO:0000491)	3/9	0.0257682	0.228291	0	0	4.40044	16.0995	NUFIP1;RUVBL2;RUVBL1
regulation of cytokine secretion (GO:0050707)	6/31	0.0267413	0.228577	0	0	2.55509	9.25339	CRP;PTGER4;SAA1;MIF;TNF;GAPDH
regulation of proteolysis involved in cellular protein catabolic process (GO:1903050)	5/23	0.0264307	0.228603	0	0	2.86985	10.4268	PSMD14;ATPIF1;PSME1;PSME2;UCHL5
somatic recombination of immunoglobulin genes involved in immune response (GO:0002204)	3/9	0.0257682	0.228688	0	0	4.40044	16.0995	CD40LG;EXOSC3;BATF
regulation of protein export from nucleus (GO:0046825)	6/31	0.0267413	0.228961	0	0	2.55509	9.25339	BARD1;BAG3;PARK7;ANP32B;RANGAP1;GTSE1
regulation of telomere capping (GO:1904353)	5/23	0.0264307	0.228991	0	0	2.86985	10.4268	USP7;RTEL1;HNRNPD;NEK2;AURKB
mitochondrion organization (GO:0007005)	20/167	0.0278421	0.237589	0	0	1.581	5.66187	TOMM40;MX1;TIMM13;PARK7;PHB2;ATAD3A;TOMM22;TIMM50;HSPD1;CHCHD2;PPIF;TIMM17A;CYCS;TSPO;BAX;MTFR2;BID;SLC25A4;FXN;TOMM5
leukocyte tethering or rolling (GO:0050901)	4/16	0.0285843	0.239911	0	0	3.30033	11.7323	SPN;SELPLG;ITGB7;TNF
positive regulation of leukocyte activation (GO:0002696)	4/16	0.0285843	0.240306	0	0	3.30033	11.7323	CD2;KARS;CD226;HSPD1
protein localization to chromatin (GO:0071168)	4/16	0.0285843	0.240703	0	0	3.30033	11.7323	RAD21;RUVBL2;PLK1;HIST1H1B
regulation of protein homodimerization activity (GO:0043496)	4/16	0.0285843	0.241101	0	0	3.30033	11.7323	TRAF4;BCL2;BAX;PARK7
negative regulation of DNA recombination (GO:0045910)	4/16	0.0285843	0.2415	0	0	3.30033	11.7323	INSL6;BLM;RTEL1;PARPBP
neuron apoptotic process (GO:0051402)	4/16	0.0285843	0.2419	0	0	3.30033	11.7323	BCL2;BID;GAPDH;CIT
regulation of ATPase activity (GO:0043462)	7/40	0.0289775	0.242017	0	0	2.31023	8.18107	ATPIF1;PAM16;PPIF;VCPKMT;DNAJC9;ATP1B1;PFN1
cellular response to interferon-gamma (GO:0071346)	15/116	0.0288975	0.242141	0	0	1.70707	6.04985	GBP6;CCL24;ACOD1;RPL13A;IFI30;AIF1;CCL8;IFNG;CCL7;CCL5;XCL1;IRF8;CCL2;IL12RB1;GAPDH
heme biosynthetic process (GO:0006783)	4/16	0.0285843	0.242302	0	0	3.30033	11.7323	ATPIF1;HMBS;TSPO;FXN
peptidyl-proline modification (GO:0018208)	7/40	0.0289775	0.242414	0	0	2.31023	8.18107	FKBP2;PPIL1;PPIF;PPIH;PPIB;PPIA;PPID
positive regulation of antigen receptor-mediated signaling pathway (GO:0050857)	4/16	0.0285843	0.242705	0	0	3.30033	11.7323	TESPA1;LCK;CD226;KCNN4
leukocyte adhesion to vascular endothelial cell (GO:0061756)	4/16	0.0285843	0.24311	0	0	3.30033	11.7323	SPN;SELPLG;ITGB7;TNF
cellular response to cytokine stimulus (GO:0071345)	46/456	0.0285521	0.243241	0	0	1.33171	4.7356	CDKN1A;CSF2;SELPLG;GATA3;BRCA1;IL2RG;TNF;AIF1;YBX3;SOCS2;PODNL1;SOCS1;CCL8;CCL7;MYC;CCL5;PIM1;CCL2;RPS27A;IL12RB1;CCR2;GBP6;CCL24;HSP90AA1;ANXA1;CISH;IL18;OSM;RPL13A;ACOD1;BATF;CXCL10;CDC34;RTN4RL1;IL2RA;IL2RB;BCL2;SAA1;BIRC5;XCL1;IRF8;PLP2;PTPN7;VIM;GAPDH;PTPN2
neutrophil migration (GO:1990266)	9/58	0.0294511	0.24557	0	0	2.04848	7.22095	LGALS3;CCL24;CCL8;JAML;CCL7;CCL5;SAA1;XCL1;CCL2
non-recombinational repair (GO:0000726)	8/49	0.0296836	0.246703	0	0	2.15532	7.5806	BARD1;INSL6;POLA1;PAXIP1;PSMD14;H2AFX;NSD2;BRCA1
positive regulation of response to DNA damage stimulus (GO:2001022)	8/49	0.0296836	0.247105	0	0	2.15532	7.5806	ANKLE1;PCNA;EYA2;MYC;H2AFX;NSMCE1;BRCA1;EEF1E1
cellular protein modification process (GO:0006464)	92/1001	0.0298449	0.24764	0	0	1.21331	4.26083	LRR1;CCNF;SERPINA10;PTPN22;PARK7;PSMD7;LGALS1;PPP3CC;CHEK1;PIM1;NEK2;ELOB;IKBKE;DUSP5;FGA;DUSP2;ANXA1;CISH;AHSG;FGG;APOA2;APOA1;VRK1;RABGGTB;HASPIN;UCHL3;RUNX3;CDC25B;KCTD7;PSMA5;ZAP70;PSMA3;PSMA4;CDC34;MELK;PSMA1;PSMA2;CCNE1;LCK;PSME1;PGP;PSME2;BIRC5;DTL;CSNK1G2;PSMD12;PSMD11;PSMD14;TXK;STK39;PDXP;NEDD8;GLRX;PSMA7;PSMB10;AURKB;KNG1;TIMM50;AURKA;C3;PSMB6;SOCS2;PSMB7;PSMB4;PSMB5;PSMB2;PSMB3;PSMB1;…
transmembrane transport (GO:0055085)	39/378	0.0304789	0.25249	0	0	1.36204	4.7545	PSMD12;PSMD11;PSMD14;SLC22A1;ATP2A2;ATP10A;ABCB9;PSMA7;PSMB10;PSMB6;PSMB7;PSMB4;PSMD7;PSMB5;PSMB2;PDZD11;PSMB3;PSMB1;ANXA6;RPS27A;ABCA2;ATP8B2;TAP1;APOA1;ATP1B1;PSMB8;PSMB9;CALHM6;PSMA5;PSMA3;PSMC5;PSMA4;PSMA1;PSMC3;PSMA2;PSMC4;PSMC1;PSME1;PSME2
Cytosolic DNA-sensing pathway	9/61	0.0392478	0.253023	0	0	1.94774	6.30649	ZBP1;CXCL10;CCL5;IL18;POLR1D;CGAS;POLR2F;TMEM173;IKBKE
protein homooligomerization (GO:0051260)	22/190	0.0306537	0.253527	0	0	1.52857	5.32708	GBP5;BLM;DGKD;SHMT1;ATPIF1;PRF1;APIP;CD3G;MIF;CD3E;CD3D;RAD51;C9;CHMP2A;ANXA6;BAX;TK1;CD247;LY6G5B;ECT2;ALDOA;IKBKE
negative regulation of interleukin-6 production (GO:0032715)	5/24	0.0313648	0.258569	0	0	2.75028	9.52164	ORM1;PTPN22;NLRC3;TNF;SLAMF1
regulation of chromosome organization (GO:0033044)	5/24	0.0313648	0.258988	0	0	2.75028	9.52164	CDT1;RMI2;MYC;HNRNPD;MKI67
fibroblast growth factor receptor signaling pathway (GO:0008543)	11/78	0.0325912	0.268247	0	0	1.86172	6.37401	CEP57;POLR2D;POLR2F;POLR2G;GTF2F1;RPS27A;HNRNPA1;GTF2F2;POLR2J;SHCBP1;POLR2K
regulation of substrate adhesion-dependent cell spreading (GO:1900024)	7/41	0.0327382	0.269023	0	0	2.25388	7.70651	FGB;FGA;C1QBP;RCC2;FGG;APOA1;S100A10
double-strand break repair via nonhomologous end joining (GO:0006303)	8/50	0.0330764	0.270929	0	0	2.11221	7.20039	BARD1;INSL6;POLA1;PAXIP1;PSMD14;H2AFX;NSD2;BRCA1
negative regulation of protein ubiquitination (GO:0031397)	8/50	0.0330764	0.271365	0	0	2.11221	7.20039	DNAJA1;RPL5;RPS7;RPL23;PINX1;RPL11;ISG15;PARK7
regulation of interleukin-12 production (GO:0032655)	6/33	0.0353946	0.278303	0	0	2.40024	8.01967	CD40LG;IFNG;C1QBP;HMGB1;HSPD1;SLAMF1
mitotic G2 DNA damage checkpoint (GO:0007095)	4/17	0.0351971	0.278466	0	0	3.10619	10.3958	BLM;CLSPN;TOPBP1;CDK5RAP3
protein acetylation (GO:0006473)	6/33	0.0353946	0.278733	0	0	2.40024	8.01967	NAA10;NAA20;MDH2;DSCC1;HAT1;ESCO2
cellular response to inorganic substance (GO:0071241)	4/17	0.0351971	0.278898	0	0	3.10619	10.3958	BLM;DDX11;CDK2;TIMELESS
neuron projection regeneration (GO:0031102)	3/10	0.0347756	0.279025	0	0	3.9604	13.3023	DHFR;RTN4RL1;APOA1
positive regulation of cell-cell adhesion (GO:0022409)	6/33	0.0353946	0.279164	0	0	2.40024	8.01967	FGB;FGA;CCL5;FGG;THY1;TNF
positive regulation of telomere capping (GO:1904355)	4/17	0.0351971	0.279332	0	0	3.10619	10.3958	RTEL1;HNRNPD;NEK2;AURKB
activation of cysteine-type endopeptidase activity involved in apoptotic process (GO:0006919)	11/79	0.0353727	0.279423	0	0	1.83816	6.14278	BEX3;FAM162A;LCK;RACK1;RPS27L;BAX;CYCS;ANP32B;HSPE1;TNF;HSPD1
regulation of coagulation (GO:0050818)	3/10	0.0347756	0.279464	0	0	3.9604	13.3023	PROCR;F2;HRG
regulation of T cell migration (GO:2000404)	4/17	0.0351971	0.279767	0	0	3.10619	10.3958	SPN;CXCL10;CCL5;AIF1
membrane raft organization (GO:0031579)	3/10	0.0347756	0.279905	0	0	3.9604	13.3023	ANXA2;PPT1;S100A10
serine family amino acid metabolic process (GO:0009069)	4/17	0.0351971	0.280204	0	0	3.10619	10.3958	MTHFD1;SHMT2;SHMT1;PSPH
regulation of T cell apoptotic process (GO:0070232)	3/10	0.0347756	0.280347	0	0	3.9604	13.3023	LGALS3;PRELID1;CCL5
positive regulation of cysteine-type endopeptidase activity involved in apoptotic process (GO:0043280)	14/109	0.0357207	0.280435	0	0	1.69558	5.64972	BEX3;PDCD5;RPS27L;HMGB1;HSPE1;TNF;HSPD1;FAM162A;LCK;MYC;RACK1;CYCS;BAX;ANP32B
nucleotide catabolic process (GO:0009166)	4/17	0.0351971	0.280641	0	0	3.10619	10.3958	NT5C;NUDT1;DNPH1;DERA
positive regulation of nuclease activity (GO:0032075)	3/10	0.0347756	0.280791	0	0	3.9604	13.3023	PCNA;HMGB2;BAX
positive regulation of signal transduction by p53 class mediator (GO:1901798)	4/17	0.0351971	0.281081	0	0	3.10619	10.3958	RPS7;RPL23;EEF1E1;CDK5RAP3
negative regulation of centrosome duplication (GO:0010826)	3/10	0.0347756	0.281236	0	0	3.9604	13.3023	NPM1;CCNF;BRCA1
maturation of 5.8S rRNA (GO:0000460)	4/17	0.0351971	0.281521	0	0	3.10619	10.3958	NSA2;MAK16;FTSJ3;MPHOSPH6
positive regulation of smooth muscle cell migration (GO:0014911)	3/10	0.0347756	0.281682	0	0	3.9604	13.3023	VTN;CCL5;AIF1
DNA packaging (GO:0006323)	4/17	0.0351971	0.281963	0	0	3.10619	10.3958	CHAF1B;CHAF1A;NAA10;HAT1
G1 DNA damage checkpoint (GO:0044783)	3/10	0.0347756	0.28213	0	0	3.9604	13.3023	CDK2;RPA2;RPS27L
telomere maintenance in response to DNA damage (GO:0043247)	3/10	0.0347756	0.28258	0	0	3.9604	13.3023	INSL6;RTEL1;APEX1
mitotic G1 DNA damage checkpoint (GO:0031571)	3/10	0.0347756	0.28303	0	0	3.9604	13.3023	CDK2;RPA2;RPS27L
glycine metabolic process (GO:0006544)	3/10	0.0347756	0.283482	0	0	3.9604	13.3023	GCSH;SHMT2;SHMT1
establishment of spindle localization (GO:0051293)	3/10	0.0347756	0.283936	0	0	3.9604	13.3023	ESPL1;SPAG5;NUSAP1
mitotic spindle midzone assembly (GO:0051256)	3/10	0.0347756	0.284391	0	0	3.9604	13.3023	RACGAP1;KIF23;AURKB
positive regulation of nitric oxide metabolic process (GO:1904407)	5/25	0.0368381	0.286126	0	0	2.64026	8.7161	HSP90AA1;HSP90AB1;IFNG;CLU;TNF
positive regulation of nitric oxide biosynthetic process (GO:0045429)	5/25	0.0368381	0.286562	0	0	2.64026	8.7161	HSP90AA1;HSP90AB1;IFNG;CLU;TNF
negative regulation of insulin receptor signaling pathway (GO:0046627)	5/25	0.0368381	0.287	0	0	2.64026	8.7161	SOCS2;SOCS1;CISH;AHSG;PTPN2
regulation of interleukin-10 production (GO:0032653)	5/25	0.0368381	0.287439	0	0	2.64026	8.7161	CD40LG;CD28;XCL1;HMGB1;HSPD1
regulation of telomere maintenance via telomerase (GO:0032210)	8/51	0.0367234	0.287864	0	0	2.0708	6.84261	CCT2;PINX1;TCP1;NEK2;CCT7;HNRNPA1;AURKB;CCT5
regulation of protein ubiquitination involved in ubiquitin-dependent protein catabolic process (GO:2000058)	5/25	0.0368381	0.287879	0	0	2.64026	8.7161	RPL5;RPS7;RPL23;RPL11;CLU
regulation of telomere maintenance (GO:0032204)	5/25	0.0368381	0.28832	0	0	2.64026	8.7161	RTEL1;USP7;MYC;HNRNPD;GNL3
spindle assembly (GO:0051225)	11/80	0.0383169	0.29716	0	0	1.81518	5.92087	TPX2;KIFC1;HAUS7;HAUS4;RCC1;BIRC5;NEK2;MYBL2;HAUS6;KIF11;TUBG1
regulation of tumor necrosis factor production (GO:0032680)	9/61	0.0392478	0.303918	0	0	1.94774	6.30649	CD2;ORM1;PTPN22;CYBA;NLRC3;TRIM27;MIF;CLU;SLAMF1
positive regulation of mitotic cell cycle (GO:0045931)	8/52	0.0406313	0.314154	0	0	2.03097	6.50564	CCNB1;NUP62;NUSAP1;CD28;NDC80;CDC25B;AURKA;MAD2L1
positive regulation of lymphocyte proliferation (GO:0050671)	10/71	0.040719	0.314355	0	0	1.85934	5.95186	SASH3;ANXA1;CD40LG;CCL5;IL18;CD28;BCL2;MIF;CD3E;AIF1
regulation of protein binding (GO:0043393)	14/111	0.0407833	0.314377	0	0	1.66503	5.32724	DDX11;PLK1;RPL11;PARK7;TMEM173;ACTB;AURKB;AES;AURKA;PPP1CA;VTN;BCL2;BAX;RAN
protein modification by small protein conjugation (GO:0032446)	40/398	0.0409011	0.314809	0	0	1.32677	4.24114	TOP2A;NUP107;PCNA;UHRF1;CCNF;HIST1H2BK;CDCA8;NEDD8;BRCA1;AAAS;AURKB;DCAF15;SUMO2;NUP62;RACK1;ELOB;NUP43;RPS27A;CDK5RAP3;BARD1;USP7;NUP210;UBE2C;PLK1;ISG15;RANGAP1;UCHL3;KBTBD11;NUP93;CDC34;INCENP;UBE2S;UBE2T;NUP50;BIRC5;HIST1H2BH;SAE1;RAD18;UBE2M;NUP37
response to unfolded protein (GO:0006986)	7/43	0.041203	0.316655	0	0	2.14905	6.85385	DNAJA1;HSP90AA1;HSP90AB1;HSPH1;HSPA14;HSPE1;HSPD1
regulation of cell proliferation (GO:0042127)	69/740	0.0420803	0.322911	0	0	1.23093	3.89981	ITK;CDKN1A;TES;CDCA7L;PDCD5;PINX1;KIF14;HMGB2;BRCA1;SLA2;FOXM1;HMGN5;MYC;GRAP2;NUP62;HIST1H2AC;HIST1H2AB;EIF5A;TIPIN;PRMT1;RPL23;TESC;TNFRSF18;DHPS;GNL3;CDC25B;NME1;ZAP70;SAPCD2;KARS;IFNG;LCK;CSNK2B;BIRC5;MVD;SLC25A5;KIF20B;EEF1E1;FXN;CDC123;TXK;DOT1L;NOP2;CDCA7;TTK;GATA3;TBRG4;LMNA;S100A11;IL12RB2;SLAMF1;CDKN2D;NPM1;CDKN2C;TNFRSF9;OSM;HMGA1;CDC7;NAP1L1;CDC6;PPBP;SHCBP1;CXCL10;CDK4;PRC1;CDK2;HRG;…
regulation of T cell proliferation (GO:0042129)	9/62	0.0429521	0.3252	0	0	1.91632	6.03194	SPN;LGALS3;ANXA1;CD40LG;CCL5;CD28;IL27;CD3E;AIF1
positive regulation of release of cytochrome c from mitochondria (GO:0090200)	5/26	0.0428614	0.325479	0	0	2.53872	7.9964	FAM162A;PDCD5;PPIF;BAX;BID
porphyrin-containing compound biosynthetic process (GO:0006779)	4/18	0.0426196	0.325581	0	0	2.93363	9.25689	ATPIF1;HMBS;TSPO;FXN
negative regulation of peptidase activity (GO:0010466)	9/62	0.0429521	0.325683	0	0	1.91632	6.03194	VTN;AHSG;SERPINA10;SERPING1;SERPINB9;PARK7;HRG;GAPDH;KNG1
regulation of histone acetylation (GO:0035065)	5/26	0.0428614	0.325964	0	0	2.53872	7.9964	SET;PAXIP1;RUVBL2;CHEK1;BRCA1
tRNA metabolic process (GO:0006399)	4/18	0.0426196	0.326069	0	0	2.93363	9.25689	SSB;KARS;YARS2;AARS
negative regulation of cellular response to insulin stimulus (GO:1900077)	5/26	0.0428614	0.32645	0	0	2.53872	7.9964	SOCS2;SOCS1;CISH;AHSG;PTPN2
mitotic recombination (GO:0006312)	4/18	0.0426196	0.326558	0	0	2.93363	9.25689	SNRNP40;RAD51;RAD54B;CENPS
nucleotide biosynthetic process (GO:0009165)	5/26	0.0428614	0.326938	0	0	2.53872	7.9964	ADSL;RRM1;RRM2;MTHFD1;PPAT
internal protein amino acid acetylation (GO:0006475)	3/11	0.0451832	0.333194	0	0	3.60036	11.1504	NAA10;MDH2;HAT1
regulation of hydrogen peroxide-induced cell death (GO:1903205)	3/11	0.0451832	0.333676	0	0	3.60036	11.1504	NUP93;STK26;PARK7
positive regulation of sodium ion transmembrane transporter activity (GO:2000651)	3/11	0.0451832	0.334159	0	0	3.60036	11.1504	TESC;GLRX;ATP1B1
response to metal ion (GO:0010038)	10/72	0.0442099	0.334227	0	0	1.83352	5.71838	FGB;FGA;FGG;ATP5D;BCL2;CALM1;FXN;CRIP1;HAMP;PPP1CA
negative regulation of chemotaxis (GO:0050922)	3/11	0.0451832	0.334644	0	0	3.60036	11.1504	HRG;AIF1;PTPN2
negative regulation of nucleocytoplasmic transport (GO:0046823)	3/11	0.0451832	0.335131	0	0	3.60036	11.1504	BARD1;PARK7;RANGAP1
cellular response to interleukin-2 (GO:0071352)	3/11	0.0451832	0.335619	0	0	3.60036	11.1504	IL2RA;IL2RB;IL2RG
positive regulation of ATPase activity (GO:0032781)	6/35	0.0456657	0.335781	0	0	2.26308	6.9848	UHRF1;TMSB4X;DNAJC9;DYNLL1;ATP1B1;PFN1
regulation of chromatin binding (GO:0035561)	3/11	0.0451832	0.336108	0	0	3.60036	11.1504	CDT1;DDX11;GMNN
positive regulation of peptide secretion (GO:0002793)	6/35	0.0456657	0.336266	0	0	2.26308	6.9848	FGB;FGA;FGG;EZR;PPIA;PPID
purine nucleobase metabolic process (GO:0006144)	3/11	0.0451832	0.336598	0	0	3.60036	11.1504	MTHFD1;MTHFD1L;SHMT1
negative regulation of binding (GO:0051100)	11/82	0.0447086	0.336999	0	0	1.77091	5.50326	DDX11;GZMA;ID2;ID1;BAX;PARK7;ACTB;AURKB;AES;AURKA;PPP1CA
endonucleolytic cleavage of tricistronic rRNA transcript (SSU-rRNA, 5.8S rRNA, LSU-rRNA) (GO:0000479)	3/11	0.0451832	0.337091	0	0	3.60036	11.1504	NOP14;RRS1;RPSA
positive regulation of intracellular transport (GO:0032388)	7/44	0.0459218	0.337179	0	0	2.10021	6.47036	PLK3;SPAG5;B3GAT3;BAX;BID;KIF20B;OAZ1
positive regulation of cell cycle (GO:0045787)	11/82	0.0447086	0.337497	0	0	1.77091	5.50326	CCND3;CCNB1;HSP90AB1;HMGN5;CDK4;RPL23;CHEK1;CKS2;MIF;CKS1B;CDC25B
T-helper cell differentiation (GO:0042093)	3/11	0.0451832	0.337584	0	0	3.60036	11.1504	PTGER4;HMGB1;BATF
positive regulation of cell proliferation (GO:0008284)	42/424	0.0448951	0.337905	0	0	1.30768	4.05828	CDKN1A;CDC123;CDCA7L;DOT1L;NOP2;KIF14;TTK;FOXM1;TNF;AIF1;TBRG4;HMGN5;MYC;CCL5;PIM1;IL12RB2;SLAMF1;EIF5A;TIPIN;NPM1;PRMT1;RPL23;DHPS;IL18;OSM;CDC7;NAP1L1;MIF;CDC25B;NME1;SAPCD2;IFNG;CDK4;PRC1;ID2;CDK2;S100A6;BIRC5;MVD;SLC25A5;KIF20B;FXN
interleukin-2-mediated signaling pathway (GO:0038110)	3/11	0.0451832	0.338079	0	0	3.60036	11.1504	IL2RA;IL2RB;IL2RG
regulation of leukocyte cell-cell adhesion (GO:1903037)	3/11	0.0451832	0.338576	0	0	3.60036	11.1504	SIT1;CCL5;LAT
positive regulation by host of viral process (GO:0044794)	3/11	0.0451832	0.339073	0	0	3.60036	11.1504	CFL1;PPIB;SMC3
positive regulation of cell cycle phase transition (GO:1901989)	3/11	0.0451832	0.339573	0	0	3.60036	11.1504	NPM1;FAM83D;PHB2
negative regulation of apoptotic process (GO:0043066)	47/485	0.0487009	0.35707	0	0	1.2793	3.86613	BEX3;SET;RPL10;APIP;FHL2;KIF14;PARK7;AATF;PHB2;HSPD1;SOCS2;PIDD1;PRDX5;HMGN5;BAG3;MYC;FIGNL1;APOH;CFL1;NUP62;PIM1;CCL2;RPS27A;BID;BARD1;CDKN2D;PLK3;PRELID1;NPM1;STIL;ANXA1;PLK1;SERPINB9;PA2G4;MIF;ATAD3A;DNAJA1;CD40LG;IL2RB;PPT1;BCL2;CDK1;CD28;PPIF;BIRC5;FXN;MAD2L1
RNA polymerase	5/28	0.0565825	0.357177	0	0	2.35738	6.77052	POLR2D;POLR1D;POLR2F;POLR2G;POLR2J
cellular response to organic cyclic compound (GO:0071407)	16/135	0.0493073	0.360997	0	0	1.5646	4.70895	BLM;H2AFZ;SHMT1;IL18;PDXP;BRCA1;TMEM173;TNF;ACTB;LARP1;RAD51;RUVBL2;CCL5;SPP1;CCL2;EZR
extrinsic apoptotic signaling pathway via death domain receptors (GO:0008625)	5/27	0.0494417	0.361463	0	0	2.44469	7.35108	BAG3;BCL2;BAX;BID;TNF
nicotinamide nucleotide metabolic process (GO:0046496)	7/45	0.0509729	0.366359	0	0	2.05354	6.11228	LDHA;TPI1;PKM;PGAM1;QPRT;PGK1;ALDOA
glucose metabolic process (GO:0006006)	9/64	0.0510474	0.366378	0	0	1.85644	5.5229	TPI1;MDH1;MDH2;PGAM1;POLR2D;PGK1;ENO1;ALDOA;GAPDH
protein polymerization (GO:0051258)	7/45	0.0509729	0.366875	0	0	2.05354	6.11228	FGB;FGA;UBE2C;UBE2S;FGG;CHMP2A;AIF1
mitochondrial membrane organization (GO:0007006)	4/19	0.0508531	0.367049	0	0	2.77923	8.27879	BCL2;PPIF;SLC25A4;TIMM50
mitochondrial gene expression (GO:0140053)	7/45	0.0509729	0.367393	0	0	2.05354	6.11228	LARS2;MRPS15;MRPS24;MRPS11;MRPS12;MRPL12;MRPS7
protein heterotetramerization (GO:0051290)	4/19	0.0508531	0.367569	0	0	2.77923	8.27879	NUDT21;ANXA2;RCC1;S100A10
interleukin-7-mediated signaling pathway (GO:0038111)	4/19	0.0508531	0.36809	0	0	2.77923	8.27879	SOCS2;SOCS1;CISH;IL2RG
regulation of response to DNA damage stimulus (GO:2001020)	6/36	0.0514271	0.368585	0	0	2.20022	6.52935	ANKLE1;MYC;USP1;NSMCE1;RPA2;KMT5A
cellular response to interleukin-7 (GO:0098761)	4/19	0.0508531	0.368613	0	0	2.77923	8.27879	SOCS2;SOCS1;CISH;IL2RG
negative regulation of proteolysis involved in cellular protein catabolic process (GO:1903051)	4/19	0.0508531	0.369137	0	0	2.77923	8.27879	RPL5;RPS7;RPL23;RPL11
negative regulation of phosphate metabolic process (GO:0045936)	4/19	0.0508531	0.369663	0	0	2.77923	8.27879	CDKN2D;CDKN1A;CDKN2C;DYNLL1
negative regulation of lymphocyte activation (GO:0051250)	4/19	0.0508531	0.370191	0	0	2.77923	8.27879	LGALS3;PTPN22;SLA2;LAX1
Transcriptional misregulation in cancer	20/183	0.062375	0.370581	0	0	1.44277	4.00309	CDKN1A;CSF2;CDKN2C;BCL11B;ZBTB16;DOT1L;GZMB;TRAF1;BAIAP3;PLAU;EWSR1;MYC;ID2;NSD2;IL2RB;HIST1H3F;BAX;ITGB7;BCL2A1D;HIST1H3E
positive regulation of chromosome organization (GO:2001252)	4/19	0.0508531	0.370719	0	0	2.77923	8.27879	RTEL1;DDX11;RAD21;GNL3
regulation of mitotic spindle assembly (GO:1901673)	4/19	0.0508531	0.37125	0	0	2.77923	8.27879	PLK1;CHMP2A;SMC1A;SMC3
regulation of programmed cell death (GO:0043067)	28/268	0.0520616	0.372609	0	0	1.37924	4.07611	STK39;BRCA1;CD3E;IKZF3;CLU;TNF;PIDD1;LGALS1;NUP62;RPS27A;BID;GDF11;PRELID1;TNFRSF9;TNFRSF18;RABGGTB;NME1;RSL1D1;PSMC5;LCK;APEX1;STK26;ANP32E;BIRC5;BAX;ANP32B;TARDBP;PPID
Human immunodeficiency virus 1 infection	25/238	0.0603883	0.373421	0	0	1.38669	3.89239	CGAS;CD3G;CD3E;CD3D;TNF;CCNB2;CCNB1;PPP3CC;CHEK1;CFL1;ELOB;BID;APOBEC3;TAP1;TMEM173;CDC25C;BST2;WEE1;FASL;BCL2;CDK1;CYCS;BAX;CD247;CALM1
Retrograde endocannabinoid signaling	17/150	0.0618791	0.374987	0	0	1.49615	4.16314	NDUFA8;FAAH;NDUFB7;NDUFA11;NDUFB10;NDUFB6;NDUFA5;NDUFA12;NDUFB11;NDUFA10;NDUFB3;NDUFA2;NDUFC2;NDUFS8;NDUFS5;NDUFS3;NDUFV2
transcription elongation from RNA polymerase II promoter (GO:0006368)	12/95	0.0548376	0.391928	0	0	1.66754	4.84149	ELOF1;TAF12;POLR2D;POLR2F;ELOB;POLR2G;SSRP1;GTF2F1;GTF2F2;POLR2J;POLR2K;NELFE
positive regulation of transferase activity (GO:0051347)	16/137	0.0550537	0.392922	0	0	1.54176	4.47025	RFC5;CCT2;HSP90AA1;RFC3;HSP90AB1;RFC4;RFC2;DSCC1;PLK1;CHTF18;AURKB;DKC1;MYC;TCP1;NEK2;RPS2
negative regulation of apoptotic signaling pathway (GO:2001234)	9/65	0.0554462	0.39517	0	0	1.82788	5.28684	LGALS3;PRELID1;NDUFS3;PPIF;BCL2;PARK7;SLC25A5;CLU;FXN
regulation of type I interferon production (GO:0032479)	11/85	0.0556046	0.395747	0	0	1.70841	4.93642	ZBP1;NLRC5;ACOD1;POLR2F;PTPN22;ISG15;LRRFIP1;TMEM173;RPS27A;IKBKE;POLR2K
modification-dependent macromolecule catabolic process (GO:0043632)	3/12	0.0569414	0.398044	0	0	3.30033	9.45786	ISG15;NEDD8;RPS27A
establishment of protein localization to mitochondrial membrane (GO:0090151)	3/12	0.0569414	0.39859	0	0	3.30033	9.45786	HSP90AA1;TIMM13;TOMM22
peptidyl-methionine modification (GO:0018206)	3/12	0.0569414	0.399137	0	0	3.30033	9.45786	NAA20;APOA2;APOA1
positive regulation of DNA-dependent DNA replication (GO:2000105)	3/12	0.0569414	0.399686	0	0	3.30033	9.45786	CDT1;CDC7;E2F8
purine nucleoside monophosphate biosynthetic process (GO:0009127)	3/12	0.0569414	0.400237	0	0	3.30033	9.45786	ADSL;IMPDH2;PPAT
positive regulation of fibroblast proliferation (GO:0048146)	5/28	0.0565825	0.400472	0	0	2.35738	6.77052	CDKN1A;CDK4;MYC;S100A6;MIF
tRNA 5'-leader removal (GO:0001682)	3/12	0.0569414	0.400789	0	0	3.30033	9.45786	POP5;SSB;RPP38
protein K11-linked ubiquitination (GO:0070979)	5/28	0.0565825	0.401028	0	0	2.35738	6.77052	FZR1;UBE2C;UBE2S;UBE2T;ANAPC5
polyamine metabolic process (GO:0006595)	3/12	0.0569414	0.401343	0	0	3.30033	9.45786	DHPS;OAZ1;SRM
acute inflammatory response (GO:0002526)	5/28	0.0565825	0.401586	0	0	2.35738	6.77052	CRP;APCS;ITIH4;AHSG;SAA1
positive regulation of multi-organism process (GO:0043902)	6/37	0.0576121	0.401632	0	0	2.14075	6.10976	IFNG;C1QBP;PRF1;MVB12A;ACOD1;CYBA
exit from mitosis (GO:0010458)	3/12	0.0569414	0.401898	0	0	3.30033	9.45786	UBE2C;UBE2S;CHMP2A
cellular response to alcohol (GO:0097306)	5/28	0.0565825	0.402145	0	0	2.35738	6.77052	PTGER4;BLM;LARP1;RAD51;BRCA1
regulation of DNA repair (GO:0006282)	6/37	0.0576121	0.402181	0	0	2.14075	6.10976	PCNA;EYA2;H2AFX;USP1;BRCA1;DEK
DNA ligation involved in DNA repair (GO:0051103)	3/12	0.0569414	0.402454	0	0	3.30033	9.45786	LIG1;HMGB2;HMGB1
cellular defense response (GO:0006968)	8/56	0.058978	0.410593	0	0	1.8859	5.33822	SPN;NCR1;ITK;KLRC2;KLRC3;CD160;PRF1;KLRG1
African trypanosomiasis	6/39	0.0712597	0.415225	0	0	2.03097	5.36466	FASL;IFNG;IL18;APOA1;TNF;KNG1
regulation of cholesterol transport (GO:0032374)	4/20	0.0598911	0.415815	0	0	2.64026	7.43294	ABCA2;APOA2;APOA1;TSPO
regulation of regulatory T cell differentiation (GO:0045589)	4/20	0.0598911	0.416382	0	0	2.64026	7.43294	SOCS1;IFNG;TNFRSF18;IL2RA
nucleic acid-templated transcription (GO:0097659)	10/76	0.0601809	0.416694	0	0	1.73702	4.88171	NUP62;POLR2D;DTX1;POLR2F;POLR2G;RNPS1;BAZ1A;PTMA;POLR2J;POLR2K
negative regulation of extrinsic apoptotic signaling pathway (GO:2001237)	10/76	0.0601809	0.41726	0	0	1.73702	4.88171	FGB;LGALS3;FGA;CSF2;EYA2;FGG;BCL2;PARK7;BRCA1;TNF
regulation of intrinsic apoptotic signaling pathway (GO:2001242)	7/47	0.0620881	0.429317	0	0	1.96615	5.46434	LCK;RACK1;BCL2;NDUFS3;PPIF;BAX;BID
Inflammatory bowel disease (IBD)	8/59	0.0756891	0.432713	0	0	1.79001	4.62023	IL18RAP;IFNG;TBX21;IL18;IL2RG;IL12RB1;TNF;IL12RB2
positive regulation of interleukin-1 secretion (GO:0050716)	5/29	0.0642834	0.442697	0	0	2.27609	6.24662	PANX1;ORM1;SAA1;HMGB1;ORM2
DNA damage checkpoint (GO:0000077)	6/38	0.0642228	0.442877	0	0	2.08442	5.72256	BRIP1;DOT1L;CHEK1;H2AFX;CLSPN;RAD9A
DNA-templated transcription, elongation (GO:0006354)	13/108	0.0645466	0.443313	0	0	1.58905	4.35458	ELOF1;TAF12;SSRP1;GTF2F1;GTF2F2;TAF1D;POLR2D;POLR2F;ELOB;POLR2G;POLR2J;POLR2K;NELFE
regulation of cellular amide metabolic process (GO:0034248)	6/38	0.0642228	0.443476	0	0	2.08442	5.72256	CYFIP2;RBM3;CDC123;RPL10;PGAM1;NOLC1
negative regulation of hydrolase activity (GO:0051346)	13/108	0.0645466	0.44391	0	0	1.58905	4.35458	APCS;RCC2;PAM16;ATPIF1;APOA2;KNL1;RRP1B;PKMYT1;SYTL2;KLRK1;PPIF;VCPKMT;PPP1R12C
negative regulation of protein binding (GO:0032091)	9/67	0.0649617	0.445564	0	0	1.77331	4.84816	DDX11;BAX;PARK7;GTSE1;ACTB;AURKB;AES;AURKA;PPP1CA
regulation of MHC class I biosynthetic process (GO:0045343)	2/6	0.0700812	0.450409	0	0	4.40044	11.6968	HSPH1;NLRC5
positive regulation of podosome assembly (GO:0071803)	2/6	0.0700812	0.450977	0	0	4.40044	11.6968	CSF2;TNF
protein localization to nuclear envelope (GO:0090435)	2/6	0.0700812	0.451546	0	0	4.40044	11.6968	PLK1;NUTF2
negative regulation of mRNA catabolic process (GO:1902373)	2/6	0.0700812	0.452117	0	0	4.40044	11.6968	PKP3;PABPC1
positive regulation of cellular extravasation (GO:0002693)	2/6	0.0700812	0.452689	0	0	4.40044	11.6968	THY1;CCR2
positive regulation of interferon-gamma secretion (GO:1902715)	2/6	0.0700812	0.453263	0	0	4.40044	11.6968	CD2;PTPN22
IL-17 signaling pathway	11/91	0.0823536	0.453693	0	0	1.59576	3.9842	CXCL10;HSP90AA1;CSF2;HSP90AB1;IFNG;TRAF4;CCL7;CCL2;ANAPC5;TNF;IKBKE
regulation of natural killer cell proliferation (GO:0032817)	2/6	0.0700812	0.453838	0	0	4.40044	11.6968	IL18;PTPN22
positive regulation of megakaryocyte differentiation (GO:0045654)	2/6	0.0700812	0.454415	0	0	4.40044	11.6968	TESC;HMGB2
monoubiquitinated protein deubiquitination (GO:0035520)	2/6	0.0700812	0.454993	0	0	4.40044	11.6968	USP7;USP1
response to UV (GO:0009411)	12/98	0.0664679	0.455283	0	0	1.61649	4.38236	CDKN2D;NPM1;PCNA;RUVBL2;MYC;POLD1;PCLAF;USP1;RPL26;DTL;RAD18;AURKB
regulation of T-helper 17 cell lineage commitment (GO:2000328)	2/6	0.0700812	0.455573	0	0	4.40044	11.6968	TBX21;IL12RB1
folic acid-containing compound biosynthetic process (GO:0009396)	2/6	0.0700812	0.456154	0	0	4.40044	11.6968	DHFR;ATPIF1
NF-kappa B signaling pathway	12/102	0.0843189	0.456225	0	0	1.5531	3.84104	PIDD1;ZAP70;CD40LG;TNFSF14;PLAU;LCK;CSNK2B;BCL2;BCL2A1D;TRAF1;TNF;LAT
positive regulation of protein import into nucleus, translocation (GO:0033160)	2/6	0.0700812	0.456736	0	0	4.40044	11.6968	IFNG;TMEM173
positive regulation of phagocytosis (GO:0050766)	6/39	0.0712597	0.456832	0	0	2.03097	5.36466	C3;AHSG;CCL2;CYBA;TNF;LYAR
Cytokine-cytokine receptor interaction	29/292	0.0814186	0.456849	0	0	1.31109	3.28841	CSF2;IL27;CXCR6;IL2RG;TNF;IL18RAP;CCL8;CCL7;CXCR3;CCL5;CCL2;IL12RB1;CCR2;IL12RB2;CCL24;GDF11;TNFSF14;TNFRSF9;TNFRSF18;IL18;OSM;PPBP;CXCL10;CD40LG;FASL;IFNG;IL2RA;IL2RB;XCL1
regulation of response to wounding (GO:1903034)	2/6	0.0700812	0.45732	0	0	4.40044	11.6968	PLAU;SRSF6
regulation of alternative mRNA splicing, via spliceosome (GO:0000381)	6/39	0.0712597	0.457407	0	0	2.03097	5.36466	RBM8A;MAGOH;RNPS1;HNRNPA1;SRSF6;NSRP1
regulation of protein localization to cell cortex (GO:1904776)	2/6	0.0700812	0.457906	0	0	4.40044	11.6968	GPSM2;SAPCD2
inflammatory response (GO:0006954)	26/252	0.0669656	0.458077	0	0	1.36204	3.68238	PTGER4;CRP;ORM1;GPR68;HMGB1;AIF1;TNF;PRDX5;IL18RAP;CCL8;CCL7;CCL5;CCL2;KLRG1;CCL24;ANXA1;TNFRSF9;TNFRSF18;IL18;CYBA;PPBP;CXCL10;CD40LG;IL2RA;XCL1;LAT
aromatic compound catabolic process (GO:0019439)	2/6	0.0700812	0.458493	0	0	4.40044	11.6968	PON1;PDXP
membrane raft assembly (GO:0001765)	2/6	0.0700812	0.459082	0	0	4.40044	11.6968	ANXA2;S100A10
exit from host cell (GO:0035891)	2/6	0.0700812	0.459672	0	0	4.40044	11.6968	PPIA;PPID
positive regulation of vesicle fusion (GO:0031340)	2/6	0.0700812	0.460263	0	0	4.40044	11.6968	ANXA1;ANXA2
response to DNA damage checkpoint signaling (GO:0072423)	2/6	0.0700812	0.460856	0	0	4.40044	11.6968	EME1;SMC1A
negative regulation of cytokinesis (GO:0032466)	2/6	0.0700812	0.461451	0	0	4.40044	11.6968	AURKB;E2F8
negative regulation of necroptotic process (GO:0060546)	2/6	0.0700812	0.462047	0	0	4.40044	11.6968	SLC25A4;YBX3
negative regulation of type I interferon-mediated signaling pathway (GO:0060339)	2/6	0.0700812	0.462645	0	0	4.40044	11.6968	NLRC5;PTPN2
regulation of nuclear cell cycle DNA replication (GO:0033262)	2/6	0.0700812	0.463244	0	0	4.40044	11.6968	TIPIN;CDC7
negative regulation of stress-activated protein kinase signaling cascade (GO:0070303)	2/6	0.0700812	0.463845	0	0	4.40044	11.6968	MYC;FOXM1
nuclear envelope organization (GO:0006998)	5/30	0.0725411	0.463882	0	0	2.20022	5.7725	NUP93;ANKLE1;REEP4;PLK1;CHMP2A
positive regulation of ATP biosynthetic process (GO:2001171)	2/6	0.0700812	0.464448	0	0	4.40044	11.6968	TMSB4X;ENO1
ATP-dependent chromatin remodeling (GO:0043044)	5/30	0.0725411	0.464464	0	0	2.20022	5.7725	NASP;MBD2;ANP32E;ANP32B;ACTB
lipoprotein metabolic process (GO:0042157)	2/6	0.0700812	0.465052	0	0	4.40044	11.6968	APOA2;APOA1
positive regulation of protein complex assembly (GO:0031334)	11/88	0.0681362	0.46546	0	0	1.65017	4.43275	GBP5;CDT1;SLF1;CSF2;IFNG;RPA3;RPA1;RPA2;BAX;BID;TNF
viral release from host cell (GO:0019076)	2/6	0.0700812	0.465657	0	0	4.40044	11.6968	PPIA;PPID
SRP-dependent cotranslational protein targeting to membrane, translocation (GO:0006616)	2/6	0.0700812	0.466264	0	0	4.40044	11.6968	SRP19;SEC61B
regulation of lymphocyte apoptotic process (GO:0070228)	2/6	0.0700812	0.466873	0	0	4.40044	11.6968	LGALS3;CD3G
DNA damage response, signal transduction by p53 class mediator resulting in transcription of p21 class mediator (GO:0006978)	3/13	0.0699839	0.467445	0	0	3.04646	8.10202	RPS27L;BRCA1;FOXM1
histone-serine phosphorylation (GO:0035404)	2/6	0.0700812	0.467483	0	0	4.40044	11.6968	VRK1;AURKB
viral translation (GO:0019081)	3/13	0.0699839	0.468058	0	0	3.04646	8.10202	SSB;EIF3G;EIF3A
chromatin assembly or disassembly (GO:0006333)	3/13	0.0699839	0.468672	0	0	3.04646	8.10202	CHAF1B;CHAF1A;HIRIP3
response to iron ion (GO:0010039)	3/13	0.0699839	0.469288	0	0	3.04646	8.10202	BCL2;HAMP;FXN
regulation of transcription initiation from RNA polymerase II promoter (GO:0060260)	3/13	0.0699839	0.469905	0	0	3.04646	8.10202	PAXIP1;SUB1;GTF2F2
diacylglycerol metabolic process (GO:0046339)	3/13	0.0699839	0.470524	0	0	3.04646	8.10202	PGS1;DGKD;APOA2
regulation of fibrinolysis (GO:0051917)	3/13	0.0699839	0.471145	0	0	3.04646	8.10202	APOH;F2;HRG
B cell activation involved in immune response (GO:0002312)	3/13	0.0699839	0.471768	0	0	3.04646	8.10202	CD40LG;EXOSC3;BATF
negative regulation of hemostasis (GO:1900047)	3/13	0.0699839	0.472392	0	0	3.04646	8.10202	VTN;APOH;KNG1
regulation of granulocyte chemotaxis (GO:0071622)	3/13	0.0699839	0.473017	0	0	3.04646	8.10202	KARS;CCL5;KIF20B
protein-DNA complex disassembly (GO:0032986)	4/21	0.0697199	0.473112	0	0	2.51454	6.69689	SET;RPL23;MYC;HMGA1
phospholipid transport (GO:0015914)	8/58	0.0698333	0.473253	0	0	1.82087	4.84651	PRELID1;ATP8B4;ATP8B2;APOA2;APOA1;ATP10A;MFSD2A;PRELID3B
negative regulation of inflammatory response (GO:0050728)	10/78	0.0694108	0.473534	0	0	1.69248	4.51504	PTGER4;APCS;RPS19;SAA1;ACOD1;APOA1;NLRC3;GATA3;F2;PTPN2
positive regulation of histone H3-K4 methylation (GO:0051571)	3/13	0.0699839	0.473645	0	0	3.04646	8.10202	DNMT1;PAXIP1;BRCA1
regulation of interleukin-2 production (GO:0032663)	4/21	0.0697199	0.473742	0	0	2.51454	6.69689	ANXA1;TBX21;XCL1;CCR2
positive regulation of translational initiation (GO:0045948)	4/21	0.0697199	0.474374	0	0	2.51454	6.69689	CDC123;CCL5;POLR2D;POLR2G
dendritic cell differentiation (GO:0097028)	4/21	0.0697199	0.475007	0	0	2.51454	6.69689	BATF2;BATF3;CSF2;BATF
antimicrobial humoral immune response mediated by antimicrobial peptide (GO:0061844)	7/49	0.07457	0.476259	0	0	1.8859	4.89584	RPS19;HIST1H2BK;HMGN2;PGLYRP1;F2;HRG;GAPDH
regulation of inflammatory response (GO:0050727)	18/166	0.0785342	0.50095	0	0	1.43147	3.64197	PTGER4;ANXA1;AHSG;CMA1;SETD6;IL18;ACOD1;APOA1;NLRC3;PARK7;GATA3;USP18;TMSB4X;CCL5;SAA1;XCL1;PTPN2;CCR2
positive regulation of cytokine biosynthetic process (GO:0042108)	6/40	0.0787213	0.501517	0	0	1.9802	5.03335	SPN;APOA2;CD28;IL27;TNF;CCR2
regulation of protein ubiquitination (GO:0031396)	12/101	0.0796015	0.506492	0	0	1.56847	3.96937	DNAJA1;HSP90AA1;PAXIP1;HSP90AB1;CENPX;PINX1;ISG15;PARK7;BRCA1;HSPBP1;CDK5RAP3;CENPS
viral genome replication (GO:0019079)	4/22	0.0803195	0.509156	0	0	2.40024	6.05279	PCBP1;CCL2;CXCR6;DEK
Amyotrophic lateral sclerosis (ALS)	7/52	0.0958544	0.509542	0	0	1.7771	4.16717	PPP3CC;TOMM40;BCL2;BAX;CYCS;BID;TNF
regulation of cytokine production involved in inflammatory response (GO:1900015)	4/22	0.0803195	0.509789	0	0	2.40024	6.05279	GBP5;KARS;NLRC3;F2
negative regulation of response to endoplasmic reticulum stress (GO:1903573)	4/22	0.0803195	0.510424	0	0	2.40024	6.05279	CREB3L1;RACK1;PARK7;CLU
positive regulation of release of sequestered calcium ion into cytosol (GO:0051281)	5/31	0.0813488	0.513131	0	0	2.12925	5.3423	CXCL10;XCL1;THY1;F2;CALM1
negative regulation of extrinsic apoptotic signaling pathway via death domain receptors (GO:1902042)	5/31	0.0813488	0.513766	0	0	2.12925	5.3423	FGB;FGA;FGG;PARK7;BRCA1
negative regulation of tumor necrosis factor superfamily cytokine production (GO:1903556)	5/31	0.0813488	0.514403	0	0	2.12925	5.3423	ORM1;PTPN22;NLRC3;TRIM27;SLAMF1
negative regulation of viral genome replication (GO:0045071)	7/50	0.0813248	0.514889	0	0	1.84818	4.63766	BST2;ISG20;CCL5;MX1;BANF1;ISG15;TNF
regulation of cell growth (GO:0001558)	21/201	0.0832889	0.52472	0	0	1.37924	3.42802	CDKN2D;CDKN1A;CDKN2C;CISH;KIF14;ENO1;ING1;DNPH1;CDK11B;BST2;MAD2L2;SOCS2;PPT1;RACK1;BCL2;NDUFS3;RBBP7;HRG;EXOSC2;FXN;HIST1H1B
ribonucleoside monophosphate biosynthetic process (GO:0009156)	3/14	0.0842318	0.526758	0	0	2.82885	6.9991	ADSL;IMPDH2;PPAT
negative regulation of hydrogen peroxide-induced cell death (GO:1903206)	3/14	0.0842318	0.527405	0	0	2.82885	6.9991	NUP93;RACK1;PARK7
purine-containing compound catabolic process (GO:0072523)	3/14	0.0842318	0.528052	0	0	2.82885	6.9991	NT5C;NUDT1;DNPH1
cellular response to nitrogen compound (GO:1901699)	3/14	0.0842318	0.528702	0	0	2.82885	6.9991	BLM;DDX11;TIMELESS
adaptive immune response based on somatic recombination of immune receptors built from immunoglobulin superfamily domains (GO:0002460)	3/14	0.0842318	0.529353	0	0	2.82885	6.9991	CD8A;IL18;SLA2
regulation of cyclin-dependent protein serine/threonine kinase activity involved in G1/S transition of mitotic cell cycle (GO:0031657)	3/14	0.0842318	0.530006	0	0	2.82885	6.9991	CDKN2D;CDKN2C;CDK4
DNA duplex unwinding (GO:0032508)	6/41	0.0866041	0.540931	0	0	1.9319	4.72622	BLM;RTEL1;RAD51;DDX11;HMGA1;RPS27A
positive regulation of cellular process (GO:0048522)	48/519	0.0871678	0.543787	0	0	1.22093	2.97897	CDC123;ANKLE1;HSP90AB1;CDCA7L;DOT1L;NOP2;KIF14;TTK;FOXM1;DNPH1;TBRG4;HMGN5;RPS19;MYC;CHEK1;LMNA;RACK1;EXOSC2;HIST1H1B;IL12RB2;SLAMF1;EIF5A;TIPIN;NPM1;PRMT1;RPL23;DHPS;NSMCE1;OSM;CDC7;NAP1L1;CDC6;PA2G4;CDC25B;SAPCD2;IFNG;CDK4;PRC1;FASN;CDK2;BCL2;BIRC5;MVD;SLC25A5;KIF20B;EZR;FXN;RAD18
positive regulation of cellular metabolic process (GO:0031325)	11/92	0.0874722	0.545019	0	0	1.57842	3.84571	CDKN1A;PRELID1;ANXA2;UHRF1;CCL5;FASN;APOA2;ACOD1;APOA1;GATA3;F2
positive regulation of autophagy of mitochondrion (GO:1903599)	2/7	0.0932978	0.545359	0	0	3.77181	8.94657	ATPIF1;PARK7
pteridine-containing compound biosynthetic process (GO:0042559)	2/7	0.0932978	0.545985	0	0	3.77181	8.94657	DHFR;ATPIF1
positive regulation of cellular senescence (GO:2000774)	2/7	0.0932978	0.546611	0	0	3.77181	8.94657	HMGA1;EEF1E1
oxygen transport (GO:0015671)	2/7	0.0932978	0.54724	0	0	3.77181	8.94657	MYC;IPCEF1
positive regulation of histone H3-K9 methylation (GO:0051574)	2/7	0.0932978	0.547869	0	0	3.77181	8.94657	INSL6;HIST1H1B
positive regulation of sphingolipid biosynthetic process (GO:0090154)	2/7	0.0932978	0.548501	0	0	3.77181	8.94657	RACK1;TNF
regulation of tyrosine phosphorylation of STAT protein (GO:0042509)	8/61	0.0882587	0.54858	0	0	1.73132	4.20275	CSF2;SOCS1;IFNG;TNFRSF18;CCL5;IL18;OSM;PTPN2
positive regulation of lipid transport (GO:0032370)	2/7	0.0932978	0.549133	0	0	3.77181	8.94657	PRELID1;SPP1
negative regulation of viral life cycle (GO:1903901)	8/61	0.0882587	0.549249	0	0	1.73132	4.20275	BST2;ISG20;APCS;CCL5;MX1;BANF1;ISG15;TNF
axon regeneration (GO:0031103)	2/7	0.0932978	0.549767	0	0	3.77181	8.94657	DHFR;RTN4RL1
microglial cell activation (GO:0001774)	2/7	0.0932978	0.550403	0	0	3.77181	8.94657	CLU;AIF1
malate metabolic process (GO:0006108)	2/7	0.0932978	0.55104	0	0	3.77181	8.94657	MDH1;MDH2
negative regulation of necrotic cell death (GO:0060547)	2/7	0.0932978	0.551678	0	0	3.77181	8.94657	SLC25A4;YBX3
T-helper 1 type immune response (GO:0042088)	2/7	0.0932978	0.552318	0	0	3.77181	8.94657	IL18;HMGB1
regulation of protein heterodimerization activity (GO:0043497)	2/7	0.0932978	0.55296	0	0	3.77181	8.94657	BCL2;BAX
spermidine metabolic process (GO:0008216)	2/7	0.0932978	0.553603	0	0	3.77181	8.94657	DHPS;SRM
establishment of protein localization to organelle (GO:0072594)	8/62	0.0949708	0.55387	0	0	1.7034	4.01011	NUP93;RANBP1;NXT1;NUP107;NUP50;NUP62;NUTF2;RAN
regulation of interleukin-6 production (GO:0032675)	6/42	0.094903	0.554108	0	0	1.8859	4.44111	ORM1;NLRC3;CYBA;TNF;HSPD1;SLAMF1
outer mitochondrial membrane organization (GO:0007008)	2/7	0.0932978	0.554247	0	0	3.77181	8.94657	HSP90AA1;TOMM22
positive regulation of type I interferon-mediated signaling pathway (GO:0060340)	2/7	0.0932978	0.554893	0	0	3.77181	8.94657	ZBP1;NLRC5
positive regulation of macrophage chemotaxis (GO:0010759)	2/7	0.0932978	0.555541	0	0	3.77181	8.94657	KARS;CCL5
negative regulation of T cell cytokine production (GO:0002725)	2/7	0.0932978	0.55619	0	0	3.77181	8.94657	TBX21;XCL1
regulation of calcidiol 1-monooxygenase activity (GO:0060558)	2/7	0.0932978	0.55684	0	0	3.77181	8.94657	IFNG;TNF
G-quadruplex DNA unwinding (GO:0044806)	2/7	0.0932978	0.557492	0	0	3.77181	8.94657	BLM;DDX11
positive regulation of mitotic cell cycle spindle assembly checkpoint (GO:0090267)	2/7	0.0932978	0.558146	0	0	3.77181	8.94657	NDC80;MAD2L1
activation of cysteine-type endopeptidase activity involved in apoptotic process by cytochrome c (GO:0008635)	2/7	0.0932978	0.558801	0	0	3.77181	8.94657	BAX;CYCS
positive regulation of ceramide biosynthetic process (GO:2000304)	2/7	0.0932978	0.559458	0	0	3.77181	8.94657	RACK1;TNF
negative regulation of transporter activity (GO:0032410)	2/7	0.0932978	0.560116	0	0	3.77181	8.94657	APOA2;PPIF
negative regulation of endopeptidase activity (GO:0010951)	10/83	0.0962164	0.560494	0	0	1.59052	3.72366	VTN;AHSG;SERPINA10;SERPING1;ANXA8;SERPINB9;CST7;HRG;GAPDH;KNG1
V(D)J recombination (GO:0033151)	2/7	0.0932978	0.560776	0	0	3.77181	8.94657	HMGB2;HMGB1
TOR signaling (GO:0031929)	4/23	0.0916645	0.560868	0	0	2.29588	5.48628	PRR5;LARP1;RPS6;GATA3
regulation of nitric oxide biosynthetic process (GO:0045428)	5/32	0.0906967	0.561	0	0	2.06271	4.95098	HSP90AA1;HSP90AB1;IFNG;CLU;TNF
negative regulation of axon regeneration (GO:0048681)	2/7	0.0932978	0.561437	0	0	3.77181	8.94657	RTN4RL1;KLK8
positive regulation of protein oligomerization (GO:0032461)	4/23	0.0916645	0.561542	0	0	2.29588	5.48628	RACK1;BAX;BID;CLU
positive regulation of telomere maintenance (GO:0032206)	5/32	0.0906967	0.561681	0	0	2.06271	4.95098	RTEL1;HNRNPD;NEK2;AURKB;GNL3
regulation of vitamin D biosynthetic process (GO:0060556)	2/7	0.0932978	0.5621	0	0	3.77181	8.94657	IFNG;TNF
regulation of microtubule cytoskeleton organization (GO:0070507)	4/23	0.0916645	0.562216	0	0	2.29588	5.48628	STMN1;SKA3;SKA1;AURKA
positive regulation of T cell differentiation (GO:0045582)	5/32	0.0906967	0.562363	0	0	2.06271	4.95098	ZAP70;SOCS1;TESPA1;GATA3;IL12RB1
regulation of interleukin-23 production (GO:0032667)	2/7	0.0932978	0.562764	0	0	3.77181	8.94657	CSF2;IFNG
positive regulation of monooxygenase activity (GO:0032770)	4/23	0.0916645	0.562893	0	0	2.29588	5.48628	DHFR;IFNG;PARK7;TNF
positive regulation of tumor necrosis factor superfamily cytokine production (GO:1903557)	5/32	0.0906967	0.563048	0	0	2.06271	4.95098	CD2;IFNG;CYBA;MIF;CLU
regulation of histone H3-K9 acetylation (GO:2000615)	2/7	0.0932978	0.56343	0	0	3.77181	8.94657	CHEK1;BRCA1
positive regulation of ion transmembrane transporter activity (GO:0032414)	4/23	0.0916645	0.563571	0	0	2.29588	5.48628	TMSB4X;STK39;GLRX;ATP1B1
positive regulation of macrophage migration (GO:1905523)	2/7	0.0932978	0.564098	0	0	3.77181	8.94657	KARS;CCL5
negative regulation of extrinsic apoptotic signaling pathway in absence of ligand (GO:2001240)	4/23	0.0916645	0.564251	0	0	2.29588	5.48628	CSF2;EYA2;BCL2;TNF
positive regulation of lymphocyte apoptotic process (GO:0070230)	2/7	0.0932978	0.564767	0	0	3.77181	8.94657	PRELID1;CCL5
apoptotic nuclear changes (GO:0030262)	4/23	0.0916645	0.564933	0	0	2.29588	5.48628	TOP2A;HMGB2;HMGB1;CDK5RAP3
negative regulation of protein kinase activity by regulation of protein phosphorylation (GO:0044387)	2/7	0.0932978	0.565438	0	0	3.77181	8.94657	NPM1;CDK5RAP3
negative regulation of signal transduction in absence of ligand (GO:1901099)	4/23	0.0916645	0.565616	0	0	2.29588	5.48628	CSF2;EYA2;BCL2;TNF
regulation of isotype switching (GO:0045191)	2/7	0.0932978	0.56611	0	0	3.77181	8.94657	INSL6;PAXIP1
positive regulation of cell cycle G1/S phase transition (GO:1902808)	4/23	0.0916645	0.5663	0	0	2.29588	5.48628	CDC45;FAM83D;PHB2;AIF1
regulation of T-helper 1 cell differentiation (GO:0045625)	2/7	0.0932978	0.566784	0	0	3.77181	8.94657	ANXA1;IL27
regulation of sterol transport (GO:0032371)	2/7	0.0932978	0.56746	0	0	3.77181	8.94657	APOA1;TSPO
positive regulation of vasoconstriction (GO:0045907)	3/15	0.0995967	0.567868	0	0	2.64026	6.0901	FGB;FGA;FGG
positive regulation of apoptotic cell clearance (GO:2000427)	2/7	0.0932978	0.568137	0	0	3.77181	8.94657	C3;CCL2
septin ring assembly (GO:0000921)	3/15	0.0995967	0.568503	0	0	2.64026	6.0901	ANLN;SEPT6;SEPT1
cellular response to interleukin-18 (GO:0071351)	2/7	0.0932978	0.568815	0	0	3.77181	8.94657	IL18RAP;IL18
endoderm development (GO:0007492)	3/15	0.0995967	0.56914	0	0	2.64026	6.0901	EOMES;DUSP5;DUSP2
interleukin-18-mediated signaling pathway (GO:0035655)	2/7	0.0932978	0.569496	0	0	3.77181	8.94657	IL18RAP;IL18
positive regulation of protein export from nucleus (GO:0046827)	3/15	0.0995967	0.569778	0	0	2.64026	6.0901	BAG3;ANP32B;GTSE1
regulation of cyclic-nucleotide phosphodiesterase activity (GO:0051342)	2/7	0.0932978	0.570178	0	0	3.77181	8.94657	RACK1;CALM1
embryonic cranial skeleton morphogenesis (GO:0048701)	3/15	0.0995967	0.570418	0	0	2.64026	6.0901	MTHFD1L;MTHFD1;EIF4A3
positive regulation of collagen biosynthetic process (GO:0032967)	3/15	0.0995967	0.571058	0	0	2.64026	6.0901	CREB3L1;VIM;F2
microtubule depolymerization (GO:0007019)	3/15	0.0995967	0.571701	0	0	2.64026	6.0901	KIF18B;STMN1;KIF2C
positive regulation of collagen metabolic process (GO:0010714)	3/15	0.0995967	0.572345	0	0	2.64026	6.0901	CREB3L1;VIM;F2
negative regulation of mitochondrion organization (GO:0010823)	5/33	0.100572	0.572789	0	0	2.0002	4.59422	PRELID1;PPIF;SLC25A5;CLU;FXN
positive regulation of interleukin-4 production (GO:0032753)	3/15	0.0995967	0.57299	0	0	2.64026	6.0901	CD40LG;CD28;GATA3
Hepatitis B	17/163	0.111575	0.573006	0	0	1.37682	3.01945	CDKN1A;PCNA;TNF;CCNA2;CCNE2;FASL;CCNE1;CREB3L1;MYC;CDK2;BCL2;CYCS;BIRC5;E2F2;BAX;BID;IKBKE
regulation of macrophage chemotaxis (GO:0010758)	3/15	0.0995967	0.573637	0	0	2.64026	6.0901	KARS;CCL5;MIF
mRNA surveillance pathway	11/96	0.109847	0.573857	0	0	1.51265	3.34094	PNN;NUDT21;NXT1;RBM8A;EIF4A3;MAGOH;PYM1;RNPS1;PABPC1;MAGOHB;PPP1CA
regulation of mitochondrial translation (GO:0070129)	3/15	0.0995967	0.574285	0	0	2.64026	6.0901	TSFM;C1QBP;MPV17L2
positive regulation of acute inflammatory response (GO:0002675)	3/15	0.0995967	0.574934	0	0	2.64026	6.0901	OSM;PARK7;TNF
intra-S DNA damage checkpoint (GO:0031573)	3/15	0.0995967	0.575586	0	0	2.64026	6.0901	TIPIN;EME1;RAD9A
pyrimidine nucleoside metabolic process (GO:0006213)	3/15	0.0995967	0.576238	0	0	2.64026	6.0901	NT5C;ACOD1;ERH
negative regulation of cell aging (GO:0090344)	3/15	0.0995967	0.576892	0	0	2.64026	6.0901	RBL1;MIF;FOXM1
regulation of interleukin-4 production (GO:0032673)	3/15	0.0995967	0.577548	0	0	2.64026	6.0901	CD40LG;CD28;GATA3
pyrimidine nucleoside biosynthetic process (GO:0046134)	3/15	0.0995967	0.578205	0	0	2.64026	6.0901	UCK2;ACOD1;TK1
regulation of protein homooligomerization (GO:0032462)	3/15	0.0995967	0.578863	0	0	2.64026	6.0901	RACK1;BID;CLU
positive regulation of peptidyl-lysine acetylation (GO:2000758)	3/15	0.0995967	0.579523	0	0	2.64026	6.0901	PAXIP1;RUVBL2;BRCA1
JAK-STAT signaling pathway	17/164	0.116185	0.586735	0	0	1.36843	2.94564	CDKN1A;CSF2;CISH;OSM;IL2RG;SOCS2;CCND3;SOCS1;IFNG;MYC;IL2RA;IL2RB;PIM1;BCL2;IL12RB1;PTPN2;IL12RB2
positive regulation of immune effector process (GO:0002699)	4/24	0.103724	0.586814	0	0	2.20022	4.98574	IFNG;RPS19;IL12RB1;CCR2
regulation of cellular senescence (GO:2000772)	4/24	0.103724	0.587465	0	0	2.20022	4.98574	RSL1D1;RBL1;HMGA1;EEF1E1
negative regulation of proteasomal ubiquitin-dependent protein catabolic process (GO:0032435)	4/24	0.103724	0.588118	0	0	2.20022	4.98574	USP7;HSP90AB1;RPL11;PARK7
negative regulation of endothelial cell apoptotic process (GO:2000352)	4/24	0.103724	0.588772	0	0	2.20022	4.98574	FGB;FGA;FGG;GATA3
positive regulation of endopeptidase activity (GO:0010950)	4/24	0.103724	0.589428	0	0	2.20022	4.98574	PRELID1;PSME1;PSME2;MBP
negative regulation of cyclin-dependent protein serine/threonine kinase activity (GO:0045736)	4/24	0.103724	0.590085	0	0	2.20022	4.98574	CDKN2D;CDKN2C;CDK4;PLK1
positive regulation of programmed cell death (GO:0043068)	25/257	0.118353	0.620713	0	0	1.28418	2.74054	TOP2A;PDCD5;HMGB1;TNF;KNG1;HSPD1;PIDD1;FAM162A;C1QBP;RACK1;RPS27A;BID;ECT2;BARD1;GZMA;RPS6;RRP1B;DNAJA1;GZMK;MELK;BAX;RNPS1;HRG;EEF1E1;PPID
negative regulation of T-helper cell differentiation (GO:0045623)	2/8	0.118334	0.621253	0	0	3.30033	7.04371	ANXA1;TBX21
positive regulation of DNA recombination (GO:0045911)	2/8	0.118334	0.621893	0	0	3.30033	7.04371	INSL6;PAXIP1
protein lipoylation (GO:0009249)	2/8	0.118334	0.622534	0	0	3.30033	7.04371	GCSH;POP5
defense response to protozoan (GO:0042832)	2/8	0.118334	0.623177	0	0	3.30033	7.04371	BATF2;BATF
negative regulation of double-strand break repair via homologous recombination (GO:2000042)	2/8	0.118334	0.62382	0	0	3.30033	7.04371	INSL6;PARPBP
regulation of protein secretion (GO:0050708)	12/107	0.110469	0.624277	0	0	1.48052	3.26162	FGB;FGA;IFNG;CCL5;FGG;SAA1;EZR;SLC25A5;TNF;PPIA;SLC25A4;PPID
response to vitamin D (GO:0033280)	2/8	0.118334	0.624466	0	0	3.30033	7.04371	CDKN2D;SPP1
positive regulation of exocytosis (GO:0045921)	5/34	0.11096	0.624975	0	0	1.94137	4.26827	FGB;FGA;IFNG;FGG;CHMP2A
pantothenate metabolic process (GO:0015939)	2/8	0.118334	0.625112	0	0	3.30033	7.04371	PDZD11;FASN
cellular macromolecular complex assembly (GO:0034622)	5/34	0.11096	0.625665	0	0	1.94137	4.26827	FGB;FGA;FGG;CSNK2B;RPL38
regulation of T-helper 2 cell cytokine production (GO:2000551)	2/8	0.118334	0.62576	0	0	3.30033	7.04371	TBX21;XCL1
regulation of insulin receptor signaling pathway (GO:0046626)	5/34	0.11096	0.626358	0	0	1.94137	4.26827	SOCS2;SOCS1;CISH;AHSG;PTPN2
viral mRNA export from host cell nucleus (GO:0046784)	2/8	0.118334	0.626409	0	0	3.30033	7.04371	THOC3;THOC7
peptidyl-lysine monomethylation (GO:0018026)	2/8	0.118334	0.627059	0	0	3.30033	7.04371	SETD6;KMT5A
positive regulation of protein homodimerization activity (GO:0090073)	2/8	0.118334	0.627711	0	0	3.30033	7.04371	TRAF4;PARK7
positive regulation of lipoprotein lipase activity (GO:0051006)	2/8	0.118334	0.628364	0	0	3.30033	7.04371	APOH;APOA1
positive regulation of immune response (GO:0050778)	7/54	0.11172	0.628565	0	0	1.71128	3.75072	SASH3;GBP5;IFNG;CCL5;CD226;IL12RB1;HRG
regulation of T-helper 2 cell differentiation (GO:0045628)	2/8	0.118334	0.629019	0	0	3.30033	7.04371	ANXA1;IL18
regulation of smooth muscle cell apoptotic process (GO:0034391)	2/8	0.118334	0.629675	0	0	3.30033	7.04371	IFNG;APOH
establishment of protein localization to chromatin (GO:0071169)	2/8	0.118334	0.630332	0	0	3.30033	7.04371	RUVBL2;HIST1H1B
regulation of protein ADP-ribosylation (GO:0010835)	2/8	0.118334	0.630991	0	0	3.30033	7.04371	HPF1;IFNG
regulation of defense response (GO:0031347)	9/75	0.112774	0.631014	0	0	1.58416	3.45722	ANXA1;AHSG;CMA1;SETD6;TMSB4X;XCL1;PTPN22;PARK7;USP18
negative regulation of immune response (GO:0050777)	6/44	0.11272	0.631405	0	0	1.80018	3.92952	LGALS3;AMBP;ACOD1;NLRC3;TRIM27;CCR2
heterochromatin assembly (GO:0031507)	2/8	0.118334	0.631651	0	0	3.30033	7.04371	HELLS;HMGA1
positive regulation of transport (GO:0051050)	6/44	0.11272	0.632099	0	0	1.80018	3.92952	C3;ANXA1;ANXA2;SPAG5;PON1;TNF
double-strand break repair via synthesis-dependent strand annealing (GO:0045003)	2/8	0.118334	0.632312	0	0	3.30033	7.04371	RAD51;SWI5
negative regulation of type I interferon production (GO:0032480)	6/44	0.11272	0.632794	0	0	1.80018	3.92952	NLRC5;ACOD1;NLRC3;ISG15;RPS27A;IKBKE
B cell mediated immunity (GO:0019724)	2/8	0.118334	0.632975	0	0	3.30033	7.04371	SLA2;HSPD1
regulation of smooth muscle cell proliferation (GO:0048660)	6/44	0.11272	0.633491	0	0	1.80018	3.92952	IFNG;CCL5;ID2;IL18;TNF;AIF1
negative regulation of centriole replication (GO:0046600)	2/8	0.118334	0.633639	0	0	3.30033	7.04371	CHMP2A;BRCA1
positive regulation of tumor necrosis factor biosynthetic process (GO:0042535)	2/8	0.118334	0.634305	0	0	3.30033	7.04371	SPN;CCR2
protein localization to microtubule cytoskeleton (GO:0072698)	2/8	0.118334	0.634972	0	0	3.30033	7.04371	KIF20B;FAM83D
positive regulation of protein localization to cell surface (GO:2000010)	2/8	0.118334	0.63564	0	0	3.30033	7.04371	HSP90AB1;TNF
regulation of toll-like receptor 2 signaling pathway (GO:0034135)	2/8	0.118334	0.63631	0	0	3.30033	7.04371	ACOD1;CYBA
regulation of endothelial cell apoptotic process (GO:2000351)	5/35	0.121842	0.636397	0	0	1.8859	3.96988	FGB;FGA;CD40LG;FGG;GATA3
T-helper cell lineage commitment (GO:0002295)	2/8	0.118334	0.636981	0	0	3.30033	7.04371	SPN;BATF
protein kinase B signaling (GO:0043491)	5/35	0.121842	0.637049	0	0	1.8859	3.96988	PLK3;CDKN1A;CCL5;CCL2;TNF
positive regulation of spindle checkpoint (GO:0090232)	2/8	0.118334	0.637654	0	0	3.30033	7.04371	NDC80;MAD2L1
negative regulation of tumor necrosis factor production (GO:0032720)	5/35	0.121842	0.637702	0	0	1.8859	3.96988	ORM1;PTPN22;NLRC3;TRIM27;SLAMF1
peptidyl-tyrosine autophosphorylation (GO:0038083)	6/45	0.12222	0.637716	0	0	1.76018	3.69978	ITK;ZAP70;LCK;TXK;GRAP2;SLA2
cellular response to UV-B (GO:0071493)	2/8	0.118334	0.638328	0	0	3.30033	7.04371	CDKN1A;CRIP1
regulation of mitochondrial membrane potential (GO:0051881)	5/35	0.121842	0.638357	0	0	1.8859	3.96988	PRELID1;ATPIF1;BCL2;BAX;PARK7
positive regulation of interleukin-12 production (GO:0032735)	4/25	0.116465	0.638367	0	0	2.11221	4.54161	CD40LG;IFNG;HMGB1;HSPD1
type I interferon signaling pathway (GO:0060337)	8/65	0.116789	0.638773	0	0	1.62478	3.48902	BST2;ISG20;MX1;IRF8;ISG15;IFI35;XAF1;PSMB8
regulation of ATP biosynthetic process (GO:2001169)	2/8	0.118334	0.639003	0	0	3.30033	7.04371	TMSB4X;ENO1
signal transduction in response to DNA damage (GO:0042770)	4/25	0.116465	0.639053	0	0	2.11221	4.54161	MAD2L2;PAXIP1;BID;BATF
cellular response to type I interferon (GO:0071357)	8/65	0.116789	0.639458	0	0	1.62478	3.48902	BST2;ISG20;MX1;IRF8;ISG15;IFI35;XAF1;PSMB8
cardiolipin biosynthetic process (GO:0032049)	2/8	0.118334	0.63968	0	0	3.30033	7.04371	PGS1;PDXP
positive regulation of calcium ion transmembrane transport (GO:1904427)	4/25	0.116465	0.639741	0	0	2.11221	4.54161	CXCL10;XCL1;THY1;F2
DNA repair complex assembly (GO:0090735)	2/8	0.118334	0.640359	0	0	3.30033	7.04371	RAD51;SWI5
protein depolymerization (GO:0051261)	4/25	0.116465	0.640431	0	0	2.11221	4.54161	KIF18B;STMN1;CFL1;KIF2C
lagging strand elongation (GO:0006273)	2/8	0.118334	0.641038	0	0	3.30033	7.04371	POLA1;LIG1
positive regulation of leukocyte mediated cytotoxicity (GO:0001912)	4/25	0.116465	0.641122	0	0	2.11221	4.54161	KLRK1;XCL1;CD226;IL12RB1
regulation of histone H3-K4 methylation (GO:0051569)	3/16	0.115984	0.641243	0	0	2.47525	5.33243	DNMT1;PAXIP1;BRCA1
positive regulation of steroid biosynthetic process (GO:0010893)	2/8	0.118334	0.64172	0	0	3.30033	7.04371	IFNG;TNF
positive regulation of nuclear division (GO:0051785)	4/25	0.116465	0.641814	0	0	2.11221	4.54161	NUP62;NUSAP1;CD28;AURKA
dendritic cell chemotaxis (GO:0002407)	3/16	0.115984	0.641939	0	0	2.47525	5.33243	CCL5;HMGB1;CCR2
translocation of molecules into host (GO:0044417)	2/8	0.118334	0.642402	0	0	3.30033	7.04371	THOC3;THOC7
regulation of centrosome duplication (GO:0010824)	4/25	0.116465	0.642508	0	0	2.11221	4.54161	NPM1;STIL;CCNF;CHMP2A
C21-steroid hormone biosynthetic process (GO:0006700)	3/16	0.115984	0.642636	0	0	2.47525	5.33243	FDXR;TSPO;TSPOAP1
positive regulation of interleukin-8 biosynthetic process (GO:0045416)	2/8	0.118334	0.643086	0	0	3.30033	7.04371	APOA2;TNF
negative regulation of wound healing (GO:0061045)	4/25	0.116465	0.643203	0	0	2.11221	4.54161	APCS;VTN;APOH;KNG1
positive regulation of DNA-templated transcription, initiation (GO:2000144)	3/16	0.115984	0.643334	0	0	2.47525	5.33243	PAXIP1;SUB1;GTF2F2
galactose catabolic process (GO:0019388)	2/8	0.118334	0.643772	0	0	3.30033	7.04371	GALE;GALK1
negative regulation of lipid storage (GO:0010888)	3/16	0.115984	0.644034	0	0	2.47525	5.33243	CRP;TNF;PTPN2
DNA recombinase assembly (GO:0000730)	2/8	0.118334	0.644459	0	0	3.30033	7.04371	RAD51;SWI5
regulation of necroptotic process (GO:0060544)	3/16	0.115984	0.644736	0	0	2.47525	5.33243	RPS27A;YBX3;SLC25A4
positive regulation of isotype switching (GO:0045830)	2/8	0.118334	0.645148	0	0	3.30033	7.04371	INSL6;PAXIP1
positive regulation of G1/S transition of mitotic cell cycle (GO:1900087)	3/16	0.115984	0.645439	0	0	2.47525	5.33243	CDC45;CDC6;AIF1
positive regulation of tissue remodeling (GO:0034105)	2/8	0.118334	0.645838	0	0	3.30033	7.04371	IL18;HRG
negative regulation of DNA replication (GO:0008156)	3/16	0.115984	0.646143	0	0	2.47525	5.33243	GMNN;CDC6;S100A11
regulation of establishment of protein localization to mitochondrion (GO:1903747)	2/8	0.118334	0.646529	0	0	3.30033	7.04371	DNAJA1;ATPIF1
peptidyl-lysine methylation (GO:0018022)	3/16	0.115984	0.64685	0	0	2.47525	5.33243	SETD6;VCPKMT;KMT5A
negative regulation of response to wounding (GO:1903035)	3/16	0.115984	0.647557	0	0	2.47525	5.33243	APCS;RTN4RL1;KLK8
negative regulation of immune effector process (GO:0002698)	3/16	0.115984	0.648267	0	0	2.47525	5.33243	LGALS3;RPS19;C1QBP
negative regulation of translation (GO:0017148)	10/88	0.128336	0.668949	0	0	1.50015	3.07996	DHFR;LARP1;NCL;SHMT1;EIF4A3;RACK1;RPL13A;TYMS;GAPDH;CNOT9
regulation of tumor necrosis factor-mediated signaling pathway (GO:0010803)	7/56	0.128879	0.671091	0	0	1.65017	3.38099	RACK1;APOA1;TRAF1;RPS27A;TNF;PTPN2;TRAIP
cytoskeleton-dependent intracellular transport (GO:0030705)	4/26	0.129847	0.672701	0	0	2.03097	4.14602	TUBA1C;TUBA1B;KIF14;DYNLL1
RNA biosynthetic process (GO:0032774)	4/26	0.129847	0.673384	0	0	2.03097	4.14602	PRMT5;POLA1;TAF12;PRIM1
positive regulation of wound healing (GO:0090303)	4/26	0.129847	0.674069	0	0	2.03097	4.14602	VTN;ANXA1;APOH;F2
regulation of p38MAPK cascade (GO:1900744)	4/26	0.129847	0.674756	0	0	2.03097	4.14602	KARS;PRMT1;PTPN22;EZR
regulation of transcription regulatory region DNA binding (GO:2000677)	4/26	0.129847	0.675444	0	0	2.03097	4.14602	MAD2L2;DOT1L;PARK7;GATA3
positive regulation of focal adhesion assembly (GO:0051894)	3/17	0.133296	0.678174	0	0	2.32964	4.69467	THY1;HRG;S100A10
regulation of cellular protein catabolic process (GO:1903362)	3/17	0.133296	0.67885	0	0	2.32964	4.69467	HSP90AA1;EZR;CDK5RAP3
septin ring organization (GO:0031106)	3/17	0.133296	0.679529	0	0	2.32964	4.69467	ANLN;SEPT6;SEPT1
regulation of collagen biosynthetic process (GO:0032965)	3/17	0.133296	0.680208	0	0	2.32964	4.69467	CREB3L1;VIM;F2
rRNA catabolic process (GO:0016075)	3/17	0.133296	0.680889	0	0	2.32964	4.69467	EXOSC8;EXOSC3;EXOSC2
positive regulation of cellular protein catabolic process (GO:1903364)	3/17	0.133296	0.681571	0	0	2.32964	4.69467	HSP90AA1;ATPIF1;EZR
negative regulation of reactive oxygen species metabolic process (GO:2000378)	3/17	0.133296	0.682255	0	0	2.32964	4.69467	PARK7;BRCA1;AATF
negative regulation of protein modification by small protein conjugation or removal (GO:1903321)	6/46	0.132098	0.682285	0	0	1.72191	3.48551	DNAJA1;RPL5;RPL11;PINX1;ISG15;PARK7
negative regulation of tumor necrosis factor-mediated signaling pathway (GO:0010804)	3/17	0.133296	0.68294	0	0	2.32964	4.69467	APOA1;PTPN2;TRAIP
regulation of fibroblast proliferation (GO:0048145)	6/46	0.132098	0.682977	0	0	1.72191	3.48551	CDKN1A;CDK4;MYC;S100A6;NLRC3;MIF
positive regulation of hormone secretion (GO:0046887)	3/17	0.133296	0.683626	0	0	2.32964	4.69467	FGB;FGA;FGG
pyruvate metabolic process (GO:0006090)	6/46	0.132098	0.683669	0	0	1.72191	3.48551	LDHA;TPI1;PKM;PGAM1;PGK1;ALDOA
negative regulation of interleukin-8 production (GO:0032717)	3/17	0.133296	0.684314	0	0	2.32964	4.69467	ANXA1;TMSB4X;PTPN22
regulation of mitochondrial outer membrane permeabilization involved in apoptotic signaling pathway (GO:1901028)	3/17	0.133296	0.685003	0	0	2.32964	4.69467	BAX;BID;SLC25A5
RNA stabilization (GO:0043489)	3/17	0.133296	0.685694	0	0	2.32964	4.69467	LARP1;DKC1;PABPC1
reverse cholesterol transport (GO:0043691)	3/17	0.133296	0.686386	0	0	2.32964	4.69467	APOA2;APOA1;CLU
natural killer cell activation (GO:0030101)	5/36	0.133199	0.686582	0	0	1.83352	3.6962	CD2;NCR1;KLRK1;SLAMF7;ULBP1
lymphocyte proliferation (GO:0046651)	5/36	0.133199	0.687276	0	0	1.83352	3.6962	HELLS;CD40LG;TNFSF14;BCL2;HSPD1
protein homotetramerization (GO:0051289)	7/57	0.137925	0.701028	0	0	1.62121	3.2117	GBP5;SHMT1;ATPIF1;APIP;TK1;CD247;ALDOA
interleukin-1 beta production (GO:0032611)	2/9	0.144781	0.70498	0	0	2.93363	5.66932	GBP5;CMA1
positive regulation of smooth muscle cell proliferation (GO:0048661)	5/37	0.14501	0.705419	0	0	1.78396	3.44475	CCL5;ID2;IL18;TNF;AIF1
negative regulation of mRNA 3'-end processing (GO:0031441)	2/9	0.144781	0.705653	0	0	2.93363	5.66932	BARD1;NELFE
regulation of morphogenesis of an epithelium (GO:1905330)	2/9	0.144781	0.706328	0	0	2.93363	5.66932	CXCL10;SAPCD2
positive regulation of mitochondrial translation (GO:0070131)	2/9	0.144781	0.707004	0	0	2.93363	5.66932	C1QBP;MPV17L2
regulation of interferon-gamma secretion (GO:1902713)	2/9	0.144781	0.707681	0	0	2.93363	5.66932	CD2;PTPN22
negative regulation of response to reactive oxygen species (GO:1901032)	2/9	0.144781	0.70836	0	0	2.93363	5.66932	NUP93;PARK7
negative regulation of leukocyte chemotaxis (GO:0002689)	2/9	0.144781	0.709039	0	0	2.93363	5.66932	PADI2;MIF
positive regulation of transcription of nuclear large rRNA transcript from RNA polymerase I promoter (GO:1901838)	2/9	0.144781	0.709721	0	0	2.93363	5.66932	NCL;DDX11
negative regulation of NIK/NF-kappaB signaling (GO:1901223)	2/9	0.144781	0.710403	0	0	2.93363	5.66932	TMSB4X;NLRC3
response to vitamin (GO:0033273)	2/9	0.144781	0.711087	0	0	2.93363	5.66932	CDKN2D;SPP1
negative regulation of peptidyl-lysine acetylation (GO:2000757)	2/9	0.144781	0.711772	0	0	2.93363	5.66932	SET;BRCA1
positive regulation of triglyceride lipase activity (GO:0061365)	2/9	0.144781	0.712458	0	0	2.93363	5.66932	APOH;APOA1
positive regulation of macromolecule metabolic process (GO:0010604)	26/276	0.146729	0.713101	0	0	1.2436	2.38669	CRP;RPL5;DNMT1;CSF2;RPL11;PDCD5;HMGB2;PTPN22;BRCA1;PARK7;CD3E;CLU;TNF;HMGN5;MYC;ANXA2;RPS7;RPL23;TESC;SERPINB9;ACTA2;IFNG;ID2;CD28;PKP3;EZR
histone phosphorylation (GO:0016572)	2/9	0.144781	0.713146	0	0	2.93363	5.66932	CCNA2;CDK2
serine family amino acid catabolic process (GO:0009071)	2/9	0.144781	0.713835	0	0	2.93363	5.66932	GCSH;SHMT1
regulation of oxidative stress-induced cell death (GO:1903201)	2/9	0.144781	0.714525	0	0	2.93363	5.66932	STK26;PARK7
integrin-mediated signaling pathway (GO:0007229)	7/58	0.147271	0.715057	0	0	1.59326	3.05186	TXK;RCC2;ITGA2B;APOA1;ITGB7;THY1;LAT
hexose catabolic process (GO:0019320)	2/9	0.144781	0.715217	0	0	2.93363	5.66932	GALE;GALK1
positive regulation of cytokine production involved in inflammatory response (GO:1900017)	2/9	0.144781	0.71591	0	0	2.93363	5.66932	GBP5;KARS
response to interleukin-4 (GO:0070670)	2/9	0.144781	0.716604	0	0	2.93363	5.66932	XCL1;GATA3
regulation of leukocyte activation (GO:0002694)	2/9	0.144781	0.7173	0	0	2.93363	5.66932	LCK;MIF
regulation of methylation-dependent chromatin silencing (GO:0090308)	2/9	0.144781	0.717997	0	0	2.93363	5.66932	DNMT1;UHRF1
negative regulation of lymphocyte apoptotic process (GO:0070229)	2/9	0.144781	0.718696	0	0	2.93363	5.66932	CCL5;AURKB
Vitamin B6 metabolism	2/9	0.144781	0.71916	0	0	2.93363	5.66932	PSAT1;PDXP
regulation of cell-cell adhesion involved in gastrulation (GO:0070587)	2/9	0.144781	0.719395	0	0	2.93363	5.66932	APOA1;MBP
negative regulation of heterotypic cell-cell adhesion (GO:0034115)	2/9	0.144781	0.720097	0	0	2.93363	5.66932	APOA1;MBP
positive regulation of hemostasis (GO:1900048)	2/9	0.144781	0.720799	0	0	2.93363	5.66932	APOH;F2
pinocytosis (GO:0006907)	2/9	0.144781	0.721503	0	0	2.93363	5.66932	AHSG;PPT1
positive regulation of organelle assembly (GO:1902117)	6/47	0.142344	0.722048	0	0	1.68527	3.28546	PLK4;GPSM2;CSF2;SPAG5;NUP62;TNF
peptidyl-arginine methylation (GO:0018216)	2/9	0.144781	0.722208	0	0	2.93363	5.66932	PRMT5;PRMT1
negative regulation of JAK-STAT cascade (GO:0046426)	6/47	0.142344	0.722766	0	0	1.68527	3.28546	SOCS2;PODNL1;SOCS1;CISH;RTN4RL1;PTPN2
negative regulation of histone methylation (GO:0031061)	2/9	0.144781	0.722915	0	0	2.93363	5.66932	DNMT1;BRCA1
peptidyl-amino acid modification (GO:0018193)	2/9	0.144781	0.723623	0	0	2.93363	5.66932	APOA2;APOA1
chylomicron remodeling (GO:0034371)	2/9	0.144781	0.724332	0	0	2.93363	5.66932	APOA2;APOA1
regulation of endoplasmic reticulum unfolded protein response (GO:1900101)	2/9	0.144781	0.725043	0	0	2.93363	5.66932	RACK1;BAX
regulation of integrin activation (GO:0033623)	2/9	0.144781	0.725755	0	0	2.93363	5.66932	PTGER4;KIF14
Viral carcinogenesis	22/229	0.148643	0.726432	0	0	1.26825	2.41755	RANBP1;CDKN1A;USP7;HIST1H2BK;TRAF1;CDC20;C3;CCNA2;CCND3;RBL1;PKM;CCNE2;CCNE1;CDK4;CREB3L1;PSMC1;CHEK1;CDK2;CDK1;HIST1H2BE;BAX;HIST1H2BH
negative regulation of tyrosine phosphorylation of STAT protein (GO:0042532)	2/9	0.144781	0.726469	0	0	2.93363	5.66932	SOCS1;PTPN2
positive regulation of cholesterol esterification (GO:0010873)	2/9	0.144781	0.727184	0	0	2.93363	5.66932	APOA2;APOA1
positive regulation of coagulation (GO:0050820)	2/9	0.144781	0.727901	0	0	2.93363	5.66932	APOH;F2
regulation of extrinsic apoptotic signaling pathway in absence of ligand (GO:2001239)	4/27	0.143831	0.728143	0	0	1.95575	3.79243	CSF2;EYA2;BCL2;TNF
cellular response to interleukin-4 (GO:0071353)	2/9	0.144781	0.728618	0	0	2.93363	5.66932	XCL1;GATA3
modulation by host of viral transcription (GO:0043921)	4/27	0.143831	0.728866	0	0	1.95575	3.79243	PSMC3;CCL5;RRP1B;TARDBP
positive regulation of production of molecular mediator of immune response (GO:0002702)	2/9	0.144781	0.729338	0	0	2.93363	5.66932	SASH3;XCL1
negative regulation of phagocytosis (GO:0050765)	2/9	0.144781	0.730058	0	0	2.93363	5.66932	RACK1;HMGB1
negative regulation of cytokine production involved in inflammatory response (GO:1900016)	2/9	0.144781	0.73078	0	0	2.93363	5.66932	NLRC3;F2
endoplasmic reticulum calcium ion homeostasis (GO:0032469)	3/18	0.151431	0.731081	0	0	2.20022	4.15319	BCL2;ATP2A2;BAX
inositol metabolic process (GO:0006020)	2/9	0.144781	0.731504	0	0	2.93363	5.66932	ISYNA1;IMPA2
regulation of smooth muscle cell migration (GO:0014910)	3/18	0.151431	0.731773	0	0	2.20022	4.15319	VTN;PLAU;CCL5
negative regulation of circadian rhythm (GO:0042754)	2/9	0.144781	0.732229	0	0	2.93363	5.66932	SFPQ;SUV39H1
regulation of microtubule polymerization or depolymerization (GO:0031110)	3/18	0.151431	0.732467	0	0	2.20022	4.15319	STMN1;SKA3;SKA1
negative regulation of gene expression (GO:0010629)	54/618	0.151043	0.732674	0	0	1.15351	2.18036	CSF2;SUV39H1;GMNN;EIF4A3;HMGB2;PTPN22;ENO1;PARK7;BRCA1;FOXM1;CD3E;PHB2;TNF;RACK1;KMT5A;TRIM27;LRRFIP1;RPL13A;MIF;AES;SFPQ;RBL1;IFNG;NCL;TIMELESS;BIRC5;XCL1;GAPDH;DNMT1;SET;SHMT1;GATA3;TYMS;LARP1;TBX21;RBBP7;SUZ12;CBX5;CBX3;ZBTB16;MBD2;HMGA1;PA2G4;DHFR;RPS26;CENPF;ID2;ID1;CD28;TARDBP;CNOT9;MPHOSPH8;EZH2;PHF19
regulation of mitochondrial membrane permeability (GO:0046902)	3/18	0.151431	0.733162	0	0	2.20022	4.15319	BCL2;PPIF;SLC25A4
regulation of viral process (GO:0050792)	3/18	0.151431	0.733858	0	0	2.20022	4.15319	APCS;CHMP2A;MVB12A
positive regulation of chemotaxis (GO:0050921)	6/48	0.152942	0.73698	0	0	1.65017	3.09851	CXCL10;TMSB4X;XCL1;PPBP;AIF1;CCR2
intrinsic apoptotic signaling pathway in response to DNA damage (GO:0008630)	6/48	0.152942	0.737677	0	0	1.65017	3.09851	BCL2;RPS27L;BAX;BRCA1;CRIP1;IKBKE
Pyruvate metabolism	5/38	0.15725	0.744481	0	0	1.73702	3.21334	LDHA;PKM;MDH1;MDH2;FH1
Chagas disease (American trypanosomiasis)	11/103	0.156138	0.750951	0	0	1.40985	2.61811	C3;FASL;IFNG;CCL5;CCL2;CD3G;CD247;CD3E;TNF;CD3D;KNG1
Malaria	6/49	0.163877	0.752346	0	0	1.61649	2.92364	KLRA4;CD40LG;IFNG;IL18;CCL2;TNF
positive regulation of protein catabolic process (GO:0045732)	9/81	0.158594	0.754246	0	0	1.46681	2.701	BARD1;PLK3;HSP90AA1;FZR1;IFNG;EZR;TNF;DTL;OAZ1
negative regulation of developmental process (GO:0051093)	8/70	0.158501	0.754507	0	0	1.50872	2.77906	SUZ12;ANXA2;AHSG;ARHGDIB;MIF;GATA3;ANP32B;FOXM1
snRNA transcription from RNA polymerase II promoter (GO:0042795)	8/70	0.158501	0.755212	0	0	1.50872	2.77906	SRRT;POLR2D;POLR2F;POLR2G;GTF2F1;GTF2F2;POLR2J;POLR2K
positive regulation of hydrolase activity (GO:0051345)	17/172	0.157065	0.755423	0	0	1.30478	2.41527	CCL24;HMGB2;APOA1;THY1;ATP1B1;CCL8;CCL7;CCL5;RACK1;XCL1;CCL2;DNAJC9;PFN1;ECT2;CALM1;S100A10;EZH2
positive regulation of innate immune response (GO:0045089)	5/38	0.15725	0.755601	0	0	1.73702	3.21334	ZBP1;GBP5;RPS19;CCL5;NLRC5
snRNA transcription (GO:0009301)	8/70	0.158501	0.755917	0	0	1.50872	2.77906	SRRT;POLR2D;POLR2F;POLR2G;GTF2F1;GTF2F2;POLR2J;POLR2K
aerobic respiration (GO:0009060)	4/28	0.158372	0.756009	0	0	1.8859	3.47536	MDH2;UQCR10;MTFR2;SDHB
positive regulation of protein kinase activity (GO:0045860)	17/172	0.157065	0.756136	0	0	1.30478	2.41527	CDKN1A;STK39;KIF14;CLU;TNF;TPX2;CENPE;TRAF4;IFNG;STK26;CCL5;BAX;CLSPN;ECT2;CALM1;LAT;EZH2
negative regulation of proteasomal protein catabolic process (GO:1901799)	4/28	0.158372	0.756716	0	0	1.8859	3.47536	USP7;HSP90AB1;RPL11;PARK7
cellular response to hydrogen peroxide (GO:0070301)	4/28	0.158372	0.757426	0	0	1.8859	3.47536	PPIF;PARK7;ECT2;FXN
negative regulation of JNK cascade (GO:0046329)	4/28	0.158372	0.758136	0	0	1.8859	3.47536	DNAJA1;AMBP;GPS2;PTPN22
regulation of NIK/NF-kappaB signaling (GO:1901222)	4/28	0.158372	0.758848	0	0	1.8859	3.47536	TMSB4X;PTPN22;NLRC3;TNF
negative regulation of response to DNA damage stimulus (GO:2001021)	4/28	0.158372	0.759561	0	0	1.8859	3.47536	CDKN2D;RTEL1;MIF;CLU
cellular response to ketone (GO:1901655)	4/28	0.158372	0.760276	0	0	1.8859	3.47536	PTGER4;LARP1;SPP1;ACOD1
HIF-1 signaling pathway	11/104	0.163457	0.761959	0	0	1.39629	2.52898	LDHA;CDKN1A;IFNG;RPS6;ENO1B;PGK1;BCL2;ELOB;ENO1;ALDOA;GAPDH
positive regulation of gene expression (GO:0010628)	66/771	0.162041	0.769922	0	0	1.13007	2.05663	RPL5;CSF2;PDCD5;EIF4A3;FHL2;HMGB2;PTPN22;BRCA1;PARK7;FOXM1;CD3E;CLU;TNF;ACTB;CKS1B;RBM3;HMGN5;SFR1;MYC;NUP62;MYBL2;EOMES;RPS7;RPL23;TESC;SERPINB9;EDF1;RUNX3;ACTA2;DNAJC2;KARS;IFNG;CCNE1;CKS2;PKP3;RPL26;EZR;SKAP1;CRP;BLM;DNMT1;RPL11;RPS27L;GATA3;MRPL12;TAF1D;TBX21;SPP1;POLR2F;TASP1;POLR2K;NPM1;ZBTB16;ATAD2;HMGA1;PYM1;DEK;MAD2L2;PSMC5;PHF5A;ID2;CD28;HNRNPD;VIM;RAN;PHF19
regulation of megakaryocyte differentiation (GO:0045652)	6/49	0.163877	0.777199	0	0	1.61649	2.92364	PRMT1;TESC;ITGA2B;HMGB2;DPY30;MYL9
regulation of reactive oxygen species metabolic process (GO:2000377)	6/49	0.163877	0.777922	0	0	1.61649	2.92364	CDKN1A;ACOD1;BRCA1;AATF;FOXM1;F2
regulation of NLRP3 inflammasome complex assembly (GO:1900225)	2/10	0.172283	0.784263	0	0	2.64026	4.64322	GBP5;NLRC3
cellular biogenic amine metabolic process (GO:0006576)	2/10	0.172283	0.784963	0	0	2.64026	4.64322	OAZ1;SRM
positive regulation of alcohol biosynthetic process (GO:1902932)	2/10	0.172283	0.785665	0	0	2.64026	4.64322	IFNG;TNF
phosphatidylglycerol biosynthetic process (GO:0006655)	2/10	0.172283	0.786368	0	0	2.64026	4.64322	PGS1;PDXP
nuclear-transcribed mRNA poly(A) tail shortening (GO:0000289)	4/29	0.173426	0.786662	0	0	1.82087	3.19017	EIF4A1;EIF4A3;PABPC1;CNOT9
positive regulation of calcium ion import (GO:0090280)	2/10	0.172283	0.787072	0	0	2.64026	4.64322	LGALS3;CCL2
negative regulation of epithelial cell apoptotic process (GO:1904036)	4/29	0.173426	0.787362	0	0	1.82087	3.19017	FGB;FGA;FGG;GATA3
negative regulation of response to cytokine stimulus (GO:0060761)	2/10	0.172283	0.787777	0	0	2.64026	4.64322	APOA1;AES
regulation of neutrophil chemotaxis (GO:0090022)	4/29	0.173426	0.788063	0	0	1.82087	3.19017	C1QBP;XCL1;PPBP;KIF20B
positive regulation of type 2 immune response (GO:0002830)	2/10	0.172283	0.788483	0	0	2.64026	4.64322	IL18;XCL1
nucleotide-excision repair, preincision complex assembly (GO:0006294)	4/29	0.173426	0.788765	0	0	1.82087	3.19017	RPA3;RPA1;RPA2;RPS27A
regulation of axon regeneration (GO:0048679)	2/10	0.172283	0.789191	0	0	2.64026	4.64322	RTN4RL1;KLK8
telomeric loop disassembly (GO:0090657)	2/10	0.172283	0.7899	0	0	2.64026	4.64322	BLM;RTEL1
sequestering of actin monomers (GO:0042989)	2/10	0.172283	0.790611	0	0	2.64026	4.64322	TMSB4X;TMSB10
positive regulation of adaptive immune response based on somatic recombination of immune receptors built from immunoglobulin superfamily domains (GO:0002824)	2/10	0.172283	0.791322	0	0	2.64026	4.64322	IL12RB1;CCR2
Cysteine and methionine metabolism	6/50	0.175135	0.792027	0	0	1.58416	2.75992	DNMT1;LDHA;MDH1;MDH2;APIP;SRM
dicarboxylic acid biosynthetic process (GO:0043650)	2/10	0.172283	0.792035	0	0	2.64026	4.64322	MTHFD1L;MTHFD1
chaperone-mediated protein transport (GO:0072321)	2/10	0.172283	0.792749	0	0	2.64026	4.64322	TIMM13;CLU
positive regulation of lipid localization (GO:1905954)	2/10	0.172283	0.793465	0	0	2.64026	4.64322	C3;IKBKE
regulation of cellular protein metabolic process (GO:0032268)	6/50	0.175135	0.793705	0	0	1.58416	2.75992	CYFIP2;RBM3;CDC123;RPL10;UHRF1;NOLC1
regulation of mRNA 3'-end processing (GO:0031440)	2/10	0.172283	0.794181	0	0	2.64026	4.64322	BARD1;NUDT21
regulation of mitochondrial depolarization (GO:0051900)	2/10	0.172283	0.7949	0	0	2.64026	4.64322	BCL2;RACK1
positive regulation of protein ubiquitination (GO:0031398)	9/83	0.175607	0.79514	0	0	1.43147	2.49005	PAXIP1;CENPX;PLK1;BRCA1;RPS2;CLU;HSPBP1;CDK5RAP3;CENPS
negative regulation of intracellular estrogen receptor signaling pathway (GO:0033147)	2/10	0.172283	0.795619	0	0	2.64026	4.64322	BRCA1;CNOT9
telomere maintenance via recombination (GO:0000722)	2/10	0.172283	0.79634	0	0	2.64026	4.64322	SNRNP40;RAD51
negative regulation by host of viral process (GO:0044793)	2/10	0.172283	0.797062	0	0	2.64026	4.64322	CRP;APCS
regulation of podosome assembly (GO:0071801)	2/10	0.172283	0.797785	0	0	2.64026	4.64322	CSF2;TNF
positive regulation of activated T cell proliferation (GO:0042104)	3/19	0.170289	0.797967	0	0	2.08442	3.68996	IL18;HMGB1;IL12RB1
protein-cofactor linkage (GO:0018065)	2/10	0.172283	0.798509	0	0	2.64026	4.64322	GCSH;POP5
negative regulation of double-strand break repair (GO:2000780)	3/19	0.170289	0.798701	0	0	2.08442	3.68996	INSL6;PARPBP;AUNIP
detection of bacterium (GO:0016045)	2/10	0.172283	0.799235	0	0	2.64026	4.64322	PGLYRP2;PGLYRP1
positive regulation of apoptotic process (GO:0043065)	28/307	0.176695	0.799357	0	0	1.20403	2.08698	TOP2A;PDCD5;HMGB1;TNF;KNG1;HSPD1;PIDD1;FAM162A;MYC;C1QBP;RACK1;RPS27A;BID;ECT2;BARD1;GZMA;RPS6;RRP1B;AES;DNAJA1;GZMK;MELK;CYCS;BAX;RNPS1;HRG;EEF1E1;PPID
positive regulation of transcription regulatory region DNA binding (GO:2000679)	3/19	0.170289	0.799435	0	0	2.08442	3.68996	IFNG;PARK7;GATA3
IRES-dependent viral translational initiation (GO:0075522)	2/10	0.172283	0.799963	0	0	2.64026	4.64322	SSB;EIF3A
negative regulation of MAP kinase activity (GO:0043407)	7/61	0.177007	0.80006	0	0	1.51491	2.62316	DNAJA1;DUSP2;RGS14;GPS2;PTPN22;LAX1;CDK5RAP3
positive regulation of adherens junction organization (GO:1903393)	3/19	0.170289	0.800172	0	0	2.08442	3.68996	THY1;HRG;S100A10
positive regulation of T cell apoptotic process (GO:0070234)	2/10	0.172283	0.800691	0	0	2.64026	4.64322	PRELID1;CCL5
DNA double-strand break processing (GO:0000729)	3/19	0.170289	0.800909	0	0	2.08442	3.68996	BARD1;BLM;BRCA1
nuclear pore complex assembly (GO:0051292)	2/10	0.172283	0.801421	0	0	2.64026	4.64322	NUP93;NUP107
regulation of platelet activation (GO:0010543)	3/19	0.170289	0.801648	0	0	2.08442	3.68996	TXK;F2;HRG
chylomicron assembly (GO:0034378)	2/10	0.172283	0.802152	0	0	2.64026	4.64322	APOA2;APOA1
positive regulation of blood coagulation (GO:0030194)	3/19	0.170289	0.802388	0	0	2.08442	3.68996	APOH;F2;HRG
regulation of type I interferon-mediated signaling pathway (GO:0060338)	5/39	0.169896	0.802758	0	0	1.69248	3.00003	ZBP1;HSP90AB1;NLRC5;USP18;PTPN2
positive regulation of intracellular steroid hormone receptor signaling pathway (GO:0033145)	2/10	0.172283	0.802885	0	0	2.64026	4.64322	BUD31;PARK7
positive regulation of toll-like receptor signaling pathway (GO:0034123)	3/19	0.170289	0.80313	0	0	2.08442	3.68996	PTPN22;CYBA;HMGB1
regulation of ERK1 and ERK2 cascade (GO:0070372)	23/247	0.17789	0.80334	0	0	1.22927	2.12245	FGB;CCL24;FGA;RGS14;FGG;APIP;PTPN22;MIF;HMGB1;PHB2;TNF;MARCO;CCL8;KARS;CCL7;GLIPR2;CCL5;XCL1;CCL2;EZR;FAM83D;PTPN2;SLAMF1
regulation of extrinsic apoptotic signaling pathway via death domain receptors (GO:1902041)	5/39	0.169896	0.803502	0	0	1.69248	3.00003	FGB;LGALS3;FGA;FGG;BRCA1
galactose metabolic process (GO:0006012)	2/10	0.172283	0.803619	0	0	2.64026	4.64322	GALE;GALK1
positive regulation of oxidoreductase activity (GO:0051353)	3/19	0.170289	0.803873	0	0	2.08442	3.68996	PARK7;TNF;FXN
positive regulation of reactive oxygen species metabolic process (GO:2000379)	5/39	0.169896	0.804247	0	0	1.69248	3.00003	CRP;CDKN1A;ACOD1;CYBA;F2
gas transport (GO:0015669)	2/10	0.172283	0.804354	0	0	2.64026	4.64322	MYC;IPCEF1
purine ribonucleoside monophosphate metabolic process (GO:0009167)	5/39	0.169896	0.804994	0	0	1.69248	3.00003	ADSL;PPAT;FIGNL1;IMPDH2;ATP1B1
negative regulation of oxidative stress-induced neuron death (GO:1903204)	2/10	0.172283	0.805091	0	0	2.64026	4.64322	RACK1;PARK7
positive regulation of steroid metabolic process (GO:0045940)	2/10	0.172283	0.805829	0	0	2.64026	4.64322	APOA2;APOA1
negative regulation of cellular protein catabolic process (GO:1903363)	2/10	0.172283	0.806568	0	0	2.64026	4.64322	ANXA2;CDK5RAP3
negative regulation of cytokine-mediated signaling pathway (GO:0001960)	5/40	0.182921	0.825327	0	0	1.65017	2.80314	NLRC5;APOA1;PADI2;PTPN2;TRAIP
regulation of peptide hormone secretion (GO:0090276)	8/73	0.186459	0.839064	0	0	1.44672	2.42983	FGB;FGA;IFNG;CCL5;FGG;SLC25A5;TNF;SLC25A4
negative regulation of response to external stimulus (GO:0032102)	11/107	0.186394	0.839512	0	0	1.35715	2.27986	PTGER4;APCS;RTN4RL1;C1QBP;SAA1;ACOD1;APOA1;NLRC3;GATA3;KLK8;PTPN2
regulation of response to external stimulus (GO:0032101)	11/107	0.186394	0.840254	0	0	1.35715	2.27986	ANXA1;AHSG;CMA1;SETD6;TMSB4X;XCL1;PARK7;CALM1;HRG;F2;USP18
positive regulation of type I interferon production (GO:0032481)	7/62	0.187448	0.841291	0	0	1.49047	2.49543	ZBP1;POLR2F;PTPN22;LRRFIP1;TMEM173;POLR2K;HSPD1
regulation of translational initiation (GO:0006446)	7/62	0.187448	0.842032	0	0	1.49047	2.49543	EIF5B;CDC123;NPM1;CCL5;POLR2D;EIF3H;POLR2G
tRNA processing (GO:0008033)	7/62	0.187448	0.842774	0	0	1.49047	2.49543	QTRT1;POP5;SSB;KARS;METTL1;RPP38;AARS
embryonic digestive tract development (GO:0048566)	3/20	0.189771	0.845029	0	0	1.9802	3.29096	PKDCC;ID2;TNF
negative regulation of intracellular protein transport (GO:0090317)	3/20	0.189771	0.845767	0	0	1.9802	3.29096	BARD1;PARK7;RANGAP1
positive regulation of interleukin-2 production (GO:0032743)	3/20	0.189771	0.846506	0	0	1.9802	3.29096	ANXA1;CD28;CCR2
negative regulation of interferon-gamma production (GO:0032689)	3/20	0.189771	0.847247	0	0	1.9802	3.29096	C1QBP;XCL1;HMGB1
'de novo' posttranslational protein folding (GO:0051084)	4/30	0.188947	0.847274	0	0	1.76018	2.93296	CCT2;HSPH1;HSPA14;HSPE1
inactivation of MAPK activity (GO:0000188)	3/20	0.189771	0.847989	0	0	1.9802	3.29096	DUSP2;GPS2;LAX1
covalent chromatin modification (GO:0016569)	3/20	0.189771	0.848732	0	0	1.9802	3.29096	HELLS;MBD2;AURKB
organelle disassembly (GO:1903008)	3/20	0.189771	0.849477	0	0	1.9802	3.29096	PLK3;CDK1;VRK1
hydrogen peroxide metabolic process (GO:0042743)	3/20	0.189771	0.850222	0	0	1.9802	3.29096	PRDX5;CYBA;PARK7
Prostate cancer	10/97	0.198588	0.859603	0	0	1.36096	2.20002	CDKN1A;HSP90AA1;HSP90AB1;CCNE2;PLAU;CCNE1;CREB3L1;CDK2;BCL2;E2F2
myeloid cell activation involved in immune response (GO:0002275)	2/11	0.200527	0.862081	0	0	2.40024	3.85672	KARS;SLAMF1
positive regulation of tumor necrosis factor secretion (GO:1904469)	2/11	0.200527	0.862808	0	0	2.40024	3.85672	ORM1;ORM2
chromatin silencing at rDNA (GO:0000183)	2/11	0.200527	0.863536	0	0	2.40024	3.85672	SUV39H1;MBD2
mesonephros development (GO:0001823)	2/11	0.200527	0.864265	0	0	2.40024	3.85672	ZBTB16;GATA3
negative regulation of nuclear division (GO:0051784)	2/11	0.200527	0.864996	0	0	2.40024	3.85672	CHEK1;FBXO5
regulation of trophoblast cell migration (GO:1901163)	2/11	0.200527	0.865727	0	0	2.40024	3.85672	C1QBP;ARHGDIB
regulation of lipid kinase activity (GO:0043550)	2/11	0.200527	0.866461	0	0	2.40024	3.85672	RBL1;F2
regulation of tumor necrosis factor biosynthetic process (GO:0042534)	2/11	0.200527	0.867195	0	0	2.40024	3.85672	SPN;CCR2
synaptonemal complex organization (GO:0070193)	2/11	0.200527	0.86793	0	0	2.40024	3.85672	SYCE2;TRIP13
Fluid shear stress and atherosclerosis	14/143	0.194878	0.868354	0	0	1.29244	2.11363	TXN1;GSTM3;HSP90AA1;HSP90AB1;ITGA2B;CYBA;TNF;ACTB;ACTG1;IFNG;SUMO2;BCL2;CCL2;CALM1
positive regulation of T-helper cell differentiation (GO:0045624)	2/11	0.200527	0.868667	0	0	2.40024	3.85672	ANXA1;IL18
peptidyl-glutamic acid carboxylation (GO:0017187)	2/11	0.200527	0.869405	0	0	2.40024	3.85672	F10;F2
negative regulation of protein kinase activity (GO:0006469)	11/109	0.202461	0.869661	0	0	1.33224	2.12787	SOCS2;CDKN1A;NPM1;PODNL1;CISH;RTN4RL1;PARK7;TRIM27;THY1;CEP85;CDK5RAP3
Allograft rejection	7/63	0.198134	0.870065	0	0	1.46681	2.3745	CD40LG;IFNG;FASL;PRF1;CD28;GZMB;TNF
regulation of mRNA polyadenylation (GO:1900363)	2/11	0.200527	0.870144	0	0	2.40024	3.85672	NUDT21;NELFE
protein carboxylation (GO:0018214)	2/11	0.200527	0.870885	0	0	2.40024	3.85672	F10;F2
telomere maintenance via telomere trimming (GO:0090737)	2/11	0.200527	0.871627	0	0	2.40024	3.85672	BLM;EXO1
peptide transport (GO:0015833)	5/41	0.196298	0.87181	0	0	1.60992	2.62114	CENPF;PPT1;TAP1;CD3G;ABCB9
methylation-dependent chromatin silencing (GO:0006346)	2/11	0.200527	0.87237	0	0	2.40024	3.85672	HELLS;MBD2
negative regulation of STAT cascade (GO:1904893)	5/41	0.196298	0.872569	0	0	1.60992	2.62114	SOCS2;PODNL1;SOCS1;CISH;RTN4RL1
glycerol metabolic process (GO:0006071)	2/11	0.200527	0.873114	0	0	2.40024	3.85672	TPI1;PGP
regulation of phagocytosis (GO:0050764)	5/41	0.196298	0.87333	0	0	1.60992	2.62114	AHSG;RACK1;CYBA;TNF;LYAR
t-circle formation (GO:0090656)	2/11	0.200527	0.87386	0	0	2.40024	3.85672	BLM;EXO1
positive regulation of chondrocyte differentiation (GO:0032332)	2/11	0.200527	0.874607	0	0	2.40024	3.85672	PKDCC;ZBTB16
regulation of cholesterol esterification (GO:0010872)	2/11	0.200527	0.875355	0	0	2.40024	3.85672	APOA2;APOA1
cellular response to interferon-beta (GO:0035458)	2/11	0.200527	0.876104	0	0	2.40024	3.85672	CDC34;ACOD1
cytoplasmic mRNA processing body assembly (GO:0033962)	2/11	0.200527	0.876855	0	0	2.40024	3.85672	LSM4;LSM3
response to sterol (GO:0036314)	2/11	0.200527	0.877607	0	0	2.40024	3.85672	ABCA2;PMVK
regulation of nuclear-transcribed mRNA poly(A) tail shortening (GO:0060211)	2/11	0.200527	0.87836	0	0	2.40024	3.85672	POLR2G;PABPC1
synaptonemal complex assembly (GO:0007130)	2/11	0.200527	0.879115	0	0	2.40024	3.85672	SYCE2;TRIP13
negative regulation of cell-cell adhesion (GO:0022408)	4/31	0.204888	0.879345	0	0	1.7034	2.70038	MAD2L2;APOA1;MBP;FXYD5
response to tumor necrosis factor (GO:0034612)	10/97	0.198588	0.879684	0	0	1.36096	2.20002	CCL24;CCL8;CCL7;CCL5;ACOD1;XCL1;CCL2;GATA3;BRCA1;YBX3
negative regulation of histone acetylation (GO:0035067)	2/11	0.200527	0.879871	0	0	2.40024	3.85672	SET;BRCA1
positive regulation of secretion by cell (GO:1903532)	6/52	0.198545	0.880258	0	0	1.52323	2.46266	FGB;FGA;FGG;EZR;PPIA;PPID
regulation of ceramide biosynthetic process (GO:2000303)	2/11	0.200527	0.880628	0	0	2.40024	3.85672	RACK1;TNF
positive regulation of cell-substrate adhesion (GO:0010811)	6/52	0.198545	0.881024	0	0	1.52323	2.46266	FGB;FGA;C1QBP;FGG;APOA1;S100A10
positive regulation of actin filament depolymerization (GO:0030836)	2/11	0.200527	0.881387	0	0	2.40024	3.85672	CARMIL2;PDXP
response to axon injury (GO:0048678)	2/11	0.200527	0.882146	0	0	2.40024	3.85672	DHFR;RTN4RL1
rRNA base methylation (GO:0070475)	2/11	0.200527	0.882908	0	0	2.40024	3.85672	EMG1;NOP2
regulation of hemopoiesis (GO:1903706)	2/11	0.200527	0.88367	0	0	2.40024	3.85672	LGALS3;CSF2
negative regulation of phosphorylation (GO:0042326)	8/75	0.206181	0.884153	0	0	1.40814	2.22345	CDKN2D;CDKN1A;CDKN2C;PPIF;PARK7;DYNLL1;TARDBP;CDK5RAP3
positive regulation of nuclear-transcribed mRNA poly(A) tail shortening (GO:0060213)	2/11	0.200527	0.884434	0	0	2.40024	3.85672	POLR2G;PABPC1
negative regulation of JUN kinase activity (GO:0043508)	2/11	0.200527	0.885199	0	0	2.40024	3.85672	DNAJA1;PTPN22
negative regulation of leukocyte cell-cell adhesion (GO:1903038)	2/11	0.200527	0.885965	0	0	2.40024	3.85672	PTPN22;LAX1
intracellular protein transmembrane transport (GO:0065002)	2/11	0.200527	0.886733	0	0	2.40024	3.85672	SRP19;SEC61B
formation of extrachromosomal circular DNA (GO:0001325)	2/11	0.200527	0.887502	0	0	2.40024	3.85672	BLM;EXO1
histone modification (GO:0016570)	10/98	0.207273	0.888088	0	0	1.34707	2.11992	CCNA2;PRMT1;UHRF1;EYA2;RUVBL2;RUVBL1;CDK2;PADI2;AURKB;EZH2
ERK1 and ERK2 cascade (GO:0070371)	3/21	0.20978	0.888388	0	0	1.8859	2.94521	PTGER4;KARS;MYC
positive regulation of lipid metabolic process (GO:0045834)	3/21	0.20978	0.889125	0	0	1.8859	2.94521	APOA2;APOA1;F2
cellular response to alkaloid (GO:0071312)	3/21	0.20978	0.889865	0	0	1.8859	2.94521	BLM;RAD51;TNF
positive regulation of establishment of protein localization to mitochondrion (GO:1903749)	11/110	0.210713	0.890123	0	0	1.32013	2.05579	UGCG;PSMB7;PPP3CC;TFDP1;MIS18A;RUVBL1;BCL2;GZMB;SAE1;DYNLL1;BID
negative regulation of viral process (GO:0048525)	3/21	0.20978	0.890605	0	0	1.8859	2.94521	CRP;APCS;TRIM27
positive regulation of tyrosine phosphorylation of STAT protein (GO:0042531)	6/53	0.210663	0.89065	0	0	1.49449	2.32766	CSF2;IFNG;TNFRSF18;CCL5;IL18;OSM
nucleotide-excision repair, preincision complex stabilization (GO:0006293)	3/21	0.20978	0.891346	0	0	1.8859	2.94521	RPA3;RPA1;RPA2
positive regulation of protein import into nucleus (GO:0042307)	6/53	0.210663	0.891388	0	0	1.49449	2.32766	NUP93;IFNG;BAG3;TMEM173;F2;ECT2
regulation of macrophage activation (GO:0043030)	3/21	0.20978	0.892089	0	0	1.8859	2.94521	KARS;MIF;HSPD1
positive regulation of histone acetylation (GO:0035066)	3/21	0.20978	0.892833	0	0	1.8859	2.94521	PAXIP1;RUVBL2;BRCA1
negative regulation of cell proliferation (GO:0008285)	32/363	0.20856	0.892854	0	0	1.16375	1.82422	CDKN1A;TES;PDCD5;PINX1;NLRC3;GATA3;AIF1;MYC;LMNA;NUP62;POLR2D;S100A11;HIST1H2AC;HIST1H2AB;CDKN2D;NPM1;CDKN2C;TESC;OSM;HMGA1;CDC6;RUNX3;NME1;TFDP1;KARS;IFNG;ID2;CSNK2B;HRG;EEF1E1;PTPN2;CDKN3
positive regulation of endocytosis (GO:0045807)	7/64	0.20905	0.893454	0	0	1.44389	2.25995	VTN;AHSG;PPT1;CYBA;CLU;TNF;LYAR
phospholipid translocation (GO:0045332)	3/21	0.20978	0.893579	0	0	1.8859	2.94521	ATP8B4;ATP8B2;ATP10A
positive regulation of JAK-STAT cascade (GO:0046427)	7/64	0.20905	0.894203	0	0	1.44389	2.25995	CSF2;IFNG;TNFRSF18;CCL5;IL18;OSM;F2
positive regulation of T cell mediated immunity (GO:0002711)	3/21	0.20978	0.894325	0	0	1.8859	2.94521	XCL1;IL12RB1;HSPD1
regulation of cardiac muscle contraction by calcium ion signaling (GO:0010882)	3/21	0.20978	0.895073	0	0	1.8859	2.94521	ATP2A2;ATP1B1;CALM1
GTP metabolic process (GO:0046039)	3/21	0.20978	0.895822	0	0	1.8859	2.94521	IMPDH2;GIMAP7;RAN
positive regulation of apoptotic signaling pathway (GO:2001235)	8/76	0.216339	0.912379	0	0	1.38961	2.12737	FAM162A;LCK;PDCD5;RACK1;PPIF;BCL2;BAX;BID
response to interleukin-1 (GO:0070555)	8/76	0.216339	0.913134	0	0	1.38961	2.12737	CCL24;CCL8;CCL7;CCL5;ACOD1;XCL1;CCL2;AES
regulation of JAK-STAT cascade (GO:0046425)	7/65	0.220185	0.926303	0	0	1.42168	2.15141	SOCS2;PODNL1;SOCS1;CISH;RTN4RL1;CCL5;DOT1L
regulation of myeloid cell differentiation (GO:0045637)	7/65	0.220185	0.927067	0	0	1.42168	2.15141	LGALS3;CSF2;PRMT1;ZBTB16;ITGA2B;DPY30;MYL9
positive regulation of protein modification by small protein conjugation or removal (GO:1903322)	7/65	0.220185	0.927833	0	0	1.42168	2.15141	PAXIP1;CENPX;BRCA1;HSPBP1;CDK5RAP3;GNL3;CENPS
phosphatidylcholine biosynthetic process (GO:0006656)	4/32	0.221201	0.928279	0	0	1.65017	2.48958	CSNK2B;APOA2;APOA1;MFSD2A
regulation of proteasomal ubiquitin-dependent protein catabolic process (GO:0032434)	9/88	0.221475	0.928666	0	0	1.35014	2.03526	USP7;HSP90AB1;SUMO2;RPL11;PLK1;RACK1;PARK7;CLU;HSPBP1
positive regulation of calcium ion transport into cytosol (GO:0010524)	4/32	0.221201	0.929043	0	0	1.65017	2.48958	CXCL10;XCL1;THY1;F2
purine ribonucleoside triphosphate metabolic process (GO:0009205)	4/32	0.221201	0.929808	0	0	1.65017	2.48958	FIGNL1;ATP1B1;GIMAP7;RAN
activation of phospholipase C activity (GO:0007202)	3/22	0.230221	0.930918	0	0	1.80018	2.64395	ITK;TXK;S1PR4
lipid translocation (GO:0034204)	3/22	0.230221	0.931656	0	0	1.80018	2.64395	ATP8B4;ATP8B2;ATP10A
regulation of calcium ion import (GO:0090279)	3/22	0.230221	0.932395	0	0	1.80018	2.64395	LGALS3;CCL2;TRIM27
regulation of natural killer cell mediated cytotoxicity (GO:0042269)	3/22	0.230221	0.933136	0	0	1.80018	2.64395	NCR1;KLRK1;CD226
positive regulation of response to stimulus (GO:0048584)	6/54	0.223031	0.933657	0	0	1.46681	2.20087	ANKLE1;MYC;NSMCE1;HMGA1;GATA3;EEF1E1
positive regulation of phosphatase activity (GO:0010922)	3/22	0.230221	0.933878	0	0	1.80018	2.64395	HSP90AB1;IFNG;CALM1
transcription initiation from RNA polymerase II promoter (GO:0006367)	15/160	0.23121	0.934176	0	0	1.23762	1.81241	CDKN1A;TAF12;MAZ;GTF2F1;GTF2F2;CCNB1;CDK4;POLR2D;CDK1;E2F2;POLR2F;BAX;POLR2G;POLR2J;POLR2K
negative regulation of cellular component organization (GO:0051129)	6/54	0.223031	0.934423	0	0	1.46681	2.20087	LGALS3;CARMIL2;APOA2;RPL13A;APOA1;TNF
ncRNA catabolic process (GO:0034661)	3/22	0.230221	0.934621	0	0	1.80018	2.64395	EXOSC8;EXOSC3;EXOSC2
cellular response to light stimulus (GO:0071482)	7/66	0.231525	0.934708	0	0	1.40014	2.0485	NPM1;PCNA;RUVBL2;MYC;POLD1;RPL26;AURKB
regulation of protein kinase activity (GO:0045859)	14/147	0.223567	0.935132	0	0	1.25727	1.88345	CDKN1A;CISH;PARK7;THY1;TNF;SOCS2;CENPE;PODNL1;TRAF4;RTN4RL1;TRIM27;CEP85;ECT2;LAT
negative regulation of GTPase activity (GO:0034260)	3/22	0.230221	0.935365	0	0	1.80018	2.64395	KLRK1;RCC2;RRP1B
response to hydrogen peroxide (GO:0042542)	5/43	0.223999	0.935405	0	0	1.53504	2.29659	STK26;PPIF;PARK7;ECT2;FXN
C21-steroid hormone metabolic process (GO:0008207)	3/22	0.230221	0.93611	0	0	1.80018	2.64395	FDXR;TSPO;TSPOAP1
negative regulation of DNA metabolic process (GO:0051053)	5/43	0.223999	0.936172	0	0	1.53504	2.29659	BLM;RTEL1;GMNN;CDC6;S100A11
protein complex localization (GO:0031503)	3/22	0.230221	0.936857	0	0	1.80018	2.64395	BIRC5;IFT27;EZR
negative regulation of macromolecule metabolic process (GO:0010605)	12/124	0.229335	0.936987	0	0	1.27755	1.88128	RBL1;IFNG;ID2;CD28;RACK1;PTPN22;PARK7;MIF;CD3E;TARDBP;TNF;AES
histone arginine methylation (GO:0034969)	2/12	0.229244	0.937367	0	0	2.20022	3.24085	PRMT5;PRMT1
positive regulation of biosynthetic process (GO:0009891)	3/22	0.230221	0.937604	0	0	1.80018	2.64395	CCL5;APOA1;CYBA
negative regulation of oxidoreductase activity (GO:0051354)	2/12	0.229244	0.938118	0	0	2.20022	3.24085	GZMK;GZMA
STAT cascade (GO:0097696)	3/22	0.230221	0.938353	0	0	1.80018	2.64395	SOCS2;CCL2;CCR2
regulation of viral life cycle (GO:1903900)	2/12	0.229244	0.938871	0	0	2.20022	3.24085	MVB12A;PPIA
negative regulation of actin filament polymerization (GO:0030837)	3/22	0.230221	0.939103	0	0	1.80018	2.64395	TMSB4X;PFN1;TMSB10
regulation of protein glycosylation (GO:0060049)	2/12	0.229244	0.939625	0	0	2.20022	3.24085	HPF1;IFNG
nucleotide-excision repair, DNA incision, 3'-to lesion (GO:0006295)	3/22	0.230221	0.939855	0	0	1.80018	2.64395	RPA3;RPA1;RPA2
regulation of transcription of nuclear large rRNA transcript from RNA polymerase I promoter (GO:1901836)	2/12	0.229244	0.940381	0	0	2.20022	3.24085	DDX11;NCL
positive regulation of lyase activity (GO:0051349)	2/12	0.229244	0.941137	0	0	2.20022	3.24085	PARK7;FXN
negative regulation of interleukin-12 production (GO:0032695)	2/12	0.229244	0.941895	0	0	2.20022	3.24085	C1QBP;SLAMF1
pyrimidine-containing compound salvage (GO:0008655)	2/12	0.229244	0.942654	0	0	2.20022	3.24085	UCK2;TK1
regulation of hormone secretion (GO:0046883)	2/12	0.229244	0.943414	0	0	2.20022	3.24085	ANXA1;OSM
regulation of protein import into nucleus, translocation (GO:0033158)	2/12	0.229244	0.944175	0	0	2.20022	3.24085	IFNG;TMEM173
negative regulation of histone modification (GO:0031057)	2/12	0.229244	0.944938	0	0	2.20022	3.24085	SET;BRCA1
cytoplasmic translational initiation (GO:0002183)	2/12	0.229244	0.945702	0	0	2.20022	3.24085	EIF3A;TICRR
water-soluble vitamin metabolic process (GO:0006767)	8/77	0.226681	0.945834	0	0	1.37157	2.03569	DHFR;MTHFD1;MTHFD1L;MTHFD2;SHMT2;PDZD11;SHMT1;FASN
negative regulation by host of viral transcription (GO:0043922)	2/12	0.229244	0.946467	0	0	2.20022	3.24085	CCL5;TARDBP
spliceosomal tri-snRNP complex assembly (GO:0000244)	2/12	0.229244	0.947234	0	0	2.20022	3.24085	PRPF3;PRPF31
regulation of interleukin-8 biosynthetic process (GO:0045414)	2/12	0.229244	0.948001	0	0	2.20022	3.24085	APOA2;TNF
positive regulation of ruffle assembly (GO:1900029)	2/12	0.229244	0.94877	0	0	2.20022	3.24085	CARMIL2;PFN1
alternative mRNA splicing, via spliceosome (GO:0000380)	2/12	0.229244	0.94954	0	0	2.20022	3.24085	SFPQ;SRSF6
nucleoside catabolic process (GO:0009164)	2/12	0.229244	0.950311	0	0	2.20022	3.24085	NT5C;DERA
positive regulation of cysteine-type endopeptidase activity (GO:2001056)	6/55	0.23563	0.950529	0	0	1.44014	2.08172	CYFIP2;MYC;PDCD5;CYCS;HMGB1;TNF
phospholipid efflux (GO:0033700)	2/12	0.229244	0.951084	0	0	2.20022	3.24085	APOA2;APOA1
cellular response to arsenic-containing substance (GO:0071243)	2/12	0.229244	0.951858	0	0	2.20022	3.24085	PPIF;HNRNPA1
regulation of intrinsic apoptotic signaling pathway in response to DNA damage by p53 class mediator (GO:1902165)	2/12	0.229244	0.952633	0	0	2.20022	3.24085	MIF;RPL26
pyrimidine nucleoside salvage (GO:0043097)	2/12	0.229244	0.953409	0	0	2.20022	3.24085	UCK2;TK1
vesicle budding from membrane (GO:0006900)	2/12	0.229244	0.954187	0	0	2.20022	3.24085	ANXA2;S100A10
negative regulation of metabolic process (GO:0009892)	2/12	0.229244	0.954966	0	0	2.20022	3.24085	GZMK;GZMA
regulation of intracellular protein transport (GO:0033157)	4/33	0.237839	0.955664	0	0	1.60016	2.29809	PLK3;B3GAT3;KIF20B;OAZ1
regulation of double-strand break repair via nonhomologous end joining (GO:2001032)	2/12	0.229244	0.955746	0	0	2.20022	3.24085	INSL6;AUNIP
negative regulation of multi-organism process (GO:0043901)	4/33	0.237839	0.956417	0	0	1.60016	2.29809	APCS;ANXA2;C1QBP;ARHGDIB
posttranscriptional regulation of gene expression (GO:0010608)	5/44	0.238265	0.956623	0	0	1.50015	2.15177	CYFIP2;RBM3;CDC123;RPL10;NOLC1
positive regulation of nucleocytoplasmic transport (GO:0046824)	4/33	0.237839	0.957171	0	0	1.60016	2.29809	BAG3;ANP32B;ECT2;GTSE1
carboxylic acid metabolic process (GO:0019752)	4/33	0.237839	0.957926	0	0	1.60016	2.29809	CARNMT1;MTHFD1L;PON1;MIF
mRNA stabilization (GO:0048255)	4/33	0.237839	0.958683	0	0	1.60016	2.29809	LARP1;PABPC1;TARDBP;YBX3
regulation of cytokine-mediated signaling pathway (GO:0001959)	9/90	0.240998	0.966833	0	0	1.32013	1.8785	HSP90AB1;SOCS1;IFNG;RACK1;TRAF1;RPS27A;TNF;USP18;PTPN2
extrinsic apoptotic signaling pathway (GO:0097191)	7/67	0.243054	0.974318	0	0	1.37924	1.9509	IFNG;SIVA1;BAG3;BCL2;BAX;BID;TNF
Proximal tubule bicarbonate reclamation	3/22	0.230221	0.982493	0	0	1.80018	2.64395	CAR2;MDH1;ATP1B1
positive regulation of ERBB signaling pathway (GO:1901186)	3/23	0.251005	1	0	0	1.72191	2.38017	NUP62;RPS27A;CNOT9
positive regulation of blood circulation (GO:1903524)	3/23	0.251005	1	0	0	1.72191	2.38017	FGB;FGA;FGG
positive regulation of cell junction assembly (GO:1901890)	3/23	0.251005	1	0	0	1.72191	2.38017	THY1;HRG;S100A10
negative regulation of viral transcription (GO:0032897)	3/23	0.251005	1	0	0	1.72191	2.38017	CCL5;TRIM27;TARDBP
microtubule polymerization or depolymerization (GO:0031109)	3/23	0.251005	1	0	0	1.72191	2.38017	KIF18B;STMN1;KIF2C
nucleus organization (GO:0006997)	5/45	0.252771	1	0	0	1.46681	2.01727	NUP93;ANKLE1;RPS19;REEP4;CHMP2A
negative regulation of cell growth (GO:0030308)	11/115	0.253945	1	0	0	1.26273	1.73075	BST2;CDKN2D;CDKN1A;CDKN2C;PPT1;RACK1;NDUFS3;ENO1;RBBP7;HRG;ING1
negative regulation of DNA binding (GO:0043392)	4/34	0.254756	1	0	0	1.5531	2.12378	MAD2L2;GZMA;ID2;ID1
regulation of alcohol biosynthetic process (GO:1902930)	4/34	0.254756	1	0	0	1.5531	2.12378	FASN;PMVK;MVD;RAN
negative regulation of T cell activation (GO:0050868)	4/34	0.254756	1	0	0	1.5531	2.12378	SPN;LGALS3;PTPN22;LAX1
negative regulation of endothelial cell migration (GO:0010596)	4/34	0.254756	1	0	0	1.5531	2.12378	APOH;CSNK2B;HMGB1;HRG
regulation of interleukin-1 beta secretion (GO:0050706)	4/34	0.254756	1	0	0	1.5531	2.12378	PANX1;ORM1;APOA1;ORM2
positive regulation of T cell mediated cytotoxicity (GO:0001916)	2/13	0.258201	1	0	0	2.03097	2.74997	XCL1;IL12RB1
cardiolipin metabolic process (GO:0032048)	2/13	0.258201	1	0	0	2.03097	2.74997	PGS1;PDXP
response to UV-B (GO:0010224)	2/13	0.258201	1	0	0	2.03097	2.74997	CDKN1A;CRIP1
cellular response to interleukin-15 (GO:0071350)	2/13	0.258201	1	0	0	2.03097	2.74997	IL2RB;IL2RG
leukocyte differentiation (GO:0002521)	2/13	0.258201	1	0	0	2.03097	2.74997	BATF3;CSF2
protein neddylation (GO:0045116)	2/13	0.258201	1	0	0	2.03097	2.74997	NEDD8;UBE2M
regulation of endothelial cell chemotaxis (GO:2001026)	2/13	0.258201	1	0	0	2.03097	2.74997	TMSB4X;HRG
regulation of oxidoreductase activity (GO:0051341)	2/13	0.258201	1	0	0	2.03097	2.74997	GZMK;GZMA
triglyceride-rich lipoprotein particle remodeling (GO:0034370)	2/13	0.258201	1	0	0	2.03097	2.74997	APOA2;APOA1
nucleotide metabolic process (GO:0009117)	2/13	0.258201	1	0	0	2.03097	2.74997	PARK7;REXO2
interleukin-15-mediated signaling pathway (GO:0035723)	2/13	0.258201	1	0	0	2.03097	2.74997	IL2RB;IL2RG
regulation of leukocyte migration (GO:0002685)	2/13	0.258201	1	0	0	2.03097	2.74997	ANXA1;TNFRSF18
high-density lipoprotein particle assembly (GO:0034380)	2/13	0.258201	1	0	0	2.03097	2.74997	APOA2;APOA1
regulation of superoxide anion generation (GO:0032928)	2/13	0.258201	1	0	0	2.03097	2.74997	CRP;AATF
steroid catabolic process (GO:0006706)	2/13	0.258201	1	0	0	2.03097	2.74997	HSD11B1;SPP1
negative regulation of defense response (GO:0031348)	8/80	0.258707	1	0	0	1.32013	1.7849	PTGER4;C1QBP;SAA1;ACOD1;APOA1;NLRC3;GATA3;PTPN2
retrograde vesicle-mediated transport, Golgi to ER (GO:0006890)	8/80	0.258707	1	0	0	1.32013	1.7849	CENPE;RACGAP1;KIF23;KIF2C;KIF11;KIF22;COPE;KIF15
negative regulation of cellular macromolecule biosynthetic process (GO:2000113)	43/512	0.26028	1	0	0	1.1087	1.49231	SET;CSF2;SHMT1;SUV39H1;GMNN;EIF4A3;HMGB2;ENO1;GATA3;BRCA1;FOXM1;TYMS;PHB2;TNF;LARP1;TBX21;RACK1;KMT5A;LRRFIP1;S100A11;CBX5;CBX3;ZBTB16;MBD2;HMGA1;RPL13A;CDC6;PA2G4;AES;DHFR;CENPF;SFPQ;IFNG;NCL;ID2;ID1;TIMELESS;BIRC5;XCL1;CNOT9;GAPDH;MPHOSPH8;EZH2
negative regulation of sequence-specific DNA binding transcription factor activity (GO:0043433)	13/140	0.262484	1	0	0	1.22584	1.63964	USP7;SETD6;NLRC5;ACOD1;NLRC3;PHB2;MAD2L2;ID2;TMSB4X;ID1;PIM1;XCL1;CDK5RAP3
positive regulation of mitochondrion organization (GO:0010822)	12/128	0.262926	1	0	0	1.23762	1.65332	UGCG;PSMB7;MIS18A;FAM162A;PDCD5;RUVBL1;PPIF;BAX;PARK7;SAE1;BID;PPARGC1B
positive regulation of ERK1 and ERK2 cascade (GO:0070374)	18/201	0.263468	1	0	0	1.18221	1.57686	FGB;CCL24;FGA;FGG;PTPN22;MIF;HMGB1;PHB2;TNF;MARCO;CCL8;KARS;CCL7;GLIPR2;CCL5;XCL1;CCL2;SLAMF1
regulation of innate immune response (GO:0045088)	7/69	0.266627	1	0	0	1.33926	1.77038	GBP5;HSP90AB1;CCL5;ACOD1;PTPN22;NLRC3;USP18
regulation of immune response (GO:0050776)	22/251	0.268205	1	0	0	1.15709	1.52273	AMBP;CD160;TRAC;CD3G;PTPN22;SLA2;CD3E;CD3D;C3;NCR1;KLRK1;CD40LG;JAML;CD8A;TRBC1;SLAMF7;CD226;KLRD1;ITGB7;KLRC1;CD247;ULBP1
negative regulation of protein complex assembly (GO:0031333)	4/35	0.271907	1	0	0	1.50872	1.9648	PTGER4;KIF14;NLRC3;PARK7
erythrocyte differentiation (GO:0030218)	4/35	0.271907	1	0	0	1.50872	1.9648	RPS19;ATPIF1;LYAR;PTPN2
positive regulation of DNA replication (GO:0045740)	4/35	0.271907	1	0	0	1.50872	1.9648	CDT1;PCNA;CSF2;DBF4
positive regulation of purine nucleotide biosynthetic process (GO:1900373)	3/24	0.272045	1	0	0	1.65017	2.14817	TMSB4X;ENO1;CALM1
receptor clustering (GO:0043113)	3/24	0.272045	1	0	0	1.65017	2.14817	PIGR;ITGB7;THY1
negative regulation of G1/S transition of mitotic cell cycle (GO:2000134)	3/24	0.272045	1	0	0	1.65017	2.14817	PLK3;CDKN1A;RBL1
cellular senescence (GO:0090398)	3/24	0.272045	1	0	0	1.65017	2.14817	CDKN1A;ID2;HMGA1
chaperone mediated protein folding requiring cofactor (GO:0051085)	3/24	0.272045	1	0	0	1.65017	2.14817	HSPH1;HSPE1;HSPA14
mRNA splice site selection (GO:0006376)	3/24	0.272045	1	0	0	1.65017	2.14817	SF3A3;LUC7L3;SRSF6
negative regulation of intrinsic apoptotic signaling pathway in response to DNA damage (GO:1902230)	3/24	0.272045	1	0	0	1.65017	2.14817	CDKN2D;MIF;CLU
positive regulation of neutrophil chemotaxis (GO:0090023)	3/24	0.272045	1	0	0	1.65017	2.14817	C1QBP;XCL1;PPBP
positive regulation of cell morphogenesis involved in differentiation (GO:0010770)	6/58	0.274615	1	0	0	1.36565	1.76495	FGB;FGA;C1QBP;FGG;APOA1;S100A10
response to light stimulus (GO:0009416)	6/58	0.274615	1	0	0	1.36565	1.76495	CDKN2D;POLD1;PCLAF;USP1;DTL;RAD18
cellular response to heat (GO:0034605)	5/47	0.282385	1	0	0	1.4044	1.77584	HSPH1;BAG3;POLR2D;RBBP7;HSPA14
nucleoside salvage (GO:0043174)	2/14	0.287195	1	0	0	1.8859	2.35284	UCK2;TK1
regulation of monocyte differentiation (GO:0045655)	2/14	0.287195	1	0	0	1.8859	2.35284	APCS;MYC
regulation of neural precursor cell proliferation (GO:2000177)	2/14	0.287195	1	0	0	1.8859	2.35284	ID2;SHCBP1
cellular response to osmotic stress (GO:0071470)	2/14	0.287195	1	0	0	1.8859	2.35284	STK39;YBX3
quinone biosynthetic process (GO:1901663)	2/14	0.287195	1	0	0	1.8859	2.35284	FDXR;COQ7
positive regulation of DNA damage response, signal transduction by p53 class mediator (GO:0043517)	2/14	0.287195	1	0	0	1.8859	2.35284	RPL26;EEF1E1
negative regulation of endoplasmic reticulum stress-induced intrinsic apoptotic signaling pathway (GO:1902236)	2/14	0.287195	1	0	0	1.8859	2.35284	CREB3L1;PARK7
DNA modification (GO:0006304)	2/14	0.287195	1	0	0	1.8859	2.35284	EXOSC3;UNG
regulation of transferase activity (GO:0051338)	2/14	0.287195	1	0	0	1.8859	2.35284	PINX1;NLRC5
nucleoside triphosphate metabolic process (GO:0009141)	2/14	0.287195	1	0	0	1.8859	2.35284	SUCLG1;DCTPP1
regulation of protein modification by small protein conjugation or removal (GO:1903320)	2/14	0.287195	1	0	0	1.8859	2.35284	HSP90AA1;HSP90AB1
positive regulation of transporter activity (GO:0032411)	2/14	0.287195	1	0	0	1.8859	2.35284	PON1;STK39
regulation of adaptive immune response (GO:0002819)	2/14	0.287195	1	0	0	1.8859	2.35284	SASH3;TRIM27
establishment of protein localization to chromosome (GO:0070199)	2/14	0.287195	1	0	0	1.8859	2.35284	RUVBL2;HIST1H1B
negative regulation of cation transmembrane transport (GO:1904063)	2/14	0.287195	1	0	0	1.8859	2.35284	STK39;HAMP
acetyl-CoA metabolic process (GO:0006084)	2/14	0.287195	1	0	0	1.8859	2.35284	PMVK;MVD
ubiquinone metabolic process (GO:0006743)	2/14	0.287195	1	0	0	1.8859	2.35284	FDXR;COQ7
lipid particle organization (GO:0034389)	2/14	0.287195	1	0	0	1.8859	2.35284	PPIA;PPID
positive regulation of osteoclast differentiation (GO:0045672)	2/14	0.287195	1	0	0	1.8859	2.35284	IFNG;TNF
regulation of phosphate metabolic process (GO:0019220)	2/14	0.287195	1	0	0	1.8859	2.35284	BARD1;MCM7
pore complex assembly (GO:0046931)	2/14	0.287195	1	0	0	1.8859	2.35284	NUP93;NUP107
acyl-CoA biosynthetic process (GO:0071616)	2/14	0.287195	1	0	0	1.8859	2.35284	FASN;PPT1
endoderm formation (GO:0001706)	4/36	0.289245	1	0	0	1.46681	1.81955	EOMES;VTN;DUSP5;DUSP2
acylglycerol metabolic process (GO:0006639)	4/36	0.289245	1	0	0	1.46681	1.81955	PGS1;DGKD;APOH;APOA2
regulation of DNA damage response, signal transduction by p53 class mediator (GO:0043516)	3/25	0.29326	1	0	0	1.58416	1.94328	KMT5A;MIF;EEF1E1
positive regulation of interleukin-1 beta secretion (GO:0050718)	3/25	0.29326	1	0	0	1.58416	1.94328	PANX1;ORM1;ORM2
positive regulation of neutrophil migration (GO:1902624)	3/25	0.29326	1	0	0	1.58416	1.94328	C1QBP;XCL1;PPBP
peptidyl-tyrosine dephosphorylation (GO:0035335)	3/25	0.29326	1	0	0	1.58416	1.94328	DUSP5;PGP;PTPN2
signal peptide processing (GO:0006465)	3/25	0.29326	1	0	0	1.58416	1.94328	F10;F2;SEC11C
negative regulation of growth (GO:0045926)	11/120	0.299928	1	0	0	1.21012	1.45724	BST2;CDKN2D;CDKN1A;CDKN2C;PPT1;RACK1;NDUFS3;ENO1;RBBP7;HRG;ING1
positive regulation of protein binding (GO:0032092)	6/60	0.301398	1	0	0	1.32013	1.58326	VTN;TRAF4;RPL11;PARK7;TMEM173;RAN
epithelial cell differentiation (GO:0030855)	9/96	0.302712	1	0	0	1.23762	1.47893	LGALS3;PCNA;PGK1;CDK1;EDF1;TAGLN2;GATA3;DNPH1;E2F8
regulation of phosphatase activity (GO:0010921)	7/72	0.303051	1	0	0	1.28346	1.53227	PPP6R1;KNL1;RRP1B;PKMYT1;PPP1R12C;CDK5RAP3;SYTL2
protein monoubiquitination (GO:0006513)	4/37	0.306728	1	0	0	1.42717	1.68662	UHRF1;UBE2T;DTL;RAD18
positive regulation of receptor activity (GO:2000273)	4/37	0.306728	1	0	0	1.42717	1.68662	ANXA2;BUD31;PARK7;CALM1
actin filament bundle assembly (GO:0051017)	4/37	0.306728	1	0	0	1.42717	1.68662	PDXP;RHOF;EZR;AIF1
regulation of release of sequestered calcium ion into cytosol (GO:0051279)	5/49	0.312614	1	0	0	1.34707	1.56636	CXCL10;XCL1;THY1;F2;CALM1
protein heterooligomerization (GO:0051291)	5/49	0.312614	1	0	0	1.34707	1.56636	NUDT21;ANXA2;CHMP2A;RCC1;S100A10
antigen processing and presentation of exogenous peptide antigen (GO:0002478)	9/97	0.313361	1	0	0	1.22486	1.42133	CENPE;RACGAP1;KIF23;KIF2C;KIF11;KIF22;IFI30;DYNLL1;KIF15
antigen processing and presentation of exogenous peptide antigen via MHC class II (GO:0019886)	9/97	0.313361	1	0	0	1.22486	1.42133	CENPE;RACGAP1;KIF23;KIF2C;KIF11;KIF22;IFI30;DYNLL1;KIF15
positive regulation of cyclin-dependent protein kinase activity (GO:1904031)	3/26	0.314575	1	0	0	1.52323	1.76167	CCND3;CKS2;CKS1B
response to gamma radiation (GO:0010332)	3/26	0.314575	1	0	0	1.52323	1.76167	FANCD2;MYC;RPL26
positive regulation of granulocyte chemotaxis (GO:0071624)	3/26	0.314575	1	0	0	1.52323	1.76167	C1QBP;XCL1;PPBP
negative regulation of catalytic activity (GO:0043086)	3/26	0.314575	1	0	0	1.52323	1.76167	GZMK;GZMA;ATPIF1
positive regulation of cAMP metabolic process (GO:0030816)	3/26	0.314575	1	0	0	1.52323	1.76167	CXCL10;RACK1;CALM1
snRNA 3'-end processing (GO:0034472)	3/26	0.314575	1	0	0	1.52323	1.76167	EXOSC8;EXOSC3;EXOSC2
positive regulation of inflammatory response (GO:0050729)	7/73	0.315417	1	0	0	1.26588	1.46065	PTGER4;GBP5;RPS19;KARS;IL18;OSM;CCR2
regulation of protein complex assembly (GO:0043254)	7/73	0.315417	1	0	0	1.26588	1.46065	CDT1;HSP90AA1;SLF1;IFNG;HJURP;HRG;TNF
ubiquinone biosynthetic process (GO:0006744)	2/15	0.316057	1	0	0	1.76018	2.02743	FDXR;COQ7
apoptotic DNA fragmentation (GO:0006309)	2/15	0.316057	1	0	0	1.76018	2.02743	HMGB2;HMGB1
nuclear pore organization (GO:0006999)	2/15	0.316057	1	0	0	1.76018	2.02743	NUP93;NUP107
vitamin D metabolic process (GO:0042359)	2/15	0.316057	1	0	0	1.76018	2.02743	SUMO2;GC
regulation of establishment of cell polarity (GO:2000114)	2/15	0.316057	1	0	0	1.76018	2.02743	RACK1;KIF20B
regulation of tumor necrosis factor secretion (GO:1904467)	2/15	0.316057	1	0	0	1.76018	2.02743	ORM1;ORM2
negative regulation of lipid catabolic process (GO:0050995)	2/15	0.316057	1	0	0	1.76018	2.02743	APOA2;TNF
pyrimidine-containing compound metabolic process (GO:0072527)	2/15	0.316057	1	0	0	1.76018	2.02743	UCK2;ERH
positive regulation of phosphoprotein phosphatase activity (GO:0032516)	2/15	0.316057	1	0	0	1.76018	2.02743	HSP90AB1;CALM1
negative regulation of cellular component movement (GO:0051271)	2/15	0.316057	1	0	0	1.76018	2.02743	CD9;GATA3
fatty acid beta-oxidation using acyl-CoA dehydrogenase (GO:0033539)	2/15	0.316057	1	0	0	1.76018	2.02743	GCDH;ETFA
response to cholesterol (GO:0070723)	2/15	0.316057	1	0	0	1.76018	2.02743	ABCA2;PMVK
N-terminal protein amino acid acetylation (GO:0006474)	2/15	0.316057	1	0	0	1.76018	2.02743	NAA10;NAA20
positive regulation of viral release from host cell (GO:1902188)	2/15	0.316057	1	0	0	1.76018	2.02743	CHMP2A;SMC3
positive regulation of membrane protein ectodomain proteolysis (GO:0051044)	2/15	0.316057	1	0	0	1.76018	2.02743	IFNG;TNF
amide transport (GO:0042886)	2/15	0.316057	1	0	0	1.76018	2.02743	TAP1;ABCB9
cofactor transport (GO:0051181)	2/15	0.316057	1	0	0	1.76018	2.02743	PPT1;HRG
negative regulation of platelet activation (GO:0010544)	2/15	0.316057	1	0	0	1.76018	2.02743	CD9;F2
positive regulation of exosomal secretion (GO:1903543)	2/15	0.316057	1	0	0	1.76018	2.02743	IFNG;CHMP2A
regulation of T cell mediated cytotoxicity (GO:0001914)	2/15	0.316057	1	0	0	1.76018	2.02743	XCL1;IL12RB1
cytoplasmic sequestering of protein (GO:0051220)	2/15	0.316057	1	0	0	1.76018	2.02743	TONSL;GET4
myeloid cell development (GO:0061515)	2/15	0.316057	1	0	0	1.76018	2.02743	ANXA2;LYAR
positive regulation of alpha-beta T cell activation (GO:0046635)	2/15	0.316057	1	0	0	1.76018	2.02743	HSPH1;CCR2
positive regulation of response to wounding (GO:1903036)	2/15	0.316057	1	0	0	1.76018	2.02743	VTN;ANXA1
positive regulation of protein import (GO:1904591)	2/15	0.316057	1	0	0	1.76018	2.02743	PDCD5;ECT2
positive regulation of cytokine production involved in immune response (GO:0002720)	2/15	0.316057	1	0	0	1.76018	2.02743	KARS;XCL1
antigen processing and presentation of peptide antigen via MHC class II (GO:0002495)	9/98	0.324089	1	0	0	1.21237	1.36602	CENPE;RACGAP1;KIF23;KIF2C;KIF11;KIF22;IFI30;DYNLL1;KIF15
regulation of actin filament-based process (GO:0032970)	6/62	0.328631	1	0	0	1.27755	1.42168	CNN2;BST2;ABRACL;RHOF;HRG;CORO1A
positive regulation of catabolic process (GO:0009896)	6/62	0.328631	1	0	0	1.27755	1.42168	BARD1;FZR1;APOA2;TNF;DTL;OAZ1
small GTPase mediated signal transduction (GO:0007264)	9/99	0.334887	1	0	0	1.20012	1.31289	CCNA2;DNMT1;CDKN1A;GRAP2;CDK2;PARK7;IPCEF1;LAT;SAMD3
DNA-templated transcription, initiation (GO:0006352)	16/186	0.335351	1	0	0	1.1356	1.24073	CDKN1A;TAF12;MAZ;GTF2F1;GTF2F2;CCNB1;TAF1D;CDK4;POLR2D;CDK1;E2F2;POLR2F;BAX;POLR2G;POLR2J;POLR2K
peptidyl-glutamic acid modification (GO:0018200)	3/27	0.335918	1	0	0	1.46681	1.60013	F10;NAA10;F2
negative regulation of myeloid leukocyte differentiation (GO:0002762)	3/27	0.335918	1	0	0	1.46681	1.60013	APCS;MYC;PTPN2
regulation of protein transport (GO:0051223)	3/27	0.335918	1	0	0	1.46681	1.60013	DNAJA1;SAA1;TNF
regulation of vascular endothelial growth factor production (GO:0010574)	3/27	0.335918	1	0	0	1.46681	1.60013	C3;BRCA1;CCR2
regulation of protein localization to cell surface (GO:2000008)	3/27	0.335918	1	0	0	1.46681	1.60013	HSP90AB1;KCNAB2;TNF
negative regulation of peptidyl-tyrosine phosphorylation (GO:0050732)	3/27	0.335918	1	0	0	1.46681	1.60013	SOCS1;THY1;PTPN2
response to hexose (GO:0009746)	3/27	0.335918	1	0	0	1.46681	1.60013	APOA2;EIF2B1;KLRG1
leukocyte cell-cell adhesion (GO:0007159)	3/27	0.335918	1	0	0	1.46681	1.60013	CD40LG;CCL5;EZR
regulation of proteasomal protein catabolic process (GO:0061136)	4/39	0.341961	1	0	0	1.35398	1.4529	PSMD14;PSME1;PSME2;UCHL5
positive regulation of peptide hormone secretion (GO:0090277)	4/39	0.341961	1	0	0	1.35398	1.4529	FGB;FGA;POLR2D;FGG
negative regulation of neuron apoptotic process (GO:0043524)	6/63	0.342368	1	0	0	1.25727	1.34763	SET;KIF14;BCL2;PPT1;CCL2;PARK7
cilium assembly (GO:0060271)	24/288	0.343104	1	0	0	1.10011	1.17681	PLK4;CEP57;UNC119B;HSP90AA1;SSNA1;PLK1;HAUS4;SEPT1;HAUS6;TUBG1;DYNLL1;TUBB4B;TUBA4A;SEPT6;ABLIM1;HAUS7;CNTRL;TMEM107;CDK1;IFT27;NEK2;TRIM59;B9D2;DYNLRB1
regulation of exocytosis (GO:0017157)	5/51	0.343236	1	0	0	1.29425	1.38398	FGB;FGA;ANXA1;RAB37;FGG
protein localization to microtubule organizing center (GO:1905508)	2/16	0.344639	1	0	0	1.65017	1.75785	STIL;SPAG5
peptidyl-threonine dephosphorylation (GO:0035970)	2/16	0.344639	1	0	0	1.65017	1.75785	DUSP5;PPP1CA
positive regulation of nuclear-transcribed mRNA catabolic process, deadenylation-dependent decay (GO:1900153)	2/16	0.344639	1	0	0	1.65017	1.75785	POLR2G;PABPC1
cellular response to dsRNA (GO:0071359)	2/16	0.344639	1	0	0	1.65017	1.75785	NPM1;TMEM173
regulation of toll-like receptor 4 signaling pathway (GO:0034143)	2/16	0.344639	1	0	0	1.65017	1.75785	ACOD1;PTPN22
regulation of cell cycle phase transition (GO:1901987)	2/16	0.344639	1	0	0	1.65017	1.75785	PLK1;GTSE1
cytoplasmic sequestering of transcription factor (GO:0042994)	2/16	0.344639	1	0	0	1.65017	1.75785	TMSB4X;TONSL
regulation of exosomal secretion (GO:1903541)	2/16	0.344639	1	0	0	1.65017	1.75785	IFNG;CHMP2A
stabilization of membrane potential (GO:0030322)	2/16	0.344639	1	0	0	1.65017	1.75785	KCNK5;KCNN4
positive regulation of lymphocyte differentiation (GO:0045621)	2/16	0.344639	1	0	0	1.65017	1.75785	ZAP70;GATA3
negative regulation of transcription regulatory region DNA binding (GO:2000678)	2/16	0.344639	1	0	0	1.65017	1.75785	MAD2L2;TMSB4X
positive regulation of macrophage derived foam cell differentiation (GO:0010744)	2/16	0.344639	1	0	0	1.65017	1.75785	CSF2;IL18
T cell migration (GO:0072678)	2/16	0.344639	1	0	0	1.65017	1.75785	CXCL10;ZAP70
positive regulation of cyclic nucleotide metabolic process (GO:0030801)	2/16	0.344639	1	0	0	1.65017	1.75785	CXCL10;CALM1
regulation of interferon-alpha production (GO:0032647)	2/16	0.344639	1	0	0	1.65017	1.75785	NLRC3;HSPD1
regulation of intrinsic apoptotic signaling pathway in response to DNA damage (GO:1902229)	2/16	0.344639	1	0	0	1.65017	1.75785	CDKN2D;CLU
histone H2A acetylation (GO:0043968)	2/16	0.344639	1	0	0	1.65017	1.75785	RUVBL2;RUVBL1
regulation of reactive oxygen species biosynthetic process (GO:1903426)	2/16	0.344639	1	0	0	1.65017	1.75785	CYBA;PARK7
guanosine-containing compound metabolic process (GO:1901068)	2/16	0.344639	1	0	0	1.65017	1.75785	GIMAP7;RAN
protein autophosphorylation (GO:0046777)	15/175	0.347716	1	0	0	1.13154	1.19533	ITK;TXK;STK39;ACOD1;VRK1;SLA2;AURKB;AURKA;ZAP70;MELK;LCK;GRAP2;STK26;PIM1;NEK2
protein dephosphorylation (GO:0006470)	11/125	0.347872	1	0	0	1.16172	1.22668	DUSP5;DUSP2;PPP3CC;EYA2;PGP;PDXP;PTPN22;PTPN7;PTPN2;TIMM50;PPP1CA
negative regulation of multicellular organismal process (GO:0051241)	11/125	0.347872	1	0	0	1.16172	1.22668	MAD2L2;PROCR;RPS19;CHSY1;AHSG;ARHGDIB;APOA2;APOA1;GATA3;SRSF6;TNF
regulation of GTPase activity (GO:0043087)	16/188	0.351141	1	0	0	1.12352	1.17584	CCL24;RCC2;THY1;RRP1B;KLRK1;CCL8;RACGAP1;CCL7;CHN2;CCL5;RACK1;XCL1;CCL2;ECT2;S100A10;EZH2
cellular response to decreased oxygen levels (GO:0036294)	6/64	0.356159	1	0	0	1.23762	1.2777	TBL2;FAM162A;SUV39H1;MYC;LMNA;PGK1
hydrogen ion transmembrane transport (GO:1902600)	3/28	0.357223	1	0	0	1.41443	1.456	COX8A;ATP5O;ATP5J2
regulation of mRNA processing (GO:0050684)	3/28	0.357223	1	0	0	1.41443	1.456	SRSF3;CDK11B;JMJD6
organelle fission (GO:0048285)	3/28	0.357223	1	0	0	1.41443	1.456	MX1;MTFR2;TUBG1
regulation of defense response to virus by virus (GO:0050690)	3/28	0.357223	1	0	0	1.41443	1.456	LCK;CD28;CD247
primary neural tube formation (GO:0014020)	3/28	0.357223	1	0	0	1.41443	1.456	STIL;MTHFD1L;MTHFD1
transcription elongation from RNA polymerase I promoter (GO:0006362)	3/28	0.357223	1	0	0	1.41443	1.456	TAF1D;POLR2F;POLR2K
positive regulation of phosphate metabolic process (GO:0045937)	3/28	0.357223	1	0	0	1.41443	1.456	IFNG;CCL5;MIF
positive regulation of proteolysis (GO:0045862)	5/52	0.358629	1	0	0	1.26936	1.30168	CYFIP2;IFNG;ATPIF1;PLK1;TNF
androgen receptor signaling pathway (GO:0030521)	4/40	0.359633	1	0	0	1.32013	1.35006	CCNE1;FHL2;BRCA1;RAN
negative regulation of catabolic process (GO:0009895)	4/40	0.359633	1	0	0	1.32013	1.35006	MAD2L2;APOA2;TNF;MAD2L1
regulation of cholesterol biosynthetic process (GO:0045540)	4/40	0.359633	1	0	0	1.32013	1.35006	FASN;PMVK;MVD;RAN
regulation of protein dephosphorylation (GO:0035304)	4/40	0.359633	1	0	0	1.32013	1.35006	PPP1R14B;CDCA2;PPP6R1;CALM1
ERAD pathway (GO:0036503)	7/77	0.365613	1	0	0	1.20012	1.20754	PSMC5;SDF2L1;PSMC3;PSMC4;PSMC1;SEC61B;GET4
positive regulation of intracellular protein transport (GO:0090316)	13/152	0.366112	1	0	0	1.12906	1.1345	PLK3;B3GAT3;OAZ1;UGCG;PSMB7;MIS18A;BAG3;RUVBL1;ANP32B;KIF20B;ECT2;SAE1;GTSE1
cellular response to reactive oxygen species (GO:0034614)	6/65	0.369987	1	0	0	1.21858	1.21162	PRDX5;CDK2;PPIF;PARK7;ECT2;FXN
regulation of protein sumoylation (GO:0033233)	2/17	0.372818	1	0	0	1.5531	1.53239	PARK7;GNL3
high-density lipoprotein particle remodeling (GO:0034375)	2/17	0.372818	1	0	0	1.5531	1.53239	APOA2;APOA1
response to interferon-alpha (GO:0035455)	2/17	0.372818	1	0	0	1.5531	1.53239	BST2;GATA3
regulation of lipid catabolic process (GO:0050994)	2/17	0.372818	1	0	0	1.5531	1.53239	APOA2;TNF
positive regulation of fatty acid metabolic process (GO:0045923)	2/17	0.372818	1	0	0	1.5531	1.53239	APOA1;PPARGC1B
negative regulation of telomere maintenance (GO:0032205)	2/17	0.372818	1	0	0	1.5531	1.53239	RTEL1;PINX1
positive regulation of response to biotic stimulus (GO:0002833)	2/17	0.372818	1	0	0	1.5531	1.53239	ACOD1;CYBA
regulation of myelination (GO:0031641)	2/17	0.372818	1	0	0	1.5531	1.53239	KIF14;KLK8
negative regulation of stress fiber assembly (GO:0051497)	2/17	0.372818	1	0	0	1.5531	1.53239	STMN1;PFN1
3'-UTR-mediated mRNA stabilization (GO:0070935)	2/17	0.372818	1	0	0	1.5531	1.53239	TARDBP;YBX3
peptidyl-lysine trimethylation (GO:0018023)	2/17	0.372818	1	0	0	1.5531	1.53239	SUV39H1;VCPKMT
positive regulation of calcium ion transmembrane transporter activity (GO:1901021)	2/17	0.372818	1	0	0	1.5531	1.53239	ATP1B1;CALM1
positive regulation of natural killer cell mediated cytotoxicity (GO:0045954)	2/17	0.372818	1	0	0	1.5531	1.53239	KLRK1;CD226
positive regulation of macrophage activation (GO:0043032)	2/17	0.372818	1	0	0	1.5531	1.53239	KARS;HSPD1
macrophage activation (GO:0042116)	2/17	0.372818	1	0	0	1.5531	1.53239	CLU;AIF1
virion assembly (GO:0019068)	2/17	0.372818	1	0	0	1.5531	1.53239	RPS27A;PPIA
defense response to fungus (GO:0050832)	2/17	0.372818	1	0	0	1.5531	1.53239	HRG;GAPDH
positive chemotaxis (GO:0050918)	2/17	0.372818	1	0	0	1.5531	1.53239	LGALS3;CORO1A
regulation of establishment or maintenance of cell polarity (GO:0032878)	2/17	0.372818	1	0	0	1.5531	1.53239	RACK1;KIF20B
positive regulation of cartilage development (GO:0061036)	2/17	0.372818	1	0	0	1.5531	1.53239	PKDCC;ZBTB16
nucleobase-containing compound biosynthetic process (GO:0034654)	2/17	0.372818	1	0	0	1.5531	1.53239	TYMS;APRT
positive regulation of natural killer cell mediated immunity (GO:0002717)	2/17	0.372818	1	0	0	1.5531	1.53239	KLRK1;CD226
positive regulation of G-protein coupled receptor protein signaling pathway (GO:0045745)	2/17	0.372818	1	0	0	1.5531	1.53239	C3;F2
regulation of telomere maintenance via telomere lengthening (GO:1904356)	2/17	0.372818	1	0	0	1.5531	1.53239	RTEL1;PINX1
glycosphingolipid biosynthetic process (GO:0006688)	2/17	0.372818	1	0	0	1.5531	1.53239	UGCG;B4GALNT1
positive regulation of interleukin-6 secretion (GO:2000778)	2/17	0.372818	1	0	0	1.5531	1.53239	MBP;HMGB1
N-terminal protein amino acid modification (GO:0031365)	2/17	0.372818	1	0	0	1.5531	1.53239	NAA10;NAA20
positive regulation of response to external stimulus (GO:0032103)	8/90	0.372855	1	0	0	1.17345	1.15769	PTGER4;APOH;IL18;ACOD1;CYBA;F2;HRG;CCR2
embryonic organ development (GO:0048568)	5/53	0.374042	1	0	0	1.24541	1.22472	STIL;PKDCC;RPL10;POLR2D;TNF
regulation of protein localization to early endosome (GO:1902965)	1/6	0.376681	1	0	0	2.20022	2.1482	EZR
negative regulation of membrane potential (GO:0045837)	1/6	0.376681	1	0	0	2.20022	2.1482	PRELID1
quaternary ammonium group transport (GO:0015697)	1/6	0.376681	1	0	0	2.20022	2.1482	SLC22A1
regulation of immunoglobulin mediated immune response (GO:0002889)	1/6	0.376681	1	0	0	2.20022	2.1482	CD226
regulation of oxidative stress-induced neuron intrinsic apoptotic signaling pathway (GO:1903376)	1/6	0.376681	1	0	0	2.20022	2.1482	PARK7
immunological synapse formation (GO:0001771)	1/6	0.376681	1	0	0	2.20022	2.1482	PRF1
regulation of histone H3-K27 methylation (GO:0061085)	1/6	0.376681	1	0	0	2.20022	2.1482	PHF19
arginine biosynthetic process (GO:0006526)	1/6	0.376681	1	0	0	2.20022	2.1482	ACOD1
negative regulation of chromosome organization (GO:2001251)	1/6	0.376681	1	0	0	2.20022	2.1482	TOP2A
response to granulocyte macrophage colony-stimulating factor (GO:0097012)	1/6	0.376681	1	0	0	2.20022	2.1482	CSF2
negative regulation of transforming growth factor beta production (GO:0071635)	1/6	0.376681	1	0	0	2.20022	2.1482	HSP90AB1
intracellular pH elevation (GO:0051454)	1/6	0.376681	1	0	0	2.20022	2.1482	BCL2
positive regulation of T-helper 17 type immune response (GO:2000318)	1/6	0.376681	1	0	0	2.20022	2.1482	IL12RB1
catecholamine transport (GO:0051937)	1/6	0.376681	1	0	0	2.20022	2.1482	SLC22A1
peripheral nervous system neuron development (GO:0048935)	1/6	0.376681	1	0	0	2.20022	2.1482	RUNX3
cellular hyperosmotic response (GO:0071474)	1/6	0.376681	1	0	0	2.20022	2.1482	YBX3
mRNA 3'-splice site recognition (GO:0000389)	1/6	0.376681	1	0	0	2.20022	2.1482	SF3A3
negative regulation of acute inflammatory response (GO:0002674)	1/6	0.376681	1	0	0	2.20022	2.1482	APCS
positive regulation of activin receptor signaling pathway (GO:0032927)	1/6	0.376681	1	0	0	2.20022	2.1482	CSNK2B
astral microtubule organization (GO:0030953)	1/6	0.376681	1	0	0	2.20022	2.1482	EZR
negative regulation of meiotic cell cycle (GO:0051447)	1/6	0.376681	1	0	0	2.20022	2.1482	FBXO5
positive regulation of humoral immune response (GO:0002922)	1/6	0.376681	1	0	0	2.20022	2.1482	ACOD1
regulation of NAD(P)H oxidase activity (GO:0033860)	1/6	0.376681	1	0	0	2.20022	2.1482	PARK7
vesicle fusion with endoplasmic reticulum-Golgi intermediate compartment (ERGIC) membrane (GO:1990668)	1/6	0.376681	1	0	0	2.20022	2.1482	TAP1
negative regulation of muscle cell apoptotic process (GO:0010656)	1/6	0.376681	1	0	0	2.20022	2.1482	APOH
negative regulation of neural precursor cell proliferation (GO:2000178)	1/6	0.376681	1	0	0	2.20022	2.1482	ID2
hematopoietic stem cell differentiation (GO:0060218)	1/6	0.376681	1	0	0	2.20022	2.1482	BATF
positive regulation of granulocyte differentiation (GO:0030854)	1/6	0.376681	1	0	0	2.20022	2.1482	TESC
aortic valve development (GO:0003176)	1/6	0.376681	1	0	0	2.20022	2.1482	GATA3
gap junction assembly (GO:0016264)	1/6	0.376681	1	0	0	2.20022	2.1482	GJB2
rescue of stalled ribosome (GO:0072344)	1/6	0.376681	1	0	0	2.20022	2.1482	RACK1
positive regulation of memory T cell differentiation (GO:0043382)	1/6	0.376681	1	0	0	2.20022	2.1482	IL12RB1
negative regulation of interferon-gamma-mediated signaling pathway (GO:0060336)	1/6	0.376681	1	0	0	2.20022	2.1482	PTPN2
negative regulation of response to interferon-gamma (GO:0060331)	1/6	0.376681	1	0	0	2.20022	2.1482	PTPN2
regulation of cellular response to oxidative stress (GO:1900407)	1/6	0.376681	1	0	0	2.20022	2.1482	DHFR
regulation of interleukin-5 secretion (GO:2000662)	1/6	0.376681	1	0	0	2.20022	2.1482	GATA3
regulation of glial cell apoptotic process (GO:0034350)	1/6	0.376681	1	0	0	2.20022	2.1482	CCL2
negative regulation of complement activation (GO:0045916)	1/6	0.376681	1	0	0	2.20022	2.1482	SERPING1
positive regulation of T-helper 2 cell differentiation (GO:0045630)	1/6	0.376681	1	0	0	2.20022	2.1482	IL18
negative regulation of cAMP-mediated signaling (GO:0043951)	1/6	0.376681	1	0	0	2.20022	2.1482	CDC34
antigen processing and presentation of endogenous peptide antigen (GO:0002483)	1/6	0.376681	1	0	0	2.20022	2.1482	TAP1
regulation of NK T cell activation (GO:0051133)	1/6	0.376681	1	0	0	2.20022	2.1482	HSPH1
regulation of protein K63-linked ubiquitination (GO:1900044)	1/6	0.376681	1	0	0	2.20022	2.1482	PTPN22
regulation of blood vessel remodeling (GO:0060312)	1/6	0.376681	1	0	0	2.20022	2.1482	HRG
signal complex assembly (GO:0007172)	1/6	0.376681	1	0	0	2.20022	2.1482	CD3E
negative regulation of leukocyte degranulation (GO:0043301)	1/6	0.376681	1	0	0	2.20022	2.1482	CCR2
positive regulation of blood pressure (GO:0045777)	1/6	0.376681	1	0	0	2.20022	2.1482	ID2
lymphoid progenitor cell differentiation (GO:0002320)	1/6	0.376681	1	0	0	2.20022	2.1482	BATF
alpha-beta T cell activation (GO:0046631)	1/6	0.376681	1	0	0	2.20022	2.1482	ANXA1
negative regulation of cellular extravasation (GO:0002692)	1/6	0.376681	1	0	0	2.20022	2.1482	PTGER4
regulation of chemokine-mediated signaling pathway (GO:0070099)	1/6	0.376681	1	0	0	2.20022	2.1482	PADI2
response to UV-A (GO:0070141)	1/6	0.376681	1	0	0	2.20022	2.1482	PPID
aortic valve morphogenesis (GO:0003180)	1/6	0.376681	1	0	0	2.20022	2.1482	GATA3
negative regulation of amino acid transport (GO:0051956)	1/6	0.376681	1	0	0	2.20022	2.1482	STK39
response to lead ion (GO:0010288)	1/6	0.376681	1	0	0	2.20022	2.1482	PPP1CA
positive regulation of microtubule motor activity (GO:2000576)	1/6	0.376681	1	0	0	2.20022	2.1482	DYNLL1
regulation of glial cell differentiation (GO:0045685)	1/6	0.376681	1	0	0	2.20022	2.1482	CDK1
regulation of cellular carbohydrate catabolic process (GO:0043471)	1/6	0.376681	1	0	0	2.20022	2.1482	PGAM1
protein insertion into mitochondrial membrane involved in apoptotic signaling pathway (GO:0001844)	1/6	0.376681	1	0	0	2.20022	2.1482	BAX
regulation of mitotic spindle checkpoint (GO:1903504)	1/6	0.376681	1	0	0	2.20022	2.1482	CCNB1
protein geranylgeranylation (GO:0018344)	1/6	0.376681	1	0	0	2.20022	2.1482	RABGGTB
positive regulation of toll-like receptor 3 signaling pathway (GO:0034141)	1/6	0.376681	1	0	0	2.20022	2.1482	PTPN22
positive regulation of protein localization to endosome (GO:1905668)	1/6	0.376681	1	0	0	2.20022	2.1482	EZR
positive regulation of T cell differentiation in thymus (GO:0033089)	1/6	0.376681	1	0	0	2.20022	2.1482	TESPA1
dosage compensation by inactivation of X chromosome (GO:0009048)	1/6	0.376681	1	0	0	2.20022	2.1482	BRCA1
NADH metabolic process (GO:0006734)	1/6	0.376681	1	0	0	2.20022	2.1482	MDH1
negative regulation of T cell differentiation in thymus (GO:0033085)	1/6	0.376681	1	0	0	2.20022	2.1482	PTPN2
regulation of cell cycle checkpoint (GO:1901976)	1/6	0.376681	1	0	0	2.20022	2.1482	RPA2
GDP-mannose metabolic process (GO:0019673)	1/6	0.376681	1	0	0	2.20022	2.1482	GMPPB
positive regulation of activation of Janus kinase activity (GO:0010536)	1/6	0.376681	1	0	0	2.20022	2.1482	CCL5
positive regulation of phospholipid transport (GO:2001140)	1/6	0.376681	1	0	0	2.20022	2.1482	PRELID1
negative regulation of phospholipase activity (GO:0010519)	1/6	0.376681	1	0	0	2.20022	2.1482	ANXA8
positive regulation of sodium ion transmembrane transport (GO:1902307)	1/6	0.376681	1	0	0	2.20022	2.1482	GLRX
lipoprotein catabolic process (GO:0042159)	1/6	0.376681	1	0	0	2.20022	2.1482	PPT1
heart trabecula formation (GO:0060347)	1/6	0.376681	1	0	0	2.20022	2.1482	POLR2D
regulation of cardiac muscle hypertrophy in response to stress (GO:1903242)	1/6	0.376681	1	0	0	2.20022	2.1482	LMNA
regulation of dendritic cell chemotaxis (GO:2000508)	1/6	0.376681	1	0	0	2.20022	2.1482	C1QBP
epithelial tube formation (GO:0072175)	1/6	0.376681	1	0	0	2.20022	2.1482	GATA3
positive regulation of fever generation (GO:0031622)	1/6	0.376681	1	0	0	2.20022	2.1482	TNF
morphogenesis of an endothelium (GO:0003159)	1/6	0.376681	1	0	0	2.20022	2.1482	CSNK2B
positive regulation of centrosome cycle (GO:0046607)	1/6	0.376681	1	0	0	2.20022	2.1482	RANBP1
negative regulation of meiotic nuclear division (GO:0045835)	1/6	0.376681	1	0	0	2.20022	2.1482	FBXO5
positive regulation of oxidative stress-induced cell death (GO:1903209)	1/6	0.376681	1	0	0	2.20022	2.1482	SFPQ
positive regulation of trophoblast cell migration (GO:1901165)	1/6	0.376681	1	0	0	2.20022	2.1482	C1QBP
negative regulation of myeloid cell apoptotic process (GO:0033033)	1/6	0.376681	1	0	0	2.20022	2.1482	APOH
sterol import (GO:0035376)	1/6	0.376681	1	0	0	2.20022	2.1482	APOA1
organic hydroxy compound catabolic process (GO:1901616)	1/6	0.376681	1	0	0	2.20022	2.1482	PDXP
cellular response to granulocyte macrophage colony-stimulating factor stimulus (GO:0097011)	1/6	0.376681	1	0	0	2.20022	2.1482	CSF2
nucleoside phosphate catabolic process (GO:1901292)	1/6	0.376681	1	0	0	2.20022	2.1482	DCTPP1
negative regulation of interleukin-6 secretion (GO:1900165)	1/6	0.376681	1	0	0	2.20022	2.1482	PTPN22
regulation of interleukin-13 secretion (GO:2000665)	1/6	0.376681	1	0	0	2.20022	2.1482	GATA3
regulation of NFAT protein import into nucleus (GO:0051532)	1/6	0.376681	1	0	0	2.20022	2.1482	TNF
neutrophil extravasation (GO:0072672)	1/6	0.376681	1	0	0	2.20022	2.1482	JAML
regulation of t-circle formation (GO:1904429)	1/6	0.376681	1	0	0	2.20022	2.1482	RTEL1
cholesterol import (GO:0070508)	1/6	0.376681	1	0	0	2.20022	2.1482	APOA1
positive regulation of protein localization to centrosome (GO:1904781)	1/6	0.376681	1	0	0	2.20022	2.1482	NUP62
sphingosine-1-phosphate signaling pathway (GO:0003376)	1/6	0.376681	1	0	0	2.20022	2.1482	EZR
pyrimidine-containing compound biosynthetic process (GO:0072528)	1/6	0.376681	1	0	0	2.20022	2.1482	ACOD1
regulation of fat cell proliferation (GO:0070344)	1/6	0.376681	1	0	0	2.20022	2.1482	TFDP1
polyamine biosynthetic process (GO:0006596)	1/6	0.376681	1	0	0	2.20022	2.1482	SRM
granzyme-mediated apoptotic signaling pathway (GO:0008626)	1/6	0.376681	1	0	0	2.20022	2.1482	GZMB
positive regulation of adaptive immune response (GO:0002821)	1/6	0.376681	1	0	0	2.20022	2.1482	SASH3
succinyl-CoA metabolic process (GO:0006104)	1/6	0.376681	1	0	0	2.20022	2.1482	SUCLG1
regulation of endothelial cell development (GO:1901550)	1/6	0.376681	1	0	0	2.20022	2.1482	TNF
mesodermal cell fate commitment (GO:0001710)	1/6	0.376681	1	0	0	2.20022	2.1482	EYA2
negative regulation of keratinocyte differentiation (GO:0045617)	1/6	0.376681	1	0	0	2.20022	2.1482	SRSF6
positive regulation of hormone metabolic process (GO:0032352)	1/6	0.376681	1	0	0	2.20022	2.1482	GATA3
regulation of translational initiation in response to stress (GO:0043558)	1/6	0.376681	1	0	0	2.20022	2.1482	PPP1CA
regulation of intrinsic apoptotic signaling pathway by p53 class mediator (GO:1902253)	1/6	0.376681	1	0	0	2.20022	2.1482	RPS7
mitochondrial ribosome assembly (GO:0061668)	1/6	0.376681	1	0	0	2.20022	2.1482	MPV17L2
T-helper 17 cell lineage commitment (GO:0072540)	1/6	0.376681	1	0	0	2.20022	2.1482	BATF
regulation of superoxide metabolic process (GO:0090322)	1/6	0.376681	1	0	0	2.20022	2.1482	DHFR
N-terminal peptidyl-methionine acetylation (GO:0017196)	1/6	0.376681	1	0	0	2.20022	2.1482	NAA20
positive regulation of protein localization to early endosome (GO:1902966)	1/6	0.376681	1	0	0	2.20022	2.1482	EZR
negative regulation of cellular response to hypoxia (GO:1900038)	1/6	0.376681	1	0	0	2.20022	2.1482	ENO1
aldehyde catabolic process (GO:0046185)	1/6	0.376681	1	0	0	2.20022	2.1482	PDXP
regulation of T cell tolerance induction (GO:0002664)	1/6	0.376681	1	0	0	2.20022	2.1482	IL2RA
regulation of nuclease activity (GO:0032069)	1/6	0.376681	1	0	0	2.20022	2.1482	HMGB2
positive regulation of receptor binding (GO:1900122)	1/6	0.376681	1	0	0	2.20022	2.1482	ANXA2
negative regulation of lymphocyte migration (GO:2000402)	1/6	0.376681	1	0	0	2.20022	2.1482	PADI2
nucleobase metabolic process (GO:0009112)	1/6	0.376681	1	0	0	2.20022	2.1482	UCK2
regulation of protein targeting (GO:1903533)	1/6	0.376681	1	0	0	2.20022	2.1482	ATPIF1
negative regulation of neurological system process (GO:0031645)	1/6	0.376681	1	0	0	2.20022	2.1482	KLK8
negative regulation of sterol transport (GO:0032372)	1/6	0.376681	1	0	0	2.20022	2.1482	APOA2
negative regulation of digestive system process (GO:0060457)	1/6	0.376681	1	0	0	2.20022	2.1482	HAMP
ear development (GO:0043583)	1/6	0.376681	1	0	0	2.20022	2.1482	GATA3
regulation of cholesterol metabolic process (GO:0090181)	4/41	0.37729	1	0	0	1.28793	1.2554	FASN;PMVK;MVD;RAN
cellular response to peptide (GO:1901653)	4/41	0.37729	1	0	0	1.28793	1.2554	RPL23;DDX11;TIMELESS;PTPN22
positive regulation of receptor-mediated endocytosis (GO:0048260)	4/41	0.37729	1	0	0	1.28793	1.2554	VTN;ANXA2;PPT1;CLU
regulation of vasoconstriction (GO:0019229)	3/29	0.37843	1	0	0	1.36565	1.32704	FGB;FGA;FGG
cortical cytoskeleton organization (GO:0030865)	3/29	0.37843	1	0	0	1.36565	1.32704	ANLN;EZR;TNF
positive regulation of myeloid cell differentiation (GO:0045639)	3/29	0.37843	1	0	0	1.36565	1.32704	PRMT1;TESC;HMGB2
positive regulation of histone modification (GO:0031058)	3/29	0.37843	1	0	0	1.36565	1.32704	PAXIP1;RUVBL2;BRCA1
coenzyme biosynthetic process (GO:0009108)	3/29	0.37843	1	0	0	1.36565	1.32704	DHFR;ACOT7;ATPIF1
B cell proliferation (GO:0042100)	3/29	0.37843	1	0	0	1.36565	1.32704	CD40LG;BCL2;HSPD1
regulation of activated T cell proliferation (GO:0046006)	3/29	0.37843	1	0	0	1.36565	1.32704	IL18;HMGB1;IL12RB1
positive regulation of epidermal growth factor receptor signaling pathway (GO:0045742)	3/29	0.37843	1	0	0	1.36565	1.32704	NUP62;RPS27A;CNOT9
regulation of cellular biosynthetic process (GO:0031326)	3/29	0.37843	1	0	0	1.36565	1.32704	C3;CCL5;GATA3
carbohydrate derivative biosynthetic process (GO:1901137)	3/29	0.37843	1	0	0	1.36565	1.32704	RRM1;RRM2;TPI1
striated muscle tissue development (GO:0014706)	3/29	0.37843	1	0	0	1.36565	1.32704	MYL6;POLR2D;NDUFV2
regulation of macrophage derived foam cell differentiation (GO:0010743)	3/29	0.37843	1	0	0	1.36565	1.32704	CRP;CSF2;IL18
tube closure (GO:0060606)	3/29	0.37843	1	0	0	1.36565	1.32704	STIL;MTHFD1L;MTHFD1
intracellular steroid hormone receptor signaling pathway (GO:0030518)	6/66	0.383833	1	0	0	1.20012	1.14917	CCNE1;FHL2;PADI2;BRCA1;PPARGC1B;RAN
negative regulation of kinase activity (GO:0033673)	8/91	0.384602	1	0	0	1.16056	1.10897	SOCS2;PODNL1;CISH;RTN4RL1;PARK7;TRIM27;THY1;CEP85
regulation of protein catabolic process (GO:0042176)	8/91	0.384602	1	0	0	1.16056	1.10897	BARD1;MAD2L2;FZR1;FAM83D;TNF;DTL;OAZ1;MAD2L1
cellular response to lipopolysaccharide (GO:0071222)	8/91	0.384602	1	0	0	1.16056	1.10897	CXCL10;CCL5;HMGB2;IL18;ACOD1;CCL2;PTPN22;TNF
regulation of macromolecule metabolic process (GO:0060255)	11/129	0.387089	1	0	0	1.12569	1.0684	EIF4A1;DDX46;CDK4;MYC;EIF4A3;CDK2;CDK1;ATP1B1;HRG;CRIP1;CDK11B
peptidyl-tyrosine phosphorylation (GO:0018108)	7/79	0.390951	1	0	0	1.16974	1.09859	ITK;ZAP70;PKDCC;LCK;GRAP2;TXK;SLA2
steroid biosynthetic process (GO:0006694)	7/79	0.390951	1	0	0	1.16974	1.09859	HSD11B1;DHRS11;OSBPL3;PMVK;FDXR;TSPO;TSPOAP1
regulation of leukocyte chemotaxis (GO:0002688)	3/30	0.399484	1	0	0	1.32013	1.21133	CXCL10;XCL1;PPBP
activation of protein kinase B activity (GO:0032148)	3/30	0.399484	1	0	0	1.32013	1.21133	PRR5;IL18;PARK7
fatty-acyl-CoA biosynthetic process (GO:0046949)	3/30	0.399484	1	0	0	1.32013	1.21133	FASN;PPT1;ACSBG1
regulation of cell adhesion mediated by integrin (GO:0033628)	3/30	0.399484	1	0	0	1.32013	1.21133	PLAU;TESC;HRG
positive regulation of phospholipase C activity (GO:0010863)	3/30	0.399484	1	0	0	1.32013	1.21133	ITK;TXK;S1PR4
response to estradiol (GO:0032355)	3/30	0.399484	1	0	0	1.32013	1.21133	SOCS2;H2AFZ;RUVBL2
positive regulation of B cell proliferation (GO:0030890)	3/30	0.399484	1	0	0	1.32013	1.21133	SASH3;BCL2;MIF
chondroitin sulfate metabolic process (GO:0030204)	3/30	0.399484	1	0	0	1.32013	1.21133	CHSY1;B3GAT3;ARSB
positive regulation of cyclin-dependent protein serine/threonine kinase activity (GO:0045737)	3/30	0.399484	1	0	0	1.32013	1.21133	CCND3;CKS2;CKS1B
protein localization to centrosome (GO:0071539)	2/18	0.400491	1	0	0	1.46681	1.34223	STIL;SPAG5
negative regulation of fibroblast proliferation (GO:0048147)	2/18	0.400491	1	0	0	1.46681	1.34223	MYC;NLRC3
regulation of dephosphorylation (GO:0035303)	2/18	0.400491	1	0	0	1.46681	1.34223	PPP1R14B;CDK5RAP3
anion homeostasis (GO:0055081)	2/18	0.400491	1	0	0	1.46681	1.34223	POLD1;APOA1
regulation of cardiac muscle cell proliferation (GO:0060043)	2/18	0.400491	1	0	0	1.46681	1.34223	POLR2D;PIM1
insulin secretion (GO:0030073)	2/18	0.400491	1	0	0	1.46681	1.34223	PARK7;KLRG1
positive regulation of p38MAPK cascade (GO:1900745)	2/18	0.400491	1	0	0	1.46681	1.34223	KARS;PRMT1
regulation of cAMP-mediated signaling (GO:0043949)	2/18	0.400491	1	0	0	1.46681	1.34223	CXCL10;CDC34
regulation of peptidase activity (GO:0052547)	2/18	0.400491	1	0	0	1.46681	1.34223	PSMA3;PSMB8
glyceraldehyde-3-phosphate metabolic process (GO:0019682)	2/18	0.400491	1	0	0	1.46681	1.34223	TPI1;DERA
cell-substrate adherens junction assembly (GO:0007045)	2/18	0.400491	1	0	0	1.46681	1.34223	RCC2;THY1
response to organophosphorus (GO:0046683)	2/18	0.400491	1	0	0	1.46681	1.34223	RFC3;TYMS
focal adhesion assembly (GO:0048041)	2/18	0.400491	1	0	0	1.46681	1.34223	RCC2;THY1
negative regulation of calcium-mediated signaling (GO:0050849)	2/18	0.400491	1	0	0	1.46681	1.34223	SLA2;CALM1
iron-sulfur cluster assembly (GO:0016226)	2/18	0.400491	1	0	0	1.46681	1.34223	ISCA2;FXN
positive regulation of lipid catabolic process (GO:0050996)	2/18	0.400491	1	0	0	1.46681	1.34223	APOA2;APOA1
regulation of RNA splicing (GO:0043484)	5/55	0.404834	1	0	0	1.20012	1.08524	RBM38;RPS26;SRSF3;RRP1B;JMJD6
positive regulation of cell migration (GO:0030335)	18/221	0.409791	1	0	0	1.07522	0.959212	CCL24;CARMIL2;F10;ARHGEF39;TNFRSF18;ELP6;VTN;IFNG;CCL7;GLIPR2;PLAU;C1QBP;CCL5;RACK1;KIF20B;PFN1;GTSE1;CCR2
regulation of B cell proliferation (GO:0030888)	4/43	0.412428	1	0	0	1.22803	1.08766	SASH3;BCL2;MIF;IKZF3
positive regulation of interleukin-6 production (GO:0032755)	4/43	0.412428	1	0	0	1.22803	1.08766	MBP;CYBA;HMGB1;HSPD1
nucleobase-containing compound catabolic process (GO:0034655)	4/43	0.412428	1	0	0	1.22803	1.08766	ISG20;RNASEH2B;NUDT1;HNRNPD
regulation of multicellular organismal development (GO:2000026)	4/43	0.412428	1	0	0	1.22803	1.08766	CXCL10;RACGAP1;CDK1;HMGB1
negative regulation of protein metabolic process (GO:0051248)	4/43	0.412428	1	0	0	1.22803	1.08766	MAD2L2;APCS;CLU;MAD2L1
negative regulation of cell death (GO:0060548)	7/81	0.416303	1	0	0	1.14085	0.999779	PSMC5;NUP62;CHMP2A;PARK7;SRSF6;CLU;RAD18
cellular iron ion homeostasis (GO:0006879)	5/56	0.420166	1	0	0	1.17869	1.02205	MYC;NEDD8;RPS27A;FXN;HAMP
regulation of ubiquitin-protein transferase activity (GO:0051438)	3/31	0.420334	1	0	0	1.27755	1.10726	PLK1;PARK7;RPS2
positive regulation of interleukin-1 beta production (GO:0032731)	3/31	0.420334	1	0	0	1.27755	1.10726	PANX1;ORM1;ORM2
termination of RNA polymerase I transcription (GO:0006363)	3/31	0.420334	1	0	0	1.27755	1.10726	TAF1D;POLR2F;POLR2K
proton transport (GO:0015992)	3/31	0.420334	1	0	0	1.27755	1.10726	COX8A;ATP5O;ATP5J2
negative regulation of blood vessel endothelial cell migration (GO:0043537)	3/31	0.420334	1	0	0	1.27755	1.10726	CSNK2B;HMGB1;HRG
positive regulation of protein dephosphorylation (GO:0035307)	3/31	0.420334	1	0	0	1.27755	1.10726	CDCA2;HSP90AB1;CALM1
protein localization to basolateral plasma membrane (GO:1903361)	1/7	0.423911	1	0	0	1.8859	1.61854	PDZD11
membrane raft polarization (GO:0001766)	1/7	0.423911	1	0	0	1.8859	1.61854	CD2
phosphate ion transmembrane transport (GO:0035435)	1/7	0.423911	1	0	0	1.8859	1.61854	SLC20A1
modulation by symbiont of host cellular process (GO:0044068)	1/7	0.423911	1	0	0	1.8859	1.61854	KPNA2
positive regulation of epithelial cell proliferation involved in wound healing (GO:0060054)	1/7	0.423911	1	0	0	1.8859	1.61854	JAML
regulation of myosin-light-chain-phosphatase activity (GO:0035507)	1/7	0.423911	1	0	0	1.8859	1.61854	TNF
dolichyl diphosphate biosynthetic process (GO:0006489)	1/7	0.423911	1	0	0	1.8859	1.61854	MVD
cellular response to interferon-alpha (GO:0035457)	1/7	0.423911	1	0	0	1.8859	1.61854	GATA3
response to misfolded protein (GO:0051788)	1/7	0.423911	1	0	0	1.8859	1.61854	CLU
positive regulation of transmembrane transport (GO:0034764)	1/7	0.423911	1	0	0	1.8859	1.61854	PDCD5
positive regulation of dendritic cell chemotaxis (GO:2000510)	1/7	0.423911	1	0	0	1.8859	1.61854	C1QBP
ornithine transport (GO:0015822)	1/7	0.423911	1	0	0	1.8859	1.61854	SLC7A1
ribonucleoside bisphosphate biosynthetic process (GO:0034030)	1/7	0.423911	1	0	0	1.8859	1.61854	ACOT7
sulfur amino acid biosynthetic process (GO:0000097)	1/7	0.423911	1	0	0	1.8859	1.61854	MTHFD1
cytoplasmic sequestering of NF-kappaB (GO:0007253)	1/7	0.423911	1	0	0	1.8859	1.61854	TMSB4X
death-inducing signaling complex assembly (GO:0071550)	1/7	0.423911	1	0	0	1.8859	1.61854	TNF
transcription-dependent tethering of RNA polymerase II gene DNA at nuclear periphery (GO:0000972)	1/7	0.423911	1	0	0	1.8859	1.61854	NUP107
membrane raft distribution (GO:0031580)	1/7	0.423911	1	0	0	1.8859	1.61854	CD2
protein import into mitochondrial inner membrane (GO:0045039)	1/7	0.423911	1	0	0	1.8859	1.61854	TIMM13
AMP metabolic process (GO:0046033)	1/7	0.423911	1	0	0	1.8859	1.61854	ADSL
regulation of toll-like receptor 9 signaling pathway (GO:0034163)	1/7	0.423911	1	0	0	1.8859	1.61854	HMGB1
tRNA 3'-end processing (GO:0042780)	1/7	0.423911	1	0	0	1.8859	1.61854	SSB
regulation of chemokine biosynthetic process (GO:0045073)	1/7	0.423911	1	0	0	1.8859	1.61854	TNF
regulation of T-helper 17 type immune response (GO:2000316)	1/7	0.423911	1	0	0	1.8859	1.61854	IL12RB1
activation of MAPKKK activity (GO:0000185)	1/7	0.423911	1	0	0	1.8859	1.61854	TNF
strand invasion (GO:0042148)	1/7	0.423911	1	0	0	1.8859	1.61854	RAD51
negative regulation of platelet-derived growth factor receptor-beta signaling pathway (GO:2000587)	1/7	0.423911	1	0	0	1.8859	1.61854	PTPN2
formation of translation preinitiation complex (GO:0001731)	1/7	0.423911	1	0	0	1.8859	1.61854	TICRR
negative regulation of calcium ion import (GO:0090281)	1/7	0.423911	1	0	0	1.8859	1.61854	TRIM27
phosphorylated carbohydrate dephosphorylation (GO:0046838)	1/7	0.423911	1	0	0	1.8859	1.61854	IMPA2
negative regulation of cell adhesion mediated by integrin (GO:0033629)	1/7	0.423911	1	0	0	1.8859	1.61854	HRG
regulation of memory T cell differentiation (GO:0043380)	1/7	0.423911	1	0	0	1.8859	1.61854	IL12RB1
norepinephrine biosynthetic process (GO:0042421)	1/7	0.423911	1	0	0	1.8859	1.61854	GATA3
heme catabolic process (GO:0042167)	1/7	0.423911	1	0	0	1.8859	1.61854	AMBP
fructose metabolic process (GO:0006000)	1/7	0.423911	1	0	0	1.8859	1.61854	ALDOA
adenine nucleotide transport (GO:0051503)	1/7	0.423911	1	0	0	1.8859	1.61854	SLC25A4
porphyrin-containing compound catabolic process (GO:0006787)	1/7	0.423911	1	0	0	1.8859	1.61854	AMBP
lysosomal lumen acidification (GO:0007042)	1/7	0.423911	1	0	0	1.8859	1.61854	PPT1
membrane fusion involved in viral entry into host cell (GO:0039663)	1/7	0.423911	1	0	0	1.8859	1.61854	PPIA
inositol phosphate dephosphorylation (GO:0046855)	1/7	0.423911	1	0	0	1.8859	1.61854	IMPA2
protein localization to cytoplasmic stress granule (GO:1903608)	1/7	0.423911	1	0	0	1.8859	1.61854	SSB
positive regulation of protein kinase A signaling (GO:0010739)	1/7	0.423911	1	0	0	1.8859	1.61854	MIF
granulocyte migration (GO:0097530)	1/7	0.423911	1	0	0	1.8859	1.61854	ANXA1
positive regulation of triglyceride catabolic process (GO:0010898)	1/7	0.423911	1	0	0	1.8859	1.61854	APOA1
regulation of RNA biosynthetic process (GO:2001141)	1/7	0.423911	1	0	0	1.8859	1.61854	RALY
regulation of dendritic cell differentiation (GO:2001198)	1/7	0.423911	1	0	0	1.8859	1.61854	HMGB1
regulation of meiotic nuclear division (GO:0040020)	1/7	0.423911	1	0	0	1.8859	1.61854	FBXO5
negative regulation of T cell mediated immunity (GO:0002710)	1/7	0.423911	1	0	0	1.8859	1.61854	XCL1
regulation of pinocytosis (GO:0048548)	1/7	0.423911	1	0	0	1.8859	1.61854	PPT1
purine ribonucleotide transport (GO:0015868)	1/7	0.423911	1	0	0	1.8859	1.61854	SLC25A4
negative regulation of B cell apoptotic process (GO:0002903)	1/7	0.423911	1	0	0	1.8859	1.61854	AURKB
female genitalia development (GO:0030540)	1/7	0.423911	1	0	0	1.8859	1.61854	POLR2D
regulation of toll-like receptor 3 signaling pathway (GO:0034139)	1/7	0.423911	1	0	0	1.8859	1.61854	PTPN22
activation of signaling protein activity involved in unfolded protein response (GO:0006987)	1/7	0.423911	1	0	0	1.8859	1.61854	BAX
regulation of establishment of protein localization (GO:0070201)	1/7	0.423911	1	0	0	1.8859	1.61854	DNAJA1
negative regulation of epidermal cell differentiation (GO:0045605)	1/7	0.423911	1	0	0	1.8859	1.61854	SRSF6
female gonad development (GO:0008585)	1/7	0.423911	1	0	0	1.8859	1.61854	NUP107
fusion of virus membrane with host plasma membrane (GO:0019064)	1/7	0.423911	1	0	0	1.8859	1.61854	PPIA
regulation of NADP metabolic process (GO:1902031)	1/7	0.423911	1	0	0	1.8859	1.61854	PGAM1
positive regulation of interleukin-5 production (GO:0032754)	1/7	0.423911	1	0	0	1.8859	1.61854	GATA3
xenobiotic catabolic process (GO:0042178)	1/7	0.423911	1	0	0	1.8859	1.61854	GSTM3
purine nucleoside bisphosphate biosynthetic process (GO:0034033)	1/7	0.423911	1	0	0	1.8859	1.61854	ACOT7
positive regulation of isomerase activity (GO:0010912)	1/7	0.423911	1	0	0	1.8859	1.61854	UHRF1
regulation of cell-cell adhesion mediated by integrin (GO:0033632)	1/7	0.423911	1	0	0	1.8859	1.61854	CCL5
regulation of activation of Janus kinase activity (GO:0010533)	1/7	0.423911	1	0	0	1.8859	1.61854	CCL5
positive regulation of membrane depolarization (GO:1904181)	1/7	0.423911	1	0	0	1.8859	1.61854	RACK1
regulation of microtubule binding (GO:1904526)	1/7	0.423911	1	0	0	1.8859	1.61854	GTSE1
regulation of RNA polymerase II regulatory region sequence-specific DNA binding (GO:1903025)	1/7	0.423911	1	0	0	1.8859	1.61854	TMSB4X
fructose 1,6-bisphosphate metabolic process (GO:0030388)	1/7	0.423911	1	0	0	1.8859	1.61854	ALDOA
cleavage furrow formation (GO:0036089)	1/7	0.423911	1	0	0	1.8859	1.61854	AURKB
negative regulation of RIG-I signaling pathway (GO:0039536)	1/7	0.423911	1	0	0	1.8859	1.61854	C1QBP
negative regulation of retinoic acid receptor signaling pathway (GO:0048387)	1/7	0.423911	1	0	0	1.8859	1.61854	EZH2
regulation of protein localization to centrosome (GO:1904779)	1/7	0.423911	1	0	0	1.8859	1.61854	NUP62
amino acid import across plasma membrane (GO:0089718)	1/7	0.423911	1	0	0	1.8859	1.61854	SLC7A1
positive regulation of CD4-positive, alpha-beta T cell activation (GO:2000516)	1/7	0.423911	1	0	0	1.8859	1.61854	XCL1
L-methionine salvage (GO:0071267)	1/7	0.423911	1	0	0	1.8859	1.61854	APIP
membrane invagination (GO:0010324)	1/7	0.423911	1	0	0	1.8859	1.61854	CHMP2A
hyperosmotic response (GO:0006972)	1/7	0.423911	1	0	0	1.8859	1.61854	YBX3
positive regulation of gastrulation (GO:2000543)	1/7	0.423911	1	0	0	1.8859	1.61854	RACK1
chondroitin sulfate proteoglycan metabolic process (GO:0050654)	1/7	0.423911	1	0	0	1.8859	1.61854	B3GAT3
regulation of Cdc42 protein signal transduction (GO:0032489)	1/7	0.423911	1	0	0	1.8859	1.61854	APOA1
positive regulation of multicellular organism growth (GO:0040018)	1/7	0.423911	1	0	0	1.8859	1.61854	PPIB
regulation of cyclic nucleotide metabolic process (GO:0030799)	1/7	0.423911	1	0	0	1.8859	1.61854	CALM1
negative regulation of mitochondrial outer membrane permeabilization involved in apoptotic signaling pathway (GO:1901029)	1/7	0.423911	1	0	0	1.8859	1.61854	SLC25A5
coenzyme A biosynthetic process (GO:0015937)	1/7	0.423911	1	0	0	1.8859	1.61854	ACOT7
erythrocyte development (GO:0048821)	1/7	0.423911	1	0	0	1.8859	1.61854	LYAR
regulation of chromatin assembly or disassembly (GO:0001672)	1/7	0.423911	1	0	0	1.8859	1.61854	PADI2
negative regulation of glial cell apoptotic process (GO:0034351)	1/7	0.423911	1	0	0	1.8859	1.61854	CCL2
regulation of MDA-5 signaling pathway (GO:0039533)	1/7	0.423911	1	0	0	1.8859	1.61854	C1QBP
regulation of cardiac muscle cell membrane potential (GO:0086036)	1/7	0.423911	1	0	0	1.8859	1.61854	ATP2A2
oxaloacetate metabolic process (GO:0006107)	1/7	0.423911	1	0	0	1.8859	1.61854	MDH1
bone cell development (GO:0098751)	1/7	0.423911	1	0	0	1.8859	1.61854	ANXA2
regulation of lymphocyte migration (GO:2000401)	1/7	0.423911	1	0	0	1.8859	1.61854	SPN
positive regulation of extracellular matrix disassembly (GO:0090091)	1/7	0.423911	1	0	0	1.8859	1.61854	CARMIL2
regulation of low-density lipoprotein particle clearance (GO:0010988)	1/7	0.423911	1	0	0	1.8859	1.61854	ANXA2
ribosomal protein import into nucleus (GO:0006610)	1/7	0.423911	1	0	0	1.8859	1.61854	RPL23
positive regulation of histone H4 acetylation (GO:0090240)	1/7	0.423911	1	0	0	1.8859	1.61854	BRCA1
posttranslational protein targeting to endoplasmic reticulum membrane (GO:0006620)	1/7	0.423911	1	0	0	1.8859	1.61854	SEC61B
dolichyl diphosphate metabolic process (GO:0046465)	1/7	0.423911	1	0	0	1.8859	1.61854	MVD
enzyme linked receptor protein signaling pathway (GO:0007167)	10/120	0.424861	1	0	0	1.10011	0.941688	ITK;ZAP70;CD8A;LCK;GRAP2;TXK;CD7;CLNK;SLA2;CD3E
endothelial cell development (GO:0001885)	2/19	0.427574	1	0	0	1.38961	1.18066	GSTM3;EZR
negative regulation of lipid metabolic process (GO:0045833)	2/19	0.427574	1	0	0	1.38961	1.18066	APOA2;TNF
positive regulation of lipid storage (GO:0010884)	2/19	0.427574	1	0	0	1.38961	1.18066	C3;IKBKE
nucleosome disassembly (GO:0006337)	2/19	0.427574	1	0	0	1.38961	1.18066	SET;HMGA1
regulation of transcription factor import into nucleus (GO:0042990)	2/19	0.427574	1	0	0	1.38961	1.18066	BAG3;TMEM173
chromatin disassembly (GO:0031498)	2/19	0.427574	1	0	0	1.38961	1.18066	SET;HMGA1
intracellular estrogen receptor signaling pathway (GO:0030520)	2/19	0.427574	1	0	0	1.38961	1.18066	PADI2;PPARGC1B
extrinsic apoptotic signaling pathway in absence of ligand (GO:0097192)	2/19	0.427574	1	0	0	1.38961	1.18066	BCL2;BAX
fatty-acyl-CoA metabolic process (GO:0035337)	2/19	0.427574	1	0	0	1.38961	1.18066	FASN;PPT1
macromolecule biosynthetic process (GO:0009059)	2/19	0.427574	1	0	0	1.38961	1.18066	TNF;RPS23
nucleotide-sugar biosynthetic process (GO:0009226)	2/19	0.427574	1	0	0	1.38961	1.18066	GMPPB;NANS
regulation of gluconeogenesis (GO:0006111)	2/19	0.427574	1	0	0	1.38961	1.18066	PGP;PTPN2
negative regulation of cell junction assembly (GO:1901889)	2/19	0.427574	1	0	0	1.38961	1.18066	RCC2;TNF
negative regulation of NF-kappaB transcription factor activity (GO:0032088)	7/82	0.428952	1	0	0	1.12694	0.953855	USP7;SETD6;TMSB4X;NLRC5;ACOD1;NLRC3;CDK5RAP3
positive regulation of interleukin-8 production (GO:0032757)	4/44	0.429844	1	0	0	1.20012	1.0133	CD2;APOA2;PARK7;TNF
regulation of steroid biosynthetic process (GO:0050810)	4/44	0.429844	1	0	0	1.20012	1.0133	FASN;PMVK;MVD;RAN
myeloid cell differentiation (GO:0030099)	4/44	0.429844	1	0	0	1.20012	1.0133	RPS19;ZBTB16;ATPIF1;PTPN2
regulation of focal adhesion assembly (GO:0051893)	4/44	0.429844	1	0	0	1.20012	1.0133	RCC2;THY1;HRG;S100A10
positive regulation of protein localization to membrane (GO:1905477)	8/95	0.431641	1	0	0	1.11169	0.933999	PPP3CC;TFDP1;IFNG;PDCD5;BCL2;GZMB;DYNLL1;BID
regulation of cytokine production (GO:0001817)	9/108	0.433683	1	0	0	1.10011	0.919078	ZBP1;ANXA1;ISG15;GATA3;TMEM173;RPS27A;TNF;CCR2;HSPD1
protein localization to membrane (GO:0072657)	13/160	0.438268	1	0	0	1.07261	0.884821	PIGR;TESC;THY1;ATP1B1;TNF;SYNE3;RAB37;PDZD11;ITGB7;PKP3;EZR;BID;S100A10
vascular endothelial growth factor receptor signaling pathway (GO:0048010)	6/70	0.43906	1	0	0	1.13154	0.931395	CYFIP2;HSP90AA1;SH2D2A;CYBA;ACTB;ACTG1
positive regulation of proteasomal ubiquitin-dependent protein catabolic process (GO:0032436)	6/70	0.43906	1	0	0	1.13154	0.931395	PLK3;SUMO2;PLK1;RACK1;CLU;HSPBP1
protein trimerization (GO:0070206)	3/32	0.440934	1	0	0	1.23762	1.01344	TRIM27;MIF;CD247
negative regulation of fat cell differentiation (GO:0045599)	3/32	0.440934	1	0	0	1.23762	1.01344	GPS2;GATA3;TNF
positive regulation of transcription factor import into nucleus (GO:0042993)	3/32	0.440934	1	0	0	1.23762	1.01344	BAG3;TMEM173;TNF
positive regulation of myeloid leukocyte differentiation (GO:0002763)	3/32	0.440934	1	0	0	1.23762	1.01344	IFNG;TESC;TNF
oxoacid metabolic process (GO:0043436)	3/32	0.440934	1	0	0	1.23762	1.01344	B3GAT3;PPA1;MIF
positive regulation of peptidyl-serine phosphorylation (GO:0033138)	7/83	0.441566	1	0	0	1.11336	0.910094	MAD2L2;IFNG;OSM;PARK7;MIF;TNF;CNOT9
protein maturation (GO:0051604)	7/83	0.441566	1	0	0	1.11336	0.910094	GCSH;ISCA2;POP5;CMA1;TESC;GZMB;HSPD1
positive regulation of protein metabolic process (GO:0051247)	8/96	0.443362	1	0	0	1.10011	0.894796	BARD1;FZR1;PRMT1;UHRF1;CLU;TNF;DTL;OAZ1
transcription, DNA-templated (GO:0006351)	28/356	0.446308	1	0	0	1.03831	0.837649	TCERG1;DTX1;GATA3;MRPL12;PMF1;NUP62;POLR2D;POLR2F;ELOB;POLR2G;POLR2J;POLR2K;NELFE;BTF3;PRMT5;BATF3;TAF12;ZBTB32;BAZ1A;DEK;SSRP1;GTF2F1;RUNX3;GTF2F2;RNPS1;TRIP13;TARDBP;PTMA
negative regulation of transcription from RNA polymerase II promoter (GO:0000122)	44/565	0.446563	1	0	0	1.02807	0.828803	TCERG1;RPL10;UHRF1;SUV39H1;FHL2;GPS2;ENO1;HMGB1;SLA2;FOXM1;TNF;AURKB;INSL6;NFIL3;BAG3;MYC;C1QBP;TBX21;KMT5A;TRIM27;LRRFIP1;RPS27A;LYAR;HIST1H1B;E2F8;EOMES;PLK3;BATF3;CBX5;RPL23;ZBTB16;PLK1;MBD2;ZBTB32;RUNX3;AES;MAD2L2;SFPQ;IFNG;IRF8;EZR;HAMP;PPID;EZH2
protein complex subunit organization (GO:0071822)	4/45	0.44712	1	0	0	1.17345	0.944544	CDT1;CENPH;NUF2;NDC80
ubiquitin-dependent ERAD pathway (GO:0030433)	5/58	0.450599	1	0	0	1.13804	0.907223	PSMC5;PSMC3;PSMC4;PSMC1;SEC61B
regulation of epidermal growth factor receptor signaling pathway (GO:0042058)	5/58	0.450599	1	0	0	1.13804	0.907223	NUP62;MVB12A;RPS27A;CNOT9;PTPN2
transmembrane receptor protein tyrosine kinase signaling pathway (GO:0007169)	31/396	0.45132	1	0	0	1.03344	0.82218	CYFIP2;CEP57;ITK;RGS14;SH2D2A;TXK;SLA2;CD3E;ACTB;ACTG1;SOCS2;GRAP2;STMN1;POLR2D;POLR2F;POLR2G;RPS27A;HNRNPA1;POLR2J;POLR2K;HSP90AA1;CYBA;GTF2F1;GTF2F2;SHCBP1;ZAP70;LCK;CD8A;CD7;CLNK;PTPN2
phosphatidylcholine metabolic process (GO:0046470)	6/71	0.452746	1	0	0	1.1156	0.884031	LPCAT4;CSNK2B;PON1;APOA2;APOA1;MFSD2A
regulation of cell communication (GO:0010646)	6/71	0.452746	1	0	0	1.1156	0.884031	SASH3;SOCS2;PSMC5;ANXA1;NUP62;BIRC5
regulation of endoplasmic reticulum stress-induced intrinsic apoptotic signaling pathway (GO:1902235)	2/20	0.453996	1	0	0	1.32013	1.04246	CREB3L1;PARK7
negative regulation of actin filament bundle assembly (GO:0032232)	2/20	0.453996	1	0	0	1.32013	1.04246	STMN1;PFN1
viral budding via host ESCRT complex (GO:0039702)	2/20	0.453996	1	0	0	1.32013	1.04246	CHMP2A;MVB12A
regulation of DNA-templated transcription, elongation (GO:0032784)	2/20	0.453996	1	0	0	1.32013	1.04246	TSFM;HMGN1
regulation of anoikis (GO:2000209)	2/20	0.453996	1	0	0	1.32013	1.04246	BCL2;AES
regulation of cell development (GO:0060284)	2/20	0.453996	1	0	0	1.32013	1.04246	RPS19;HMGB2
regulation of response to cytokine stimulus (GO:0060759)	2/20	0.453996	1	0	0	1.32013	1.04246	APOA1;AES
negative regulation of telomere maintenance via telomerase (GO:0032211)	2/20	0.453996	1	0	0	1.32013	1.04246	PINX1;HNRNPA1
cellular response to estradiol stimulus (GO:0071392)	2/20	0.453996	1	0	0	1.32013	1.04246	H2AFZ;RUVBL2
entrainment of circadian clock by photoperiod (GO:0043153)	2/20	0.453996	1	0	0	1.32013	1.04246	ID2;PPP1CA
[truncated: 1,730 more rows]

## Sheet: DEGs down IL-2 treated vs PBS
Gene	logFC	AveExpr	t	P.Value	adj.P.Val	B
[truncated: 8,593 more rows]

## Sheet: Enrichment DEGs down IL-2 vsPBS
Term	Overlap	P.value	Adjusted.P.value	Old.P.value	Old.Adjusted.P.value	Odds.Ratio	Combined.Score	Genes
[truncated: 4,617 more rows]
