# Supplementary material for: Identification of a Kupffer cell subset capable of reverting the T cell dysfunction induced by hepatocellular priming
Source: Immunity. 2021 Sep 14;54(9):2089–2100.e8. doi: 10.1016/j.immuni.2021.05.005 (PMC8459394; doi:10.1016/j.immuni.2021.05.005)
Supplement: Table S2. Markers of identified clusters in the scRNA-seq experiment, related to Figure 3 [file mmc3.xlsx]

## Sheet: Markers all clusters
Gene	P.Value	Avg_logFC	percent.1	percent.2	Adj.P.Value	Cluster
Pkmyt1	0	2.56167	0.103	0.04	0	0
mt-Atp8	5.42567e-15	0.4469	1	0.99	5.68556e-11	0
mt-Co2	8.63322e-11	0.55841	0.897	0.703	9.04675e-07	0
Tnfrsf23	1.49521e-10	4.15143	0.103	0.178	1.56683e-06	0
mt-Rnr2	1.06978e-08	0.431788	1	1	0.000112102	0
mt-Cytb	1.32074e-08	0.421958	1	1	0.0001384	0
Gm29216	6.30996e-08	0.35154	0.985	0.99	0.000661221	0
Sppl2b	1.83628e-07	4.14272	0.118	0.119	0.00192424	0
H2-Q10	3.05999e-07	1.06427	0.221	0.554	0.00320656	0
mt-Atp6	4.30092e-07	0.357732	1	0.99	0.00450694	0
mt-Co1	9.61281e-07	0.37515	1	1	0.0100733	0
Rock1	2.65382e-06	0.48723	0.162	0.356	0.0278094	0
Mafg	3.1815e-06	0.497374	0.029	0.208	0.0333389	0
Gsk3b	3.34264e-06	1.03821	0.426	0.762	0.0350275	0
Rab33b	7.06068e-06	2.54515	0.074	0.129	0.0739888	0
Zfp60	7.29306e-06	3.34067	0.059	0.149	0.0764239	0
mt-Nd4	9.81918e-06	0.414302	1	1	0.102895	0
Gm6767	2.15562e-05	0.667547	0.118	0.149	0.225887	0
Fgl1	2.71969e-05	4.51351	0.118	0.059	0.284996	0
Sgk3	4.80271e-05	0.251558	0.162	0.485	0.503275	0
Apoc1	5.84354e-05	0.503202	0.765	0.604	0.612345	0
Itfg3	7.75677e-05	2.08893	0.309	0.505	0.812832	0
Nt5dc2	9.24586e-05	3.39913	0.176	0.109	0.968874	0
Daglb	0.000120467	1.06042	0.118	0.356	1	0
Fga	0.00018477	3.23553	0.088	0.129	1	0
Trps1	0.00018753	2.99363	0.118	0.277	1	0
Txndc16	0.000200206	0.477051	0.162	0.465	1	0
Pgpep1	0.000226781	2.35565	0.015	0.119	1	0
Neat1	0.000229982	0.375351	0.338	0.644	1	0
Agtpbp1	0.000244888	0.88488	0.015	0.158	1	0
RP23-366M5.2	0.000332446	2.13176	0.015	0.109	1	0
Sars2	0.000371662	3.73204	0.132	0.129	1	0
Zfp868	0.00038877	4.10508	0.103	0.109	1	0
Nme4	0.000390785	2.40463	0.103	0.059	1	0
E430018J23Rik	0.000476584	4.33172	0.118	0.03	1	0
Cep170	0.000522184	0.92314	0.132	0.406	1	0
Tmem251	0.000529741	1.90559	0.044	0.139	1	0
Wbp1	0.00067169	4.30615	0.206	0.099	1	0
Ddx39	0.0006779	0.29976	0.426	0.604	1	0
Ap5z1	0.000723735	1.18407	0.029	0.139	1	0
Knstrn	0.000782738	1.74533	0.029	0.119	1	0
Mafb	0.000802783	0.279189	0.294	0.584	1	0
Larp4	0.000871312	1.35015	0.088	0.277	1	0
Trim39	0.000926316	1.4721	0.015	0.129	1	0
Atxn1	0.00104153	0.85521	0.088	0.277	1	0
Derl1	0.00111252	0.712766	0.265	0.535	1	0
Nsd1	0.00112545	0.642168	0.074	0.238	1	0
Gm8995	0.00116281	0.511599	0.206	0.406	1	0
Pyhin1	0.00116367	0.724623	0.221	0.495	1	0
Tfb2m	0.00125426	0.320259	0.029	0.149	1	0
Nob1	0.00126217	1.29416	0.279	0.089	1	0
Serpina3m	0.00135855	4.11521	0.147	0.158	1	0
Hpx	0.00139213	3.47118	0.221	0.149	1	0
Ctnna1	0.00155642	0.562826	0.206	0.455	1	0
2210404O09Rik	0.00157782	3.43764	0.176	0.099	1	0
Havcr2	0.00163672	1.55112	0.015	0.109	1	0
Pggt1b	0.00164593	0.528235	0.029	0.198	1	0
Tpr	0.00165859	0.369602	0.338	0.624	1	0
Ugt1a9	0.0017165	2.65334	0.074	0.129	1	0
2810403A07Rik	0.00173942	0.474849	0.088	0.287	1	0
Tcf19	0.00219644	2.9162	0.132	0.129	1	0
Cdh5	0.00242412	1.17079	0.309	0.485	1	0
Smim4	0.00244337	2.25237	0.132	0.109	1	0
Qars	0.00257572	1.02631	0.162	0.376	1	0
Rpp14	0.0026739	1.54211	0.029	0.119	1	0
Lars2	0.00292161	0.585414	0.544	0.653	1	0
Maml2	0.00297651	0.299753	0.074	0.248	1	0
Sdhaf2	0.00305929	0.383713	0.088	0.297	1	0
Ampd2	0.0030619	3.31784	0.118	0.079	1	0
Sgpp1	0.00310572	0.980146	0.221	0.436	1	0
Ctsh	0.00319561	0.266824	0.853	0.921	1	0
Phf11d	0.00325025	0.494294	0.25	0.515	1	0
M6pr	0.00328786	0.521971	0.426	0.693	1	0
St3gal3	0.00337091	3.34521	0.103	0.05	1	0
Sdccag8	0.00342134	0.722428	0.103	0.317	1	0
Ppp3ca	0.00371737	0.493276	0.265	0.505	1	0
Sept2	0.0041075	0.259588	0.838	0.941	1	0
Gm10243	0.00423117	0.707746	0.103	0	1	0
Rpl35a-ps2	0.00423117	0.707746	0.103	0	1	0
Rpl35a-ps3	0.00423117	0.707746	0.103	0	1	0
Rpl35a-ps4	0.00423117	0.707746	0.103	0	1	0
Rpl35a-ps6	0.00423117	0.707746	0.103	0	1	0
Lman1	0.00426077	0.504756	0.103	0.327	1	0
Rin2	0.0042987	0.424578	0.132	0.337	1	0
Marf1	0.00458154	0.946118	0.176	0.267	1	0
Xist	0.00474299	0.772928	0.206	0.426	1	0
Phactr2	0.00512538	0.58816	0.221	0.446	1	0
Serpina1e	0.00513159	3.32012	0.132	0.059	1	0
Eno1	0.00521927	0.311524	0.853	0.733	1	0
Dock1	0.00548095	0.93734	0.103	0.139	1	0
D8Ertd738e	0.00554445	1.05176	0.265	0.426	1	0
Coq7	0.00579267	4.22236	0.132	0.069	1	0
Gm9800	0.00580064	2.46795	0.176	0.05	1	0
Prmt3	0.00589543	3.55797	0.132	0.158	1	0
Itga9	0.00605436	2.10601	0.265	0.297	1	0
mt-Nd6	0.00640183	0.422778	0.971	0.881	1	0
Mapre1	0.00647324	0.412537	0.206	0.436	1	0
Son	0.00679699	0.333239	0.456	0.713	1	0
Me2	0.0068979	1.96854	0.25	0.327	1	0
Smchd1	0.00702368	0.978979	0.162	0.356	1	0
Golt1b	0.00745254	0.321313	0.324	0.564	1	0
Mysm1	0.00764278	0.811941	0.147	0.327	1	0
Pias4	0.00771003	0.790887	0.044	0.149	1	0
Siglec1	0.00772403	0.809081	0.103	0.218	1	0
Acsl4	0.00790801	0.402048	0.206	0.386	1	0
Lcorl	0.00791452	0.878189	0.029	0.119	1	0
Lrwd1	0.00791672	2.16037	0.103	0.208	1	0
Sfpq	0.00806547	1.30663	0.103	0.248	1	0
Wapal	0.00809923	1.22496	0.235	0.386	1	0
mt-Nd1	0.00813115	0.30029	1	1	1	0
Agtrap	0.00837839	0.528767	0.191	0.396	1	0
Ccdc77	0.0087176	0.400771	0.074	0.257	1	0
Pafah2	0.00880748	3.29082	0.074	0.129	1	0
Cers4	0.00917999	0.61208	0.132	0.307	1	0
Rbm28	0.00931881	1.96578	0.132	0.208	1	0
Arhgef2	0.00953752	0.89145	0.206	0.386	1	0
Cryba4	0	4.14883	0.102	0.018	0	1
Gatb	0	3.92784	0.119	0.036	0	1
Rnf185	0	3.62133	0.153	0.027	0	1
Eif1ad	0	3.41023	0.186	0.036	0	1
Rnf128	0	3.39832	0.119	0.018	0	1
Rpap2	0	3.36064	0.102	0.027	0	1
Mcph1	0	3.22202	0.102	0.027	0	1
Sdc2	0	3.0807	0.102	0.018	0	1
Hdgfrp2	0	3.04292	0.169	0.036	0	1
0610010F05Rik	0	2.92909	0.119	0.018	0	1
Fip1l1	0	2.89315	0.186	0.027	0	1
Ascc1	0	2.87003	0.102	0.027	0	1
Slc18a2	0	2.71884	0.169	0.027	0	1
Dram1	0	2.66175	0.119	0.027	0	1
Plcb3	0	2.64079	0.119	0.027	0	1
Nudt22	0	2.53116	0.102	0.018	0	1
Zer1	0	2.48091	0.136	0.018	0	1
Coq10a	0	2.30967	0.102	0.018	0	1
Nup153	0	1.98209	0.102	0.018	0	1
Pus3	0	1.8909	0.102	0.018	0	1
Larp7	0	1.79271	0.102	0.027	0	1
Eid1	0	1.47528	0.102	0.027	0	1
Csf2rb2	0	1.36403	0.119	0.018	0	1
Ctsb	8.37793e-34	0.906099	1	1	8.77923e-30	1
C1qa	4.75555e-33	0.578129	1	0.973	4.98334e-29	1
Ctss	1.93613e-32	0.264545	1	1	2.02887e-28	1
C1qb	2.20243e-32	0.537468	1	1	2.30793e-28	1
Ubb	3.9939e-32	0.634196	1	0.991	4.18521e-28	1
Ctsc	5.23627e-30	1.23038	1	1	5.48708e-26	1
Gm1821	3.64973e-29	0.633743	1	0.891	3.82455e-25	1
Twf1	7.60057e-28	1.11105	0.966	0.855	7.96464e-24	1
Sod1	9.35002e-28	0.570397	1	0.864	9.79788e-24	1
Ftl1	1.02671e-26	0.620259	1	1	1.07589e-22	1
Trf	9.28605e-26	0.818219	1	1	9.73085e-22	1
Npc2	2.7737e-25	0.766363	1	0.873	2.90656e-21	1
Gpx1	7.49882e-25	0.501575	1	0.991	7.85801e-21	1
Apoe	4.38024e-24	0.598107	1	1	4.59006e-20	1
UBC	4.77718e-24	0.756381	1	0.764	5.006e-20	1
Sat1	5.30682e-23	0.53477	1	1	5.56102e-19	1
Cd81	4.57908e-22	0.638333	1	1	4.79841e-18	1
B2m	1.16504e-21	0.423017	1	0.982	1.22084e-17	1
Fth1	3.0356e-21	0.30875	1	0.982	3.181e-17	1
Cd68	5.78091e-21	1.00397	1	0.936	6.05781e-17	1
Tyrobp	1.06084e-19	0.762439	1	0.755	1.11166e-15	1
Tcf7l2	1.26937e-19	0.519351	0.983	0.827	1.33018e-15	1
Ndfip1	4.26142e-19	0.439786	0.746	0.482	4.46554e-15	1
Pfn1	7.06691e-19	0.546543	1	0.964	7.40542e-15	1
Itm2b	8.0537e-19	0.5615	1	1	8.43948e-15	1
Ptp4a2	8.39414e-19	0.539578	1	0.982	8.79622e-15	1
Cd5l	1.0364e-18	0.777238	1	1	1.08605e-14	1
Cfl1	1.59331e-17	0.484691	1	0.818	1.66963e-13	1
C1qc	1.90088e-17	0.564103	1	0.991	1.99193e-13	1
Cyba	2.42882e-17	0.493324	0.949	0.664	2.54516e-13	1
Lgmn	2.56291e-17	0.908412	1	0.991	2.68567e-13	1
Lyz2	3.74421e-17	0.967144	1	1	3.92356e-13	1
Abcg1	6.92273e-17	0.677092	1	0.891	7.25433e-13	1
Arpc5	8.26498e-17	1.22756	0.949	0.845	8.66087e-13	1
Cfp	9.63062e-17	0.875124	1	0.973	1.00919e-12	1
Ly6e	5.42702e-16	0.684279	1	1	5.68697e-12	1
Gnb1	5.69997e-16	0.296093	1	0.955	5.973e-12	1
H2-D1	2.47169e-15	0.320248	1	1	2.59008e-11	1
Pdia3	2.54582e-15	0.859026	1	0.891	2.66777e-11	1
H3f3b	3.18078e-15	0.962458	1	0.982	3.33314e-11	1
H2-K1	3.5501e-15	0.714768	0.983	1	3.72014e-11	1
Ddx5	5.0493e-15	0.639123	1	0.945	5.29117e-11	1
Ccl6	7.15431e-15	0.360677	0.966	0.882	7.497e-11	1
Atp6v0b	1.46236e-14	1.2213	0.881	0.6	1.53241e-10	1
Gm9843	1.48752e-14	0.506009	0.966	0.636	1.55877e-10	1
Zscan26	2.10337e-14	0.674431	0.898	0.455	2.20412e-10	1
Ifitm3	2.84312e-14	0.365618	0.932	0.773	2.97931e-10	1
Arpc1b	3.33534e-14	0.954048	0.983	0.8	3.4951e-10	1
Pilra	6.42027e-14	0.936538	1	0.709	6.7278e-10	1
Fcer1g	1.17966e-13	0.309954	0.983	0.873	1.23616e-09	1
Ctsa	1.40175e-13	0.645303	0.966	0.982	1.4689e-09	1
Arpc4	4.07738e-13	1.10575	0.966	0.709	4.27268e-09	1
Dazap2	5.79302e-13	0.835836	1	0.882	6.07051e-09	1
Sdcbp	6.23057e-13	1.02522	0.983	0.945	6.52902e-09	1
Laptm5	1.06764e-12	0.796972	1	0.964	1.11878e-08	1
Cybb	1.36127e-12	0.453835	0.983	0.964	1.42648e-08	1
Slc39a1	1.5447e-12	0.312573	1	0.809	1.61869e-08	1
Gbas	1.75646e-12	0.464521	0.712	0.391	1.8406e-08	1
Tubb5	2.452e-12	0.367345	1	0.827	2.56945e-08	1
Cox5a	2.51461e-12	0.585887	0.847	0.464	2.63506e-08	1
Klf6	2.74584e-12	1.6211	0.746	0.245	2.87736e-08	1
Emr1	2.76781e-12	1.58005	0.966	0.818	2.90039e-08	1
Tpm3	3.24714e-12	0.820382	1	0.891	3.40268e-08	1
Pigk	3.91895e-12	5.01892	0.356	0.064	4.10667e-08	1
Smpdl3a	4.07599e-12	0.935989	0.932	0.745	4.27123e-08	1
Ppt1	5.98366e-12	1.29116	0.831	0.609	6.27028e-08	1
Actb	6.32658e-12	0.282933	1	1	6.62962e-08	1
Mcmbp	7.51011e-12	0.344104	0.797	0.318	7.86985e-08	1
Ifngr1	7.84887e-12	1.5257	0.949	0.8	8.22483e-08	1
Adap2	9.43504e-12	0.585926	0.949	0.6	9.88697e-08	1
Rpl34	1.0231e-11	0.542463	0.831	0.373	1.07211e-07	1
Gm2a	1.14995e-11	0.541526	1	0.764	1.20504e-07	1
Blvrb	1.81097e-11	0.963257	0.746	0.445	1.89771e-07	1
Sept2	1.89983e-11	0.266286	1	0.845	1.99084e-07	1
Hspa8	1.97768e-11	0.747074	1	0.991	2.07241e-07	1
Pilrb2	1.98307e-11	1.22349	0.864	0.491	2.07806e-07	1
Ifi27l2a	2.13665e-11	0.833959	0.881	0.436	2.23899e-07	1
Tmed10	3.69113e-11	1.38969	0.881	0.573	3.86793e-07	1
Akr1a1	4.06711e-11	0.630783	1	0.873	4.26193e-07	1
Bmp2k	4.16998e-11	0.385429	0.712	0.236	4.36973e-07	1
Fcgr3	4.91703e-11	0.930688	0.983	0.927	5.15255e-07	1
Cstb	5.03101e-11	0.880194	0.746	0.282	5.27199e-07	1
Gm10134	5.35786e-11	1.15074	0.339	0.045	5.61451e-07	1
Csf1r	6.01821e-11	0.91764	0.966	0.991	6.30648e-07	1
Pilrb1	6.50547e-11	0.932595	0.847	0.473	6.81708e-07	1
Ctsd	6.56423e-11	0.795744	0.983	0.973	6.87865e-07	1
C330006A16Rik	6.989e-11	1.61285	0.915	0.782	7.32378e-07	1
Ccl24	7.35998e-11	1.04498	0.695	0.255	7.71252e-07	1
Rgs1	7.9187e-11	2.19276	0.814	0.6	8.29801e-07	1
Wtap	8.177e-11	0.514408	0.932	0.645	8.56868e-07	1
Rasgef1b	9.50568e-11	1.73899	0.949	0.636	9.961e-07	1
Creg1	1.04735e-10	0.725377	0.915	0.855	1.09751e-06	1
RP23-459L15.7	1.04849e-10	4.11068	0.203	0.064	1.09871e-06	1
Skil	1.05807e-10	1.20785	0.864	0.345	1.10875e-06	1
Serinc3	1.06018e-10	0.788646	0.983	0.909	1.11096e-06	1
Pomp	1.16136e-10	0.995502	0.831	0.427	1.21699e-06	1
B4galt1	1.39864e-10	0.565652	0.898	0.491	1.46564e-06	1
Psma7	1.40845e-10	0.920778	0.864	0.618	1.47592e-06	1
Cd14	1.48185e-10	1.1825	0.78	0.455	1.55283e-06	1
Ubc	1.51122e-10	1.04807	1	0.964	1.58361e-06	1
Cox4i1	1.8665e-10	0.354615	0.881	0.536	1.9559e-06	1
Rap2b	2.02963e-10	0.497032	0.966	0.5	2.12685e-06	1
Rnf213	2.38445e-10	1.97339	0.814	0.373	2.49867e-06	1
Cbx3	2.6098e-10	0.620742	0.814	0.518	2.73481e-06	1
Casp8	2.76545e-10	3.21117	0.576	0.255	2.89791e-06	1
Klhl9	3.62736e-10	0.58204	0.881	0.464	3.80111e-06	1
Fam46a	3.76373e-10	1.60235	0.712	0.255	3.94401e-06	1
Eef1a1	4.05968e-10	0.601804	1	0.991	4.25414e-06	1
Pitpnc1	4.15556e-10	0.286417	1	0.673	4.35461e-06	1
Sirt6	4.27672e-10	0.813491	0.475	0.055	4.48157e-06	1
Asah1	4.92488e-10	0.799566	0.915	0.809	5.16078e-06	1
Pld4	5.11795e-10	1.15906	0.966	0.791	5.36309e-06	1
C3ar1	5.27328e-10	1.17093	0.746	0.455	5.52587e-06	1
Hist3h2a	5.31183e-10	3.85899	0.39	0.136	5.56627e-06	1
Rnaset2a	5.32562e-10	0.722358	0.508	0.164	5.58072e-06	1
Prdx1	5.93432e-10	0.427725	0.983	0.945	6.21858e-06	1
Ppm1h	6.85538e-10	0.607939	0.831	0.455	7.18375e-06	1
Laptm4a	8.94324e-10	0.427876	0.966	0.782	9.37163e-06	1
Alkbh5	9.31654e-10	0.8546	0.678	0.182	9.7628e-06	1
Klf13	9.66153e-10	0.994446	0.864	0.509	1.01243e-05	1
Psap	9.90454e-10	0.735897	0.983	0.927	1.0379e-05	1
Pisd	1.29661e-09	0.802676	0.814	0.345	1.35871e-05	1
Ccdc6	1.36348e-09	3.82604	0.322	0.091	1.42879e-05	1
Junb	1.43423e-09	2.10765	0.627	0.355	1.50293e-05	1
Tmbim6	1.58632e-09	0.841181	0.932	0.745	1.66231e-05	1
Dusp1	2.173e-09	1.75421	0.898	0.827	2.27708e-05	1
Wdfy3	2.46584e-09	1.12549	0.729	0.345	2.58395e-05	1
Dusp3	2.92779e-09	0.665796	0.949	0.745	3.06803e-05	1
Zkscan6	3.81902e-09	3.34186	0.102	0.064	4.00195e-05	1
Pdcd4	4.57901e-09	1.21204	0.763	0.309	4.79834e-05	1
Ctsh	5.06959e-09	0.390648	0.949	0.864	5.31243e-05	1
Oaz1	5.7838e-09	0.303828	1	0.918	6.06085e-05	1
Btg1	5.86829e-09	0.430528	0.831	0.345	6.14939e-05	1
Zfp36	5.89479e-09	1.14943	0.763	0.527	6.17715e-05	1
Treml4	6.19488e-09	1.5343	0.915	0.691	6.49161e-05	1
Txn1	6.37403e-09	0.501944	0.831	0.427	6.67934e-05	1
Lpcat3	6.54629e-09	3.9078	0.203	0.109	6.85985e-05	1
Hnrnpk	7.9161e-09	0.316569	0.966	0.9	8.29528e-05	1
Dmpk	8.06577e-09	0.401664	0.78	0.464	8.45212e-05	1
Fam129a	8.27619e-09	2.95765	0.525	0.145	8.67262e-05	1
Hspa5	8.30116e-09	0.818392	0.966	0.845	8.69879e-05	1
Slc35f6	8.31041e-09	4.24644	0.356	0.145	8.70848e-05	1
Vps29	8.80036e-09	1.54408	0.593	0.227	9.2219e-05	1
Nrros	9.23979e-09	1.26683	0.831	0.527	9.68238e-05	1
Rpl13a	1.085e-08	0.420606	0.831	0.6	0.000113697	1
Clic1	1.08505e-08	0.567531	0.898	0.609	0.000113702	1
Rpl4	1.16405e-08	1.02165	0.983	0.891	0.000121981	1
Psma3	1.3018e-08	0.407662	0.881	0.582	0.000136416	1
Pisd-ps1	1.31212e-08	0.856318	0.78	0.4	0.000137497	1
Gm20425	1.33191e-08	0.530885	0.678	0.218	0.000139571	1
Cd44	1.4917e-08	0.389584	0.915	0.809	0.000156316	1
Cabin1	1.58382e-08	3.04034	0.237	0.027	0.000165968	1
Lcp2	1.60216e-08	1.19437	0.864	0.564	0.00016789	1
Rab31	1.66299e-08	1.83166	0.695	0.3	0.000174264	1
Atp6v0c	1.76529e-08	0.553695	0.932	0.782	0.000184984	1
Capza2	1.76843e-08	1.1781	0.966	0.855	0.000185314	1
Kmt2d	1.91381e-08	0.30642	0.763	0.282	0.000200548	1
Fyb	1.93864e-08	0.622343	0.966	0.727	0.00020315	1
Tspan13	2.16695e-08	3.35253	0.356	0.2	0.000227075	1
Hexb	2.19822e-08	1.2212	0.864	0.445	0.000230351	1
Mier1	2.63088e-08	0.644647	0.729	0.4	0.00027569	1
Atp6v1b2	2.68088e-08	0.972245	0.898	0.691	0.00028093	1
Fau	2.86145e-08	0.364995	0.847	0.455	0.000299851	1
Ptgs1	2.98588e-08	1.00928	0.847	0.673	0.00031289	1
Acp5	3.09605e-08	1.73529	0.746	0.482	0.000324435	1
Psmb10	3.11775e-08	1.09163	0.559	0.3	0.000326709	1
Rps16	3.11793e-08	0.592381	0.797	0.491	0.000326728	1
Rnasek	3.14623e-08	1.35874	0.644	0.218	0.000329693	1
Smdt1	3.21036e-08	1.21327	0.525	0.191	0.000336413	1
Atp6v0e	3.48334e-08	0.45135	0.847	0.618	0.000365019	1
Eif3f	3.50962e-08	2.95666	0.458	0.164	0.000367773	1
Emr4	3.53106e-08	0.866953	0.881	0.527	0.00037002	1
Il10rb	3.85897e-08	1.3505	0.763	0.582	0.000404382	1
Ppp1ca	3.86576e-08	0.489639	0.847	0.718	0.000405093	1
Id2	3.92634e-08	1.16857	0.864	0.555	0.000411441	1
Unc93b1	4.49853e-08	0.609742	0.966	0.873	0.000471401	1
Cadm1	4.92605e-08	1.4369	0.763	0.509	0.0005162	1
Ap2a2	5.01753e-08	0.795571	0.78	0.327	0.000525787	1
Adam10	5.17995e-08	0.563103	0.898	0.609	0.000542807	1
Rgs2	5.72171e-08	0.991456	0.831	0.564	0.000599578	1
Psmb2	5.82844e-08	0.805665	0.746	0.445	0.000610763	1
Tmem37	5.91321e-08	0.520555	0.695	0.309	0.000619645	1
Stat1	5.92259e-08	0.994461	0.915	0.664	0.000620628	1
Rps26	5.93083e-08	0.559247	0.746	0.364	0.000621491	1
Fosb	6.00871e-08	2.77457	0.356	0.073	0.000629653	1
Calm1	6.06987e-08	0.451481	1	0.909	0.000636061	1
Sep15	6.1098e-08	1.16006	0.864	0.664	0.000640246	1
Tgif1	6.13462e-08	3.70495	0.339	0.173	0.000642847	1
Psmb9	6.50003e-08	1.5	0.678	0.436	0.000681138	1
P2ry13	6.69159e-08	1.98237	0.525	0.209	0.000701212	1
Gm20659	6.94326e-08	0.364669	0.695	0.318	0.000727584	1
Cep350	6.99039e-08	3.60027	0.373	0.091	0.000732523	1
Lgals3	7.2228e-08	0.998936	0.797	0.455	0.000756877	1
Vmp1	7.45673e-08	0.594908	0.78	0.427	0.00078139	1
Saraf	7.59158e-08	1.62293	0.729	0.455	0.000795522	1
Abhd16a	7.61173e-08	4.01397	0.254	0.1	0.000797633	1
Ier2	7.67255e-08	1.9476	0.695	0.4	0.000804006	1
Selplg	7.69303e-08	1.67954	0.814	0.655	0.000806152	1
Pdia4	8.32785e-08	2.05231	0.559	0.173	0.000872676	1
Pnkp	8.43226e-08	3.51073	0.153	0.091	0.000883617	1
Sestd1	8.63547e-08	3.66088	0.136	0.045	0.000904911	1
Snx6	8.73402e-08	1.88255	0.678	0.291	0.000915238	1
Acot7	8.91555e-08	3.00978	0.153	0.091	0.00093426	1
Iqgap1	9.20657e-08	0.494639	0.932	0.564	0.000964756	1
Timd4	9.32596e-08	0.62817	0.898	0.591	0.000977268	1
Ctsz	1.00614e-07	0.86385	0.983	0.927	0.00105433	1
Jun	1.11441e-07	1.41941	0.729	0.445	0.00116779	1
Gabarap	1.1408e-07	1.13668	0.729	0.355	0.00119544	1
Fos	1.17538e-07	1.6021	0.831	0.636	0.00123168	1
Shisa5	1.19302e-07	1.04599	0.78	0.655	0.00125016	1
Slc39a13	1.19459e-07	4.18922	0.186	0.091	0.00125181	1
Cox6b1	1.21383e-07	0.260301	0.763	0.409	0.00127198	1
Vsig4	1.24249e-07	0.564938	1	1	0.001302	1
Mvp	1.27533e-07	4.44507	0.186	0.091	0.00133642	1
Rcbtb2	1.31958e-07	3.59511	0.373	0.182	0.00138279	1
Cd38	1.32474e-07	0.837482	0.898	0.636	0.0013882	1
Arhgdib	1.3363e-07	0.571205	0.966	0.836	0.00140031	1
Ppil2	1.45171e-07	2.58085	0.508	0.2	0.00152125	1
Ifi204	1.53471e-07	1.25793	0.797	0.464	0.00160822	1
Nfkbia	1.59968e-07	1.46674	0.78	0.545	0.0016763	1
Rtca	1.62105e-07	3.90409	0.136	0.082	0.0016987	1
Cd48	1.63152e-07	0.555108	0.729	0.664	0.00170967	1
Tspan31	1.70614e-07	2.09169	0.492	0.255	0.00178787	1
Pabpc1	2.00885e-07	0.523164	0.847	0.536	0.00210508	1
Arrb2	2.04611e-07	0.310975	0.576	0.227	0.00214412	1
Cst3	2.07131e-07	0.528225	1	0.855	0.00217053	1
Cd300ld	2.34034e-07	0.87469	0.983	0.827	0.00245244	1
Ndufa4	2.42184e-07	0.549558	0.712	0.382	0.00253785	1
Cd300a	2.42366e-07	0.988262	0.593	0.455	0.00253975	1
Csnk2a1	2.46665e-07	0.725617	0.627	0.2	0.0025848	1
Cd302	2.49425e-07	0.404	0.814	0.536	0.00261372	1
Tufm	2.49868e-07	4.39414	0.186	0.109	0.00261837	1
Rpl13	2.52564e-07	0.378676	0.847	0.545	0.00264661	1
Copz1	2.63388e-07	1.76423	0.593	0.373	0.00276004	1
Tmx1	2.66907e-07	2.09229	0.593	0.255	0.00279692	1
Atp6ap1	2.76196e-07	1.15704	0.763	0.736	0.00289426	1
Ppp1r21	2.76514e-07	4.01921	0.136	0.073	0.00289759	1
Gadd45g	2.8088e-07	1.99369	0.542	0.3	0.00294334	1
Lpcat2	2.97213e-07	1.2304	0.695	0.327	0.00311449	1
Dhrs3	3.37149e-07	0.558939	0.966	0.855	0.00353298	1
Cd53	3.44746e-07	0.493883	0.983	0.9	0.0036126	1
Trpm2	3.60668e-07	1.551	0.61	0.373	0.00377944	1
Gnaq	3.65536e-07	0.966208	0.61	0.191	0.00383045	1
Hbp1	3.87448e-07	2.33313	0.475	0.227	0.00406007	1
Myo9a	3.92076e-07	0.279236	0.61	0.264	0.00410856	1
Lst1	4.1098e-07	0.540901	0.61	0.264	0.00430666	1
Rac2	4.18566e-07	0.878302	0.881	0.691	0.00438615	1
Id3	4.20122e-07	0.494071	0.797	0.545	0.00440246	1
Tfdp1	4.38029e-07	3.24533	0.102	0.073	0.00459011	1
Gm7536	4.49263e-07	0.40295	0.678	0.364	0.00470782	1
Paip1	4.52155e-07	0.933811	0.746	0.418	0.00473814	1
Foxo3	4.58565e-07	1.96101	0.441	0.073	0.0048053	1
Slc29a1	4.70711e-07	1.03057	0.881	0.791	0.00493258	1
Lyz1	4.74102e-07	2.94131	0.475	0.309	0.00496812	1
Dctn4	4.80614e-07	0.610314	0.576	0.2	0.00503635	1
Gm3244	4.80851e-07	0.295628	0.508	0.155	0.00503884	1
Psme2	4.86061e-07	0.432289	0.831	0.473	0.00509344	1
Nfam1	5.08431e-07	1.10424	0.746	0.373	0.00532785	1
Sirt7	5.17237e-07	1.59224	0.644	0.4	0.00542013	1
Eif4a1	5.21048e-07	0.891549	0.915	0.818	0.00546006	1
Ltc4s	5.31457e-07	1.61876	0.373	0.073	0.00556914	1
Nme2	6.07101e-07	1.24597	0.492	0.145	0.00636181	1
Psmb6	6.11911e-07	0.657921	0.797	0.509	0.00641222	1
Pkm	6.13264e-07	1.10872	0.78	0.645	0.00642639	1
Dleu2	6.21559e-07	0.721022	0.525	0.3	0.00651332	1
Cd164	6.2801e-07	1.1148	0.881	0.627	0.00658092	1
Pira2	6.85116e-07	1.16219	0.847	0.645	0.00717933	1
Rab11a	6.87303e-07	1.00094	0.61	0.355	0.00720225	1
Msr1	6.95573e-07	0.829878	0.831	0.509	0.0072889	1
Fcf1	6.9916e-07	0.801262	0.424	0.227	0.0073265	1
Aldoa	7.31172e-07	0.531147	0.932	0.855	0.00766195	1
Scpep1	7.58844e-07	1.67258	0.559	0.327	0.00795193	1
Gga1	7.73808e-07	0.274331	0.153	0.027	0.00810873	1
Rnaset2b	7.76831e-07	0.43458	0.898	0.655	0.00814041	1
Arpc2	7.89258e-07	0.641775	0.966	0.891	0.00827063	1
Wdyhv1	8.541e-07	4.13372	0.119	0.045	0.00895011	1
Chchd4	8.72353e-07	4.01409	0.169	0.055	0.00914139	1
H2afz	9.22672e-07	0.550123	0.932	0.773	0.00966868	1
Rpl10-ps3	9.3757e-07	0.629971	0.831	0.427	0.0098248	1
Pcyt2	9.39686e-07	3.62579	0.136	0.082	0.00984697	1
Frmd4b	9.58799e-07	0.68235	0.797	0.518	0.0100473	1
Ifi203	9.88695e-07	1.23095	0.797	0.464	0.0103605	1
Commd4	1.02633e-06	1.03628	0.475	0.209	0.0107549	1
Cmtm6	1.05076e-06	3.17418	0.39	0.182	0.0110109	1
Mrpl55	1.05084e-06	1.28199	0.254	0.064	0.0110117	1
BC017643	1.0903e-06	1.90141	0.576	0.291	0.0114252	1
Orc5	1.14291e-06	3.79685	0.186	0.127	0.0119765	1
Atp5a1	1.18504e-06	1.13022	0.864	0.664	0.012418	1
Slfn2	1.21206e-06	1.28103	0.729	0.482	0.0127012	1
Ilf3	1.23251e-06	2.09424	0.492	0.182	0.0129155	1
Slc40a1	1.25815e-06	1.18432	1	1	0.0131841	1
Cox6a1	1.26748e-06	0.405421	0.644	0.355	0.0132819	1
C1galt1c1	1.28572e-06	3.76634	0.136	0.1	0.013473	1
Fars2	1.31622e-06	2.70867	0.119	0.064	0.0137927	1
Slc48a1	1.34075e-06	1.97568	0.644	0.336	0.0140497	1
Eif4e	1.44169e-06	2.27835	0.542	0.309	0.0151075	1
Eif5a	1.50908e-06	0.889058	0.932	0.773	0.0158137	1
Acp2	1.51192e-06	1.18906	0.746	0.518	0.0158434	1
Ms4a6c	1.54227e-06	0.721022	0.542	0.391	0.0161615	1
Psmb3	1.63861e-06	1.28421	0.542	0.282	0.017171	1
Cd72	1.64607e-06	1.19585	0.678	0.527	0.0172491	1
Actr3	1.65792e-06	0.816564	0.949	0.764	0.0173733	1
Cers2	1.68111e-06	1.42707	0.525	0.445	0.0176163	1
Tstd2	1.72776e-06	4.00634	0.271	0.018	0.0181052	1
Klf10	1.7321e-06	1.52451	0.424	0.073	0.0181507	1
Ptprc	1.76308e-06	0.330215	0.915	0.636	0.0184753	1
Rasgrp1	1.77048e-06	3.59569	0.203	0.036	0.0185528	1
Bin2	1.84324e-06	0.868218	0.797	0.491	0.0193153	1
Vps26a	1.88484e-06	1.8398	0.525	0.173	0.0197512	1
Tcn2	1.9075e-06	0.956915	0.814	0.536	0.0199887	1
Lamp2	1.95596e-06	0.413556	0.864	0.8	0.0204965	1
Lilrb4	1.9876e-06	0.61321	0.814	0.536	0.0208281	1
Tmem173	2.00115e-06	3.58019	0.339	0.127	0.02097	1
Nprl2	2.00607e-06	4.58058	0.119	0.064	0.0210216	1
Capzb	2.01543e-06	0.587343	0.881	0.809	0.0211197	1
Ube2v1	2.03341e-06	0.907962	0.797	0.591	0.0213081	1
Grn	2.05533e-06	0.473655	0.949	0.891	0.0215378	1
Ndufa12	2.24783e-06	0.97674	0.475	0.155	0.023555	1
Whsc1l1	2.32613e-06	1.07461	0.661	0.273	0.0243755	1
Amdhd2	2.36718e-06	4.30152	0.186	0.045	0.0248056	1
Clec4b1	2.38295e-06	1.61503	0.203	0.055	0.024971	1
Atp6v1c1	2.44898e-06	1.93473	0.458	0.309	0.0256628	1
Elovl1	2.47546e-06	1.87546	0.458	0.336	0.0259403	1
Parp2	2.48755e-06	2.03327	0.441	0.173	0.0260671	1
AB124611	2.4936e-06	1.43876	0.627	0.336	0.0261305	1
Mfng	2.65672e-06	4.23365	0.119	0.082	0.0278397	1
Slc25a5	2.66375e-06	0.424627	0.966	0.891	0.0279135	1
Dynlt1-ps1	2.70318e-06	0.392729	0.525	0.2	0.0283266	1
Mrc1	2.71016e-06	0.267802	0.881	0.682	0.0283998	1
Litaf	2.74017e-06	0.346309	0.831	0.464	0.0287142	1
Myl12a	2.76358e-06	0.699834	0.864	0.609	0.0289595	1
Ralb	2.77778e-06	0.304604	0.661	0.264	0.0291083	1
Pdf	2.86274e-06	3.92063	0.119	0.055	0.0299986	1
Nt5m	2.8755e-06	3.77942	0.136	0.064	0.0301324	1
Tmem59	2.88214e-06	1.05441	0.831	0.645	0.030202	1
Idh1	2.91292e-06	0.886676	0.847	0.645	0.0305245	1
Rps9	2.96978e-06	0.603709	0.864	0.582	0.0311203	1
Stambpl1	3.09704e-06	4.08146	0.339	0.109	0.0324539	1
Syngr2	3.12538e-06	1.46902	0.576	0.5	0.0327509	1
Phospho2	3.22624e-06	3.52313	0.153	0.091	0.0338077	1
Cmas	3.26017e-06	3.24985	0.153	0.109	0.0341634	1
Pitpnb	3.38556e-06	3.95359	0.254	0.082	0.0354773	1
Wdr12	3.51091e-06	3.63006	0.254	0.064	0.0367908	1
Fcna	3.6053e-06	0.428459	1	1	0.0377799	1
Irf8	3.63444e-06	1.36444	0.78	0.609	0.0380853	1
Poldip3	3.66346e-06	1.04356	0.746	0.391	0.0383894	1
Itgb2	3.77071e-06	1.20343	0.729	0.464	0.0395133	1
Plin2	4.24939e-06	0.813102	0.746	0.645	0.0445294	1
Ap5s1	4.27424e-06	4.64351	0.22	0.055	0.0447898	1
Pea15a	4.28287e-06	1.97716	0.525	0.227	0.0448802	1
Lgals9	4.31167e-06	0.991602	0.729	0.464	0.045182	1
St13	4.34656e-06	0.439117	0.864	0.618	0.0455476	1
Fbxo46	4.34909e-06	2.16206	0.339	0.055	0.0455741	1
Soat1	4.43617e-06	1.15477	0.78	0.418	0.0464867	1
Rbm3	4.54009e-06	1.00473	0.576	0.518	0.0475756	1
Blvra	4.61307e-06	0.866563	0.61	0.364	0.0483403	1
Hpgd	4.76922e-06	0.430988	0.983	0.836	0.0499767	1
Cdc42	4.78698e-06	0.853713	0.932	0.8	0.0501627	1
Lipa	4.86601e-06	0.90521	0.898	0.718	0.050991	1
Mrfap1	5.02691e-06	0.526055	0.831	0.627	0.052677	1
Arhgap9	5.17624e-06	1.18395	0.441	0.255	0.0542418	1
Hexa	5.28959e-06	0.718431	0.983	0.809	0.0554296	1
Rbbp7	5.32375e-06	2.77406	0.441	0.309	0.0557875	1
Cmtm7	5.34549e-06	1.46216	0.525	0.518	0.0560154	1
Lilra6	5.38002e-06	1.49111	0.373	0.055	0.0563772	1
Ap2m1	5.422e-06	0.640704	0.864	0.636	0.0568172	1
Pirb	5.4247e-06	0.707269	0.847	0.555	0.0568454	1
Ncoa4	5.46879e-06	1.16419	0.458	0.245	0.0573075	1
Coq9	5.47793e-06	4.5543	0.169	0.064	0.0574032	1
Serf2	5.54406e-06	0.408173	0.915	0.7	0.0580962	1
Ldha	5.61141e-06	0.69127	0.915	0.8	0.0588019	1
1110059E24Rik	5.69854e-06	3.98977	0.237	0.155	0.059715	1
Inpp5f	5.70005e-06	1.80908	0.322	0.036	0.0597308	1
Myl12b	5.85199e-06	0.67207	0.915	0.755	0.061323	1
Slc46a3	5.88559e-06	4.225	0.203	0.082	0.0616751	1
Slc11a1	5.89282e-06	0.833279	0.966	0.818	0.0617508	1
Zmynd8	6.06162e-06	0.282567	0.78	0.427	0.0635197	1
Ewsr1	6.09411e-06	1.46639	0.661	0.536	0.0638602	1
Edem2	6.13829e-06	1.82833	0.424	0.282	0.0643232	1
Zfp263	6.16925e-06	1.4291	0.61	0.273	0.0646476	1
Gm15801	6.18939e-06	1.24566	0.339	0.073	0.0648586	1
Gm8783	6.18939e-06	1.24566	0.339	0.073	0.0648586	1
Gm26809	6.21601e-06	0.307673	0.983	0.791	0.0651375	1
Brk1	6.29742e-06	2.25254	0.525	0.227	0.0659907	1
Myo1f	6.51125e-06	1.09237	0.576	0.373	0.0682314	1
Zmat2	6.52095e-06	0.592886	0.475	0.127	0.0683331	1
Zfp710	6.87667e-06	0.849223	0.576	0.282	0.0720607	1
Dap	6.93405e-06	3.2749	0.237	0.191	0.0726619	1
Mbip	6.95942e-06	1.9067	0.169	0.155	0.0729278	1
Upf1	6.97282e-06	1.57324	0.356	0.082	0.0730681	1
Fgd2	6.99001e-06	1.5553	0.61	0.345	0.0732483	1
Mrpl3	6.99143e-06	3.29008	0.288	0.1	0.0732632	1
Trex1	7.08627e-06	1.41676	0.576	0.382	0.074257	1
Ephx1	7.17746e-06	1.76293	0.559	0.245	0.0752126	1
Swi5	7.21958e-06	1.90828	0.424	0.173	0.075654	1
Itpripl1	7.23733e-06	0.397362	0.712	0.364	0.07584	1
Atraid	7.55055e-06	1.44444	0.339	0.136	0.0791222	1
Gclm	7.64112e-06	3.63578	0.288	0.082	0.0800713	1
Rgs19	7.71575e-06	2.39105	0.407	0.227	0.0808533	1
Atp5e	7.74041e-06	0.707	0.559	0.327	0.0811118	1
Sec13	7.80536e-06	1.38126	0.542	0.436	0.0817923	1
Phpt1	8.02653e-06	2.28954	0.169	0.082	0.08411	1
Mdh2	8.5018e-06	1.12425	0.729	0.545	0.0890904	1
Rpl6	8.54248e-06	0.380263	0.831	0.691	0.0895166	1
Ifnar2	8.67827e-06	0.41855	0.797	0.5	0.0909396	1
Dok2	8.74391e-06	1.43871	0.746	0.555	0.0916275	1
Emp3	8.74392e-06	1.04635	0.627	0.364	0.0916275	1
Cd1d1	8.86281e-06	0.860237	0.644	0.391	0.0928734	1
Tmem50a	8.8684e-06	0.837381	0.814	0.609	0.092932	1
Rpl31	9.02869e-06	0.729989	0.576	0.218	0.0946117	1
Scarb2	9.07857e-06	1.64288	0.525	0.236	0.0951343	1
Il3ra	9.20675e-06	3.24382	0.102	0.036	0.0964775	1
Man2b1	9.40973e-06	0.61704	0.831	0.609	0.0986046	1
Pigs	9.45524e-06	3.88946	0.254	0.082	0.0990814	1
Kif21b	9.58688e-06	4.08579	0.169	0.045	0.100461	1
4933434E20Rik	1.00021e-05	0.384168	0.797	0.5	0.104812	1
Gm20603	1.0025e-05	0.460039	0.186	0.036	0.105052	1
Nt5dc1	1.00744e-05	3.14064	0.119	0.036	0.10557	1
Sfxn5	1.00803e-05	1.4764	0.288	0.055	0.105632	1
Dynlt1f	1.01245e-05	0.39416	0.492	0.191	0.106095	1
Rpl26	1.01326e-05	0.312108	0.661	0.4	0.106179	1
Dnajb11	1.0489e-05	1.269	0.525	0.218	0.109914	1
Plbd1	1.0602e-05	0.475595	0.831	0.7	0.111098	1
Slc3a2	1.07264e-05	1.08067	0.746	0.445	0.112402	1
Gpx3	1.08003e-05	1.5258	0.576	0.427	0.113176	1
Psma6	1.10473e-05	1.45059	0.644	0.464	0.115765	1
Gm10221	1.11692e-05	0.689117	0.61	0.318	0.117042	1
Snx5	1.12026e-05	0.52889	0.831	0.573	0.117393	1
Rnh1	1.13313e-05	0.798459	0.424	0.4	0.11874	1
Gpr137b-ps	1.13346e-05	1.39964	0.254	0.027	0.118776	1
Ctla2b	1.13353e-05	1.09865	0.61	0.318	0.118783	1
Ptafr	1.14609e-05	0.493967	0.153	0.027	0.120099	1
Pik3ap1	1.16276e-05	3.65683	0.288	0.1	0.121845	1
Sfxn1	1.18033e-05	3.39553	0.271	0.064	0.123687	1
Cd47	1.18285e-05	0.73645	0.831	0.764	0.123951	1
Spsb3	1.21096e-05	3.5	0.136	0.073	0.126896	1
Dynlt1a	1.22461e-05	0.412476	0.186	0.164	0.128327	1
Abcf2	1.22485e-05	1.88131	0.339	0.236	0.128352	1
Pld3	1.23006e-05	1.10829	0.712	0.455	0.128898	1
Atp6v0d1	1.24455e-05	0.818991	0.542	0.2	0.130417	1
Snrnp70	1.24688e-05	3.35783	0.186	0.045	0.130661	1
Csde1	1.25093e-05	0.862919	0.763	0.436	0.131085	1
Reep5	1.27472e-05	0.809367	0.729	0.355	0.133578	1
Kdm6b	1.31329e-05	0.44396	0.78	0.391	0.13762	1
Paqr7	1.31425e-05	3.06828	0.119	0.036	0.137721	1
Gtf2a1	1.31749e-05	0.926711	0.508	0.173	0.13806	1
Ikbkb	1.35184e-05	1.67062	0.525	0.255	0.14166	1
6330416G13Rik	1.37336e-05	1.51851	0.525	0.209	0.143915	1
Rtp4	1.37649e-05	0.687081	0.864	0.773	0.144243	1
Zc3hav1	1.38042e-05	0.633931	0.729	0.491	0.144654	1
Tbce	1.40227e-05	3.81278	0.254	0.127	0.146944	1
Klrc1	1.42895e-05	4.82174	0.237	0.045	0.14974	1
Yme1l1	1.45166e-05	1.57964	0.492	0.282	0.152119	1
Morf4l1	1.46086e-05	0.276401	0.932	0.8	0.153083	1
Eif4a2	1.48172e-05	0.547091	0.847	0.618	0.155269	1
Panx1	1.51866e-05	3.26832	0.153	0.073	0.15914	1
H2-Ab1	1.52287e-05	0.579611	1	1	0.159581	1
Sri	1.56385e-05	0.306087	0.797	0.527	0.163876	1
Tapbp	1.57502e-05	0.746743	0.915	0.709	0.165046	1
Pigt	1.59905e-05	3.801	0.153	0.045	0.167564	1
Arrdc3	1.60102e-05	3.34986	0.322	0.164	0.167771	1
Fpr1	1.60177e-05	0.56205	0.881	0.736	0.16785	1
Ttc4	1.61061e-05	4.33897	0.203	0.036	0.168776	1
Phf11a	1.62863e-05	1.7463	0.373	0.091	0.170664	1
Gusb	1.64727e-05	0.664616	0.441	0.373	0.172618	1
Higd2a	1.67405e-05	1.39851	0.322	0.1	0.175424	1
Sgk1	1.72629e-05	1.14111	0.678	0.318	0.180898	1
Tuba1b	1.75117e-05	0.542694	0.898	0.909	0.183506	1
Tpt1-ps3	1.77578e-05	0.658087	0.525	0.236	0.186084	1
Ifi44	1.79808e-05	0.563161	0.373	0.082	0.188421	1
Vamp4	1.82105e-05	0.954924	0.441	0.182	0.190827	1
Clec4a3	1.84204e-05	1.28935	0.712	0.436	0.193028	1
Mtmr2	1.84654e-05	1.09634	0.712	0.327	0.193499	1
Cryzl1	1.89101e-05	0.883673	0.424	0.173	0.198159	1
Filip1l	1.9348e-05	0.943001	0.678	0.364	0.202748	1
Hpcal1	1.94682e-05	1.24853	0.712	0.527	0.204008	1
9030624J02Rik	1.965e-05	1.80857	0.458	0.209	0.205912	1
Vps35	2.02214e-05	2.04974	0.475	0.236	0.2119	1
Arl2	2.06511e-05	3.25538	0.119	0.045	0.216403	1
Ctso	2.09961e-05	1.72374	0.441	0.127	0.220018	1
Snx2	2.11389e-05	0.552092	0.797	0.618	0.221514	1
Eif3g	2.12946e-05	0.879837	0.339	0.409	0.223146	1
Rpl31-ps8	2.15754e-05	0.808699	0.525	0.173	0.226089	1
Ndufs7	2.15982e-05	1.23338	0.475	0.309	0.226328	1
Idh3g	2.17833e-05	1.51412	0.458	0.436	0.228267	1
Padi4	2.21908e-05	4.35359	0.153	0.091	0.232538	1
Folr2	2.21996e-05	0.570558	0.983	0.855	0.23263	1
H2-Q7	2.33062e-05	0.659492	0.78	0.409	0.244226	1
Ptp4a1	2.36579e-05	0.49461	0.644	0.282	0.247911	1
Copb1	2.39194e-05	1.52133	0.458	0.127	0.250651	1
Qk	2.4117e-05	0.826218	0.712	0.418	0.252722	1
Fes	2.42381e-05	1.28662	0.424	0.182	0.253991	1
Csf2ra	2.46109e-05	1.06211	0.678	0.4	0.257897	1
Sirpa	2.47051e-05	0.957828	0.814	0.582	0.258885	1
Zfand5	2.48478e-05	0.532713	0.576	0.273	0.26038	1
Gm27517	2.51936e-05	1.45194	0.119	0.018	0.264003	1
Dock10	2.51949e-05	0.86184	0.559	0.255	0.264017	1
Mafb	2.58206e-05	0.489345	0.661	0.364	0.270575	1
Clta	2.58453e-05	0.986063	0.678	0.4	0.270832	1
Dusp6	2.6009e-05	1.52018	0.661	0.355	0.272548	1
C6	2.60838e-05	0.521552	0.932	0.773	0.273333	1
Nck1	2.61325e-05	0.980211	0.559	0.209	0.273842	1
Ninj1	2.62763e-05	0.501276	0.831	0.755	0.275349	1
Trim30a	2.65444e-05	0.749353	0.814	0.545	0.278158	1
Sec61a1	2.67767e-05	1.22352	0.559	0.255	0.280593	1
Sugp1	2.71033e-05	4.10718	0.254	0.082	0.284016	1
Tnfrsf26	2.71523e-05	2.74127	0.339	0.064	0.284529	1
Hgsnat	2.75348e-05	1.30465	0.458	0.255	0.288537	1
Puf60	2.80317e-05	1.56952	0.492	0.318	0.293744	1
Casp1	2.81503e-05	0.682113	0.542	0.391	0.294987	1
Rbm25	2.82809e-05	0.931065	0.712	0.427	0.296356	1
St6galnac4	2.90179e-05	3.40795	0.119	0.055	0.304079	1
Rps3	2.97892e-05	0.299798	0.915	0.7	0.312161	1
Mea1	2.98882e-05	0.705741	0.407	0.145	0.313199	1
Hcfc1	3.02781e-05	3.68201	0.254	0.055	0.317285	1
Eif4ebp1	3.05791e-05	1.21061	0.576	0.236	0.320439	1
Napa	3.07377e-05	1.07632	0.644	0.309	0.322101	1
Ythdf3	3.21088e-05	2.72779	0.271	0.173	0.336468	1
Oasl2	3.21514e-05	1.38233	0.661	0.4	0.336914	1
Cfh	3.23776e-05	0.767834	0.678	0.4	0.339285	1
Clec12a	3.2714e-05	0.335328	0.966	0.845	0.34281	1
Vamp3	3.29687e-05	1.83229	0.508	0.255	0.345479	1
Cd37	3.31393e-05	1.74251	0.373	0.273	0.347266	1
Pycard	3.38736e-05	1.79839	0.373	0.236	0.354961	1
Ube2d2a	3.39499e-05	0.322193	0.593	0.291	0.355761	1
Fkbp15	3.42736e-05	1.27866	0.441	0.145	0.359153	1
Ndufc2	3.48511e-05	0.373312	0.305	0.055	0.365205	1
Abi1	3.49685e-05	1.0942	0.559	0.255	0.366434	1
Usp15	3.50488e-05	1.82964	0.322	0.045	0.367277	1
Sra1	3.55898e-05	1.11076	0.458	0.164	0.372945	1
Pgp	3.58345e-05	3.70405	0.136	0.027	0.375509	1
Zfp39	3.60303e-05	3.33331	0.119	0.036	0.377561	1
Hn1l	3.617e-05	2.77098	0.169	0.073	0.379025	1
Mndal	3.68478e-05	1.05513	0.746	0.518	0.386128	1
Nudt16	3.7111e-05	1.88688	0.22	0.182	0.388886	1
Prune2	3.82552e-05	1.46707	0.339	0.091	0.400876	1
Commd8	3.8369e-05	0.592265	0.407	0.218	0.402068	1
Cdipt	3.86936e-05	1.92005	0.339	0.2	0.40547	1
Arntl	3.91389e-05	3.5578	0.119	0.073	0.410137	1
Ddx39b	3.92083e-05	1.40644	0.644	0.345	0.410863	1
Stard7	3.94371e-05	2.64684	0.119	0.055	0.413261	1
Fkbp4	3.96017e-05	1.98596	0.441	0.282	0.414986	1
Wdr55	3.97175e-05	3.90366	0.119	0.036	0.416199	1
Arl6ip1	3.98315e-05	0.636567	0.797	0.664	0.417394	1
Snapc1	3.99122e-05	3.27352	0.186	0.009	0.41824	1
Nek6	4.04468e-05	2.40334	0.119	0.055	0.423842	1
Ano6	4.06127e-05	0.346325	0.61	0.245	0.425581	1
Srrm1	4.12475e-05	1.37665	0.508	0.2	0.432233	1
Dnajc8	4.17497e-05	1.05629	0.492	0.327	0.437495	1
Hnrnpf	4.22395e-05	0.498572	0.932	0.773	0.442627	1
Tfrc	4.2672e-05	3.00357	0.356	0.2	0.44716	1
Hsbp1	4.27616e-05	0.692839	0.729	0.418	0.448099	1
H2-DMb1	4.30052e-05	0.941188	0.78	0.591	0.450652	1
Btg2	4.30386e-05	0.823886	0.729	0.464	0.451002	1
Ppp1r15a	4.37741e-05	1.14387	0.542	0.327	0.458708	1
Atp5j	4.40084e-05	0.798327	0.678	0.355	0.461164	1
Tm9sf4	4.41603e-05	1.24416	0.407	0.227	0.462756	1
Snx10	4.44425e-05	1.37528	0.458	0.209	0.465713	1
Spi1	4.474e-05	0.908544	0.78	0.555	0.468831	1
Ddi2	4.47487e-05	2.04826	0.339	0.109	0.468922	1
Gm11808	4.48907e-05	0.334156	0.525	0.327	0.470409	1
Hmgxb4	4.49306e-05	1.93502	0.102	0.036	0.470828	1
Rpl9	4.52259e-05	0.439283	0.576	0.282	0.473922	1
Slc25a36	4.5512e-05	0.349387	0.627	0.318	0.47692	1
Ncf2	4.61868e-05	1.44428	0.627	0.355	0.483992	1
Tcp1	4.78262e-05	1.80889	0.458	0.245	0.501171	1
Ccnb2	4.8408e-05	2.2716	0.22	0.136	0.507268	1
Magt1	4.85844e-05	1.51565	0.424	0.136	0.509116	1
Lcp1	4.99559e-05	0.629066	0.966	0.964	0.523488	1
Rps23	5.01854e-05	0.340117	0.712	0.427	0.525893	1
Msn	5.02027e-05	0.511068	0.881	0.655	0.526074	1
Abcc5	5.10788e-05	1.32396	0.644	0.291	0.535254	1
Gp49a	5.1489e-05	0.694782	0.627	0.273	0.539554	1
Psmd12	5.15345e-05	1.43566	0.356	0.236	0.54003	1
Kpna4	5.15459e-05	3.24216	0.186	0.027	0.54015	1
Smim20	5.26336e-05	3.74997	0.254	0.118	0.551548	1
Gm10094	5.27682e-05	1.02485	0.475	0.227	0.552958	1
Etfa	5.39208e-05	1.89224	0.39	0.264	0.565036	1
Ifit2	5.40782e-05	2.09835	0.424	0.173	0.566686	1
Med1	5.41182e-05	1.94576	0.441	0.145	0.567105	1
Scnm1	5.64193e-05	3.35007	0.271	0.036	0.591218	1
Itgal	5.76162e-05	0.751135	0.576	0.255	0.60376	1
H2-DMa	5.80269e-05	0.67632	0.814	0.691	0.608063	1
Thumpd3	5.82371e-05	3.60712	0.237	0.064	0.610266	1
Trim25	5.8887e-05	0.717166	0.407	0.164	0.617077	1
Tgtp2	5.90915e-05	1.17867	0.61	0.3	0.61922	1
BC023829	5.91512e-05	3.53254	0.136	0.082	0.619845	1
Ndufs6	6.07824e-05	1.39008	0.373	0.109	0.636938	1
Phf11d	6.07835e-05	0.344926	0.627	0.291	0.63695	1
Rab29	6.11064e-05	3.21022	0.271	0.036	0.640334	1
Ube2n	6.13165e-05	0.326792	0.763	0.445	0.642536	1
Ctnnd1	6.21773e-05	1.00493	0.305	0.082	0.651556	1
2410015M20Rik	6.30771e-05	0.911116	0.356	0.109	0.660984	1
Snrnp40	6.33792e-05	3.13354	0.305	0.218	0.66415	1
Rab20	6.39651e-05	2.00068	0.271	0.045	0.67029	1
Cyp4f18	6.46264e-05	4.34834	0.203	0.073	0.67722	1
Golm1	6.47036e-05	3.41805	0.136	0.045	0.678029	1
Rpain	6.53103e-05	4.01253	0.153	0.055	0.684387	1
Ciapin1	6.5743e-05	3.97087	0.136	0.091	0.688921	1
Mertk	6.64917e-05	0.505045	0.763	0.6	0.696766	1
Pla2g7	6.68302e-05	0.628014	0.797	0.673	0.700313	1
Dcaf7	6.77794e-05	3.28114	0.169	0.036	0.71026	1
Pole4	6.8029e-05	1.3064	0.475	0.164	0.712876	1
Otub1	7.0206e-05	0.643472	0.746	0.545	0.735688	1
Nkiras2	7.13254e-05	2.03506	0.441	0.173	0.747419	1
Cpq	7.15005e-05	0.661069	0.542	0.527	0.749253	1
Nckap1l	7.33598e-05	1.12134	0.593	0.291	0.768737	1
Sharpin	7.4338e-05	1.278	0.237	0.164	0.778988	1
Selp	7.53367e-05	3.74798	0.186	0.027	0.789453	1
Arih2	7.5379e-05	3.68718	0.186	0.045	0.789897	1
Mthfd1	7.5832e-05	3.61739	0.102	0.045	0.794643	1
Cebpd	7.7775e-05	1.72621	0.136	0.082	0.815005	1
Gm4294	8.01874e-05	1.69159	0.373	0.236	0.840284	1
Armc8	8.03389e-05	1.4151	0.39	0.164	0.841871	1
Grpel1	8.166e-05	1.68985	0.322	0.136	0.855715	1
Mrpl36	8.2238e-05	1.61475	0.356	0.073	0.861772	1
Atad1	8.2315e-05	2.41116	0.356	0.1	0.862579	1
Themis2	8.36788e-05	1.21132	0.678	0.364	0.87687	1
Atp6v1f	8.47076e-05	0.326219	0.763	0.464	0.887651	1
Cd97	8.50555e-05	1.11069	0.746	0.545	0.891296	1
Slc17a5	8.52119e-05	3.13809	0.237	0.018	0.892935	1
Znrf3	8.6999e-05	2.46042	0.136	0.009	0.911663	1
Cuta	8.74412e-05	0.453193	0.407	0.173	0.916297	1
Spcs2	8.74467e-05	0.336311	0.814	0.573	0.916354	1
Fgr	8.88939e-05	1.55904	0.576	0.291	0.931519	1
Slu7	8.97247e-05	2.577	0.237	0.1	0.940225	1
Rab11b	9.13326e-05	1.66752	0.576	0.336	0.957074	1
2610035D17Rik	9.1406e-05	3.38273	0.169	0.018	0.957844	1
Camk1	9.22119e-05	0.801637	0.559	0.309	0.966288	1
Itgav	9.26135e-05	0.543827	0.508	0.191	0.970497	1
Aida	9.2974e-05	3.26425	0.119	0.073	0.974274	1
Il2rg	9.32898e-05	0.819164	0.712	0.527	0.977584	1
Atp6ap2	9.39237e-05	1.42797	0.508	0.273	0.984226	1
Inpp5k	9.46937e-05	1.34719	0.492	0.236	0.992295	1
Rpl24	9.487e-05	0.305533	0.644	0.3	0.994143	1
Gm12840	9.52749e-05	0.785449	0.525	0.182	0.998385	1
Acsl5	9.5912e-05	1.0687	0.542	0.282	1	1
Kdm5c	9.67085e-05	0.710123	0.22	0.018	1	1
BC035044	9.75069e-05	2.54902	0.339	0.291	1	1
Snx3	9.80655e-05	0.698691	0.729	0.545	1	1
Fam26f	9.82862e-05	1.98569	0.254	0.082	1	1
AI607873	9.99042e-05	0.917979	0.797	0.627	1	1
Stoml2	0.00010104	3.4826	0.136	0.109	1	1
Rqcd1	0.000101608	1.79563	0.39	0.155	1	1
Abcg3	0.000103557	1.47185	0.525	0.255	1	1
Smim11	0.000103954	1.42543	0.305	0.055	1	1
Tm2d1	0.000104401	1.52276	0.305	0.145	1	1
Rpn2	0.000104785	1.01346	0.78	0.609	1	1
Dimt1	0.000107094	3.02468	0.153	0.036	1	1
Ear2	0.00011037	1.07556	0.424	0.155	1	1
March2	0.000110504	3.91054	0.169	0.091	1	1
Rab5b	0.000110726	3.36247	0.322	0.091	1	1
Tnfrsf1b	0.000110856	3.03253	0.322	0.091	1	1
P2rx4	0.00011272	0.641008	0.729	0.427	1	1
Recql5	0.000112731	3.65599	0.119	0.045	1	1
Csf2rb	0.00011275	0.634919	0.627	0.327	1	1
Taldo1	0.000113681	0.368044	0.797	0.664	1	1
Iigp1	0.000114816	0.602455	0.678	0.318	1	1
Sumo1	0.000114847	0.961912	0.678	0.455	1	1
Commd9	0.000115507	3.40413	0.153	0.036	1	1
Rraga	0.000116047	3.2828	0.339	0.136	1	1
Lpxn	0.000116411	2.62229	0.237	0.173	1	1
Farsa	0.000117247	3.14006	0.119	0.1	1	1
Psmb4	0.000117775	2.00082	0.492	0.255	1	1
Ybx1	0.000118086	0.697785	0.847	0.582	1	1
1700021K19Rik	0.000120764	3.38046	0.169	0.027	1	1
H2-Aa	0.000121318	0.326554	0.932	0.982	1	1
Clk1	0.000121648	0.353911	0.78	0.582	1	1
Med28	0.000123198	0.606097	0.61	0.4	1	1
Eci1	0.000127892	3.37188	0.119	0.055	1	1
Poldip2	0.000128415	3.24855	0.102	0.055	1	1
Psmb1	0.000130271	0.410351	0.542	0.336	1	1
Rps11	0.000130514	0.28628	0.814	0.527	1	1
Spic	0.000132398	0.97057	0.695	0.455	1	1
Ghitm	0.000138191	0.980055	0.78	0.564	1	1
Osbpl11	0.00013879	3.56781	0.203	0.018	1	1
Brix1	0.000139124	2.20379	0.39	0.109	1	1
A230050P20Rik	0.000139713	2.40894	0.288	0.073	1	1
1700021F05Rik	0.000140386	0.449719	0.153	0.009	1	1
Sft2d1	0.000140674	0.355017	0.559	0.455	1	1
Sertad1	0.000142863	2.374	0.119	0.045	1	1
Fndc3a	0.000142873	0.535509	0.525	0.236	1	1
Pla2g15	0.000143272	0.604295	0.712	0.4	1	1
Hfe	0.000143365	0.772723	0.78	0.673	1	1
Gltp	0.000143508	0.819307	0.712	0.6	1	1
Slc25a3	0.000144408	0.866616	0.746	0.6	1	1
Rab18	0.000145938	1.16897	0.39	0.255	1	1
Clec7a	0.000153323	1.20359	0.661	0.518	1	1
Ddost	0.000154463	1.23612	0.678	0.573	1	1
Sf3b1	0.00015552	0.783025	0.763	0.573	1	1
Ndufs8	0.0001566	0.386818	0.475	0.255	1	1
Accs	0.000157969	4.24172	0.136	0.018	1	1
Rps27l	0.000159473	0.514453	0.508	0.209	1	1
Phf20	0.000160393	2.81058	0.169	0.027	1	1
Tlr4	0.000164236	1.88388	0.39	0.109	1	1
Lamp1	0.000164772	0.630044	0.983	0.909	1	1
Cd74	0.000168384	0.57315	1	1	1	1
Tmem192	0.000172788	2.39429	0.271	0.118	1	1
Acaa1a	0.000172858	1.58747	0.407	0.191	1	1
Supt4a	0.000174655	1.43955	0.458	0.218	1	1
Rfng	0.000177364	3.76636	0.136	0.073	1	1
Gm13008	0.000177968	3.21139	0.153	0	1	1
Hdgfrp3	0.000177968	0.742744	0.153	0	1	1
Alox5	0.000179117	3.54119	0.119	0.027	1	1
D5Ertd579e	0.000179545	3.53434	0.203	0.045	1	1
Ly86	0.000180122	0.446871	0.881	0.718	1	1
Polr2g	0.000185801	1.84678	0.373	0.2	1	1
Scfd1	0.000187103	1.15269	0.475	0.255	1	1
D17H6S53E	0.00018865	0.434483	0.441	0.182	1	1
Xbp1	0.000192466	1.47811	0.542	0.309	1	1
Gpr171	0.000197995	2.8023	0.237	0.109	1	1
Ptpn6	0.000198099	0.865339	0.847	0.718	1	1
Ndufa8	0.000199508	0.48872	0.441	0.245	1	1
Helz2	0.000205166	2.13063	0.339	0.082	1	1
Gm10288	0.000206603	0.572099	0.492	0.191	1	1
Prmt5	0.000207113	2.57747	0.102	0.082	1	1
Plaur	0.000207265	2.9468	0.254	0.109	1	1
Vdac1	0.000208191	2.1585	0.254	0.145	1	1
Nampt	0.000208537	0.628913	0.61	0.3	1	1
Nmt2	0.000208761	0.529461	0.508	0.236	1	1
Zfp90	0.000210016	2.13618	0.407	0.164	1	1
Lrp4	0.000210569	0.6943	0.254	0.036	1	1
Il1rn	0.000210722	1.4167	0.305	0.127	1	1
Trafd1	0.000211395	1.2852	0.407	0.3	1	1
Chchd1	0.000211813	1.04964	0.254	0.036	1	1
Adgb	0.000212518	0.967189	0.424	0.136	1	1
C130050O18Rik	0.00021302	4.16267	0.119	0.036	1	1
Smg7	0.00021571	1.86149	0.322	0.064	1	1
Apex1	0.000216075	2.63993	0.373	0.145	1	1
Sdc4	0.000218309	1.15712	0.424	0.173	1	1
Ncstn	0.000219033	1.96564	0.373	0.191	1	1
Ndufc1	0.000219503	1.07295	0.458	0.145	1	1
Bin3	0.000220387	1.64276	0.373	0.2	1	1
Pkp4	0.000220683	2.33538	0.356	0.091	1	1
Cdk2ap2	0.000222598	0.282709	0.746	0.573	1	1
Agps	0.000223047	1.15794	0.356	0.091	1	1
Med10	0.000223157	2.16067	0.339	0.118	1	1
Bzw2	0.000226704	3.12562	0.22	0.127	1	1
Gapdh	0.000229361	0.3564	0.898	0.864	1	1
Hist1h2bg	0.000229432	3.83633	0.153	0.009	1	1
Ado	0.000229839	1.46781	0.39	0.173	1	1
Max	0.000231381	3.73881	0.169	0.055	1	1
Birc6	0.000235196	1.12119	0.78	0.464	1	1
Tmem181b-ps	0.000235206	1.30743	0.525	0.2	1	1
Fam89b	0.000237007	1.77548	0.271	0.1	1	1
Dynlrb1	0.000237455	0.494616	0.508	0.255	1	1
Mavs	0.000240246	2.37803	0.305	0.155	1	1
Leprot	0.000240867	0.78771	0.712	0.618	1	1
Psmb7	0.000244267	1.86302	0.271	0.155	1	1
Eapp	0.000245311	1.50317	0.322	0.064	1	1
Ywhah	0.000248125	0.526967	0.831	0.673	1	1
Gm26825	0.000248928	0.491803	0.695	0.373	1	1
Rab32	0.000249398	0.615547	0.831	0.673	1	1
Tbc1d14	0.000249821	3.16645	0.203	0.118	1	1
Mapre2	0.000251195	1.03527	0.576	0.273	1	1
Trappc6a	0.00025279	2.23406	0.254	0.073	1	1
Gm28875	0.000260647	4.53955	0.119	0.055	1	1
Ubac2	0.000262712	3.91594	0.153	0.082	1	1
Ecd	0.000263228	3.61077	0.169	0.073	1	1
Ddit3	0.000265763	2.72356	0.22	0.073	1	1
Gmip	0.000267981	1.81564	0.305	0.127	1	1
Slc39a7	0.000273048	2.06728	0.39	0.2	1	1
Ubald1	0.000274231	1.57402	0.322	0.064	1	1
Lrrc25	0.000274526	1.42321	0.508	0.282	1	1
Naa40	0.000278145	3.00609	0.119	0.045	1	1
Sgk3	0.000279158	0.599377	0.542	0.255	1	1
Fam105a	0.00028061	0.592096	0.678	0.409	1	1
Id1	0.000282326	1.11213	0.22	0.082	1	1
Coro7	0.000283394	1.39458	0.39	0.236	1	1
Emc4	0.000283567	1.75213	0.305	0.091	1	1
Mak16	0.000284469	3.15776	0.186	0.055	1	1
Nit2	0.000285035	3.51712	0.119	0.064	1	1
Psmc6	0.000285172	1.968	0.424	0.3	1	1
Uqcrc1	0.000286995	0.41332	0.814	0.645	1	1
Pdhb	0.000288995	1.17045	0.576	0.355	1	1
Nsa2	0.000290063	0.414716	0.458	0.155	1	1
St3gal5	0.00029104	0.556001	0.729	0.636	1	1
Spag7	0.000291141	1.68841	0.39	0.191	1	1
Fam3a	0.000294635	3.0987	0.102	0.036	1	1
Gm15899	0.000295362	1.3711	0.203	0.027	1	1
Tbxas1	0.000296066	0.92519	0.627	0.536	1	1
Sbds	0.000297635	1.33605	0.39	0.227	1	1
Rnf13	0.000299928	0.866334	0.763	0.473	1	1
Pdlim4	0.000303305	0.514832	0.441	0.191	1	1
Nudt16l1	0.000303666	0.921761	0.441	0.236	1	1
Rbm22	0.000312566	1.74028	0.237	0.082	1	1
Dbf4	0.000313582	2.04141	0.136	0.091	1	1
Dram2	0.000313763	1.10784	0.559	0.382	1	1
Nfyb	0.000319688	2.95832	0.169	0.009	1	1
Cox5b	0.000320467	0.280616	0.525	0.236	1	1
Rabgef1	0.000321472	3.11452	0.22	0.064	1	1
Dapp1	0.000322462	1.98526	0.322	0.218	1	1
Lsm2	0.000323927	0.609337	0.102	0.027	1	1
Slc31a1	0.000326545	1.46218	0.356	0.091	1	1
Pter	0.000328801	3.79177	0.102	0.036	1	1
Mrps36	0.000330297	0.492567	0.271	0.073	1	1
Tecr	0.000334782	1.03457	0.475	0.355	1	1
Abhd12	0.000336511	1.11816	0.542	0.309	1	1
Rad50	0.000339774	2.62271	0.153	0.073	1	1
Ier3	0.00034062	2.51168	0.136	0.064	1	1
Herpud1	0.000341272	0.660961	0.729	0.455	1	1
Ehd4	0.000345116	1.03999	0.441	0.227	1	1
Ifi47	0.000348365	1.41526	0.508	0.4	1	1
Ruvbl2	0.000352366	2.57113	0.22	0.182	1	1
Gm21092	0.000354067	0.49863	0.542	0.236	1	1
Ociad1	0.000355391	1.30293	0.424	0.182	1	1
Adam17	0.000356823	1.01715	0.525	0.218	1	1
Prkcd	0.0003573	0.36066	0.61	0.464	1	1
Phf11b	0.000364036	1.31913	0.339	0.164	1	1
Hist1h2bc	0.00036424	0.79742	0.424	0.173	1	1
Srgn	0.000365358	0.543662	0.746	0.527	1	1
Lair1	0.000367238	0.880989	0.644	0.409	1	1
Stx4a	0.000368793	1.79749	0.305	0.064	1	1
Ttc3	0.000379975	2.56971	0.305	0.109	1	1
Hdac10	0.000381638	2.85371	0.102	0.027	1	1
Tex261	0.000386236	1.33242	0.39	0.173	1	1
Cnbp	0.000387837	0.756229	0.898	0.791	1	1
Spop	0.000395165	0.769817	0.712	0.455	1	1
Gm12481	0.000396647	0.442934	0.593	0.391	1	1
Map1s	0.000397439	3.45235	0.186	0.027	1	1
Tmx2	0.000399518	1.17984	0.593	0.336	1	1
Eif2ak1	0.000405949	2.88826	0.136	0.036	1	1
Gng2	0.000409737	2.03652	0.322	0.109	1	1
Mfap3	0.000410039	0.956396	0.254	0.109	1	1
Alox5ap	0.000410669	0.745787	0.644	0.455	1	1
Tnfrsf1a	0.000411251	1.49499	0.458	0.164	1	1
Psmd14	0.000411477	2.63378	0.356	0.273	1	1
Ubn2	0.000411871	0.576804	0.407	0.127	1	1
Psma1	0.000414452	0.830325	0.559	0.418	1	1
Sdf4	0.000415392	1.15678	0.644	0.464	1	1
Aldh3b1	0.000421005	1.25563	0.441	0.245	1	1
Nubp2	0.000421875	1.41294	0.39	0.309	1	1
Mdm2	0.000422253	2.92343	0.22	0.064	1	1
Cyfip1	0.000422395	1.11966	0.678	0.436	1	1
Rpl7	0.000422666	0.527798	0.797	0.636	1	1
Fabp7	0.000436232	0.480776	0.661	0.409	1	1
Sertad2	0.000436336	2.58837	0.102	0.027	1	1
Armc7	0.000437295	3.52017	0.102	0.018	1	1
Mpi	0.000438821	4.16417	0.169	0.055	1	1
0610009B22Rik	0.000443162	2.91354	0.237	0.036	1	1
Itgb5	0.000443947	1.57189	0.475	0.255	1	1
Hnrnpu	0.000447154	1.16203	0.458	0.155	1	1
Gde1	0.000452914	3.16072	0.203	0.136	1	1
Tm9sf2	0.000455008	1.60125	0.508	0.245	1	1
Gbp6	0.000455837	1.07567	0.288	0.055	1	1
Lypla2	0.000456013	2.79481	0.119	0.082	1	1
Lrrfip1	0.000466152	2.17414	0.339	0.091	1	1
Cct7	0.000468952	0.828111	0.61	0.345	1	1
Ptpre	0.000469369	2.49113	0.119	0.064	1	1
Amd1	0.000474401	1.76156	0.373	0.191	1	1
Psmc3	0.000478821	0.874082	0.576	0.391	1	1
2610001J05Rik	0.000481026	1.0114	0.441	0.2	1	1
Tpt1	0.000482506	0.276379	0.695	0.555	1	1
Psmd3	0.0004829	3.20931	0.203	0.055	1	1
Qrich1	0.000484981	0.779158	0.542	0.255	1	1
Ndufb7	0.000489623	0.590246	0.492	0.218	1	1
Zfp652	0.000494261	2.08732	0.356	0.145	1	1
Klc1	0.000496176	3.20285	0.186	0.1	1	1
Stambp	0.000496438	3.25269	0.153	0.064	1	1
Fbxo38	0.000500629	2.88631	0.169	0.009	1	1
Chmp2a	0.000500636	0.90058	0.576	0.373	1	1
Gm10031	0.000501086	0.833838	0.424	0.155	1	1
Cct4	0.000510264	1.28863	0.492	0.382	1	1
Rps25	0.000513586	0.291772	0.797	0.5	1	1
1600014C10Rik	0.000525053	3.30918	0.254	0.064	1	1
Ube2g1	0.000525073	1.86061	0.305	0.073	1	1
Vcam1	0.000527648	0.809351	0.593	0.318	1	1
Commd3	0.000534078	0.533013	0.593	0.309	1	1
Tlr6	0.000534806	3.53875	0.136	0	1	1
Ei24	0.000534806	2.32272	0.136	0	1	1
Tspo	0.000540221	0.901165	0.407	0.255	1	1
Uap1l1	0.000541831	2.04026	0.305	0.082	1	1
Slc35c2	0.000542485	2.59088	0.186	0.182	1	1
Per3	0.000544416	0.79924	0.339	0.109	1	1
0610007P14Rik	0.000545713	3.19936	0.203	0.091	1	1
Lsm10	0.000548982	1.28129	0.254	0.064	1	1
Thoc3	0.00055522	3.8688	0.102	0.027	1	1
Klhl6	0.000557092	1.65042	0.39	0.182	1	1
Wrb	0.000558587	3.25156	0.22	0.082	1	1
Nudcd3	0.000564039	3.14076	0.271	0.109	1	1
Tbc1d2b	0.000573673	1.22665	0.271	0.045	1	1
Ddx47	0.000577547	2.0776	0.254	0.182	1	1
Synj1	0.000579432	2.0435	0.305	0.082	1	1
Orai3	0.000585588	2.45969	0.119	0.1	1	1
Fam114a2	0.000586822	2.24492	0.339	0.118	1	1
Kctd20	0.000588928	3.28371	0.203	0.1	1	1
Acap1	0.000589858	2.5958	0.102	0.1	1	1
2210016F16Rik	0.000590012	0.99553	0.441	0.145	1	1
Mau2	0.000594283	1.6434	0.288	0.1	1	1
Tm2d3	0.000595733	0.535656	0.339	0.182	1	1
Tor3a	0.000596298	1.3374	0.407	0.191	1	1
St3gal6	0.000597273	3.00341	0.288	0.073	1	1
U2surp	0.000602825	0.366323	0.542	0.227	1	1
Pigq	0.000603969	3.2277	0.119	0.055	1	1
Mrps18b	0.000605342	2.98008	0.237	0.1	1	1
Snrpb	0.000608693	0.912264	0.695	0.555	1	1
Rbms1	0.000609765	1.17499	0.61	0.527	1	1
Chsy1	0.000612444	0.653279	0.237	0.036	1	1
Tmem208	0.000616596	1.05006	0.373	0.118	1	1
Nup37	0.000618312	3.58045	0.136	0.055	1	1
Vps37b	0.000619618	1.13843	0.153	0.009	1	1
Mrps15	0.000621486	1.29134	0.424	0.164	1	1
Mnda	0.000623167	1.11249	0.61	0.327	1	1
Nup62	0.000623997	3.36939	0.136	0.082	1	1
Cox7a2l	0.000624474	0.427479	0.78	0.573	1	1
Zyx	0.000625365	1.38898	0.441	0.227	1	1
Insig1	0.000634846	0.736602	0.576	0.264	1	1
Cmtr1	0.00063982	2.5845	0.288	0.064	1	1
Retsat	0.000642686	3.22414	0.288	0.082	1	1
Gbp8	0.000650463	0.774345	0.627	0.391	1	1
Mecp2	0.00066301	2.709	0.102	0.018	1	1
Topors	0.000664284	3.37518	0.153	0.036	1	1
Marcksl1	0.000668449	0.27435	0.593	0.282	1	1
Stoml1	0.00067363	2.01546	0.339	0.182	1	1
Ccnt1	0.000676712	3.03468	0.102	0.073	1	1
Hmbs	0.00068019	1.36139	0.407	0.2	1	1
Rhog	0.000680516	0.932944	0.559	0.373	1	1
Srek1	0.000684377	1.33682	0.39	0.118	1	1
Cebpz	0.0006852	2.96814	0.237	0.073	1	1
Rtn3	0.000686019	1.36073	0.525	0.245	1	1
Shfm1	0.000688588	0.282861	0.525	0.245	1	1
Ndufa3	0.000689355	1.34225	0.525	0.255	1	1
Pfdn5	0.000694563	0.687771	0.492	0.282	1	1
Timmdc1	0.00070086	1.18971	0.322	0.082	1	1
Ptpn1	0.000703848	1.0824	0.576	0.3	1	1
Gdi2	0.000705442	0.68744	0.797	0.636	1	1
Stk4	0.000714148	2.14624	0.322	0.127	1	1
Acly	0.000716901	1.36066	0.576	0.309	1	1
Sdhd	0.000722394	0.669816	0.695	0.5	1	1
Sf3b5	0.000730094	0.857515	0.407	0.136	1	1
Rpl36al	0.00073029	0.571534	0.508	0.236	1	1
Dync1li1	0.000736408	1.04935	0.407	0.173	1	1
Fnbp4	0.000739368	1.01066	0.373	0.182	1	1
Mat2a	0.000749106	0.933734	0.627	0.327	1	1
Ube2d3	0.000749199	0.33005	0.831	0.618	1	1
Acot13	0.000750554	1.21117	0.169	0.091	1	1
Nfkbiz	0.0007512	1.67394	0.39	0.118	1	1
Kdelr1	0.000759898	2.79419	0.119	0.027	1	1
Trappc3	0.000766515	0.930057	0.407	0.127	1	1
Rbm7	0.000768897	1.11903	0.508	0.336	1	1
Nfil3	0.000772307	3.3465	0.102	0.064	1	1
Cd209f	0.000772373	1.9531	0.237	0.045	1	1
Ntpcr	0.000773502	0.928886	0.441	0.236	1	1
Trim30d	0.000776013	2.11271	0.424	0.173	1	1
Prdx2	0.000776338	1.10612	0.593	0.464	1	1
Oas1a	0.00077829	1.00224	0.492	0.291	1	1
Eif3h	0.000785976	0.900011	0.492	0.282	1	1
Gm9769	0.000786425	2.07552	0.102	0.027	1	1
Slc43a2	0.000791843	1.9901	0.339	0.091	1	1
Cyc1	0.00079712	1.02767	0.407	0.264	1	1
Rab4b	0.00079899	0.666665	0.322	0.136	1	1
Mapk9	0.000811023	1.5682	0.271	0.145	1	1
Map3k8	0.00081293	1.22293	0.542	0.336	1	1
Mrpl57	0.000815782	1.15703	0.203	0.064	1	1
Mfn2	0.00081658	3.66541	0.136	0.064	1	1
Dhx40	0.000817731	2.72094	0.22	0.027	1	1
Adh5	0.000820196	1.35025	0.441	0.264	1	1
Pomk	0.000820486	1.73962	0.322	0.1	1	1
Fam69a	0.000822533	2.1931	0.458	0.255	1	1
Ndufab1	0.000828369	0.579812	0.492	0.3	1	1
Auh	0.000832342	1.66171	0.271	0.055	1	1
Slc38a9	0.000854386	1.81385	0.119	0.027	1	1
Sec11c	0.000859503	0.365259	0.373	0.2	1	1
0610037L13Rik	0.000859664	0.988147	0.373	0.109	1	1
Cand1	0.000861967	2.71565	0.186	0.045	1	1
Nudt5	0.000864207	0.755615	0.22	0.191	1	1
Phb2	0.000869794	1.76231	0.305	0.191	1	1
Gm21811	0.000874401	1.22899	0.237	0.036	1	1
Psme1	0.0008789	0.798901	0.712	0.518	1	1
Cyth4	0.000879977	1.10713	0.576	0.336	1	1
Ppp3r1	0.000883307	2.0755	0.288	0.091	1	1
Gstp2	0.00088407	0.722161	0.169	0.027	1	1
Ms4a6b	0.000889173	1.20377	0.492	0.264	1	1
Gm6483	0.000893626	0.419842	0.525	0.227	1	1
Gm28417	0.00089752	3.02496	0.186	0.036	1	1
Sfr1	0.000897902	1.79775	0.458	0.264	1	1
Uchl3	0.000901641	1.53356	0.22	0.082	1	1
Kctd12	0.000902543	1.35622	0.542	0.255	1	1
Irf3	0.000909816	1.46359	0.407	0.191	1	1
Tmem97	0.000912289	3.67877	0.119	0.055	1	1
Eri1	0.000918115	2.70492	0.153	0.036	1	1
Tsen15	0.000921058	3.44804	0.136	0.045	1	1
Tmod1	0.000927135	1.27943	0.169	0.009	1	1
Rdh14	0.000930153	4.10688	0.102	0.055	1	1
Ankzf1	0.000931185	3.22402	0.153	0.018	1	1
Zfand6	0.000932179	1.37334	0.407	0.209	1	1
Sfxn3	0.000944997	0.763525	0.22	0.027	1	1
Prcp	0.000951508	0.837073	0.39	0.127	1	1
Zfp51	0.00095172	2.23699	0.136	0.018	1	1
Zbtb14	0.000952668	3.29413	0.119	0.064	1	1
Osbp	0.000957259	2.24786	0.119	0.018	1	1
Il7r	0.000969402	1.45836	0.153	0.055	1	1
Ripk3	0.000986377	1.05055	0.508	0.3	1	1
Pfas	0.000987387	0.656933	0.288	0.064	1	1
Mief1	0.000998773	3.04484	0.153	0.009	1	1
Ankmy2	0.00101213	0.648049	0.186	0.018	1	1
Nenf	0.00101774	1.0867	0.136	0.045	1	1
Ifit3	0.00102879	0.625137	0.78	0.6	1	1
0610030E20Rik	0.00103566	3.26653	0.153	0.018	1	1
Trib1	0.00103742	1.20623	0.271	0.055	1	1
Ccdc148	0.00104005	0.826398	0.441	0.182	1	1
Bank1	0.00104735	1.18342	0.525	0.255	1	1
Stk10	0.00106018	0.786563	0.271	0.073	1	1
Hibadh	0.0010619	1.96404	0.39	0.2	1	1
Tmed2	0.00106254	0.433578	0.898	0.709	1	1
Pnp	0.00106574	0.940677	0.644	0.4	1	1
Cwf19l2	0.00106892	2.07127	0.119	0.055	1	1
Ankfy1	0.00107173	2.1907	0.271	0.145	1	1
0610040J01Rik	0.00107789	3.77184	0.136	0.055	1	1
Bach2os	0.00110491	1.46083	0.271	0.082	1	1
Bmi1	0.00111153	3.28654	0.102	0.027	1	1
Rpl28	0.00111442	0.749081	0.475	0.209	1	1
Htatip2	0.00111909	1.87613	0.254	0.055	1	1
Pon2	0.00111959	1.3524	0.373	0.245	1	1
Mrpl40	0.00112031	1.42493	0.271	0.118	1	1
Secisbp2l	0.00112366	2.6096	0.203	0.027	1	1
Banf1	0.00112376	0.376964	0.288	0.091	1	1
Eif3e	0.00112399	1.74988	0.424	0.345	1	1
Samm50	0.00113177	1.33449	0.373	0.218	1	1
Cmtm3	0.00114955	0.64061	0.61	0.373	1	1
Icam1	0.00115439	1.94542	0.39	0.164	1	1
Hmox1	0.0011562	0.697889	0.831	0.791	1	1
Vimp	0.00117643	0.526227	0.458	0.345	1	1
Bloc1s3	0.00119051	2.44131	0.119	0.073	1	1
Gak	0.00120021	2.57458	0.339	0.127	1	1
Actn1	0.00120351	0.525304	0.441	0.173	1	1
1110008F13Rik	0.00120668	1.17002	0.492	0.318	1	1
Yod1	0.00120699	1.61946	0.271	0.091	1	1
Sirt3	0.00120997	1.58764	0.119	0.064	1	1
Abcf1	0.00121581	1.00564	0.458	0.245	1	1
Dbnl	0.00121836	1.08348	0.559	0.327	1	1
Ube2g2	0.00121923	1.75591	0.305	0.2	1	1
Nr1h3	0.00122363	0.392579	0.814	0.636	1	1
Gm26699	0.0012349	2.03131	0.22	0.064	1	1
Rrn3	0.00124531	0.497451	0.424	0.173	1	1
Fam49a	0.00127601	1.26909	0.39	0.136	1	1
Rassf4	0.0012816	0.503575	0.61	0.373	1	1
Dkc1	0.00128208	2.84626	0.322	0.145	1	1
B4galt5	0.00128413	0.993439	0.22	0.036	1	1
1110007C09Rik	0.00129056	0.568986	0.322	0.1	1	1
Xrcc1	0.00129927	0.514514	0.186	0.018	1	1
Pik3cb	0.00132356	1.37642	0.153	0.009	1	1
Prg4	0.00133139	2.13088	0.271	0.236	1	1
Pde4a	0.00133717	2.72669	0.186	0.027	1	1
Sin3b	0.00134169	2.28948	0.39	0.218	1	1
Fxyd5	0.0013446	1.10867	0.559	0.355	1	1
Thap11	0.00134818	3.56658	0.102	0.055	1	1
Wwp2	0.00135259	2.44913	0.288	0.082	1	1
Angel2	0.00135358	1.04414	0.373	0.127	1	1
Gm14032	0.00135509	0.340895	0.169	0.045	1	1
Ing3	0.00135859	1.1743	0.288	0.127	1	1
Dctn5	0.00135986	0.547	0.712	0.518	1	1
Siah1a	0.0013599	2.69066	0.102	0.027	1	1
Egr1	0.00136629	1.16559	0.508	0.264	1	1
Gmpr2	0.00136698	0.70177	0.525	0.227	1	1
Pex19	0.00136791	0.986709	0.254	0.045	1	1
Hdac1	0.00137015	1.82991	0.458	0.282	1	1
Arpc5l	0.00137188	2.36384	0.305	0.173	1	1
Arcn1	0.00137772	0.755663	0.356	0.2	1	1
Ola1	0.00137969	2.1378	0.119	0.1	1	1
Sh3bgrl	0.00139653	0.907118	0.729	0.455	1	1
Lgals3bp	0.00140034	0.533552	0.847	0.736	1	1
Glb1l	0.00140548	3.56496	0.119	0.018	1	1
Tceb3	0.00140785	1.23641	0.373	0.127	1	1
Eef2	0.00141057	0.786862	0.729	0.518	1	1
Tpp2	0.00141526	0.749499	0.508	0.227	1	1
Sugt1	0.00142178	2.90884	0.254	0.082	1	1
Renbp	0.0014246	1.66047	0.39	0.182	1	1
Trnau1ap	0.00143415	2.12563	0.237	0.082	1	1
Fam175b	0.00144259	2.87583	0.288	0.1	1	1
Ctns	0.00145132	3.72174	0.136	0.009	1	1
Npm1	0.0014521	0.481645	0.814	0.673	1	1
Vcp	0.00145669	0.745952	0.542	0.282	1	1
Larp4b	0.00145973	1.26898	0.458	0.2	1	1
Mcoln2	0.00147054	3.86019	0.102	0.045	1	1
Sod2	0.00148208	0.288694	0.458	0.2	1	1
Paip2	0.00148378	0.770431	0.576	0.491	1	1
Arf1	0.00148516	0.788199	0.831	0.727	1	1
Alox15	0.00149139	1.44804	0.373	0.336	1	1
Pmpca	0.0015043	1.35458	0.407	0.164	1	1
Dfna5	0.00151401	0.601014	0.339	0.109	1	1
Coro1b	0.00152161	0.58051	0.814	0.627	1	1
Tnfaip2	0.00153103	0.814641	0.407	0.345	1	1
Rfc3	0.00153326	3.74995	0.136	0.082	1	1
Unc50	0.00154705	0.435234	0.322	0.245	1	1
Tomm40l	0.00154954	3.20256	0.136	0.064	1	1
Nt5c	0.00155515	0.510108	0.169	0.073	1	1
St3gal4	0.00155877	1.2688	0.508	0.273	1	1
Snapin	0.00155961	1.09319	0.458	0.282	1	1
Jagn1	0.00156973	2.03968	0.254	0.164	1	1
Ube2h	0.00157082	1.11421	0.288	0.127	1	1
Ugt2b5	0.00157573	3.66703	0.119	0	1	1
Cox11	0.00157573	4.52418	0.119	0	1	1
RP23-102K8.1	0.00157573	3.61366	0.119	0	1	1
Glmp	0.00157719	1.2175	0.373	0.191	1	1
Glrx	0.00158361	1.11831	0.458	0.282	1	1
Clec4f	0.00158906	0.630682	1	1	1	1
Mrpl42	0.00159067	0.260483	0.525	0.282	1	1
Zdhhc9	0.00159348	2.89353	0.203	0.027	1	1
Fhl3	0.00159723	0.691936	0.153	0.009	1	1
Prkra	0.00161017	4.08699	0.136	0.009	1	1
Tm6sf1	0.00161606	1.15691	0.542	0.318	1	1
Cat	0.00161859	1.31111	0.593	0.373	1	1
Map1lc3b	0.00162596	0.343135	0.864	0.627	1	1
Nmt1	0.00162807	0.90776	0.373	0.136	1	1
P2ry12	0.00163924	0.751606	0.593	0.373	1	1
Exosc3	0.00164778	0.52706	0.254	0.064	1	1
Lat2	0.00165445	2.77717	0.22	0.191	1	1
Iqgap2	0.00168075	1.47583	0.373	0.173	1	1
B3gnt2	0.00171271	2.85701	0.186	0.145	1	1
Tmem185b	0.00173533	3.31673	0.102	0.018	1	1
Rab7	0.00173721	0.522539	0.847	0.691	1	1
Commd1	0.00174401	1.38446	0.373	0.127	1	1
RP24-325N3.1	0.0017519	1.73654	0.153	0.045	1	1
Psmc1	0.00175688	0.843099	0.695	0.491	1	1
Mettl23	0.00175952	3.06968	0.153	0.1	1	1
Anapc11	0.00176259	1.20224	0.407	0.155	1	1
H2-M3	0.00176538	1.65558	0.39	0.291	1	1
Becn1	0.00176718	1.21574	0.458	0.327	1	1
Glb1	0.00177489	3.16826	0.271	0.155	1	1
Gab3	0.001777	1.98283	0.271	0.118	1	1
Ccdc51	0.0017888	4.03251	0.102	0.027	1	1
Fermt3	0.00179054	0.428281	0.729	0.491	1	1
Bst2	0.00179737	0.26653	0.678	0.445	1	1
Pdcd10	0.00179924	1.83069	0.373	0.191	1	1
Itm2c	0.00180041	0.451751	0.746	0.527	1	1
Mrpl20	0.00182064	1.06091	0.305	0.127	1	1
Arl14ep	0.00182867	1.22798	0.356	0.127	1	1
Sgms1	0.00182919	1.33679	0.169	0.027	1	1
Evi2b	0.00183667	1.33776	0.525	0.418	1	1
Lrp1	0.00184448	0.751066	0.576	0.282	1	1
Cnnm4	0.00184514	1.40235	0.373	0.145	1	1
Hat1	0.00185095	2.41097	0.22	0.173	1	1
Plekho2	0.00185447	0.674258	0.356	0.127	1	1
Clec4d	0.00185661	4.02204	0.119	0.009	1	1
Ndufa9	0.00186246	0.8657	0.475	0.291	1	1
Colgalt1	0.00189781	0.722418	0.61	0.355	1	1
Rtel1	0.00190431	4.15125	0.102	0.018	1	1
Zfyve1	0.00190916	2.90598	0.102	0.036	1	1
Trem2	0.0019176	0.671073	0.271	0.064	1	1
N4bp2l1	0.0019289	2.09446	0.305	0.127	1	1
Ralbp1	0.00193684	1.5848	0.356	0.118	1	1
Herc4	0.00193801	1.3944	0.339	0.127	1	1
Ccnl1	0.00194286	0.391222	0.746	0.482	1	1
Rabl3	0.00198527	3.6934	0.136	0.018	1	1
Oas2	0.00198619	1.09238	0.542	0.273	1	1
Ly9	0.00199422	2.29793	0.288	0.145	1	1
Zfp445	0.00199596	2.82416	0.136	0.009	1	1
Rap1b	0.00201152	0.329383	0.881	0.745	1	1
Ptcd2	0.00201382	2.15979	0.356	0.164	1	1
Birc2	0.0020285	2.56782	0.271	0.127	1	1
Gm15446	0.00204179	0.895345	0.186	0.073	1	1
Cggbp1	0.00204317	1.92553	0.288	0.164	1	1
H2-T23	0.00204892	0.450387	0.915	0.8	1	1
Gm9762	0.0020586	0.881121	0.305	0.091	1	1
Nr2c2	0.00205947	2.53547	0.186	0.036	1	1
Lamtor5	0.00206357	0.615472	0.475	0.3	1	1
Pmp22	0.0020683	0.811742	0.644	0.527	1	1
Map3k5	0.00207698	1.02809	0.271	0.082	1	1
Tbrg4	0.00209	3.18119	0.254	0.064	1	1
Arfgef1	0.00210553	3.10785	0.254	0.082	1	1
Ctbs	0.00212039	2.54278	0.136	0.009	1	1
Stt3a	0.0021282	0.9569	0.39	0.236	1	1
Copg1	0.00212986	1.39062	0.305	0.136	1	1
Ube2b	0.00213095	0.758545	0.559	0.391	1	1
Smek1	0.00213516	0.262717	0.305	0.082	1	1
Gm13431	0.00214375	0.838916	0.22	0.073	1	1
Fam96b	0.00214515	1.52834	0.119	0.055	1	1
Chek2	0.00215564	2.43149	0.119	0.045	1	1
R3hdm4	0.00220673	1.53323	0.424	0.209	1	1
Tpk1	0.00220681	2.40879	0.102	0.018	1	1
Ppp1r18	0.00220809	0.442208	0.441	0.173	1	1
Zeb2	0.00221175	0.418139	0.729	0.464	1	1
Clptm1l	0.0022222	1.46978	0.322	0.164	1	1
Ddrgk1	0.00223536	0.271829	0.492	0.236	1	1
Dxo	0.00224829	4.08184	0.136	0.027	1	1
Golga7	0.00226399	0.905451	0.559	0.364	1	1
Csrp2bp	0.00226774	2.46492	0.186	0.018	1	1
Tsc22d3	0.00227808	0.521803	0.576	0.373	1	1
Myc	0.00228587	0.347344	0.39	0.145	1	1
Ptbp3	0.00230664	0.581924	0.508	0.227	1	1
Lias	0.00231252	3.82876	0.136	0.009	1	1
Wrap53	0.0023255	3.48337	0.102	0.018	1	1
2610005L07Rik	0.0023288	0.554033	0.475	0.2	1	1
Tbc1d10a	0.00233784	1.48519	0.254	0.082	1	1
Cog7	0.00239331	3.55781	0.237	0.064	1	1
Eef1d	0.00245201	1.14439	0.39	0.291	1	1
Mrpl4	0.00245776	1.81001	0.305	0.182	1	1
Crip2	0.00247963	0.64106	0.576	0.336	1	1
Tpp1	0.00249207	0.884779	0.593	0.445	1	1
Nagk	0.00249856	1.44066	0.271	0.227	1	1
B430305J03Rik	0.00250653	1.96851	0.119	0.036	1	1
Pmf1	0.00250696	2.08695	0.322	0.127	1	1
Polr2d	0.002517	3.47573	0.136	0.036	1	1
Cops8	0.00251718	2.72515	0.22	0.109	1	1
Stx7	0.00251882	0.712661	0.576	0.4	1	1
Trmt10b	0.00252977	3.3293	0.136	0.018	1	1
Lsm14a	0.00253466	1.48707	0.203	0.027	1	1
Zfp809	0.00254953	3.82031	0.102	0.045	1	1
Papd5	0.00257565	2.30994	0.102	0.027	1	1
0610009O20Rik	0.00264755	2.07603	0.237	0.045	1	1
Vill	0.00265291	4.50897	0.136	0.055	1	1
Gm15590	0.00265642	0.93149	0.153	0.073	1	1
Mcts1	0.00267175	0.988668	0.186	0.164	1	1
Pdia6	0.00267194	0.661846	0.678	0.5	1	1
2610507B11Rik	0.00268387	1.46785	0.424	0.173	1	1
Fam111a	0.00268642	0.998814	0.508	0.227	1	1
Eif4e2	0.00270291	1.90455	0.271	0.118	1	1
Rhno1	0.00271884	0.494277	0.271	0.191	1	1
Eef1b2	0.00272529	0.271246	0.475	0.3	1	1
Tmem141	0.00273723	1.54095	0.271	0.109	1	1
Prtn3	0.00274965	0.532995	0.119	0.318	1	1
Spcs3	0.0027609	1.53424	0.492	0.327	1	1
Rrp7a	0.00276807	1.31301	0.407	0.209	1	1
Mettl16	0.00278096	2.48184	0.153	0.027	1	1
Bclaf1	0.00278439	1.16379	0.542	0.264	1	1
Gbp9	0.00279412	0.478318	0.525	0.236	1	1
Itgb7	0.00280321	0.686407	0.203	0.036	1	1
Atp5b	0.00280681	0.407186	0.831	0.755	1	1
Ddx42	0.00280701	2.62063	0.237	0.055	1	1
Gm26916	0.00280726	1.31829	0.254	0.055	1	1
Ccl3	0.00282954	0.718614	0.356	0.145	1	1
Fbxo9	0.00282958	3.37791	0.102	0.045	1	1
Arhgap19	0.00283446	2.60011	0.237	0.118	1	1
Bax	0.0028357	0.453218	0.339	0.173	1	1
Fcgr1	0.0028389	0.840886	0.576	0.373	1	1
Vps11	0.002845	3.51218	0.136	0.045	1	1
Cd200r1	0.0028568	2.08928	0.22	0.036	1	1
Rps3a1	0.00286446	0.490774	0.695	0.582	1	1
Adrbk2	0.00286834	2.66193	0.203	0.064	1	1
Gripap1	0.00287606	3.41008	0.169	0.055	1	1
Vcpip1	0.00289393	1.88737	0.203	0.045	1	1
Cnpy2	0.00289459	0.584547	0.39	0.136	1	1
Ifngr2	0.00289791	0.319628	0.542	0.255	1	1
Prr14l	0.00290105	0.766862	0.136	0.064	1	1
Zdhhc13	0.00290362	3.33423	0.22	0.136	1	1
Tnfaip8	0.0029223	1.67031	0.424	0.291	1	1
Hsp90aa1	0.00294057	0.772638	0.763	0.527	1	1
Ckb	0.00296023	0.938392	0.559	0.327	1	1
Mafg	0.00297025	0.331318	0.271	0.064	1	1
Dnmt3a	0.0029885	0.353275	0.475	0.218	1	1
Pin1	0.00300279	0.99959	0.339	0.109	1	1
Cyb561d2	0.00300433	3.56291	0.102	0.018	1	1
Gm8113	0.00301949	2.68399	0.305	0.109	1	1
Spg21	0.00303226	0.778929	0.508	0.291	1	1
Ikbkg	0.00303928	1.32419	0.305	0.082	1	1
Hsp90b1	0.00305369	0.288148	0.932	0.864	1	1
Kcmf1	0.00307037	0.621476	0.22	0.036	1	1
Wdr75	0.0030757	3.56552	0.203	0.055	1	1
Ms4a6d	0.00307763	0.639941	0.525	0.518	1	1
Ccnc	0.0030785	3.47451	0.102	0.036	1	1
Txlng	0.00310144	2.2716	0.119	0.036	1	1
Sap25	0.00310753	1.29932	0.254	0.073	1	1
Ppp2r5c	0.00311651	0.529046	0.458	0.3	1	1
Dhrs4	0.00312402	0.778555	0.119	0.009	1	1
Ube2e3	0.00313939	1.21807	0.373	0.145	1	1
Hccs	0.00314185	2.92121	0.102	0.027	1	1
Gps1	0.00314481	1.60072	0.373	0.182	1	1
Mfsd11	0.00321435	0.849163	0.542	0.282	1	1
Ndufb5	0.00322416	1.1847	0.271	0.1	1	1
Kcnk13	0.00322772	1.74244	0.271	0.073	1	1
Guca1a	0.00323767	0.820981	0.237	0.064	1	1
4933423P22Rik	0.00325214	0.898649	0.254	0.055	1	1
Chrac1	0.00326519	0.563327	0.322	0.155	1	1
Psma5	0.00326671	0.597815	0.661	0.464	1	1
Wbp2	0.00331166	0.64375	0.458	0.255	1	1
Atf4	0.00331379	2.46816	0.339	0.155	1	1
Thoc2	0.00332533	0.51256	0.441	0.209	1	1
Rad23a	0.0033267	0.91384	0.39	0.136	1	1
Nars	0.00333294	0.81563	0.661	0.536	1	1
Sdf2l1	0.0033488	1.1287	0.441	0.264	1	1
Arhgap4	0.00335727	0.392129	0.525	0.245	1	1
Prep	0.00336335	2.94206	0.102	0.055	1	1
Gm10177	0.00338101	0.430029	0.593	0.318	1	1
Apobec1	0.00339583	0.806437	0.644	0.518	1	1
Acadvl	0.00340093	2.75261	0.203	0.136	1	1
Atp1b3	0.00340981	1.0283	0.814	0.773	1	1
Bet1l	0.00341975	1.15712	0.339	0.155	1	1
Akirin1	0.00342566	1.72519	0.373	0.145	1	1
Dnajb9	0.00343478	1.2196	0.475	0.264	1	1
Naa10	0.00344341	1.27301	0.237	0.045	1	1
Xpo1	0.00345451	1.78377	0.237	0.082	1	1
Med21	0.00348243	1.81132	0.237	0.155	1	1
Mina	0.0034835	1.84952	0.271	0.136	1	1
Trmt2b	0.00350877	1.14198	0.051	0.209	1	1
Ndufs4	0.00352581	2.3094	0.288	0.109	1	1
Brd1	0.00352639	0.48999	0.271	0.1	1	1
Trpc4ap	0.00354897	1.64498	0.39	0.209	1	1
Btbd9	0.00357024	0.993334	0.237	0.045	1	1
Snap23	0.0035708	1.22312	0.475	0.327	1	1
Nrbp1	0.00357345	1.38632	0.441	0.264	1	1
Rgl1	0.00357793	0.37935	0.678	0.436	1	1
Gpx4	0.00359146	0.388818	0.576	0.355	1	1
Ddx24	0.00360739	1.52778	0.39	0.227	1	1
Cd33	0.00361113	3.38838	0.102	0.018	1	1
Hcst	0.00362362	0.596849	0.322	0.109	1	1
Ptplad2	0.00363752	0.958894	0.373	0.155	1	1
Sgpl1	0.00366029	0.364657	0.492	0.218	1	1
Smim14	0.00368415	0.561787	0.458	0.382	1	1
Mfsd1	0.00370239	1.72906	0.39	0.191	1	1
Mrpl19	0.00372059	2.77317	0.119	0.027	1	1
Rfc2	0.00372098	1.06969	0.203	0.209	1	1
Rad9a	0.0037454	2.58494	0.271	0.082	1	1
Snrpd2	0.00374728	1.4629	0.271	0.073	1	1
Ddx10	0.00376534	3.05367	0.102	0.045	1	1
Zeb2os	0.00377318	2.13371	0.186	0.036	1	1
Ccr5	0.00378468	0.797688	0.441	0.255	1	1
Sdf2	0.00384759	1.1122	0.254	0.173	1	1
Stat3	0.00385045	0.881285	0.39	0.218	1	1
Apoc1	0.00387752	0.382445	0.797	0.6	1	1
Slc7a8	0.00389205	0.859899	0.339	0.2	1	1
Gm12166	0.0039173	1.00382	0.356	0.127	1	1
Pnpt1	0.00392259	1.73896	0.322	0.109	1	1
Fam162a	0.00393382	0.970424	0.22	0.064	1	1
Fcrl1	0.00393711	3.83617	0.102	0.036	1	1
Slc28a2	0.00394764	2.76316	0.22	0.118	1	1
Grb2	0.00395777	0.892291	0.559	0.291	1	1
As3mt	0.00396017	3.43877	0.169	0.045	1	1
Cuedc2	0.00396584	0.820896	0.186	0.236	1	1
Zfc3h1	0.0040125	1.82448	0.288	0.082	1	1
Mto1	0.00404847	3.20496	0.136	0.091	1	1
Sdhb	0.00405804	0.426715	0.644	0.536	1	1
Tspan4	0.00407382	0.792047	0.61	0.464	1	1
Gm10557	0.0040846	0.626919	0.237	0.064	1	1
Ndufs3	0.00408594	0.77408	0.39	0.273	1	1
Atp6v1e1	0.00408774	0.469841	0.593	0.336	1	1
2810474O19Rik	0.00410094	1.71371	0.475	0.236	1	1
Fam3c	0.00414825	0.923522	0.492	0.236	1	1
Rbm18	0.00416502	2.54946	0.068	0.109	1	1
Frmd4a	0.00417283	1.44519	0.186	0.1	1	1
Nktr	0.0042021	0.796501	0.407	0.155	1	1
Ergic3	0.00424511	0.923844	0.441	0.245	1	1
Smagp	0.00427841	1.35455	0.237	0.073	1	1
Emc3	0.00429502	1.09527	0.525	0.327	1	1
H2-Q5	0.00429971	3.69156	0.136	0.027	1	1
Tmem140	0.00431698	1.21802	0.356	0.173	1	1
Rnf44	0.00433576	1.72156	0.22	0.045	1	1
Stxbp3a	0.00436879	1.61197	0.305	0.173	1	1
Copa	0.00437515	1.40435	0.492	0.318	1	1
Gm28062	0.0043847	0.831297	0.373	0.145	1	1
Cast	0.00439101	2.71836	0.169	0.027	1	1
Tmem51	0.00439173	1.51691	0.424	0.309	1	1
Fadd	0.00439339	2.38703	0.186	0.036	1	1
Anapc1	0.00439594	2.36178	0.254	0.082	1	1
Eif4a3	0.00440167	0.77736	0.576	0.391	1	1
Capg	0.00440512	0.926802	0.593	0.518	1	1
Mkln1	0.00440634	0.716778	0.407	0.282	1	1
Il10ra	0.00441194	0.588173	0.492	0.255	1	1
Csnk1a1	0.00441341	1.02073	0.542	0.382	1	1
Adap2os	0.00441488	0.738903	0.424	0.191	1	1
Bsg	0.00443724	0.520771	0.695	0.436	1	1
Akap13	0.00445005	0.315472	0.373	0.236	1	1
Usp8	0.0044829	1.05969	0.322	0.164	1	1
Tmem176b	0.00453062	0.728987	0.814	0.718	1	1
Ankrd13d	0.00454554	3.66226	0.102	0	1	1
Kiz	0.00454554	3.14649	0.102	0	1	1
Parp3	0.00454554	3.04048	0.102	0	1	1
Pold4	0.00454554	2.97085	0.102	0	1	1
Bcl2a1c	0.00454554	2.76834	0.102	0	1	1
Mapre3	0.00454554	2.51139	0.102	0	1	1
Tmtc3	0.00455007	0.756079	0.136	0.027	1	1
Zfp330	0.0045501	2.42175	0.237	0.136	1	1
Rnf141	0.00458	1.88961	0.339	0.155	1	1
Rbx1	0.00458983	0.693284	0.542	0.282	1	1
Nras	0.0045955	0.5392	0.508	0.373	1	1
Wdfy2	0.00459714	0.656076	0.119	0.027	1	1
Msrb1	0.00460472	1.26989	0.322	0.1	1	1
Mb21d1	0.00460991	3.24213	0.186	0.036	1	1
Smek2	0.00461359	1.15212	0.305	0.191	1	1
Dnajc9	0.00464235	2.24015	0.288	0.164	1	1
Glo1	0.00465128	2.02041	0.322	0.136	1	1
Aurkaip1	0.00465371	0.676682	0.424	0.182	1	1
Ergic1	0.00467022	0.673222	0.322	0.136	1	1
Ywhag	0.0046941	0.508946	0.424	0.173	1	1
Srsf5	0.00470986	0.421858	0.712	0.455	1	1
Wfdc18	0.00471109	0.959945	0.203	0.036	1	1
Tor2a	0.00472921	3.83261	0.136	0.055	1	1
Stard3	0.00474051	2.40483	0.237	0.164	1	1
Adrb2	0.00474277	0.753604	0.322	0.264	1	1
Zfp706	0.00474557	0.493122	0.746	0.509	1	1
Itfg1	0.00474824	3.06999	0.186	0.082	1	1
Cd163	0.00475926	0.657008	0.797	0.627	1	1
Cdk6	0.00479075	1.08098	0.339	0.145	1	1
Rtfdc1	0.00479377	1.28694	0.373	0.191	1	1
Srp14	0.00480671	0.467803	0.475	0.327	1	1
Xdh	0.00483685	0.663683	0.407	0.264	1	1
Rogdi	0.00484514	1.10887	0.356	0.164	1	1
Slc38a7	0.00487538	2.98414	0.119	0.009	1	1
Ate1	0.00491278	2.40215	0.271	0.091	1	1
Thrap3	0.00497864	0.845857	0.475	0.218	1	1
Zfp68	0.00498679	2.90378	0.271	0.109	1	1
Atp5c1	0.00501746	0.676531	0.712	0.518	1	1
Il1a	0.00503082	1.23577	0.288	0.091	1	1
Malsu1	0.0050358	1.37903	0.169	0.018	1	1
Hck	0.00503673	0.503415	0.712	0.545	1	1
Nfkb2	0.00504442	3.27271	0.153	0.027	1	1
Htatsf1	0.00507899	2.01186	0.22	0.045	1	1
Nabp2	0.00508517	2.79171	0.136	0.045	1	1
Irf9	0.00509538	1.44749	0.288	0.218	1	1
1810013L24Rik	0.00514117	0.844531	0.305	0.091	1	1
Snw1	0.00514281	1.86563	0.39	0.245	1	1
Ivd	0.00514576	2.2516	0.169	0.036	1	1
Tiprl	0.00518183	1.8442	0.22	0.127	1	1
Casp6	0.00520983	1.82554	0.068	0.118	1	1
Atp6v0a1	0.00521513	2.58587	0.153	0.091	1	1
Ift46	0.00522455	0.870958	0.322	0.1	1	1
Mgat2	0.00524192	2.17505	0.254	0.136	1	1
Nadk	0.00525582	1.30617	0.424	0.191	1	1
Dtnbp1	0.0052848	2.81153	0.203	0.082	1	1
Abcd2	0.00530264	1.53251	0.169	0.027	1	1
Wdr76	0.00532295	0.682032	0.119	0.027	1	1
Clcn4-2	0.00532689	1.13866	0.39	0.155	1	1
Foxn3	0.00535138	0.337616	0.373	0.136	1	1
Gpbp1	0.00536545	0.721708	0.373	0.173	1	1
Smim7	0.00539029	0.595685	0.407	0.164	1	1
Edf1	0.00539235	0.263472	0.475	0.264	1	1
Arl8b	0.00542353	0.796773	0.508	0.264	1	1
Ppdpf	0.00543468	1.03768	0.305	0.109	1	1
Tcta	0.00543653	1.9249	0.203	0.127	1	1
Senp2	0.00544501	2.41522	0.237	0.073	1	1
Eif4h	0.0054555	1.00223	0.475	0.318	1	1
Fam58b	0.0054562	1.93003	0.119	0.073	1	1
Tomt	0.00547024	1.27203	0.271	0.1	1	1
Apoc2	0.00551261	0.854581	0.102	0.018	1	1
Psmd1	0.00552948	1.06435	0.475	0.3	1	1
Gnpat	0.00554634	2.96527	0.237	0.1	1	1
1110004F10Rik	0.00556133	0.955192	0.492	0.318	1	1
Itga6	0.00556167	1.07501	0.153	0.018	1	1
Vps4b	0.00557462	1.19099	0.373	0.291	1	1
Gbp5	0.00558746	0.862524	0.61	0.373	1	1
Tet2	0.00558911	1.33652	0.254	0.064	1	1
Cbx1	0.00561026	1.5098	0.254	0.073	1	1
Tpgs1	0.00563351	2.08014	0.237	0.064	1	1
Pias1	0.0056506	0.404165	0.559	0.291	1	1
Rrbp1	0.00569097	0.486329	0.678	0.436	1	1
Tpra1	0.00574631	1.88556	0.186	0.155	1	1
Smarcal1	0.00575765	2.38118	0.186	0.027	1	1
Cdk16	0.00579586	2.59187	0.119	0.009	1	1
Sdha	0.00581906	0.979744	0.475	0.355	1	1
Rabif	0.00584106	1.7834	0.186	0.027	1	1
Tceb1	0.00586162	0.855954	0.492	0.255	1	1
Cnot7	0.00588951	1.1535	0.271	0.091	1	1
G3bp1	0.0059012	1.2631	0.424	0.245	1	1
Wdr1	0.00591631	0.445421	0.814	0.627	1	1
Gm15928	0.0059458	1.14052	0.136	0.018	1	1
Ube2l6	0.00594811	1.06419	0.475	0.373	1	1
Eif4enif1	0.00595621	1.21649	0.203	0.036	1	1
Paf1	0.00596372	0.845235	0.203	0.036	1	1
Gmppa	0.00599413	0.620931	0.288	0.255	1	1
Stra13	0.00602038	0.577557	0.424	0.209	1	1
Zfp715	0.00602119	2.37247	0.136	0.027	1	1
Nid2	0.00602592	0.841381	0.136	0.018	1	1
Higd1a	0.00604528	1.32236	0.322	0.1	1	1
Dpysl2	0.00604624	0.265735	0.61	0.427	1	1
Pts	0.00606478	1.31803	0.322	0.173	1	1
Pih1d1	0.00606893	2.79257	0.186	0.155	1	1
Ccr1	0.00606983	3.81136	0.119	0.018	1	1
Tpm3-rs7	0.00610696	0.402819	0.39	0.155	1	1
Vkorc1	0.00612054	1.97309	0.237	0.055	1	1
Ddx60	0.00615343	0.978948	0.542	0.309	1	1
Psen1	0.00615364	2.61537	0.254	0.109	1	1
Mcfd2	0.006169	0.801343	0.661	0.491	1	1
Rnase6	0.0061844	1.43172	0.288	0.118	1	1
Ik	0.00620078	0.43734	0.525	0.291	1	1
B430306N03Rik	0.00620475	0.639776	0.458	0.264	1	1
Ptgis	0.00621929	3.07168	0.153	0.073	1	1
Fgl2	0.00622537	0.885831	0.39	0.173	1	1
Dhcr7	0.00628256	1.03	0.186	0.027	1	1
RP23-349K15.2	0.00632188	0.257027	0.424	0.236	1	1
Dyrk1a	0.0063302	1.42676	0.271	0.082	1	1
Lars	0.00634189	2.35218	0.186	0.118	1	1
1700066M21Rik	0.00637798	0.530924	0.102	0.009	1	1
Clns1a	0.00644126	0.918646	0.458	0.3	1	1
Ythdf2	0.00650241	0.598741	0.542	0.282	1	1
Pgam1	0.00651614	1.10993	0.322	0.309	1	1
Derl2	0.00652958	0.988505	0.525	0.327	1	1
Sike1	0.00653293	3.37204	0.136	0.036	1	1
Slc16a13	0.00654465	3.93951	0.102	0.055	1	1
Tlr13	0.0065848	1.3337	0.22	0.045	1	1
Tmub2	0.00658583	1.25186	0.254	0.073	1	1
Gm20634	0.0065878	1.8016	0.102	0.009	1	1
Xrn2	0.00661636	0.808407	0.424	0.182	1	1
Mdh1	0.00664899	0.415779	0.542	0.464	1	1
Plgrkt	0.00668686	1.02705	0.288	0.091	1	1
Ugt1a7c	0.00673399	2.76794	0.102	0.027	1	1
Mob2	0.00677967	2.37162	0.237	0.073	1	1
Mrpl15	0.00679657	2.20488	0.254	0.109	1	1
Phactr2	0.00680634	0.339914	0.492	0.282	1	1
Kdm6a	0.00681648	0.851351	0.203	0.036	1	1
Cnot8	0.00682546	1.05855	0.322	0.355	1	1
Itsn1	0.00684572	0.326473	0.576	0.3	1	1
Got1	0.00684666	1.02271	0.254	0.209	1	1
Hsd17b12	0.00690453	0.433275	0.492	0.245	1	1
Gns	0.00696489	0.629563	0.644	0.391	1	1
Aoah	0.00696936	2.67366	0.203	0.045	1	1
Slc5a11	0.00697552	3.4954	0.169	0.064	1	1
Stip1	0.00699136	1.02623	0.424	0.191	1	1
RP23-361M12.2	0.00700152	1.824	0.186	0.027	1	1
Fnip2	0.00702299	2.26532	0.169	0.064	1	1
Nop58	0.00702551	2.00235	0.169	0.145	1	1
Cant1	0.00702559	2.79786	0.153	0.055	1	1
Hspa1a	0.00702668	0.432717	0.525	0.264	1	1
Plekhb2	0.00707105	1.48674	0.407	0.209	1	1
Gm9803	0.00707225	0.250155	0.119	0.045	1	1
Itsn2	0.00707286	1.6217	0.288	0.091	1	1
Ing4	0.00709035	1.11535	0.39	0.282	1	1
Ssb	0.00718146	0.342245	0.508	0.309	1	1
Birc3	0.00728932	1.14477	0.356	0.255	1	1
Ccdc107	0.00729772	0.903522	0.203	0.082	1	1
Cln8	0.00730552	1.26192	0.305	0.127	1	1
Clec4a2	0.00730973	0.559842	0.407	0.209	1	1
Anxa1	0.00732008	2.69746	0.288	0.145	1	1
Shmt2	0.00734823	2.55375	0.102	0.064	1	1
Exosc9	0.00740213	3.43667	0.136	0.1	1	1
Gtpbp4	0.00750622	0.721781	0.322	0.109	1	1
Gsr	0.00753825	1.77911	0.458	0.227	1	1
Ldlrap1	0.00756696	2.16916	0.119	0.009	1	1
Rwdd1	0.00758626	1.32016	0.186	0.091	1	1
Ddx1	0.00766719	2.33939	0.254	0.118	1	1
Mlxip	0.0076748	0.467446	0.339	0.118	1	1
Rcan1	0.00767752	1.12284	0.356	0.227	1	1
Cenpt	0.00767859	3.27781	0.119	0.027	1	1
Impact	0.00770024	0.818828	0.492	0.236	1	1
Ufc1	0.00771001	0.957217	0.271	0.091	1	1
Tpd52l2	0.00772636	1.5372	0.407	0.182	1	1
Col4a3bp	0.00776228	2.4843	0.119	0.009	1	1
Rgs10	0.00776759	0.399181	0.339	0.164	1	1
Il10	0.00780036	1.67289	0.102	0.018	1	1
Taok1	0.00783321	0.424893	0.356	0.127	1	1
Gnb2	0.00784525	0.612456	0.508	0.282	1	1
Scamp5	0.00787858	2.67009	0.119	0.009	1	1
BC003331	0.0078824	1.86803	0.169	0.1	1	1
Clptm1	0.007912	0.485587	0.458	0.236	1	1
Tiparp	0.00792376	1.27061	0.22	0.145	1	1
Tnip1	0.00793478	2.04464	0.102	0.009	1	1
Gm7160	0.00799689	0.871456	0.102	0.036	1	1
Arpc3	0.00799799	0.886443	0.356	0.164	1	1
Hltf	0.00803301	2.72799	0.186	0.045	1	1
Stub1	0.00804542	0.727433	0.525	0.409	1	1
Rps5	0.00809883	0.374699	0.61	0.527	1	1
5730455P16Rik	0.0081257	0.764288	0.153	0.018	1	1
1110058L19Rik	0.00812759	1.16425	0.186	0.036	1	1
Scimp	0.00813625	0.26135	0.492	0.264	1	1
Hsp90ab1	0.00813983	0.432878	0.966	0.918	1	1
Vti1b	0.00815037	0.535719	0.39	0.191	1	1
Hsd17b4	0.00815574	0.855912	0.525	0.336	1	1
Alkbh6	0.00820748	2.11184	0.186	0.073	1	1
Ctc1	0.0082337	3.63805	0.119	0.045	1	1
Kars	0.0082609	0.941087	0.542	0.282	1	1
Ubp1	0.00826113	1.07974	0.322	0.136	1	1
Lsp1	0.00827987	0.265939	0.559	0.445	1	1
Rab5a	0.008299	1.09718	0.39	0.227	1	1
Mapk1ip1l	0.00834003	0.363636	0.373	0.182	1	1
Nt5c2	0.0084254	0.770819	0.102	0.009	1	1
Ap3m1	0.00843114	1.47062	0.305	0.164	1	1
Slc35e3	0.00843701	1.58682	0.119	0.027	1	1
Spag9	0.00844491	2.52112	0.22	0.1	1	1
Cript	0.00844636	1.35751	0.271	0.191	1	1
Hnrnph2	0.0084891	0.458573	0.492	0.3	1	1
Cotl1	0.00849829	0.675213	0.441	0.273	1	1
Itgb1	0.00852262	0.492937	0.763	0.545	1	1
Zfr	0.00859596	0.771447	0.339	0.182	1	1
Ehmt1	0.00859813	2.35225	0.169	0.136	1	1
Fiz1	0.00860154	3.41388	0.136	0.082	1	1
Stk24	0.00860963	1.54134	0.237	0.073	1	1
Ugdh	0.0086365	2.39864	0.169	0.036	1	1
Pygb	0.00865816	0.98789	0.271	0.164	1	1
2810025M15Rik	0.00866083	1.89775	0.169	0.082	1	1
Fen1	0.00867535	2.54107	0.136	0.073	1	1
Pdcd6	0.00870833	0.657101	0.39	0.355	1	1
Pydc4	0.00873605	0.946852	0.39	0.191	1	1
Fech	0.00876676	1.56733	0.254	0.109	1	1
Ly96	0.00877201	1.30368	0.254	0.091	1	1
Cald1	0.00879818	0.386255	0.102	0.036	1	1
Nek7	0.00882703	1.85407	0.271	0.136	1	1
Slc6a6	0.00884683	0.844799	0.458	0.255	1	1
Park7	0.00886614	0.699468	0.475	0.436	1	1
Dolpp1	0.00887049	3.91347	0.102	0.027	1	1
Phf21a	0.00891916	3.14806	0.119	0.009	1	1
Heatr1	0.00891977	2.2816	0.102	0.009	1	1
Ostc	0.00892315	1.14479	0.373	0.264	1	1
Dtx3	0.00897863	2.38843	0.119	0.009	1	1
Rab9	0.00898343	2.43985	0.119	0.091	1	1
Rnf215	0.00905872	2.04372	0.102	0.018	1	1
Cct8	0.00906388	0.560083	0.729	0.591	1	1
Isg15	0.00917136	0.719135	0.102	0.027	1	1
Hdac9	0.00921418	1.04396	0.322	0.118	1	1
Dnajc7	0.00927911	0.518929	0.559	0.355	1	1
Bphl	0.00929863	2.13513	0.169	0.073	1	1
Gna15	0.00931765	1.25234	0.136	0.164	1	1
Abca9	0.00933116	0.731511	0.339	0.155	1	1
Zfp945	0.00938325	2.28673	0.102	0.009	1	1
Dhrs1	0.00940135	0.939831	0.492	0.309	1	1
Sae1	0.00942348	2.53177	0.22	0.182	1	1
Nup93	0.00942492	2.00878	0.254	0.091	1	1
Ecm1	0.00942545	1.67047	0.542	0.455	1	1
RP23-131N18.1	0.00943486	1.04718	0.153	0.091	1	1
Gm14548	0.00944119	0.30017	0.153	0.036	1	1
Tmem9b	0.00946407	1.3464	0.356	0.255	1	1
Plekhj1	0.00949469	0.941986	0.153	0.036	1	1
Gskip	0.00951168	2.98668	0.102	0.009	1	1
Hn1	0.00954204	0.325779	0.695	0.5	1	1
Ubl4	0.0095789	1.52927	0.153	0.055	1	1
Ilf2	0.00957974	3.01932	0.169	0.064	1	1
Cxcl16	0.00958474	0.423136	0.847	0.691	1	1
Fam76b	0.00962287	1.95232	0.119	0.036	1	1
Haus2	0.0097493	0.843892	0.169	0.036	1	1
Nsfl1c	0.00984461	1.08251	0.356	0.218	1	1
Atp5g2	0.00985057	0.864479	0.288	0.155	1	1
Gm26669	0.00986248	0.829164	0.203	0.045	1	1
Ramp2	0.00986452	0.574685	0.102	0.009	1	1
Klf11	0.00991422	2.28592	0.136	0.064	1	1
Samsn1	0.00994711	0.789516	0.305	0.182	1	1
Fbxl12os	0	6.04062	0.467	0.036	0	2
Gpr98	0	5.78854	0.433	0.014	0	2
Xkrx	0	5.71668	0.133	0.014	0	2
Gcnt2	0	4.68457	0.133	0.022	0	2
Rdh16	0	3.95096	0.233	0.014	0	2
Gm6211	0	3.66973	0.533	0.058	0	2
Cdc45	0	3.60005	0.2	0.072	0	2
Myh8	0	3.52667	0.233	0.014	0	2
Gm29666	0	3.44727	0.667	0.014	0	2
Cyp51	0	3.42185	0.133	0.014	0	2
Pld5	0	3.30557	0.533	0.058	0	2
RP23-44D10.1	0	2.85221	0.733	0.022	0	2
RP23-241G23.1	0	2.75191	0.4	0.072	0	2
Cenpe	0	2.44815	0.133	0.014	0	2
Hmmr	0	2.32602	0.367	0.065	0	2
RP23-117E23.1	0	2.11951	0.2	0.014	0	2
Ercc6l	0	1.78852	0.133	0.014	0	2
Gm16702	0	1.72372	0.167	0.029	0	2
Cenpf	0	1.65262	0.2	0.022	0	2
Gpr26	0	1.46827	0.4	0.029	0	2
Gm14340	0	0.874976	0.133	0.014	0	2
Rslcan18	0	0.776051	0.233	0.043	0	2
Lrp8	0	0.727651	0.133	0.014	0	2
RP24-328M23.2	0	0.547741	0.167	0.022	0	2
Brip1	0	0.462252	0.167	0.029	0	2
Gm26870	1.22354e-51	5.58788	1	0.971	1.28215e-47	2
Gm10719	6.82631e-51	5.3496	1	0.885	7.15329e-47	2
Gm11168	1.83606e-49	5.11692	1	0.77	1.92401e-45	2
Gm10800	9.04603e-49	5.17796	1	0.784	9.47934e-45	2
Gm10718	2.67884e-46	5.17093	1	0.712	2.80716e-42	2
Gm21738	5.76742e-43	5.01106	1	0.597	6.04368e-39	2
Gm10717	1.47285e-41	5.56572	1	0.511	1.54339e-37	2
Grk4	7.44035e-40	4.97015	1	0.554	7.79675e-36	2
Gm16300	6.89644e-39	5.2921	1	0.619	7.22678e-35	2
Gm4117	1.34161e-38	4.7544	1	0.381	1.40588e-34	2
Gm11960	1.12119e-37	5.26049	1	0.54	1.1749e-33	2
Gm10801	1.16327e-37	5.11624	1	0.424	1.21899e-33	2
Gm14565	2.4286e-37	5.35939	1	0.36	2.54493e-33	2
RP24-550H17.1	5.12937e-37	4.7811	1	0.705	5.37507e-33	2
Gm10721	6.60549e-37	5.46674	1	0.338	6.9219e-33	2
Dpp10	9.00508e-37	4.88686	0.933	0.252	9.43642e-33	2
1700082M22Rik	1.00654e-36	5.06775	1	0.245	1.05475e-32	2
Gm17535	1.33469e-36	5.12786	1	0.288	1.39862e-32	2
Gm10720	4.02164e-36	5.35045	1	0.345	4.21428e-32	2
Vmn1r58	2.01676e-35	5.08131	1	0.525	2.11337e-31	2
Gm20469	4.97316e-35	5.3071	1	0.647	5.21137e-31	2
Gm10715	5.97213e-35	5.44198	1	0.209	6.2582e-31	2
4930511M06Rik	8.26154e-35	5.05761	1	0.381	8.65727e-31	2
Ces2b	9.06833e-35	4.5331	1	0.496	9.5027e-31	2
4933411E06Rik	2.22348e-34	5.76569	0.967	0.489	2.32999e-30	2
Zdhhc21	2.35766e-34	4.94112	1	0.59	2.47059e-30	2
Cpa6	2.59578e-34	4.73309	1	0.468	2.72011e-30	2
RP24-355N14.3	3.0209e-34	5.35679	1	0.82	3.1656e-30	2
Gm26905	4.33972e-34	5.50828	1	0.878	4.54759e-30	2
Zfp300	5.24871e-34	4.49345	0.967	0.288	5.50012e-30	2
Gm21750	8.41561e-34	5.63056	1	0.619	8.81872e-30	2
RP23-303M15.3	1.24029e-33	6.33819	1	0.151	1.2997e-29	2
RP24-161I8.1	1.39912e-33	4.74274	0.933	0.245	1.46614e-29	2
RP23-288O15.2	1.47274e-33	5.6111	0.967	0.338	1.54329e-29	2
RP24-481E4.1	1.47335e-33	4.90789	0.967	0.18	1.54392e-29	2
RP23-390I1.6	1.55207e-33	4.93273	1	0.705	1.62642e-29	2
A830010M20Rik	2.26576e-33	5.5229	1	0.676	2.37429e-29	2
RP24-384A12.3	2.88922e-33	4.71173	1	0.41	3.02761e-29	2
RP24-191N24.2	3.52923e-33	5.18349	1	0.417	3.69828e-29	2
RP24-317P24.2	7.33777e-33	5.03983	1	0.914	7.68925e-29	2
Gm13589	7.77035e-33	5.43925	1	0.259	8.14255e-29	2
Cyp4x1	1.0224e-32	4.6043	1	0.367	1.07137e-28	2
RP24-388H6.6	1.07466e-32	5.26873	0.933	0.129	1.12614e-28	2
Mdga2	1.31863e-32	4.37269	0.867	0.403	1.3818e-28	2
RP23-184I13.3	2.30931e-32	4.573	0.9	0.259	2.41992e-28	2
Macrod2os1	5.82698e-32	5.10094	0.967	0.288	6.10609e-28	2
Gm10722	1.01513e-31	5.4844	1	0.165	1.06375e-27	2
Gm14735	1.15964e-31	5.03148	1	0.496	1.21519e-27	2
RP23-431L24.1	1.7249e-31	5.24349	1	0.583	1.80752e-27	2
RP23-431L24.2	2.10394e-31	5.12188	1	0.82	2.20472e-27	2
Gm6480	2.20352e-31	5.23568	1	0.489	2.30907e-27	2
RP24-110K11.1	2.79592e-31	5.37658	1	0.194	2.92985e-27	2
Gm17555	3.62309e-31	5.10794	1	0.504	3.79663e-27	2
Gm17615	4.62835e-31	5.27803	1	0.511	4.85004e-27	2
Gm13722	4.82323e-31	5.00139	0.967	0.59	5.05426e-27	2
RP24-81A5.2	9.6709e-31	5.13366	1	0.799	1.01341e-26	2
Gm17131	1.44726e-30	4.6965	1	0.842	1.51659e-26	2
Gm28362	1.49697e-30	4.76973	1	0.237	1.56867e-26	2
Gm26691	1.56902e-30	5.54425	0.967	0.396	1.64417e-26	2
Gm21897	1.65128e-30	4.86986	1	0.705	1.73038e-26	2
Caps2	1.67155e-30	4.80408	1	0.547	1.75162e-26	2
RP23-428H16.1	2.31677e-30	4.97272	1	0.367	2.42775e-26	2
Ptpla	2.31941e-30	5.04759	0.967	0.353	2.43051e-26	2
1700110I01Rik	2.59635e-30	5.60739	1	0.439	2.72072e-26	2
Hsd3b2	2.68461e-30	4.9142	1	0.655	2.8132e-26	2
Gm21833	3.75492e-30	5.10666	1	0.496	3.93478e-26	2
Gm4450	3.7679e-30	5.38858	1	0.647	3.94838e-26	2
Slc7a11	4.66438e-30	5.38515	0.8	0.122	4.8878e-26	2
RP23-103D17.3	1.82975e-29	4.60919	1	0.633	1.91739e-25	2
Gm16041	3.87598e-29	4.26264	0.967	0.417	4.06164e-25	2
Gm10660	5.10306e-29	5.27914	0.967	0.223	5.3475e-25	2
RP23-116P18.2	6.27896e-29	4.61897	1	0.532	6.57972e-25	2
Gm28268	1.06808e-28	4.96702	1	0.676	1.11924e-24	2
RP24-153N24.3	1.39034e-28	5.06936	1	0.353	1.45694e-24	2
9430016H08Rik	1.41369e-28	4.10428	1	0.496	1.4814e-24	2
Gm17132	1.72781e-28	5.36696	1	0.863	1.81057e-24	2
AI838599	1.87207e-28	5.33525	0.967	0.237	1.96174e-24	2
RP23-245C4.1	7.4235e-28	3.95099	0.9	0.108	7.77908e-24	2
Gm12018	7.65659e-28	4.75999	0.9	0.165	8.02334e-24	2
Gm29055	1.16872e-27	5.04372	1	0.784	1.2247e-23	2
A230077H06Rik	1.18395e-27	4.68435	0.933	0.122	1.24066e-23	2
Zfp488	1.99927e-27	4.6849	1	0.612	2.09504e-23	2
Pi15	2.4761e-27	4.2106	0.767	0.086	2.59471e-23	2
A330044P14Rik	5.983e-27	5.38279	0.933	0.302	6.26959e-23	2
RP23-300L15.1	6.499e-27	4.71381	0.9	0.396	6.8103e-23	2
Kcnq1ot1	2.13332e-26	3.71181	1	0.453	2.2355e-22	2
2010109I03Rik	2.32251e-26	3.47176	1	0.353	2.43376e-22	2
RP24-227F14.5	2.3674e-26	4.87512	0.967	0.338	2.4808e-22	2
4933427J07Rik	2.52572e-26	5.67254	0.967	0.561	2.64671e-22	2
RP24-295G1.1	3.90854e-26	4.9249	0.967	0.209	4.09576e-22	2
Gm21962	5.13255e-26	4.71408	1	0.482	5.3784e-22	2
Gm15614	5.2751e-26	5.19218	0.933	0.094	5.52778e-22	2
5330426P16Rik	6.53006e-26	4.07626	1	0.345	6.84285e-22	2
Gm28370	8.79687e-26	5.349	0.9	0.129	9.21824e-22	2
Gm13977	1.35919e-25	5.004	0.867	0.129	1.42429e-21	2
Ift80	1.6426e-25	4.67971	0.967	0.396	1.72128e-21	2
Gm13936	2.16916e-25	5.57506	0.967	0.209	2.27307e-21	2
Gjc3	5.00526e-25	4.10457	0.867	0.345	5.24501e-21	2
Gm7976	5.47498e-25	4.22095	0.967	0.295	5.73724e-21	2
Tma16	1.9397e-24	3.69972	1	0.453	2.03262e-20	2
4933436I20Rik	2.56692e-24	5.83792	0.9	0.129	2.68987e-20	2
RP23-296I6.4	3.18407e-24	4.89502	0.9	0.417	3.33659e-20	2
Zfp65	6.89479e-24	3.89944	0.933	0.374	7.22505e-20	2
C920009B18Rik	9.03856e-24	4.79829	0.967	0.194	9.47151e-20	2
Skint8	9.55263e-24	4.15926	0.867	0.173	1.00102e-19	2
Gm10125	1.08408e-23	3.35461	1	0.511	1.13601e-19	2
Cyb5r4	1.40824e-23	3.51602	1	0.719	1.4757e-19	2
Parva	3.89264e-23	5.07257	0.9	0.072	4.0791e-19	2
Fgd4	4.55964e-23	3.98455	1	0.712	4.77805e-19	2
Ccdc34	4.91158e-23	5.58883	0.933	0.151	5.14685e-19	2
4930512M02Rik	7.28041e-23	4.82496	0.967	0.281	7.62914e-19	2
Traf5	8.65533e-23	2.65422	1	0.273	9.06992e-19	2
Rdh1	1.032e-22	4.21567	0.8	0.058	1.08144e-18	2
Gm26547	1.8435e-22	5.08284	0.967	0.59	1.9318e-18	2
Mrgprc2-ps	2.14937e-22	4.90389	0.933	0.165	2.25232e-18	2
RP23-202C2.3	2.71116e-22	4.74786	1	0.705	2.84102e-18	2
4930555F03Rik	5.98146e-22	3.34857	0.8	0.072	6.26798e-18	2
Olfr613	8.40283e-22	4.67172	0.9	0.223	8.80533e-18	2
RP24-217M2.1	9.14365e-22	4.30884	0.967	0.46	9.58163e-18	2
Gm17644	1.14357e-21	4.41838	0.933	0.396	1.19835e-17	2
Ssbp2	1.32486e-21	4.70988	0.933	0.388	1.38832e-17	2
RP23-264D16.7	1.60231e-21	4.55734	0.867	0.388	1.67906e-17	2
Gm2824	2.94646e-21	4.5122	0.8	0.115	3.08759e-17	2
RP24-66C10.4	4.03608e-21	4.83879	0.867	0.237	4.2294e-17	2
Papolg	5.76895e-21	3.79284	0.933	0.374	6.04529e-17	2
RP24-490B17.4	7.10294e-21	4.18939	0.833	0.388	7.44317e-17	2
RP23-26I10.2	8.14854e-21	3.79799	0.967	0.345	8.53886e-17	2
Sell	8.89784e-21	2.90957	0.367	0.353	9.32404e-17	2
Gm20826	1.15648e-20	4.55485	0.8	0.367	1.21188e-16	2
Mmp12	1.32104e-20	1.27359	1	0.532	1.38431e-16	2
Tmprss11b	1.50605e-20	2.87062	0.8	0.079	1.57819e-16	2
Cul4a	1.83317e-20	3.52652	1	0.647	1.92097e-16	2
Sik2	2.78536e-20	3.10931	1	0.216	2.91878e-16	2
Tnfrsf10b	2.96926e-20	4.243	0.7	0.101	3.11149e-16	2
Kdm5d	3.26966e-20	4.33683	0.767	0.079	3.42628e-16	2
Gm13340	3.68264e-20	4.32158	0.6	0.741	3.85904e-16	2
A830008E24Rik	4.77373e-20	4.19929	0.733	0.05	5.00239e-16	2
Gm28237	4.9076e-20	6.09956	0.8	0.086	5.14267e-16	2
Gm26686	1.3023e-19	4.88675	0.9	0.338	1.36468e-15	2
Zfp101	1.44238e-19	3.08782	0.5	0.129	1.51147e-15	2
Cd34	1.56678e-19	3.43272	0.9	0.475	1.64182e-15	2
RP23-322P13.2	2.07826e-19	4.50815	0.833	0.129	2.17781e-15	2
Mbnl3	2.27967e-19	3.72605	0.767	0.245	2.38887e-15	2
RP23-255H8.1	2.48729e-19	4.31195	0.933	0.216	2.60643e-15	2
1700128F08Rik	5.36079e-19	5.22751	0.833	0.18	5.61757e-15	2
RP23-209N14.3	7.46169e-19	5.4345	0.6	0.108	7.81911e-15	2
Acss3	1.71033e-18	5.42621	0.633	0.036	1.79226e-14	2
RP24-317P24.1	1.74869e-18	4.38484	0.833	0.23	1.83245e-14	2
RP23-256D19.3	1.80289e-18	4.24346	0.633	0.086	1.88925e-14	2
Acer2	2.83455e-18	2.78739	0.933	0.187	2.97032e-14	2
Prdm11	3.26591e-18	4.6547	0.767	0.144	3.42235e-14	2
9930111J21Rik2	6.19381e-18	2.83614	1	0.655	6.49049e-14	2
Pign	7.14695e-18	3.47671	0.967	0.367	7.48929e-14	2
Gm16685	9.44732e-18	4.90441	0.733	0.129	9.89985e-14	2
Gm3839	1.14567e-17	2.74115	0.167	0.209	1.20055e-13	2
mt-Co2	1.71676e-17	0.31501	0.767	0.784	1.79899e-13	2
Gm26774	1.90753e-17	3.46251	0.767	0.122	1.9989e-13	2
RP23-464I9.2	2.04643e-17	5.42555	0.833	0.201	2.14445e-13	2
Gm28262	2.23763e-17	5.01131	0.633	0.058	2.34481e-13	2
RP23-336G7.4	3.0752e-17	5.47755	0.8	0.129	3.2225e-13	2
Prl8a1	3.32545e-17	4.3466	0.633	0.158	3.48474e-13	2
Uba1y	3.3822e-17	2.96653	0.7	0.072	3.54421e-13	2
Mrpl48	9.11362e-17	3.49453	0.933	0.525	9.55017e-13	2
Col22a1	1.15199e-16	2.59202	0.667	0.007	1.20717e-12	2
Slfn9	1.24634e-16	3.0404	0.9	0.129	1.30604e-12	2
RP24-541P18.1	1.35765e-16	4.50427	0.833	0.41	1.42268e-12	2
Gm17613	1.39462e-16	5.55216	0.767	0.122	1.46142e-12	2
Rabgap1l	1.68826e-16	3.60311	0.667	0.108	1.76913e-12	2
RP23-28G12.2	2.23243e-16	4.24315	0.633	0.036	2.33936e-12	2
RP24-150D10.2	3.40754e-16	4.21794	0.667	0.043	3.57076e-12	2
Gin1	4.14884e-16	3.34546	0.8	0.094	4.34757e-12	2
RP24-116M4.4	9.22117e-16	3.96889	0.667	0.029	9.66286e-12	2
Gm11924	9.74461e-16	5.39093	0.667	0.101	1.02114e-11	2
Mcmdc2	1.0182e-15	4.55477	0.733	0.137	1.06698e-11	2
Abhd2	1.2538e-15	3.44865	0.333	0.209	1.31386e-11	2
Recql	1.92725e-15	4.42754	0.867	0.266	2.01957e-11	2
Gm16249	2.2623e-15	6.54415	0.567	0.05	2.37066e-11	2
Gm26543	3.19613e-15	5.02703	0.767	0.158	3.34922e-11	2
F830016B08Rik	3.35903e-15	2.54345	1	0.295	3.51992e-11	2
RP23-274G21.3	3.59692e-15	4.57595	0.8	0.41	3.76921e-11	2
1700052N19Rik	4.85438e-15	2.30909	0.9	0.367	5.0869e-11	2
Dnah7b	6.72747e-15	2.56915	0.533	0.05	7.04972e-11	2
Msh4	8.02725e-15	3.71659	0.567	0.137	8.41176e-11	2
Wdr31	1.78721e-14	4.9186	0.767	0.324	1.87282e-10	2
RP23-389C9.3	2.1531e-14	3.42717	0.633	0.058	2.25623e-10	2
Ccnb1	2.43136e-14	5.17422	0.167	0.187	2.54782e-10	2
3110007F17Rik	2.49589e-14	3.53695	0.733	0.058	2.61545e-10	2
Cd209c	2.63898e-14	6.37408	0.533	0.072	2.76538e-10	2
Gm12480	3.95521e-14	5.3264	0.667	0.129	4.14467e-10	2
Trim24	5.2845e-14	3.10491	0.8	0.295	5.53762e-10	2
Hexdc	6.81124e-14	4.34929	0.8	0.374	7.1375e-10	2
Emb	9.52838e-14	2.68922	0.367	0.288	9.98479e-10	2
Kcnq5	1.23998e-13	4.95207	0.567	0.007	1.29938e-09	2
Intu	1.27113e-13	3.3179	0.667	0.173	1.33202e-09	2
Dtnb	1.73673e-13	2.00823	0.933	0.345	1.81992e-09	2
Gm15249	2.63051e-13	5.69577	0.533	0.022	2.75651e-09	2
Gm11033	3.12954e-13	6.41518	0.633	0.086	3.27944e-09	2
Cxcr2	3.58979e-13	3.7544	0.633	0.065	3.76174e-09	2
Gm2245	4.9653e-13	3.05644	0.733	0.065	5.20314e-09	2
Cep112os2	5.05413e-13	4.74177	0.8	0.252	5.29622e-09	2
Gm14149	5.79161e-13	4.33808	0.5	0.065	6.06903e-09	2
Gm27048	6.59297e-13	0.634277	0.167	0.194	6.90878e-09	2
Glrx2	6.71369e-13	2.5653	1	0.417	7.03527e-09	2
Notch2	6.82985e-13	2.58336	0.133	0.576	7.157e-09	2
Gm15253	7.90842e-13	4.20369	0.7	0.115	8.28723e-09	2
Tyms	1.00968e-12	1.84536	0.933	0.439	1.05804e-08	2
Dntt	1.7229e-12	2.90906	0.2	0.288	1.80543e-08	2
RP23-109J14.3	1.79066e-12	3.84136	0.867	0.547	1.87644e-08	2
D7Ertd715e	1.90836e-12	5.59744	0.6	0.115	1.99977e-08	2
Gm15812	2.00138e-12	4.2466	0.467	0.065	2.09724e-08	2
Zbtb8os	2.04783e-12	2.27203	0.933	0.604	2.14592e-08	2
RP24-114A9.1	2.26912e-12	4.0512	0.733	0.281	2.37781e-08	2
Rps29	2.37962e-12	1.12818	0.367	0.727	2.4936e-08	2
Gm10222	2.69245e-12	1.25404	0.7	0.899	2.82142e-08	2
RP23-426D21.2	2.79723e-12	3.3929	0.633	0.05	2.93122e-08	2
RP23-340N22.4	3.09017e-12	2.49503	0.667	0.094	3.23819e-08	2
Gm28818	3.30243e-12	3.22136	0.433	0.072	3.46062e-08	2
RP24-290F15.1	4.33057e-12	5.2819	0.633	0.122	4.53801e-08	2
Colec12	6.13858e-12	2.92784	0.833	0.309	6.43262e-08	2
5430416N02Rik	6.1936e-12	4.59894	0.567	0.094	6.49027e-08	2
Acad9	6.89168e-12	2.32856	0.767	0.18	7.22179e-08	2
Agbl3	8.63264e-12	4.89127	0.4	0.058	9.04614e-08	2
[truncated: 812 more rows]

## Sheet: Markers Cl. 0
Gene	P.Value	Avg_logFC	percent.1	percent.2	Adj.P.Value
Pkmyt1	0	2.56167	0.103	0.04	0
mt-Atp8	5.42567e-15	0.4469	1	0.99	5.68556e-11
mt-Co2	8.63322e-11	0.55841	0.897	0.703	9.04675e-07
Tnfrsf23	1.49521e-10	4.15143	0.103	0.178	1.56683e-06
mt-Rnr2	1.06978e-08	0.431788	1	1	0.000112102
mt-Cytb	1.32074e-08	0.421958	1	1	0.0001384
Gm29216	6.30996e-08	0.35154	0.985	0.99	0.000661221
Sppl2b	1.83628e-07	4.14272	0.118	0.119	0.00192424
H2-Q10	3.05999e-07	1.06427	0.221	0.554	0.00320656
mt-Atp6	4.30092e-07	0.357732	1	0.99	0.00450694
mt-Co1	9.61281e-07	0.37515	1	1	0.0100733
Rock1	2.65382e-06	0.48723	0.162	0.356	0.0278094
Mafg	3.1815e-06	0.497374	0.029	0.208	0.0333389
Gsk3b	3.34264e-06	1.03821	0.426	0.762	0.0350275
Rab33b	7.06068e-06	2.54515	0.074	0.129	0.0739888
Zfp60	7.29306e-06	3.34067	0.059	0.149	0.0764239
mt-Nd4	9.81918e-06	0.414302	1	1	0.102895
Gm6767	2.15562e-05	0.667547	0.118	0.149	0.225887
Fgl1	2.71969e-05	4.51351	0.118	0.059	0.284996
Sgk3	4.80271e-05	0.251558	0.162	0.485	0.503275
Apoc1	5.84354e-05	0.503202	0.765	0.604	0.612345
Itfg3	7.75677e-05	2.08893	0.309	0.505	0.812832
Nt5dc2	9.24586e-05	3.39913	0.176	0.109	0.968874
Daglb	0.000120467	1.06042	0.118	0.356	1
Fga	0.00018477	3.23553	0.088	0.129	1
Trps1	0.00018753	2.99363	0.118	0.277	1
Txndc16	0.000200206	0.477051	0.162	0.465	1
Pgpep1	0.000226781	2.35565	0.015	0.119	1
Neat1	0.000229982	0.375351	0.338	0.644	1
Agtpbp1	0.000244888	0.88488	0.015	0.158	1
RP23-366M5.2	0.000332446	2.13176	0.015	0.109	1
Sars2	0.000371662	3.73204	0.132	0.129	1
Zfp868	0.00038877	4.10508	0.103	0.109	1
Nme4	0.000390785	2.40463	0.103	0.059	1
E430018J23Rik	0.000476584	4.33172	0.118	0.03	1
Cep170	0.000522184	0.92314	0.132	0.406	1
Tmem251	0.000529741	1.90559	0.044	0.139	1
Wbp1	0.00067169	4.30615	0.206	0.099	1
Ddx39	0.0006779	0.29976	0.426	0.604	1
Ap5z1	0.000723735	1.18407	0.029	0.139	1
Knstrn	0.000782738	1.74533	0.029	0.119	1
Mafb	0.000802783	0.279189	0.294	0.584	1
Larp4	0.000871312	1.35015	0.088	0.277	1
Trim39	0.000926316	1.4721	0.015	0.129	1
Atxn1	0.00104153	0.85521	0.088	0.277	1
Derl1	0.00111252	0.712766	0.265	0.535	1
Nsd1	0.00112545	0.642168	0.074	0.238	1
Gm8995	0.00116281	0.511599	0.206	0.406	1
Pyhin1	0.00116367	0.724623	0.221	0.495	1
Tfb2m	0.00125426	0.320259	0.029	0.149	1
Nob1	0.00126217	1.29416	0.279	0.089	1
Serpina3m	0.00135855	4.11521	0.147	0.158	1
Hpx	0.00139213	3.47118	0.221	0.149	1
Ctnna1	0.00155642	0.562826	0.206	0.455	1
2210404O09Rik	0.00157782	3.43764	0.176	0.099	1
Havcr2	0.00163672	1.55112	0.015	0.109	1
Pggt1b	0.00164593	0.528235	0.029	0.198	1
Tpr	0.00165859	0.369602	0.338	0.624	1
Ugt1a9	0.0017165	2.65334	0.074	0.129	1
2810403A07Rik	0.00173942	0.474849	0.088	0.287	1
Tcf19	0.00219644	2.9162	0.132	0.129	1
Cdh5	0.00242412	1.17079	0.309	0.485	1
Smim4	0.00244337	2.25237	0.132	0.109	1
Qars	0.00257572	1.02631	0.162	0.376	1
Rpp14	0.0026739	1.54211	0.029	0.119	1
Lars2	0.00292161	0.585414	0.544	0.653	1
Maml2	0.00297651	0.299753	0.074	0.248	1
Sdhaf2	0.00305929	0.383713	0.088	0.297	1
Ampd2	0.0030619	3.31784	0.118	0.079	1
Sgpp1	0.00310572	0.980146	0.221	0.436	1
Ctsh	0.00319561	0.266824	0.853	0.921	1
Phf11d	0.00325025	0.494294	0.25	0.515	1
M6pr	0.00328786	0.521971	0.426	0.693	1
St3gal3	0.00337091	3.34521	0.103	0.05	1
Sdccag8	0.00342134	0.722428	0.103	0.317	1
Ppp3ca	0.00371737	0.493276	0.265	0.505	1
Sept2	0.0041075	0.259588	0.838	0.941	1
Gm10243	0.00423117	0.707746	0.103	0	1
Rpl35a-ps2	0.00423117	0.707746	0.103	0	1
Rpl35a-ps3	0.00423117	0.707746	0.103	0	1
Rpl35a-ps4	0.00423117	0.707746	0.103	0	1
Rpl35a-ps6	0.00423117	0.707746	0.103	0	1
Lman1	0.00426077	0.504756	0.103	0.327	1
Rin2	0.0042987	0.424578	0.132	0.337	1
Marf1	0.00458154	0.946118	0.176	0.267	1
Xist	0.00474299	0.772928	0.206	0.426	1
Phactr2	0.00512538	0.58816	0.221	0.446	1
Serpina1e	0.00513159	3.32012	0.132	0.059	1
Eno1	0.00521927	0.311524	0.853	0.733	1
Dock1	0.00548095	0.93734	0.103	0.139	1
D8Ertd738e	0.00554445	1.05176	0.265	0.426	1
Coq7	0.00579267	4.22236	0.132	0.069	1
Gm9800	0.00580064	2.46795	0.176	0.05	1
Prmt3	0.00589543	3.55797	0.132	0.158	1
Itga9	0.00605436	2.10601	0.265	0.297	1
mt-Nd6	0.00640183	0.422778	0.971	0.881	1
Mapre1	0.00647324	0.412537	0.206	0.436	1
Son	0.00679699	0.333239	0.456	0.713	1
Me2	0.0068979	1.96854	0.25	0.327	1
Smchd1	0.00702368	0.978979	0.162	0.356	1
Golt1b	0.00745254	0.321313	0.324	0.564	1
Mysm1	0.00764278	0.811941	0.147	0.327	1
Pias4	0.00771003	0.790887	0.044	0.149	1
Siglec1	0.00772403	0.809081	0.103	0.218	1
Acsl4	0.00790801	0.402048	0.206	0.386	1
Lcorl	0.00791452	0.878189	0.029	0.119	1
Lrwd1	0.00791672	2.16037	0.103	0.208	1
Sfpq	0.00806547	1.30663	0.103	0.248	1
Wapal	0.00809923	1.22496	0.235	0.386	1
mt-Nd1	0.00813115	0.30029	1	1	1
Agtrap	0.00837839	0.528767	0.191	0.396	1
Ccdc77	0.0087176	0.400771	0.074	0.257	1
Pafah2	0.00880748	3.29082	0.074	0.129	1
Cers4	0.00917999	0.61208	0.132	0.307	1
Rbm28	0.00931881	1.96578	0.132	0.208	1
Arhgef2	0.00953752	0.89145	0.206	0.386	1

## Sheet: Markers Cl. 1
Gene	P.Value	Avg_logFC	percent.1	percent.2	Adj.P.Value
Cryba4	0	4.14883	0.102	0.018	0
Gatb	0	3.92784	0.119	0.036	0
Rnf185	0	3.62133	0.153	0.027	0
Eif1ad	0	3.41023	0.186	0.036	0
Rnf128	0	3.39832	0.119	0.018	0
Rpap2	0	3.36064	0.102	0.027	0
Mcph1	0	3.22202	0.102	0.027	0
Sdc2	0	3.0807	0.102	0.018	0
Hdgfrp2	0	3.04292	0.169	0.036	0
0610010F05Rik	0	2.92909	0.119	0.018	0
Fip1l1	0	2.89315	0.186	0.027	0
Ascc1	0	2.87003	0.102	0.027	0
Slc18a2	0	2.71884	0.169	0.027	0
Dram1	0	2.66175	0.119	0.027	0
Plcb3	0	2.64079	0.119	0.027	0
Nudt22	0	2.53116	0.102	0.018	0
Zer1	0	2.48091	0.136	0.018	0
Coq10a	0	2.30967	0.102	0.018	0
Nup153	0	1.98209	0.102	0.018	0
Pus3	0	1.8909	0.102	0.018	0
Larp7	0	1.79271	0.102	0.027	0
Eid1	0	1.47528	0.102	0.027	0
Csf2rb2	0	1.36403	0.119	0.018	0
Ctsb	8.37793e-34	0.906099	1	1	8.77923e-30
C1qa	4.75555e-33	0.578129	1	0.973	4.98334e-29
Ctss	1.93613e-32	0.264545	1	1	2.02887e-28
C1qb	2.20243e-32	0.537468	1	1	2.30793e-28
Ubb	3.9939e-32	0.634196	1	0.991	4.18521e-28
Ctsc	5.23627e-30	1.23038	1	1	5.48708e-26
Gm1821	3.64973e-29	0.633743	1	0.891	3.82455e-25
Twf1	7.60057e-28	1.11105	0.966	0.855	7.96464e-24
Sod1	9.35002e-28	0.570397	1	0.864	9.79788e-24
Ftl1	1.02671e-26	0.620259	1	1	1.07589e-22
Trf	9.28605e-26	0.818219	1	1	9.73085e-22
Npc2	2.7737e-25	0.766363	1	0.873	2.90656e-21
Gpx1	7.49882e-25	0.501575	1	0.991	7.85801e-21
Apoe	4.38024e-24	0.598107	1	1	4.59006e-20
UBC	4.77718e-24	0.756381	1	0.764	5.006e-20
Sat1	5.30682e-23	0.53477	1	1	5.56102e-19
Cd81	4.57908e-22	0.638333	1	1	4.79841e-18
B2m	1.16504e-21	0.423017	1	0.982	1.22084e-17
Fth1	3.0356e-21	0.30875	1	0.982	3.181e-17
Cd68	5.78091e-21	1.00397	1	0.936	6.05781e-17
Tyrobp	1.06084e-19	0.762439	1	0.755	1.11166e-15
Tcf7l2	1.26937e-19	0.519351	0.983	0.827	1.33018e-15
Ndfip1	4.26142e-19	0.439786	0.746	0.482	4.46554e-15
Pfn1	7.06691e-19	0.546543	1	0.964	7.40542e-15
Itm2b	8.0537e-19	0.5615	1	1	8.43948e-15
Ptp4a2	8.39414e-19	0.539578	1	0.982	8.79622e-15
Cd5l	1.0364e-18	0.777238	1	1	1.08605e-14
Cfl1	1.59331e-17	0.484691	1	0.818	1.66963e-13
C1qc	1.90088e-17	0.564103	1	0.991	1.99193e-13
Cyba	2.42882e-17	0.493324	0.949	0.664	2.54516e-13
Lgmn	2.56291e-17	0.908412	1	0.991	2.68567e-13
Lyz2	3.74421e-17	0.967144	1	1	3.92356e-13
Abcg1	6.92273e-17	0.677092	1	0.891	7.25433e-13
Arpc5	8.26498e-17	1.22756	0.949	0.845	8.66087e-13
Cfp	9.63062e-17	0.875124	1	0.973	1.00919e-12
Ly6e	5.42702e-16	0.684279	1	1	5.68697e-12
Gnb1	5.69997e-16	0.296093	1	0.955	5.973e-12
H2-D1	2.47169e-15	0.320248	1	1	2.59008e-11
Pdia3	2.54582e-15	0.859026	1	0.891	2.66777e-11
H3f3b	3.18078e-15	0.962458	1	0.982	3.33314e-11
H2-K1	3.5501e-15	0.714768	0.983	1	3.72014e-11
Ddx5	5.0493e-15	0.639123	1	0.945	5.29117e-11
Ccl6	7.15431e-15	0.360677	0.966	0.882	7.497e-11
Atp6v0b	1.46236e-14	1.2213	0.881	0.6	1.53241e-10
Gm9843	1.48752e-14	0.506009	0.966	0.636	1.55877e-10
Zscan26	2.10337e-14	0.674431	0.898	0.455	2.20412e-10
Ifitm3	2.84312e-14	0.365618	0.932	0.773	2.97931e-10
Arpc1b	3.33534e-14	0.954048	0.983	0.8	3.4951e-10
Pilra	6.42027e-14	0.936538	1	0.709	6.7278e-10
Fcer1g	1.17966e-13	0.309954	0.983	0.873	1.23616e-09
Ctsa	1.40175e-13	0.645303	0.966	0.982	1.4689e-09
Arpc4	4.07738e-13	1.10575	0.966	0.709	4.27268e-09
Dazap2	5.79302e-13	0.835836	1	0.882	6.07051e-09
Sdcbp	6.23057e-13	1.02522	0.983	0.945	6.52902e-09
Laptm5	1.06764e-12	0.796972	1	0.964	1.11878e-08
Cybb	1.36127e-12	0.453835	0.983	0.964	1.42648e-08
Slc39a1	1.5447e-12	0.312573	1	0.809	1.61869e-08
Gbas	1.75646e-12	0.464521	0.712	0.391	1.8406e-08
Tubb5	2.452e-12	0.367345	1	0.827	2.56945e-08
Cox5a	2.51461e-12	0.585887	0.847	0.464	2.63506e-08
Klf6	2.74584e-12	1.6211	0.746	0.245	2.87736e-08
Emr1	2.76781e-12	1.58005	0.966	0.818	2.90039e-08
Tpm3	3.24714e-12	0.820382	1	0.891	3.40268e-08
Pigk	3.91895e-12	5.01892	0.356	0.064	4.10667e-08
Smpdl3a	4.07599e-12	0.935989	0.932	0.745	4.27123e-08
Ppt1	5.98366e-12	1.29116	0.831	0.609	6.27028e-08
Actb	6.32658e-12	0.282933	1	1	6.62962e-08
Mcmbp	7.51011e-12	0.344104	0.797	0.318	7.86985e-08
Ifngr1	7.84887e-12	1.5257	0.949	0.8	8.22483e-08
Adap2	9.43504e-12	0.585926	0.949	0.6	9.88697e-08
Rpl34	1.0231e-11	0.542463	0.831	0.373	1.07211e-07
Gm2a	1.14995e-11	0.541526	1	0.764	1.20504e-07
Blvrb	1.81097e-11	0.963257	0.746	0.445	1.89771e-07
Sept2	1.89983e-11	0.266286	1	0.845	1.99084e-07
Hspa8	1.97768e-11	0.747074	1	0.991	2.07241e-07
Pilrb2	1.98307e-11	1.22349	0.864	0.491	2.07806e-07
Ifi27l2a	2.13665e-11	0.833959	0.881	0.436	2.23899e-07
Tmed10	3.69113e-11	1.38969	0.881	0.573	3.86793e-07
Akr1a1	4.06711e-11	0.630783	1	0.873	4.26193e-07
Bmp2k	4.16998e-11	0.385429	0.712	0.236	4.36973e-07
Fcgr3	4.91703e-11	0.930688	0.983	0.927	5.15255e-07
Cstb	5.03101e-11	0.880194	0.746	0.282	5.27199e-07
Gm10134	5.35786e-11	1.15074	0.339	0.045	5.61451e-07
Csf1r	6.01821e-11	0.91764	0.966	0.991	6.30648e-07
Pilrb1	6.50547e-11	0.932595	0.847	0.473	6.81708e-07
Ctsd	6.56423e-11	0.795744	0.983	0.973	6.87865e-07
C330006A16Rik	6.989e-11	1.61285	0.915	0.782	7.32378e-07
Ccl24	7.35998e-11	1.04498	0.695	0.255	7.71252e-07
Rgs1	7.9187e-11	2.19276	0.814	0.6	8.29801e-07
Wtap	8.177e-11	0.514408	0.932	0.645	8.56868e-07
Rasgef1b	9.50568e-11	1.73899	0.949	0.636	9.961e-07
Creg1	1.04735e-10	0.725377	0.915	0.855	1.09751e-06
RP23-459L15.7	1.04849e-10	4.11068	0.203	0.064	1.09871e-06
Skil	1.05807e-10	1.20785	0.864	0.345	1.10875e-06
Serinc3	1.06018e-10	0.788646	0.983	0.909	1.11096e-06
Pomp	1.16136e-10	0.995502	0.831	0.427	1.21699e-06
B4galt1	1.39864e-10	0.565652	0.898	0.491	1.46564e-06
Psma7	1.40845e-10	0.920778	0.864	0.618	1.47592e-06
Cd14	1.48185e-10	1.1825	0.78	0.455	1.55283e-06
Ubc	1.51122e-10	1.04807	1	0.964	1.58361e-06
Cox4i1	1.8665e-10	0.354615	0.881	0.536	1.9559e-06
Rap2b	2.02963e-10	0.497032	0.966	0.5	2.12685e-06
Rnf213	2.38445e-10	1.97339	0.814	0.373	2.49867e-06
Cbx3	2.6098e-10	0.620742	0.814	0.518	2.73481e-06
Casp8	2.76545e-10	3.21117	0.576	0.255	2.89791e-06
Klhl9	3.62736e-10	0.58204	0.881	0.464	3.80111e-06
Fam46a	3.76373e-10	1.60235	0.712	0.255	3.94401e-06
Eef1a1	4.05968e-10	0.601804	1	0.991	4.25414e-06
Pitpnc1	4.15556e-10	0.286417	1	0.673	4.35461e-06
Sirt6	4.27672e-10	0.813491	0.475	0.055	4.48157e-06
Asah1	4.92488e-10	0.799566	0.915	0.809	5.16078e-06
Pld4	5.11795e-10	1.15906	0.966	0.791	5.36309e-06
C3ar1	5.27328e-10	1.17093	0.746	0.455	5.52587e-06
Hist3h2a	5.31183e-10	3.85899	0.39	0.136	5.56627e-06
Rnaset2a	5.32562e-10	0.722358	0.508	0.164	5.58072e-06
Prdx1	5.93432e-10	0.427725	0.983	0.945	6.21858e-06
Ppm1h	6.85538e-10	0.607939	0.831	0.455	7.18375e-06
Laptm4a	8.94324e-10	0.427876	0.966	0.782	9.37163e-06
Alkbh5	9.31654e-10	0.8546	0.678	0.182	9.7628e-06
Klf13	9.66153e-10	0.994446	0.864	0.509	1.01243e-05
Psap	9.90454e-10	0.735897	0.983	0.927	1.0379e-05
Pisd	1.29661e-09	0.802676	0.814	0.345	1.35871e-05
Ccdc6	1.36348e-09	3.82604	0.322	0.091	1.42879e-05
Junb	1.43423e-09	2.10765	0.627	0.355	1.50293e-05
Tmbim6	1.58632e-09	0.841181	0.932	0.745	1.66231e-05
Dusp1	2.173e-09	1.75421	0.898	0.827	2.27708e-05
Wdfy3	2.46584e-09	1.12549	0.729	0.345	2.58395e-05
Dusp3	2.92779e-09	0.665796	0.949	0.745	3.06803e-05
Zkscan6	3.81902e-09	3.34186	0.102	0.064	4.00195e-05
Pdcd4	4.57901e-09	1.21204	0.763	0.309	4.79834e-05
Ctsh	5.06959e-09	0.390648	0.949	0.864	5.31243e-05
Oaz1	5.7838e-09	0.303828	1	0.918	6.06085e-05
Btg1	5.86829e-09	0.430528	0.831	0.345	6.14939e-05
Zfp36	5.89479e-09	1.14943	0.763	0.527	6.17715e-05
Treml4	6.19488e-09	1.5343	0.915	0.691	6.49161e-05
Txn1	6.37403e-09	0.501944	0.831	0.427	6.67934e-05
Lpcat3	6.54629e-09	3.9078	0.203	0.109	6.85985e-05
Hnrnpk	7.9161e-09	0.316569	0.966	0.9	8.29528e-05
Dmpk	8.06577e-09	0.401664	0.78	0.464	8.45212e-05
Fam129a	8.27619e-09	2.95765	0.525	0.145	8.67262e-05
Hspa5	8.30116e-09	0.818392	0.966	0.845	8.69879e-05
Slc35f6	8.31041e-09	4.24644	0.356	0.145	8.70848e-05
Vps29	8.80036e-09	1.54408	0.593	0.227	9.2219e-05
Nrros	9.23979e-09	1.26683	0.831	0.527	9.68238e-05
Rpl13a	1.085e-08	0.420606	0.831	0.6	0.000113697
Clic1	1.08505e-08	0.567531	0.898	0.609	0.000113702
Rpl4	1.16405e-08	1.02165	0.983	0.891	0.000121981
Psma3	1.3018e-08	0.407662	0.881	0.582	0.000136416
Pisd-ps1	1.31212e-08	0.856318	0.78	0.4	0.000137497
Gm20425	1.33191e-08	0.530885	0.678	0.218	0.000139571
Cd44	1.4917e-08	0.389584	0.915	0.809	0.000156316
Cabin1	1.58382e-08	3.04034	0.237	0.027	0.000165968
Lcp2	1.60216e-08	1.19437	0.864	0.564	0.00016789
Rab31	1.66299e-08	1.83166	0.695	0.3	0.000174264
Atp6v0c	1.76529e-08	0.553695	0.932	0.782	0.000184984
Capza2	1.76843e-08	1.1781	0.966	0.855	0.000185314
Kmt2d	1.91381e-08	0.30642	0.763	0.282	0.000200548
Fyb	1.93864e-08	0.622343	0.966	0.727	0.00020315
Tspan13	2.16695e-08	3.35253	0.356	0.2	0.000227075
Hexb	2.19822e-08	1.2212	0.864	0.445	0.000230351
Mier1	2.63088e-08	0.644647	0.729	0.4	0.00027569
Atp6v1b2	2.68088e-08	0.972245	0.898	0.691	0.00028093
Fau	2.86145e-08	0.364995	0.847	0.455	0.000299851
Ptgs1	2.98588e-08	1.00928	0.847	0.673	0.00031289
Acp5	3.09605e-08	1.73529	0.746	0.482	0.000324435
Psmb10	3.11775e-08	1.09163	0.559	0.3	0.000326709
Rps16	3.11793e-08	0.592381	0.797	0.491	0.000326728
Rnasek	3.14623e-08	1.35874	0.644	0.218	0.000329693
Smdt1	3.21036e-08	1.21327	0.525	0.191	0.000336413
Atp6v0e	3.48334e-08	0.45135	0.847	0.618	0.000365019
Eif3f	3.50962e-08	2.95666	0.458	0.164	0.000367773
Emr4	3.53106e-08	0.866953	0.881	0.527	0.00037002
Il10rb	3.85897e-08	1.3505	0.763	0.582	0.000404382
Ppp1ca	3.86576e-08	0.489639	0.847	0.718	0.000405093
Id2	3.92634e-08	1.16857	0.864	0.555	0.000411441
Unc93b1	4.49853e-08	0.609742	0.966	0.873	0.000471401
Cadm1	4.92605e-08	1.4369	0.763	0.509	0.0005162
Ap2a2	5.01753e-08	0.795571	0.78	0.327	0.000525787
Adam10	5.17995e-08	0.563103	0.898	0.609	0.000542807
Rgs2	5.72171e-08	0.991456	0.831	0.564	0.000599578
Psmb2	5.82844e-08	0.805665	0.746	0.445	0.000610763
Tmem37	5.91321e-08	0.520555	0.695	0.309	0.000619645
Stat1	5.92259e-08	0.994461	0.915	0.664	0.000620628
Rps26	5.93083e-08	0.559247	0.746	0.364	0.000621491
Fosb	6.00871e-08	2.77457	0.356	0.073	0.000629653
Calm1	6.06987e-08	0.451481	1	0.909	0.000636061
Sep15	6.1098e-08	1.16006	0.864	0.664	0.000640246
Tgif1	6.13462e-08	3.70495	0.339	0.173	0.000642847
Psmb9	6.50003e-08	1.5	0.678	0.436	0.000681138
P2ry13	6.69159e-08	1.98237	0.525	0.209	0.000701212
Gm20659	6.94326e-08	0.364669	0.695	0.318	0.000727584
Cep350	6.99039e-08	3.60027	0.373	0.091	0.000732523
Lgals3	7.2228e-08	0.998936	0.797	0.455	0.000756877
Vmp1	7.45673e-08	0.594908	0.78	0.427	0.00078139
Saraf	7.59158e-08	1.62293	0.729	0.455	0.000795522
Abhd16a	7.61173e-08	4.01397	0.254	0.1	0.000797633
Ier2	7.67255e-08	1.9476	0.695	0.4	0.000804006
Selplg	7.69303e-08	1.67954	0.814	0.655	0.000806152
Pdia4	8.32785e-08	2.05231	0.559	0.173	0.000872676
Pnkp	8.43226e-08	3.51073	0.153	0.091	0.000883617
Sestd1	8.63547e-08	3.66088	0.136	0.045	0.000904911
Snx6	8.73402e-08	1.88255	0.678	0.291	0.000915238
Acot7	8.91555e-08	3.00978	0.153	0.091	0.00093426
Iqgap1	9.20657e-08	0.494639	0.932	0.564	0.000964756
Timd4	9.32596e-08	0.62817	0.898	0.591	0.000977268
Ctsz	1.00614e-07	0.86385	0.983	0.927	0.00105433
Jun	1.11441e-07	1.41941	0.729	0.445	0.00116779
Gabarap	1.1408e-07	1.13668	0.729	0.355	0.00119544
Fos	1.17538e-07	1.6021	0.831	0.636	0.00123168
Shisa5	1.19302e-07	1.04599	0.78	0.655	0.00125016
Slc39a13	1.19459e-07	4.18922	0.186	0.091	0.00125181
Cox6b1	1.21383e-07	0.260301	0.763	0.409	0.00127198
Vsig4	1.24249e-07	0.564938	1	1	0.001302
Mvp	1.27533e-07	4.44507	0.186	0.091	0.00133642
Rcbtb2	1.31958e-07	3.59511	0.373	0.182	0.00138279
Cd38	1.32474e-07	0.837482	0.898	0.636	0.0013882
Arhgdib	1.3363e-07	0.571205	0.966	0.836	0.00140031
Ppil2	1.45171e-07	2.58085	0.508	0.2	0.00152125
Ifi204	1.53471e-07	1.25793	0.797	0.464	0.00160822
Nfkbia	1.59968e-07	1.46674	0.78	0.545	0.0016763
Rtca	1.62105e-07	3.90409	0.136	0.082	0.0016987
Cd48	1.63152e-07	0.555108	0.729	0.664	0.00170967
Tspan31	1.70614e-07	2.09169	0.492	0.255	0.00178787
Pabpc1	2.00885e-07	0.523164	0.847	0.536	0.00210508
Arrb2	2.04611e-07	0.310975	0.576	0.227	0.00214412
Cst3	2.07131e-07	0.528225	1	0.855	0.00217053
Cd300ld	2.34034e-07	0.87469	0.983	0.827	0.00245244
Ndufa4	2.42184e-07	0.549558	0.712	0.382	0.00253785
Cd300a	2.42366e-07	0.988262	0.593	0.455	0.00253975
Csnk2a1	2.46665e-07	0.725617	0.627	0.2	0.0025848
Cd302	2.49425e-07	0.404	0.814	0.536	0.00261372
Tufm	2.49868e-07	4.39414	0.186	0.109	0.00261837
Rpl13	2.52564e-07	0.378676	0.847	0.545	0.00264661
Copz1	2.63388e-07	1.76423	0.593	0.373	0.00276004
Tmx1	2.66907e-07	2.09229	0.593	0.255	0.00279692
Atp6ap1	2.76196e-07	1.15704	0.763	0.736	0.00289426
Ppp1r21	2.76514e-07	4.01921	0.136	0.073	0.00289759
Gadd45g	2.8088e-07	1.99369	0.542	0.3	0.00294334
Lpcat2	2.97213e-07	1.2304	0.695	0.327	0.00311449
Dhrs3	3.37149e-07	0.558939	0.966	0.855	0.00353298
Cd53	3.44746e-07	0.493883	0.983	0.9	0.0036126
Trpm2	3.60668e-07	1.551	0.61	0.373	0.00377944
Gnaq	3.65536e-07	0.966208	0.61	0.191	0.00383045
Hbp1	3.87448e-07	2.33313	0.475	0.227	0.00406007
Myo9a	3.92076e-07	0.279236	0.61	0.264	0.00410856
Lst1	4.1098e-07	0.540901	0.61	0.264	0.00430666
Rac2	4.18566e-07	0.878302	0.881	0.691	0.00438615
Id3	4.20122e-07	0.494071	0.797	0.545	0.00440246
Tfdp1	4.38029e-07	3.24533	0.102	0.073	0.00459011
Gm7536	4.49263e-07	0.40295	0.678	0.364	0.00470782
Paip1	4.52155e-07	0.933811	0.746	0.418	0.00473814
Foxo3	4.58565e-07	1.96101	0.441	0.073	0.0048053
Slc29a1	4.70711e-07	1.03057	0.881	0.791	0.00493258
Lyz1	4.74102e-07	2.94131	0.475	0.309	0.00496812
Dctn4	4.80614e-07	0.610314	0.576	0.2	0.00503635
Gm3244	4.80851e-07	0.295628	0.508	0.155	0.00503884
Psme2	4.86061e-07	0.432289	0.831	0.473	0.00509344
Nfam1	5.08431e-07	1.10424	0.746	0.373	0.00532785
Sirt7	5.17237e-07	1.59224	0.644	0.4	0.00542013
Eif4a1	5.21048e-07	0.891549	0.915	0.818	0.00546006
Ltc4s	5.31457e-07	1.61876	0.373	0.073	0.00556914
Nme2	6.07101e-07	1.24597	0.492	0.145	0.00636181
Psmb6	6.11911e-07	0.657921	0.797	0.509	0.00641222
Pkm	6.13264e-07	1.10872	0.78	0.645	0.00642639
Dleu2	6.21559e-07	0.721022	0.525	0.3	0.00651332
Cd164	6.2801e-07	1.1148	0.881	0.627	0.00658092
Pira2	6.85116e-07	1.16219	0.847	0.645	0.00717933
Rab11a	6.87303e-07	1.00094	0.61	0.355	0.00720225
Msr1	6.95573e-07	0.829878	0.831	0.509	0.0072889
Fcf1	6.9916e-07	0.801262	0.424	0.227	0.0073265
Aldoa	7.31172e-07	0.531147	0.932	0.855	0.00766195
Scpep1	7.58844e-07	1.67258	0.559	0.327	0.00795193
Gga1	7.73808e-07	0.274331	0.153	0.027	0.00810873
Rnaset2b	7.76831e-07	0.43458	0.898	0.655	0.00814041
Arpc2	7.89258e-07	0.641775	0.966	0.891	0.00827063
Wdyhv1	8.541e-07	4.13372	0.119	0.045	0.00895011
Chchd4	8.72353e-07	4.01409	0.169	0.055	0.00914139
H2afz	9.22672e-07	0.550123	0.932	0.773	0.00966868
Rpl10-ps3	9.3757e-07	0.629971	0.831	0.427	0.0098248
Pcyt2	9.39686e-07	3.62579	0.136	0.082	0.00984697
Frmd4b	9.58799e-07	0.68235	0.797	0.518	0.0100473
Ifi203	9.88695e-07	1.23095	0.797	0.464	0.0103605
Commd4	1.02633e-06	1.03628	0.475	0.209	0.0107549
Cmtm6	1.05076e-06	3.17418	0.39	0.182	0.0110109
Mrpl55	1.05084e-06	1.28199	0.254	0.064	0.0110117
BC017643	1.0903e-06	1.90141	0.576	0.291	0.0114252
Orc5	1.14291e-06	3.79685	0.186	0.127	0.0119765
Atp5a1	1.18504e-06	1.13022	0.864	0.664	0.012418
Slfn2	1.21206e-06	1.28103	0.729	0.482	0.0127012
Ilf3	1.23251e-06	2.09424	0.492	0.182	0.0129155
Slc40a1	1.25815e-06	1.18432	1	1	0.0131841
Cox6a1	1.26748e-06	0.405421	0.644	0.355	0.0132819
C1galt1c1	1.28572e-06	3.76634	0.136	0.1	0.013473
Fars2	1.31622e-06	2.70867	0.119	0.064	0.0137927
Slc48a1	1.34075e-06	1.97568	0.644	0.336	0.0140497
Eif4e	1.44169e-06	2.27835	0.542	0.309	0.0151075
Eif5a	1.50908e-06	0.889058	0.932	0.773	0.0158137
Acp2	1.51192e-06	1.18906	0.746	0.518	0.0158434
Ms4a6c	1.54227e-06	0.721022	0.542	0.391	0.0161615
Psmb3	1.63861e-06	1.28421	0.542	0.282	0.017171
Cd72	1.64607e-06	1.19585	0.678	0.527	0.0172491
Actr3	1.65792e-06	0.816564	0.949	0.764	0.0173733
Cers2	1.68111e-06	1.42707	0.525	0.445	0.0176163
Tstd2	1.72776e-06	4.00634	0.271	0.018	0.0181052
Klf10	1.7321e-06	1.52451	0.424	0.073	0.0181507
Ptprc	1.76308e-06	0.330215	0.915	0.636	0.0184753
Rasgrp1	1.77048e-06	3.59569	0.203	0.036	0.0185528
Bin2	1.84324e-06	0.868218	0.797	0.491	0.0193153
Vps26a	1.88484e-06	1.8398	0.525	0.173	0.0197512
Tcn2	1.9075e-06	0.956915	0.814	0.536	0.0199887
Lamp2	1.95596e-06	0.413556	0.864	0.8	0.0204965
Lilrb4	1.9876e-06	0.61321	0.814	0.536	0.0208281
Tmem173	2.00115e-06	3.58019	0.339	0.127	0.02097
Nprl2	2.00607e-06	4.58058	0.119	0.064	0.0210216
Capzb	2.01543e-06	0.587343	0.881	0.809	0.0211197
Ube2v1	2.03341e-06	0.907962	0.797	0.591	0.0213081
Grn	2.05533e-06	0.473655	0.949	0.891	0.0215378
Ndufa12	2.24783e-06	0.97674	0.475	0.155	0.023555
Whsc1l1	2.32613e-06	1.07461	0.661	0.273	0.0243755
Amdhd2	2.36718e-06	4.30152	0.186	0.045	0.0248056
Clec4b1	2.38295e-06	1.61503	0.203	0.055	0.024971
Atp6v1c1	2.44898e-06	1.93473	0.458	0.309	0.0256628
Elovl1	2.47546e-06	1.87546	0.458	0.336	0.0259403
Parp2	2.48755e-06	2.03327	0.441	0.173	0.0260671
AB124611	2.4936e-06	1.43876	0.627	0.336	0.0261305
Mfng	2.65672e-06	4.23365	0.119	0.082	0.0278397
Slc25a5	2.66375e-06	0.424627	0.966	0.891	0.0279135
Dynlt1-ps1	2.70318e-06	0.392729	0.525	0.2	0.0283266
Mrc1	2.71016e-06	0.267802	0.881	0.682	0.0283998
Litaf	2.74017e-06	0.346309	0.831	0.464	0.0287142
Myl12a	2.76358e-06	0.699834	0.864	0.609	0.0289595
Ralb	2.77778e-06	0.304604	0.661	0.264	0.0291083
Pdf	2.86274e-06	3.92063	0.119	0.055	0.0299986
Nt5m	2.8755e-06	3.77942	0.136	0.064	0.0301324
Tmem59	2.88214e-06	1.05441	0.831	0.645	0.030202
Idh1	2.91292e-06	0.886676	0.847	0.645	0.0305245
Rps9	2.96978e-06	0.603709	0.864	0.582	0.0311203
Stambpl1	3.09704e-06	4.08146	0.339	0.109	0.0324539
Syngr2	3.12538e-06	1.46902	0.576	0.5	0.0327509
Phospho2	3.22624e-06	3.52313	0.153	0.091	0.0338077
Cmas	3.26017e-06	3.24985	0.153	0.109	0.0341634
Pitpnb	3.38556e-06	3.95359	0.254	0.082	0.0354773
Wdr12	3.51091e-06	3.63006	0.254	0.064	0.0367908
Fcna	3.6053e-06	0.428459	1	1	0.0377799
Irf8	3.63444e-06	1.36444	0.78	0.609	0.0380853
Poldip3	3.66346e-06	1.04356	0.746	0.391	0.0383894
Itgb2	3.77071e-06	1.20343	0.729	0.464	0.0395133
Plin2	4.24939e-06	0.813102	0.746	0.645	0.0445294
Ap5s1	4.27424e-06	4.64351	0.22	0.055	0.0447898
Pea15a	4.28287e-06	1.97716	0.525	0.227	0.0448802
Lgals9	4.31167e-06	0.991602	0.729	0.464	0.045182
St13	4.34656e-06	0.439117	0.864	0.618	0.0455476
Fbxo46	4.34909e-06	2.16206	0.339	0.055	0.0455741
Soat1	4.43617e-06	1.15477	0.78	0.418	0.0464867
Rbm3	4.54009e-06	1.00473	0.576	0.518	0.0475756
Blvra	4.61307e-06	0.866563	0.61	0.364	0.0483403
Hpgd	4.76922e-06	0.430988	0.983	0.836	0.0499767
Cdc42	4.78698e-06	0.853713	0.932	0.8	0.0501627
Lipa	4.86601e-06	0.90521	0.898	0.718	0.050991
Mrfap1	5.02691e-06	0.526055	0.831	0.627	0.052677
Arhgap9	5.17624e-06	1.18395	0.441	0.255	0.0542418
Hexa	5.28959e-06	0.718431	0.983	0.809	0.0554296
Rbbp7	5.32375e-06	2.77406	0.441	0.309	0.0557875
Cmtm7	5.34549e-06	1.46216	0.525	0.518	0.0560154
Lilra6	5.38002e-06	1.49111	0.373	0.055	0.0563772
Ap2m1	5.422e-06	0.640704	0.864	0.636	0.0568172
Pirb	5.4247e-06	0.707269	0.847	0.555	0.0568454
Ncoa4	5.46879e-06	1.16419	0.458	0.245	0.0573075
Coq9	5.47793e-06	4.5543	0.169	0.064	0.0574032
Serf2	5.54406e-06	0.408173	0.915	0.7	0.0580962
Ldha	5.61141e-06	0.69127	0.915	0.8	0.0588019
1110059E24Rik	5.69854e-06	3.98977	0.237	0.155	0.059715
Inpp5f	5.70005e-06	1.80908	0.322	0.036	0.0597308
Myl12b	5.85199e-06	0.67207	0.915	0.755	0.061323
Slc46a3	5.88559e-06	4.225	0.203	0.082	0.0616751
Slc11a1	5.89282e-06	0.833279	0.966	0.818	0.0617508
Zmynd8	6.06162e-06	0.282567	0.78	0.427	0.0635197
Ewsr1	6.09411e-06	1.46639	0.661	0.536	0.0638602
Edem2	6.13829e-06	1.82833	0.424	0.282	0.0643232
Zfp263	6.16925e-06	1.4291	0.61	0.273	0.0646476
Gm15801	6.18939e-06	1.24566	0.339	0.073	0.0648586
Gm8783	6.18939e-06	1.24566	0.339	0.073	0.0648586
Gm26809	6.21601e-06	0.307673	0.983	0.791	0.0651375
Brk1	6.29742e-06	2.25254	0.525	0.227	0.0659907
Myo1f	6.51125e-06	1.09237	0.576	0.373	0.0682314
Zmat2	6.52095e-06	0.592886	0.475	0.127	0.0683331
Zfp710	6.87667e-06	0.849223	0.576	0.282	0.0720607
Dap	6.93405e-06	3.2749	0.237	0.191	0.0726619
Mbip	6.95942e-06	1.9067	0.169	0.155	0.0729278
Upf1	6.97282e-06	1.57324	0.356	0.082	0.0730681
Fgd2	6.99001e-06	1.5553	0.61	0.345	0.0732483
Mrpl3	6.99143e-06	3.29008	0.288	0.1	0.0732632
Trex1	7.08627e-06	1.41676	0.576	0.382	0.074257
Ephx1	7.17746e-06	1.76293	0.559	0.245	0.0752126
Swi5	7.21958e-06	1.90828	0.424	0.173	0.075654
Itpripl1	7.23733e-06	0.397362	0.712	0.364	0.07584
Atraid	7.55055e-06	1.44444	0.339	0.136	0.0791222
Gclm	7.64112e-06	3.63578	0.288	0.082	0.0800713
Rgs19	7.71575e-06	2.39105	0.407	0.227	0.0808533
Atp5e	7.74041e-06	0.707	0.559	0.327	0.0811118
Sec13	7.80536e-06	1.38126	0.542	0.436	0.0817923
Phpt1	8.02653e-06	2.28954	0.169	0.082	0.08411
Mdh2	8.5018e-06	1.12425	0.729	0.545	0.0890904
Rpl6	8.54248e-06	0.380263	0.831	0.691	0.0895166
Ifnar2	8.67827e-06	0.41855	0.797	0.5	0.0909396
Dok2	8.74391e-06	1.43871	0.746	0.555	0.0916275
Emp3	8.74392e-06	1.04635	0.627	0.364	0.0916275
Cd1d1	8.86281e-06	0.860237	0.644	0.391	0.0928734
Tmem50a	8.8684e-06	0.837381	0.814	0.609	0.092932
Rpl31	9.02869e-06	0.729989	0.576	0.218	0.0946117
Scarb2	9.07857e-06	1.64288	0.525	0.236	0.0951343
Il3ra	9.20675e-06	3.24382	0.102	0.036	0.0964775
Man2b1	9.40973e-06	0.61704	0.831	0.609	0.0986046
Pigs	9.45524e-06	3.88946	0.254	0.082	0.0990814
Kif21b	9.58688e-06	4.08579	0.169	0.045	0.100461
4933434E20Rik	1.00021e-05	0.384168	0.797	0.5	0.104812
Gm20603	1.0025e-05	0.460039	0.186	0.036	0.105052
Nt5dc1	1.00744e-05	3.14064	0.119	0.036	0.10557
Sfxn5	1.00803e-05	1.4764	0.288	0.055	0.105632
Dynlt1f	1.01245e-05	0.39416	0.492	0.191	0.106095
Rpl26	1.01326e-05	0.312108	0.661	0.4	0.106179
Dnajb11	1.0489e-05	1.269	0.525	0.218	0.109914
Plbd1	1.0602e-05	0.475595	0.831	0.7	0.111098
Slc3a2	1.07264e-05	1.08067	0.746	0.445	0.112402
Gpx3	1.08003e-05	1.5258	0.576	0.427	0.113176
Psma6	1.10473e-05	1.45059	0.644	0.464	0.115765
Gm10221	1.11692e-05	0.689117	0.61	0.318	0.117042
Snx5	1.12026e-05	0.52889	0.831	0.573	0.117393
Rnh1	1.13313e-05	0.798459	0.424	0.4	0.11874
Gpr137b-ps	1.13346e-05	1.39964	0.254	0.027	0.118776
Ctla2b	1.13353e-05	1.09865	0.61	0.318	0.118783
Ptafr	1.14609e-05	0.493967	0.153	0.027	0.120099
Pik3ap1	1.16276e-05	3.65683	0.288	0.1	0.121845
Sfxn1	1.18033e-05	3.39553	0.271	0.064	0.123687
Cd47	1.18285e-05	0.73645	0.831	0.764	0.123951
Spsb3	1.21096e-05	3.5	0.136	0.073	0.126896
Dynlt1a	1.22461e-05	0.412476	0.186	0.164	0.128327
Abcf2	1.22485e-05	1.88131	0.339	0.236	0.128352
Pld3	1.23006e-05	1.10829	0.712	0.455	0.128898
Atp6v0d1	1.24455e-05	0.818991	0.542	0.2	0.130417
Snrnp70	1.24688e-05	3.35783	0.186	0.045	0.130661
Csde1	1.25093e-05	0.862919	0.763	0.436	0.131085
Reep5	1.27472e-05	0.809367	0.729	0.355	0.133578
Kdm6b	1.31329e-05	0.44396	0.78	0.391	0.13762
Paqr7	1.31425e-05	3.06828	0.119	0.036	0.137721
Gtf2a1	1.31749e-05	0.926711	0.508	0.173	0.13806
Ikbkb	1.35184e-05	1.67062	0.525	0.255	0.14166
6330416G13Rik	1.37336e-05	1.51851	0.525	0.209	0.143915
Rtp4	1.37649e-05	0.687081	0.864	0.773	0.144243
Zc3hav1	1.38042e-05	0.633931	0.729	0.491	0.144654
Tbce	1.40227e-05	3.81278	0.254	0.127	0.146944
Klrc1	1.42895e-05	4.82174	0.237	0.045	0.14974
Yme1l1	1.45166e-05	1.57964	0.492	0.282	0.152119
Morf4l1	1.46086e-05	0.276401	0.932	0.8	0.153083
Eif4a2	1.48172e-05	0.547091	0.847	0.618	0.155269
Panx1	1.51866e-05	3.26832	0.153	0.073	0.15914
H2-Ab1	1.52287e-05	0.579611	1	1	0.159581
Sri	1.56385e-05	0.306087	0.797	0.527	0.163876
Tapbp	1.57502e-05	0.746743	0.915	0.709	0.165046
Pigt	1.59905e-05	3.801	0.153	0.045	0.167564
Arrdc3	1.60102e-05	3.34986	0.322	0.164	0.167771
Fpr1	1.60177e-05	0.56205	0.881	0.736	0.16785
Ttc4	1.61061e-05	4.33897	0.203	0.036	0.168776
Phf11a	1.62863e-05	1.7463	0.373	0.091	0.170664
Gusb	1.64727e-05	0.664616	0.441	0.373	0.172618
Higd2a	1.67405e-05	1.39851	0.322	0.1	0.175424
Sgk1	1.72629e-05	1.14111	0.678	0.318	0.180898
Tuba1b	1.75117e-05	0.542694	0.898	0.909	0.183506
Tpt1-ps3	1.77578e-05	0.658087	0.525	0.236	0.186084
Ifi44	1.79808e-05	0.563161	0.373	0.082	0.188421
Vamp4	1.82105e-05	0.954924	0.441	0.182	0.190827
Clec4a3	1.84204e-05	1.28935	0.712	0.436	0.193028
Mtmr2	1.84654e-05	1.09634	0.712	0.327	0.193499
Cryzl1	1.89101e-05	0.883673	0.424	0.173	0.198159
Filip1l	1.9348e-05	0.943001	0.678	0.364	0.202748
Hpcal1	1.94682e-05	1.24853	0.712	0.527	0.204008
9030624J02Rik	1.965e-05	1.80857	0.458	0.209	0.205912
Vps35	2.02214e-05	2.04974	0.475	0.236	0.2119
Arl2	2.06511e-05	3.25538	0.119	0.045	0.216403
Ctso	2.09961e-05	1.72374	0.441	0.127	0.220018
Snx2	2.11389e-05	0.552092	0.797	0.618	0.221514
Eif3g	2.12946e-05	0.879837	0.339	0.409	0.223146
Rpl31-ps8	2.15754e-05	0.808699	0.525	0.173	0.226089
Ndufs7	2.15982e-05	1.23338	0.475	0.309	0.226328
Idh3g	2.17833e-05	1.51412	0.458	0.436	0.228267
Padi4	2.21908e-05	4.35359	0.153	0.091	0.232538
Folr2	2.21996e-05	0.570558	0.983	0.855	0.23263
H2-Q7	2.33062e-05	0.659492	0.78	0.409	0.244226
Ptp4a1	2.36579e-05	0.49461	0.644	0.282	0.247911
Copb1	2.39194e-05	1.52133	0.458	0.127	0.250651
Qk	2.4117e-05	0.826218	0.712	0.418	0.252722
Fes	2.42381e-05	1.28662	0.424	0.182	0.253991
Csf2ra	2.46109e-05	1.06211	0.678	0.4	0.257897
Sirpa	2.47051e-05	0.957828	0.814	0.582	0.258885
Zfand5	2.48478e-05	0.532713	0.576	0.273	0.26038
Gm27517	2.51936e-05	1.45194	0.119	0.018	0.264003
Dock10	2.51949e-05	0.86184	0.559	0.255	0.264017
Mafb	2.58206e-05	0.489345	0.661	0.364	0.270575
Clta	2.58453e-05	0.986063	0.678	0.4	0.270832
Dusp6	2.6009e-05	1.52018	0.661	0.355	0.272548
C6	2.60838e-05	0.521552	0.932	0.773	0.273333
Nck1	2.61325e-05	0.980211	0.559	0.209	0.273842
Ninj1	2.62763e-05	0.501276	0.831	0.755	0.275349
Trim30a	2.65444e-05	0.749353	0.814	0.545	0.278158
Sec61a1	2.67767e-05	1.22352	0.559	0.255	0.280593
Sugp1	2.71033e-05	4.10718	0.254	0.082	0.284016
Tnfrsf26	2.71523e-05	2.74127	0.339	0.064	0.284529
Hgsnat	2.75348e-05	1.30465	0.458	0.255	0.288537
Puf60	2.80317e-05	1.56952	0.492	0.318	0.293744
Casp1	2.81503e-05	0.682113	0.542	0.391	0.294987
Rbm25	2.82809e-05	0.931065	0.712	0.427	0.296356
St6galnac4	2.90179e-05	3.40795	0.119	0.055	0.304079
Rps3	2.97892e-05	0.299798	0.915	0.7	0.312161
Mea1	2.98882e-05	0.705741	0.407	0.145	0.313199
Hcfc1	3.02781e-05	3.68201	0.254	0.055	0.317285
Eif4ebp1	3.05791e-05	1.21061	0.576	0.236	0.320439
Napa	3.07377e-05	1.07632	0.644	0.309	0.322101
Ythdf3	3.21088e-05	2.72779	0.271	0.173	0.336468
Oasl2	3.21514e-05	1.38233	0.661	0.4	0.336914
Cfh	3.23776e-05	0.767834	0.678	0.4	0.339285
Clec12a	3.2714e-05	0.335328	0.966	0.845	0.34281
Vamp3	3.29687e-05	1.83229	0.508	0.255	0.345479
Cd37	3.31393e-05	1.74251	0.373	0.273	0.347266
Pycard	3.38736e-05	1.79839	0.373	0.236	0.354961
Ube2d2a	3.39499e-05	0.322193	0.593	0.291	0.355761
Fkbp15	3.42736e-05	1.27866	0.441	0.145	0.359153
Ndufc2	3.48511e-05	0.373312	0.305	0.055	0.365205
Abi1	3.49685e-05	1.0942	0.559	0.255	0.366434
Usp15	3.50488e-05	1.82964	0.322	0.045	0.367277
Sra1	3.55898e-05	1.11076	0.458	0.164	0.372945
Pgp	3.58345e-05	3.70405	0.136	0.027	0.375509
Zfp39	3.60303e-05	3.33331	0.119	0.036	0.377561
Hn1l	3.617e-05	2.77098	0.169	0.073	0.379025
Mndal	3.68478e-05	1.05513	0.746	0.518	0.386128
Nudt16	3.7111e-05	1.88688	0.22	0.182	0.388886
Prune2	3.82552e-05	1.46707	0.339	0.091	0.400876
Commd8	3.8369e-05	0.592265	0.407	0.218	0.402068
Cdipt	3.86936e-05	1.92005	0.339	0.2	0.40547
Arntl	3.91389e-05	3.5578	0.119	0.073	0.410137
Ddx39b	3.92083e-05	1.40644	0.644	0.345	0.410863
Stard7	3.94371e-05	2.64684	0.119	0.055	0.413261
Fkbp4	3.96017e-05	1.98596	0.441	0.282	0.414986
Wdr55	3.97175e-05	3.90366	0.119	0.036	0.416199
Arl6ip1	3.98315e-05	0.636567	0.797	0.664	0.417394
Snapc1	3.99122e-05	3.27352	0.186	0.009	0.41824
Nek6	4.04468e-05	2.40334	0.119	0.055	0.423842
Ano6	4.06127e-05	0.346325	0.61	0.245	0.425581
Srrm1	4.12475e-05	1.37665	0.508	0.2	0.432233
Dnajc8	4.17497e-05	1.05629	0.492	0.327	0.437495
Hnrnpf	4.22395e-05	0.498572	0.932	0.773	0.442627
Tfrc	4.2672e-05	3.00357	0.356	0.2	0.44716
Hsbp1	4.27616e-05	0.692839	0.729	0.418	0.448099
H2-DMb1	4.30052e-05	0.941188	0.78	0.591	0.450652
Btg2	4.30386e-05	0.823886	0.729	0.464	0.451002
Ppp1r15a	4.37741e-05	1.14387	0.542	0.327	0.458708
Atp5j	4.40084e-05	0.798327	0.678	0.355	0.461164
Tm9sf4	4.41603e-05	1.24416	0.407	0.227	0.462756
Snx10	4.44425e-05	1.37528	0.458	0.209	0.465713
Spi1	4.474e-05	0.908544	0.78	0.555	0.468831
Ddi2	4.47487e-05	2.04826	0.339	0.109	0.468922
Gm11808	4.48907e-05	0.334156	0.525	0.327	0.470409
Hmgxb4	4.49306e-05	1.93502	0.102	0.036	0.470828
Rpl9	4.52259e-05	0.439283	0.576	0.282	0.473922
Slc25a36	4.5512e-05	0.349387	0.627	0.318	0.47692
Ncf2	4.61868e-05	1.44428	0.627	0.355	0.483992
Tcp1	4.78262e-05	1.80889	0.458	0.245	0.501171
Ccnb2	4.8408e-05	2.2716	0.22	0.136	0.507268
Magt1	4.85844e-05	1.51565	0.424	0.136	0.509116
Lcp1	4.99559e-05	0.629066	0.966	0.964	0.523488
Rps23	5.01854e-05	0.340117	0.712	0.427	0.525893
Msn	5.02027e-05	0.511068	0.881	0.655	0.526074
Abcc5	5.10788e-05	1.32396	0.644	0.291	0.535254
Gp49a	5.1489e-05	0.694782	0.627	0.273	0.539554
Psmd12	5.15345e-05	1.43566	0.356	0.236	0.54003
Kpna4	5.15459e-05	3.24216	0.186	0.027	0.54015
Smim20	5.26336e-05	3.74997	0.254	0.118	0.551548
Gm10094	5.27682e-05	1.02485	0.475	0.227	0.552958
Etfa	5.39208e-05	1.89224	0.39	0.264	0.565036
Ifit2	5.40782e-05	2.09835	0.424	0.173	0.566686
Med1	5.41182e-05	1.94576	0.441	0.145	0.567105
Scnm1	5.64193e-05	3.35007	0.271	0.036	0.591218
Itgal	5.76162e-05	0.751135	0.576	0.255	0.60376
H2-DMa	5.80269e-05	0.67632	0.814	0.691	0.608063
Thumpd3	5.82371e-05	3.60712	0.237	0.064	0.610266
Trim25	5.8887e-05	0.717166	0.407	0.164	0.617077
Tgtp2	5.90915e-05	1.17867	0.61	0.3	0.61922
BC023829	5.91512e-05	3.53254	0.136	0.082	0.619845
Ndufs6	6.07824e-05	1.39008	0.373	0.109	0.636938
Phf11d	6.07835e-05	0.344926	0.627	0.291	0.63695
Rab29	6.11064e-05	3.21022	0.271	0.036	0.640334
Ube2n	6.13165e-05	0.326792	0.763	0.445	0.642536
Ctnnd1	6.21773e-05	1.00493	0.305	0.082	0.651556
2410015M20Rik	6.30771e-05	0.911116	0.356	0.109	0.660984
Snrnp40	6.33792e-05	3.13354	0.305	0.218	0.66415
Rab20	6.39651e-05	2.00068	0.271	0.045	0.67029
Cyp4f18	6.46264e-05	4.34834	0.203	0.073	0.67722
Golm1	6.47036e-05	3.41805	0.136	0.045	0.678029
Rpain	6.53103e-05	4.01253	0.153	0.055	0.684387
Ciapin1	6.5743e-05	3.97087	0.136	0.091	0.688921
Mertk	6.64917e-05	0.505045	0.763	0.6	0.696766
Pla2g7	6.68302e-05	0.628014	0.797	0.673	0.700313
Dcaf7	6.77794e-05	3.28114	0.169	0.036	0.71026
Pole4	6.8029e-05	1.3064	0.475	0.164	0.712876
Otub1	7.0206e-05	0.643472	0.746	0.545	0.735688
Nkiras2	7.13254e-05	2.03506	0.441	0.173	0.747419
Cpq	7.15005e-05	0.661069	0.542	0.527	0.749253
Nckap1l	7.33598e-05	1.12134	0.593	0.291	0.768737
Sharpin	7.4338e-05	1.278	0.237	0.164	0.778988
Selp	7.53367e-05	3.74798	0.186	0.027	0.789453
Arih2	7.5379e-05	3.68718	0.186	0.045	0.789897
Mthfd1	7.5832e-05	3.61739	0.102	0.045	0.794643
Cebpd	7.7775e-05	1.72621	0.136	0.082	0.815005
Gm4294	8.01874e-05	1.69159	0.373	0.236	0.840284
Armc8	8.03389e-05	1.4151	0.39	0.164	0.841871
Grpel1	8.166e-05	1.68985	0.322	0.136	0.855715
Mrpl36	8.2238e-05	1.61475	0.356	0.073	0.861772
Atad1	8.2315e-05	2.41116	0.356	0.1	0.862579
Themis2	8.36788e-05	1.21132	0.678	0.364	0.87687
Atp6v1f	8.47076e-05	0.326219	0.763	0.464	0.887651
Cd97	8.50555e-05	1.11069	0.746	0.545	0.891296
Slc17a5	8.52119e-05	3.13809	0.237	0.018	0.892935
Znrf3	8.6999e-05	2.46042	0.136	0.009	0.911663
Cuta	8.74412e-05	0.453193	0.407	0.173	0.916297
Spcs2	8.74467e-05	0.336311	0.814	0.573	0.916354
Fgr	8.88939e-05	1.55904	0.576	0.291	0.931519
Slu7	8.97247e-05	2.577	0.237	0.1	0.940225
Rab11b	9.13326e-05	1.66752	0.576	0.336	0.957074
2610035D17Rik	9.1406e-05	3.38273	0.169	0.018	0.957844
Camk1	9.22119e-05	0.801637	0.559	0.309	0.966288
Itgav	9.26135e-05	0.543827	0.508	0.191	0.970497
Aida	9.2974e-05	3.26425	0.119	0.073	0.974274
Il2rg	9.32898e-05	0.819164	0.712	0.527	0.977584
Atp6ap2	9.39237e-05	1.42797	0.508	0.273	0.984226
Inpp5k	9.46937e-05	1.34719	0.492	0.236	0.992295
Rpl24	9.487e-05	0.305533	0.644	0.3	0.994143
Gm12840	9.52749e-05	0.785449	0.525	0.182	0.998385
Acsl5	9.5912e-05	1.0687	0.542	0.282	1
Kdm5c	9.67085e-05	0.710123	0.22	0.018	1
BC035044	9.75069e-05	2.54902	0.339	0.291	1
Snx3	9.80655e-05	0.698691	0.729	0.545	1
Fam26f	9.82862e-05	1.98569	0.254	0.082	1
AI607873	9.99042e-05	0.917979	0.797	0.627	1
Stoml2	0.00010104	3.4826	0.136	0.109	1
Rqcd1	0.000101608	1.79563	0.39	0.155	1
Abcg3	0.000103557	1.47185	0.525	0.255	1
Smim11	0.000103954	1.42543	0.305	0.055	1
Tm2d1	0.000104401	1.52276	0.305	0.145	1
Rpn2	0.000104785	1.01346	0.78	0.609	1
Dimt1	0.000107094	3.02468	0.153	0.036	1
Ear2	0.00011037	1.07556	0.424	0.155	1
2002-03-01	0.000110504	3.91054	0.169	0.091	1
Rab5b	0.000110726	3.36247	0.322	0.091	1
Tnfrsf1b	0.000110856	3.03253	0.322	0.091	1
P2rx4	0.00011272	0.641008	0.729	0.427	1
Recql5	0.000112731	3.65599	0.119	0.045	1
Csf2rb	0.00011275	0.634919	0.627	0.327	1
Taldo1	0.000113681	0.368044	0.797	0.664	1
Iigp1	0.000114816	0.602455	0.678	0.318	1
Sumo1	0.000114847	0.961912	0.678	0.455	1
Commd9	0.000115507	3.40413	0.153	0.036	1
Rraga	0.000116047	3.2828	0.339	0.136	1
Lpxn	0.000116411	2.62229	0.237	0.173	1
Farsa	0.000117247	3.14006	0.119	0.1	1
Psmb4	0.000117775	2.00082	0.492	0.255	1
Ybx1	0.000118086	0.697785	0.847	0.582	1
1700021K19Rik	0.000120764	3.38046	0.169	0.027	1
H2-Aa	0.000121318	0.326554	0.932	0.982	1
Clk1	0.000121648	0.353911	0.78	0.582	1
Med28	0.000123198	0.606097	0.61	0.4	1
Eci1	0.000127892	3.37188	0.119	0.055	1
Poldip2	0.000128415	3.24855	0.102	0.055	1
Psmb1	0.000130271	0.410351	0.542	0.336	1
Rps11	0.000130514	0.28628	0.814	0.527	1
Spic	0.000132398	0.97057	0.695	0.455	1
Ghitm	0.000138191	0.980055	0.78	0.564	1
Osbpl11	0.00013879	3.56781	0.203	0.018	1
Brix1	0.000139124	2.20379	0.39	0.109	1
A230050P20Rik	0.000139713	2.40894	0.288	0.073	1
1700021F05Rik	0.000140386	0.449719	0.153	0.009	1
Sft2d1	0.000140674	0.355017	0.559	0.455	1
Sertad1	0.000142863	2.374	0.119	0.045	1
Fndc3a	0.000142873	0.535509	0.525	0.236	1
Pla2g15	0.000143272	0.604295	0.712	0.4	1
Hfe	0.000143365	0.772723	0.78	0.673	1
Gltp	0.000143508	0.819307	0.712	0.6	1
Slc25a3	0.000144408	0.866616	0.746	0.6	1
Rab18	0.000145938	1.16897	0.39	0.255	1
Clec7a	0.000153323	1.20359	0.661	0.518	1
Ddost	0.000154463	1.23612	0.678	0.573	1
Sf3b1	0.00015552	0.783025	0.763	0.573	1
Ndufs8	0.0001566	0.386818	0.475	0.255	1
Accs	0.000157969	4.24172	0.136	0.018	1
Rps27l	0.000159473	0.514453	0.508	0.209	1
Phf20	0.000160393	2.81058	0.169	0.027	1
Tlr4	0.000164236	1.88388	0.39	0.109	1
Lamp1	0.000164772	0.630044	0.983	0.909	1
Cd74	0.000168384	0.57315	1	1	1
Tmem192	0.000172788	2.39429	0.271	0.118	1
Acaa1a	0.000172858	1.58747	0.407	0.191	1
Supt4a	0.000174655	1.43955	0.458	0.218	1
Rfng	0.000177364	3.76636	0.136	0.073	1
Gm13008	0.000177968	3.21139	0.153	0	1
Hdgfrp3	0.000177968	0.742744	0.153	0	1
Alox5	0.000179117	3.54119	0.119	0.027	1
D5Ertd579e	0.000179545	3.53434	0.203	0.045	1
Ly86	0.000180122	0.446871	0.881	0.718	1
Polr2g	0.000185801	1.84678	0.373	0.2	1
Scfd1	0.000187103	1.15269	0.475	0.255	1
D17H6S53E	0.00018865	0.434483	0.441	0.182	1
Xbp1	0.000192466	1.47811	0.542	0.309	1
Gpr171	0.000197995	2.8023	0.237	0.109	1
Ptpn6	0.000198099	0.865339	0.847	0.718	1
Ndufa8	0.000199508	0.48872	0.441	0.245	1
Helz2	0.000205166	2.13063	0.339	0.082	1
Gm10288	0.000206603	0.572099	0.492	0.191	1
Prmt5	0.000207113	2.57747	0.102	0.082	1
Plaur	0.000207265	2.9468	0.254	0.109	1
Vdac1	0.000208191	2.1585	0.254	0.145	1
Nampt	0.000208537	0.628913	0.61	0.3	1
Nmt2	0.000208761	0.529461	0.508	0.236	1
Zfp90	0.000210016	2.13618	0.407	0.164	1
Lrp4	0.000210569	0.6943	0.254	0.036	1
Il1rn	0.000210722	1.4167	0.305	0.127	1
Trafd1	0.000211395	1.2852	0.407	0.3	1
Chchd1	0.000211813	1.04964	0.254	0.036	1
Adgb	0.000212518	0.967189	0.424	0.136	1
C130050O18Rik	0.00021302	4.16267	0.119	0.036	1
Smg7	0.00021571	1.86149	0.322	0.064	1
Apex1	0.000216075	2.63993	0.373	0.145	1
Sdc4	0.000218309	1.15712	0.424	0.173	1
Ncstn	0.000219033	1.96564	0.373	0.191	1
Ndufc1	0.000219503	1.07295	0.458	0.145	1
Bin3	0.000220387	1.64276	0.373	0.2	1
Pkp4	0.000220683	2.33538	0.356	0.091	1
Cdk2ap2	0.000222598	0.282709	0.746	0.573	1
Agps	0.000223047	1.15794	0.356	0.091	1
Med10	0.000223157	2.16067	0.339	0.118	1
Bzw2	0.000226704	3.12562	0.22	0.127	1
Gapdh	0.000229361	0.3564	0.898	0.864	1
Hist1h2bg	0.000229432	3.83633	0.153	0.009	1
Ado	0.000229839	1.46781	0.39	0.173	1
Max	0.000231381	3.73881	0.169	0.055	1
Birc6	0.000235196	1.12119	0.78	0.464	1
Tmem181b-ps	0.000235206	1.30743	0.525	0.2	1
Fam89b	0.000237007	1.77548	0.271	0.1	1
Dynlrb1	0.000237455	0.494616	0.508	0.255	1
Mavs	0.000240246	2.37803	0.305	0.155	1
Leprot	0.000240867	0.78771	0.712	0.618	1
Psmb7	0.000244267	1.86302	0.271	0.155	1
Eapp	0.000245311	1.50317	0.322	0.064	1
Ywhah	0.000248125	0.526967	0.831	0.673	1
Gm26825	0.000248928	0.491803	0.695	0.373	1
Rab32	0.000249398	0.615547	0.831	0.673	1
Tbc1d14	0.000249821	3.16645	0.203	0.118	1
Mapre2	0.000251195	1.03527	0.576	0.273	1
Trappc6a	0.00025279	2.23406	0.254	0.073	1
Gm28875	0.000260647	4.53955	0.119	0.055	1
Ubac2	0.000262712	3.91594	0.153	0.082	1
Ecd	0.000263228	3.61077	0.169	0.073	1
Ddit3	0.000265763	2.72356	0.22	0.073	1
Gmip	0.000267981	1.81564	0.305	0.127	1
Slc39a7	0.000273048	2.06728	0.39	0.2	1
Ubald1	0.000274231	1.57402	0.322	0.064	1
Lrrc25	0.000274526	1.42321	0.508	0.282	1
Naa40	0.000278145	3.00609	0.119	0.045	1
Sgk3	0.000279158	0.599377	0.542	0.255	1
Fam105a	0.00028061	0.592096	0.678	0.409	1
Id1	0.000282326	1.11213	0.22	0.082	1
Coro7	0.000283394	1.39458	0.39	0.236	1
Emc4	0.000283567	1.75213	0.305	0.091	1
Mak16	0.000284469	3.15776	0.186	0.055	1
Nit2	0.000285035	3.51712	0.119	0.064	1
Psmc6	0.000285172	1.968	0.424	0.3	1
Uqcrc1	0.000286995	0.41332	0.814	0.645	1
Pdhb	0.000288995	1.17045	0.576	0.355	1
Nsa2	0.000290063	0.414716	0.458	0.155	1
St3gal5	0.00029104	0.556001	0.729	0.636	1
Spag7	0.000291141	1.68841	0.39	0.191	1
Fam3a	0.000294635	3.0987	0.102	0.036	1
Gm15899	0.000295362	1.3711	0.203	0.027	1
Tbxas1	0.000296066	0.92519	0.627	0.536	1
Sbds	0.000297635	1.33605	0.39	0.227	1
Rnf13	0.000299928	0.866334	0.763	0.473	1
Pdlim4	0.000303305	0.514832	0.441	0.191	1
Nudt16l1	0.000303666	0.921761	0.441	0.236	1
Rbm22	0.000312566	1.74028	0.237	0.082	1
Dbf4	0.000313582	2.04141	0.136	0.091	1
Dram2	0.000313763	1.10784	0.559	0.382	1
Nfyb	0.000319688	2.95832	0.169	0.009	1
Cox5b	0.000320467	0.280616	0.525	0.236	1
Rabgef1	0.000321472	3.11452	0.22	0.064	1
Dapp1	0.000322462	1.98526	0.322	0.218	1
Lsm2	0.000323927	0.609337	0.102	0.027	1
Slc31a1	0.000326545	1.46218	0.356	0.091	1
Pter	0.000328801	3.79177	0.102	0.036	1
Mrps36	0.000330297	0.492567	0.271	0.073	1
Tecr	0.000334782	1.03457	0.475	0.355	1
Abhd12	0.000336511	1.11816	0.542	0.309	1
Rad50	0.000339774	2.62271	0.153	0.073	1
Ier3	0.00034062	2.51168	0.136	0.064	1
Herpud1	0.000341272	0.660961	0.729	0.455	1
Ehd4	0.000345116	1.03999	0.441	0.227	1
Ifi47	0.000348365	1.41526	0.508	0.4	1
Ruvbl2	0.000352366	2.57113	0.22	0.182	1
Gm21092	0.000354067	0.49863	0.542	0.236	1
Ociad1	0.000355391	1.30293	0.424	0.182	1
Adam17	0.000356823	1.01715	0.525	0.218	1
Prkcd	0.0003573	0.36066	0.61	0.464	1
Phf11b	0.000364036	1.31913	0.339	0.164	1
Hist1h2bc	0.00036424	0.79742	0.424	0.173	1
Srgn	0.000365358	0.543662	0.746	0.527	1
Lair1	0.000367238	0.880989	0.644	0.409	1
Stx4a	0.000368793	1.79749	0.305	0.064	1
Ttc3	0.000379975	2.56971	0.305	0.109	1
Hdac10	0.000381638	2.85371	0.102	0.027	1
Tex261	0.000386236	1.33242	0.39	0.173	1
Cnbp	0.000387837	0.756229	0.898	0.791	1
Spop	0.000395165	0.769817	0.712	0.455	1
Gm12481	0.000396647	0.442934	0.593	0.391	1
Map1s	0.000397439	3.45235	0.186	0.027	1
Tmx2	0.000399518	1.17984	0.593	0.336	1
Eif2ak1	0.000405949	2.88826	0.136	0.036	1
Gng2	0.000409737	2.03652	0.322	0.109	1
Mfap3	0.000410039	0.956396	0.254	0.109	1
Alox5ap	0.000410669	0.745787	0.644	0.455	1
Tnfrsf1a	0.000411251	1.49499	0.458	0.164	1
Psmd14	0.000411477	2.63378	0.356	0.273	1
Ubn2	0.000411871	0.576804	0.407	0.127	1
Psma1	0.000414452	0.830325	0.559	0.418	1
Sdf4	0.000415392	1.15678	0.644	0.464	1
Aldh3b1	0.000421005	1.25563	0.441	0.245	1
Nubp2	0.000421875	1.41294	0.39	0.309	1
Mdm2	0.000422253	2.92343	0.22	0.064	1
Cyfip1	0.000422395	1.11966	0.678	0.436	1
Rpl7	0.000422666	0.527798	0.797	0.636	1
Fabp7	0.000436232	0.480776	0.661	0.409	1
Sertad2	0.000436336	2.58837	0.102	0.027	1
Armc7	0.000437295	3.52017	0.102	0.018	1
Mpi	0.000438821	4.16417	0.169	0.055	1
0610009B22Rik	0.000443162	2.91354	0.237	0.036	1
Itgb5	0.000443947	1.57189	0.475	0.255	1
Hnrnpu	0.000447154	1.16203	0.458	0.155	1
Gde1	0.000452914	3.16072	0.203	0.136	1
Tm9sf2	0.000455008	1.60125	0.508	0.245	1
Gbp6	0.000455837	1.07567	0.288	0.055	1
Lypla2	0.000456013	2.79481	0.119	0.082	1
Lrrfip1	0.000466152	2.17414	0.339	0.091	1
Cct7	0.000468952	0.828111	0.61	0.345	1
Ptpre	0.000469369	2.49113	0.119	0.064	1
Amd1	0.000474401	1.76156	0.373	0.191	1
Psmc3	0.000478821	0.874082	0.576	0.391	1
2610001J05Rik	0.000481026	1.0114	0.441	0.2	1
Tpt1	0.000482506	0.276379	0.695	0.555	1
Psmd3	0.0004829	3.20931	0.203	0.055	1
Qrich1	0.000484981	0.779158	0.542	0.255	1
Ndufb7	0.000489623	0.590246	0.492	0.218	1
Zfp652	0.000494261	2.08732	0.356	0.145	1
Klc1	0.000496176	3.20285	0.186	0.1	1
Stambp	0.000496438	3.25269	0.153	0.064	1
Fbxo38	0.000500629	2.88631	0.169	0.009	1
Chmp2a	0.000500636	0.90058	0.576	0.373	1
Gm10031	0.000501086	0.833838	0.424	0.155	1
Cct4	0.000510264	1.28863	0.492	0.382	1
Rps25	0.000513586	0.291772	0.797	0.5	1
1600014C10Rik	0.000525053	3.30918	0.254	0.064	1
Ube2g1	0.000525073	1.86061	0.305	0.073	1
Vcam1	0.000527648	0.809351	0.593	0.318	1
Commd3	0.000534078	0.533013	0.593	0.309	1
Tlr6	0.000534806	3.53875	0.136	0	1
Ei24	0.000534806	2.32272	0.136	0	1
Tspo	0.000540221	0.901165	0.407	0.255	1
Uap1l1	0.000541831	2.04026	0.305	0.082	1
Slc35c2	0.000542485	2.59088	0.186	0.182	1
Per3	0.000544416	0.79924	0.339	0.109	1
0610007P14Rik	0.000545713	3.19936	0.203	0.091	1
Lsm10	0.000548982	1.28129	0.254	0.064	1
Thoc3	0.00055522	3.8688	0.102	0.027	1
Klhl6	0.000557092	1.65042	0.39	0.182	1
Wrb	0.000558587	3.25156	0.22	0.082	1
Nudcd3	0.000564039	3.14076	0.271	0.109	1
Tbc1d2b	0.000573673	1.22665	0.271	0.045	1
Ddx47	0.000577547	2.0776	0.254	0.182	1
Synj1	0.000579432	2.0435	0.305	0.082	1
Orai3	0.000585588	2.45969	0.119	0.1	1
Fam114a2	0.000586822	2.24492	0.339	0.118	1
Kctd20	0.000588928	3.28371	0.203	0.1	1
Acap1	0.000589858	2.5958	0.102	0.1	1
2210016F16Rik	0.000590012	0.99553	0.441	0.145	1
Mau2	0.000594283	1.6434	0.288	0.1	1
Tm2d3	0.000595733	0.535656	0.339	0.182	1
Tor3a	0.000596298	1.3374	0.407	0.191	1
St3gal6	0.000597273	3.00341	0.288	0.073	1
U2surp	0.000602825	0.366323	0.542	0.227	1
Pigq	0.000603969	3.2277	0.119	0.055	1
Mrps18b	0.000605342	2.98008	0.237	0.1	1
Snrpb	0.000608693	0.912264	0.695	0.555	1
Rbms1	0.000609765	1.17499	0.61	0.527	1
Chsy1	0.000612444	0.653279	0.237	0.036	1
Tmem208	0.000616596	1.05006	0.373	0.118	1
Nup37	0.000618312	3.58045	0.136	0.055	1
Vps37b	0.000619618	1.13843	0.153	0.009	1
Mrps15	0.000621486	1.29134	0.424	0.164	1
Mnda	0.000623167	1.11249	0.61	0.327	1
Nup62	0.000623997	3.36939	0.136	0.082	1
Cox7a2l	0.000624474	0.427479	0.78	0.573	1
Zyx	0.000625365	1.38898	0.441	0.227	1
Insig1	0.000634846	0.736602	0.576	0.264	1
Cmtr1	0.00063982	2.5845	0.288	0.064	1
Retsat	0.000642686	3.22414	0.288	0.082	1
Gbp8	0.000650463	0.774345	0.627	0.391	1
Mecp2	0.00066301	2.709	0.102	0.018	1
Topors	0.000664284	3.37518	0.153	0.036	1
Marcksl1	0.000668449	0.27435	0.593	0.282	1
Stoml1	0.00067363	2.01546	0.339	0.182	1
Ccnt1	0.000676712	3.03468	0.102	0.073	1
Hmbs	0.00068019	1.36139	0.407	0.2	1
Rhog	0.000680516	0.932944	0.559	0.373	1
Srek1	0.000684377	1.33682	0.39	0.118	1
Cebpz	0.0006852	2.96814	0.237	0.073	1
Rtn3	0.000686019	1.36073	0.525	0.245	1
Shfm1	0.000688588	0.282861	0.525	0.245	1
Ndufa3	0.000689355	1.34225	0.525	0.255	1
Pfdn5	0.000694563	0.687771	0.492	0.282	1
Timmdc1	0.00070086	1.18971	0.322	0.082	1
Ptpn1	0.000703848	1.0824	0.576	0.3	1
Gdi2	0.000705442	0.68744	0.797	0.636	1
Stk4	0.000714148	2.14624	0.322	0.127	1
Acly	0.000716901	1.36066	0.576	0.309	1
Sdhd	0.000722394	0.669816	0.695	0.5	1
Sf3b5	0.000730094	0.857515	0.407	0.136	1
Rpl36al	0.00073029	0.571534	0.508	0.236	1
Dync1li1	0.000736408	1.04935	0.407	0.173	1
Fnbp4	0.000739368	1.01066	0.373	0.182	1
Mat2a	0.000749106	0.933734	0.627	0.327	1
Ube2d3	0.000749199	0.33005	0.831	0.618	1
Acot13	0.000750554	1.21117	0.169	0.091	1
Nfkbiz	0.0007512	1.67394	0.39	0.118	1
Kdelr1	0.000759898	2.79419	0.119	0.027	1
Trappc3	0.000766515	0.930057	0.407	0.127	1
Rbm7	0.000768897	1.11903	0.508	0.336	1
Nfil3	0.000772307	3.3465	0.102	0.064	1
Cd209f	0.000772373	1.9531	0.237	0.045	1
Ntpcr	0.000773502	0.928886	0.441	0.236	1
Trim30d	0.000776013	2.11271	0.424	0.173	1
Prdx2	0.000776338	1.10612	0.593	0.464	1
Oas1a	0.00077829	1.00224	0.492	0.291	1
Eif3h	0.000785976	0.900011	0.492	0.282	1
Gm9769	0.000786425	2.07552	0.102	0.027	1
Slc43a2	0.000791843	1.9901	0.339	0.091	1
Cyc1	0.00079712	1.02767	0.407	0.264	1
Rab4b	0.00079899	0.666665	0.322	0.136	1
Mapk9	0.000811023	1.5682	0.271	0.145	1
Map3k8	0.00081293	1.22293	0.542	0.336	1
Mrpl57	0.000815782	1.15703	0.203	0.064	1
Mfn2	0.00081658	3.66541	0.136	0.064	1
Dhx40	0.000817731	2.72094	0.22	0.027	1
Adh5	0.000820196	1.35025	0.441	0.264	1
Pomk	0.000820486	1.73962	0.322	0.1	1
Fam69a	0.000822533	2.1931	0.458	0.255	1
Ndufab1	0.000828369	0.579812	0.492	0.3	1
Auh	0.000832342	1.66171	0.271	0.055	1
Slc38a9	0.000854386	1.81385	0.119	0.027	1
Sec11c	0.000859503	0.365259	0.373	0.2	1
0610037L13Rik	0.000859664	0.988147	0.373	0.109	1
Cand1	0.000861967	2.71565	0.186	0.045	1
Nudt5	0.000864207	0.755615	0.22	0.191	1
Phb2	0.000869794	1.76231	0.305	0.191	1
Gm21811	0.000874401	1.22899	0.237	0.036	1
Psme1	0.0008789	0.798901	0.712	0.518	1
Cyth4	0.000879977	1.10713	0.576	0.336	1
Ppp3r1	0.000883307	2.0755	0.288	0.091	1
Gstp2	0.00088407	0.722161	0.169	0.027	1
Ms4a6b	0.000889173	1.20377	0.492	0.264	1
Gm6483	0.000893626	0.419842	0.525	0.227	1
Gm28417	0.00089752	3.02496	0.186	0.036	1
Sfr1	0.000897902	1.79775	0.458	0.264	1
Uchl3	0.000901641	1.53356	0.22	0.082	1
Kctd12	0.000902543	1.35622	0.542	0.255	1
Irf3	0.000909816	1.46359	0.407	0.191	1
Tmem97	0.000912289	3.67877	0.119	0.055	1
Eri1	0.000918115	2.70492	0.153	0.036	1
Tsen15	0.000921058	3.44804	0.136	0.045	1
Tmod1	0.000927135	1.27943	0.169	0.009	1
Rdh14	0.000930153	4.10688	0.102	0.055	1
Ankzf1	0.000931185	3.22402	0.153	0.018	1
Zfand6	0.000932179	1.37334	0.407	0.209	1
Sfxn3	0.000944997	0.763525	0.22	0.027	1
Prcp	0.000951508	0.837073	0.39	0.127	1
Zfp51	0.00095172	2.23699	0.136	0.018	1
Zbtb14	0.000952668	3.29413	0.119	0.064	1
Osbp	0.000957259	2.24786	0.119	0.018	1
Il7r	0.000969402	1.45836	0.153	0.055	1
Ripk3	0.000986377	1.05055	0.508	0.3	1
Pfas	0.000987387	0.656933	0.288	0.064	1
Mief1	0.000998773	3.04484	0.153	0.009	1
Ankmy2	0.00101213	0.648049	0.186	0.018	1
Nenf	0.00101774	1.0867	0.136	0.045	1
Ifit3	0.00102879	0.625137	0.78	0.6	1
0610030E20Rik	0.00103566	3.26653	0.153	0.018	1
Trib1	0.00103742	1.20623	0.271	0.055	1
Ccdc148	0.00104005	0.826398	0.441	0.182	1
Bank1	0.00104735	1.18342	0.525	0.255	1
Stk10	0.00106018	0.786563	0.271	0.073	1
Hibadh	0.0010619	1.96404	0.39	0.2	1
Tmed2	0.00106254	0.433578	0.898	0.709	1
Pnp	0.00106574	0.940677	0.644	0.4	1
Cwf19l2	0.00106892	2.07127	0.119	0.055	1
Ankfy1	0.00107173	2.1907	0.271	0.145	1
0610040J01Rik	0.00107789	3.77184	0.136	0.055	1
Bach2os	0.00110491	1.46083	0.271	0.082	1
Bmi1	0.00111153	3.28654	0.102	0.027	1
Rpl28	0.00111442	0.749081	0.475	0.209	1
Htatip2	0.00111909	1.87613	0.254	0.055	1
Pon2	0.00111959	1.3524	0.373	0.245	1
Mrpl40	0.00112031	1.42493	0.271	0.118	1
Secisbp2l	0.00112366	2.6096	0.203	0.027	1
Banf1	0.00112376	0.376964	0.288	0.091	1
Eif3e	0.00112399	1.74988	0.424	0.345	1
Samm50	0.00113177	1.33449	0.373	0.218	1
Cmtm3	0.00114955	0.64061	0.61	0.373	1
Icam1	0.00115439	1.94542	0.39	0.164	1
Hmox1	0.0011562	0.697889	0.831	0.791	1
Vimp	0.00117643	0.526227	0.458	0.345	1
Bloc1s3	0.00119051	2.44131	0.119	0.073	1
Gak	0.00120021	2.57458	0.339	0.127	1
Actn1	0.00120351	0.525304	0.441	0.173	1
1110008F13Rik	0.00120668	1.17002	0.492	0.318	1
Yod1	0.00120699	1.61946	0.271	0.091	1
Sirt3	0.00120997	1.58764	0.119	0.064	1
Abcf1	0.00121581	1.00564	0.458	0.245	1
Dbnl	0.00121836	1.08348	0.559	0.327	1
Ube2g2	0.00121923	1.75591	0.305	0.2	1
Nr1h3	0.00122363	0.392579	0.814	0.636	1
Gm26699	0.0012349	2.03131	0.22	0.064	1
Rrn3	0.00124531	0.497451	0.424	0.173	1
Fam49a	0.00127601	1.26909	0.39	0.136	1
Rassf4	0.0012816	0.503575	0.61	0.373	1
Dkc1	0.00128208	2.84626	0.322	0.145	1
B4galt5	0.00128413	0.993439	0.22	0.036	1
1110007C09Rik	0.00129056	0.568986	0.322	0.1	1
Xrcc1	0.00129927	0.514514	0.186	0.018	1
Pik3cb	0.00132356	1.37642	0.153	0.009	1
Prg4	0.00133139	2.13088	0.271	0.236	1
Pde4a	0.00133717	2.72669	0.186	0.027	1
Sin3b	0.00134169	2.28948	0.39	0.218	1
Fxyd5	0.0013446	1.10867	0.559	0.355	1
Thap11	0.00134818	3.56658	0.102	0.055	1
Wwp2	0.00135259	2.44913	0.288	0.082	1
Angel2	0.00135358	1.04414	0.373	0.127	1
Gm14032	0.00135509	0.340895	0.169	0.045	1
Ing3	0.00135859	1.1743	0.288	0.127	1
Dctn5	0.00135986	0.547	0.712	0.518	1
Siah1a	0.0013599	2.69066	0.102	0.027	1
Egr1	0.00136629	1.16559	0.508	0.264	1
Gmpr2	0.00136698	0.70177	0.525	0.227	1
Pex19	0.00136791	0.986709	0.254	0.045	1
Hdac1	0.00137015	1.82991	0.458	0.282	1
Arpc5l	0.00137188	2.36384	0.305	0.173	1
Arcn1	0.00137772	0.755663	0.356	0.2	1
Ola1	0.00137969	2.1378	0.119	0.1	1
Sh3bgrl	0.00139653	0.907118	0.729	0.455	1
Lgals3bp	0.00140034	0.533552	0.847	0.736	1
Glb1l	0.00140548	3.56496	0.119	0.018	1
Tceb3	0.00140785	1.23641	0.373	0.127	1
Eef2	0.00141057	0.786862	0.729	0.518	1
Tpp2	0.00141526	0.749499	0.508	0.227	1
Sugt1	0.00142178	2.90884	0.254	0.082	1
Renbp	0.0014246	1.66047	0.39	0.182	1
Trnau1ap	0.00143415	2.12563	0.237	0.082	1
Fam175b	0.00144259	2.87583	0.288	0.1	1
Ctns	0.00145132	3.72174	0.136	0.009	1
Npm1	0.0014521	0.481645	0.814	0.673	1
Vcp	0.00145669	0.745952	0.542	0.282	1
Larp4b	0.00145973	1.26898	0.458	0.2	1
Mcoln2	0.00147054	3.86019	0.102	0.045	1
Sod2	0.00148208	0.288694	0.458	0.2	1
Paip2	0.00148378	0.770431	0.576	0.491	1
Arf1	0.00148516	0.788199	0.831	0.727	1
Alox15	0.00149139	1.44804	0.373	0.336	1
Pmpca	0.0015043	1.35458	0.407	0.164	1
Dfna5	0.00151401	0.601014	0.339	0.109	1
Coro1b	0.00152161	0.58051	0.814	0.627	1
Tnfaip2	0.00153103	0.814641	0.407	0.345	1
Rfc3	0.00153326	3.74995	0.136	0.082	1
Unc50	0.00154705	0.435234	0.322	0.245	1
Tomm40l	0.00154954	3.20256	0.136	0.064	1
Nt5c	0.00155515	0.510108	0.169	0.073	1
St3gal4	0.00155877	1.2688	0.508	0.273	1
Snapin	0.00155961	1.09319	0.458	0.282	1
Jagn1	0.00156973	2.03968	0.254	0.164	1
Ube2h	0.00157082	1.11421	0.288	0.127	1
Ugt2b5	0.00157573	3.66703	0.119	0	1
Cox11	0.00157573	4.52418	0.119	0	1
RP23-102K8.1	0.00157573	3.61366	0.119	0	1
Glmp	0.00157719	1.2175	0.373	0.191	1
Glrx	0.00158361	1.11831	0.458	0.282	1
Clec4f	0.00158906	0.630682	1	1	1
Mrpl42	0.00159067	0.260483	0.525	0.282	1
Zdhhc9	0.00159348	2.89353	0.203	0.027	1
Fhl3	0.00159723	0.691936	0.153	0.009	1
Prkra	0.00161017	4.08699	0.136	0.009	1
Tm6sf1	0.00161606	1.15691	0.542	0.318	1
Cat	0.00161859	1.31111	0.593	0.373	1
Map1lc3b	0.00162596	0.343135	0.864	0.627	1
Nmt1	0.00162807	0.90776	0.373	0.136	1
P2ry12	0.00163924	0.751606	0.593	0.373	1
Exosc3	0.00164778	0.52706	0.254	0.064	1
Lat2	0.00165445	2.77717	0.22	0.191	1
Iqgap2	0.00168075	1.47583	0.373	0.173	1
B3gnt2	0.00171271	2.85701	0.186	0.145	1
Tmem185b	0.00173533	3.31673	0.102	0.018	1
Rab7	0.00173721	0.522539	0.847	0.691	1
Commd1	0.00174401	1.38446	0.373	0.127	1
RP24-325N3.1	0.0017519	1.73654	0.153	0.045	1
Psmc1	0.00175688	0.843099	0.695	0.491	1
Mettl23	0.00175952	3.06968	0.153	0.1	1
Anapc11	0.00176259	1.20224	0.407	0.155	1
H2-M3	0.00176538	1.65558	0.39	0.291	1
Becn1	0.00176718	1.21574	0.458	0.327	1
Glb1	0.00177489	3.16826	0.271	0.155	1
Gab3	0.001777	1.98283	0.271	0.118	1
Ccdc51	0.0017888	4.03251	0.102	0.027	1
Fermt3	0.00179054	0.428281	0.729	0.491	1
Bst2	0.00179737	0.26653	0.678	0.445	1
Pdcd10	0.00179924	1.83069	0.373	0.191	1
Itm2c	0.00180041	0.451751	0.746	0.527	1
Mrpl20	0.00182064	1.06091	0.305	0.127	1
Arl14ep	0.00182867	1.22798	0.356	0.127	1
Sgms1	0.00182919	1.33679	0.169	0.027	1
Evi2b	0.00183667	1.33776	0.525	0.418	1
Lrp1	0.00184448	0.751066	0.576	0.282	1
Cnnm4	0.00184514	1.40235	0.373	0.145	1
Hat1	0.00185095	2.41097	0.22	0.173	1
Plekho2	0.00185447	0.674258	0.356	0.127	1
Clec4d	0.00185661	4.02204	0.119	0.009	1
Ndufa9	0.00186246	0.8657	0.475	0.291	1
Colgalt1	0.00189781	0.722418	0.61	0.355	1
Rtel1	0.00190431	4.15125	0.102	0.018	1
Zfyve1	0.00190916	2.90598	0.102	0.036	1
Trem2	0.0019176	0.671073	0.271	0.064	1
N4bp2l1	0.0019289	2.09446	0.305	0.127	1
Ralbp1	0.00193684	1.5848	0.356	0.118	1
Herc4	0.00193801	1.3944	0.339	0.127	1
Ccnl1	0.00194286	0.391222	0.746	0.482	1
Rabl3	0.00198527	3.6934	0.136	0.018	1
Oas2	0.00198619	1.09238	0.542	0.273	1
Ly9	0.00199422	2.29793	0.288	0.145	1
Zfp445	0.00199596	2.82416	0.136	0.009	1
Rap1b	0.00201152	0.329383	0.881	0.745	1
Ptcd2	0.00201382	2.15979	0.356	0.164	1
Birc2	0.0020285	2.56782	0.271	0.127	1
Gm15446	0.00204179	0.895345	0.186	0.073	1
Cggbp1	0.00204317	1.92553	0.288	0.164	1
H2-T23	0.00204892	0.450387	0.915	0.8	1
Gm9762	0.0020586	0.881121	0.305	0.091	1
Nr2c2	0.00205947	2.53547	0.186	0.036	1
Lamtor5	0.00206357	0.615472	0.475	0.3	1
Pmp22	0.0020683	0.811742	0.644	0.527	1
Map3k5	0.00207698	1.02809	0.271	0.082	1
Tbrg4	0.00209	3.18119	0.254	0.064	1
Arfgef1	0.00210553	3.10785	0.254	0.082	1
Ctbs	0.00212039	2.54278	0.136	0.009	1
Stt3a	0.0021282	0.9569	0.39	0.236	1
Copg1	0.00212986	1.39062	0.305	0.136	1
Ube2b	0.00213095	0.758545	0.559	0.391	1
Smek1	0.00213516	0.262717	0.305	0.082	1
Gm13431	0.00214375	0.838916	0.22	0.073	1
Fam96b	0.00214515	1.52834	0.119	0.055	1
Chek2	0.00215564	2.43149	0.119	0.045	1
R3hdm4	0.00220673	1.53323	0.424	0.209	1
Tpk1	0.00220681	2.40879	0.102	0.018	1
Ppp1r18	0.00220809	0.442208	0.441	0.173	1
Zeb2	0.00221175	0.418139	0.729	0.464	1
Clptm1l	0.0022222	1.46978	0.322	0.164	1
Ddrgk1	0.00223536	0.271829	0.492	0.236	1
Dxo	0.00224829	4.08184	0.136	0.027	1
Golga7	0.00226399	0.905451	0.559	0.364	1
Csrp2bp	0.00226774	2.46492	0.186	0.018	1
Tsc22d3	0.00227808	0.521803	0.576	0.373	1
Myc	0.00228587	0.347344	0.39	0.145	1
Ptbp3	0.00230664	0.581924	0.508	0.227	1
Lias	0.00231252	3.82876	0.136	0.009	1
Wrap53	0.0023255	3.48337	0.102	0.018	1
2610005L07Rik	0.0023288	0.554033	0.475	0.2	1
Tbc1d10a	0.00233784	1.48519	0.254	0.082	1
Cog7	0.00239331	3.55781	0.237	0.064	1
Eef1d	0.00245201	1.14439	0.39	0.291	1
Mrpl4	0.00245776	1.81001	0.305	0.182	1
Crip2	0.00247963	0.64106	0.576	0.336	1
Tpp1	0.00249207	0.884779	0.593	0.445	1
Nagk	0.00249856	1.44066	0.271	0.227	1
B430305J03Rik	0.00250653	1.96851	0.119	0.036	1
Pmf1	0.00250696	2.08695	0.322	0.127	1
Polr2d	0.002517	3.47573	0.136	0.036	1
Cops8	0.00251718	2.72515	0.22	0.109	1
Stx7	0.00251882	0.712661	0.576	0.4	1
Trmt10b	0.00252977	3.3293	0.136	0.018	1
Lsm14a	0.00253466	1.48707	0.203	0.027	1
Zfp809	0.00254953	3.82031	0.102	0.045	1
Papd5	0.00257565	2.30994	0.102	0.027	1
0610009O20Rik	0.00264755	2.07603	0.237	0.045	1
Vill	0.00265291	4.50897	0.136	0.055	1
Gm15590	0.00265642	0.93149	0.153	0.073	1
Mcts1	0.00267175	0.988668	0.186	0.164	1
Pdia6	0.00267194	0.661846	0.678	0.5	1
2610507B11Rik	0.00268387	1.46785	0.424	0.173	1
Fam111a	0.00268642	0.998814	0.508	0.227	1
Eif4e2	0.00270291	1.90455	0.271	0.118	1
Rhno1	0.00271884	0.494277	0.271	0.191	1
Eef1b2	0.00272529	0.271246	0.475	0.3	1
Tmem141	0.00273723	1.54095	0.271	0.109	1
Prtn3	0.00274965	0.532995	0.119	0.318	1
Spcs3	0.0027609	1.53424	0.492	0.327	1
Rrp7a	0.00276807	1.31301	0.407	0.209	1
Mettl16	0.00278096	2.48184	0.153	0.027	1
Bclaf1	0.00278439	1.16379	0.542	0.264	1
Gbp9	0.00279412	0.478318	0.525	0.236	1
Itgb7	0.00280321	0.686407	0.203	0.036	1
Atp5b	0.00280681	0.407186	0.831	0.755	1
Ddx42	0.00280701	2.62063	0.237	0.055	1
Gm26916	0.00280726	1.31829	0.254	0.055	1
Ccl3	0.00282954	0.718614	0.356	0.145	1
Fbxo9	0.00282958	3.37791	0.102	0.045	1
Arhgap19	0.00283446	2.60011	0.237	0.118	1
Bax	0.0028357	0.453218	0.339	0.173	1
Fcgr1	0.0028389	0.840886	0.576	0.373	1
Vps11	0.002845	3.51218	0.136	0.045	1
Cd200r1	0.0028568	2.08928	0.22	0.036	1
Rps3a1	0.00286446	0.490774	0.695	0.582	1
Adrbk2	0.00286834	2.66193	0.203	0.064	1
Gripap1	0.00287606	3.41008	0.169	0.055	1
Vcpip1	0.00289393	1.88737	0.203	0.045	1
Cnpy2	0.00289459	0.584547	0.39	0.136	1
Ifngr2	0.00289791	0.319628	0.542	0.255	1
Prr14l	0.00290105	0.766862	0.136	0.064	1
Zdhhc13	0.00290362	3.33423	0.22	0.136	1
Tnfaip8	0.0029223	1.67031	0.424	0.291	1
Hsp90aa1	0.00294057	0.772638	0.763	0.527	1
Ckb	0.00296023	0.938392	0.559	0.327	1
Mafg	0.00297025	0.331318	0.271	0.064	1
Dnmt3a	0.0029885	0.353275	0.475	0.218	1
Pin1	0.00300279	0.99959	0.339	0.109	1
Cyb561d2	0.00300433	3.56291	0.102	0.018	1
Gm8113	0.00301949	2.68399	0.305	0.109	1
Spg21	0.00303226	0.778929	0.508	0.291	1
Ikbkg	0.00303928	1.32419	0.305	0.082	1
Hsp90b1	0.00305369	0.288148	0.932	0.864	1
Kcmf1	0.00307037	0.621476	0.22	0.036	1
Wdr75	0.0030757	3.56552	0.203	0.055	1
Ms4a6d	0.00307763	0.639941	0.525	0.518	1
Ccnc	0.0030785	3.47451	0.102	0.036	1
Txlng	0.00310144	2.2716	0.119	0.036	1
Sap25	0.00310753	1.29932	0.254	0.073	1
Ppp2r5c	0.00311651	0.529046	0.458	0.3	1
Dhrs4	0.00312402	0.778555	0.119	0.009	1
Ube2e3	0.00313939	1.21807	0.373	0.145	1
Hccs	0.00314185	2.92121	0.102	0.027	1
Gps1	0.00314481	1.60072	0.373	0.182	1
Mfsd11	0.00321435	0.849163	0.542	0.282	1
Ndufb5	0.00322416	1.1847	0.271	0.1	1
Kcnk13	0.00322772	1.74244	0.271	0.073	1
Guca1a	0.00323767	0.820981	0.237	0.064	1
4933423P22Rik	0.00325214	0.898649	0.254	0.055	1
Chrac1	0.00326519	0.563327	0.322	0.155	1
Psma5	0.00326671	0.597815	0.661	0.464	1
Wbp2	0.00331166	0.64375	0.458	0.255	1
Atf4	0.00331379	2.46816	0.339	0.155	1
Thoc2	0.00332533	0.51256	0.441	0.209	1
Rad23a	0.0033267	0.91384	0.39	0.136	1
Nars	0.00333294	0.81563	0.661	0.536	1
Sdf2l1	0.0033488	1.1287	0.441	0.264	1
Arhgap4	0.00335727	0.392129	0.525	0.245	1
Prep	0.00336335	2.94206	0.102	0.055	1
Gm10177	0.00338101	0.430029	0.593	0.318	1
Apobec1	0.00339583	0.806437	0.644	0.518	1
Acadvl	0.00340093	2.75261	0.203	0.136	1
Atp1b3	0.00340981	1.0283	0.814	0.773	1
Bet1l	0.00341975	1.15712	0.339	0.155	1
Akirin1	0.00342566	1.72519	0.373	0.145	1
Dnajb9	0.00343478	1.2196	0.475	0.264	1
Naa10	0.00344341	1.27301	0.237	0.045	1
Xpo1	0.00345451	1.78377	0.237	0.082	1
Med21	0.00348243	1.81132	0.237	0.155	1
Mina	0.0034835	1.84952	0.271	0.136	1
Trmt2b	0.00350877	1.14198	0.051	0.209	1
Ndufs4	0.00352581	2.3094	0.288	0.109	1
Brd1	0.00352639	0.48999	0.271	0.1	1
Trpc4ap	0.00354897	1.64498	0.39	0.209	1
Btbd9	0.00357024	0.993334	0.237	0.045	1
Snap23	0.0035708	1.22312	0.475	0.327	1
Nrbp1	0.00357345	1.38632	0.441	0.264	1
Rgl1	0.00357793	0.37935	0.678	0.436	1
Gpx4	0.00359146	0.388818	0.576	0.355	1
Ddx24	0.00360739	1.52778	0.39	0.227	1
Cd33	0.00361113	3.38838	0.102	0.018	1
Hcst	0.00362362	0.596849	0.322	0.109	1
Ptplad2	0.00363752	0.958894	0.373	0.155	1
Sgpl1	0.00366029	0.364657	0.492	0.218	1
Smim14	0.00368415	0.561787	0.458	0.382	1
Mfsd1	0.00370239	1.72906	0.39	0.191	1
Mrpl19	0.00372059	2.77317	0.119	0.027	1
Rfc2	0.00372098	1.06969	0.203	0.209	1
Rad9a	0.0037454	2.58494	0.271	0.082	1
Snrpd2	0.00374728	1.4629	0.271	0.073	1
Ddx10	0.00376534	3.05367	0.102	0.045	1
Zeb2os	0.00377318	2.13371	0.186	0.036	1
Ccr5	0.00378468	0.797688	0.441	0.255	1
Sdf2	0.00384759	1.1122	0.254	0.173	1
Stat3	0.00385045	0.881285	0.39	0.218	1
Apoc1	0.00387752	0.382445	0.797	0.6	1
Slc7a8	0.00389205	0.859899	0.339	0.2	1
Gm12166	0.0039173	1.00382	0.356	0.127	1
Pnpt1	0.00392259	1.73896	0.322	0.109	1
Fam162a	0.00393382	0.970424	0.22	0.064	1
Fcrl1	0.00393711	3.83617	0.102	0.036	1
Slc28a2	0.00394764	2.76316	0.22	0.118	1
Grb2	0.00395777	0.892291	0.559	0.291	1
As3mt	0.00396017	3.43877	0.169	0.045	1
Cuedc2	0.00396584	0.820896	0.186	0.236	1
Zfc3h1	0.0040125	1.82448	0.288	0.082	1
Mto1	0.00404847	3.20496	0.136	0.091	1
Sdhb	0.00405804	0.426715	0.644	0.536	1
Tspan4	0.00407382	0.792047	0.61	0.464	1
Gm10557	0.0040846	0.626919	0.237	0.064	1
Ndufs3	0.00408594	0.77408	0.39	0.273	1
Atp6v1e1	0.00408774	0.469841	0.593	0.336	1
2810474O19Rik	0.00410094	1.71371	0.475	0.236	1
Fam3c	0.00414825	0.923522	0.492	0.236	1
Rbm18	0.00416502	2.54946	0.068	0.109	1
Frmd4a	0.00417283	1.44519	0.186	0.1	1
Nktr	0.0042021	0.796501	0.407	0.155	1
Ergic3	0.00424511	0.923844	0.441	0.245	1
Smagp	0.00427841	1.35455	0.237	0.073	1
Emc3	0.00429502	1.09527	0.525	0.327	1
H2-Q5	0.00429971	3.69156	0.136	0.027	1
Tmem140	0.00431698	1.21802	0.356	0.173	1
Rnf44	0.00433576	1.72156	0.22	0.045	1
Stxbp3a	0.00436879	1.61197	0.305	0.173	1
Copa	0.00437515	1.40435	0.492	0.318	1
Gm28062	0.0043847	0.831297	0.373	0.145	1
Cast	0.00439101	2.71836	0.169	0.027	1
Tmem51	0.00439173	1.51691	0.424	0.309	1
Fadd	0.00439339	2.38703	0.186	0.036	1
Anapc1	0.00439594	2.36178	0.254	0.082	1
Eif4a3	0.00440167	0.77736	0.576	0.391	1
Capg	0.00440512	0.926802	0.593	0.518	1
Mkln1	0.00440634	0.716778	0.407	0.282	1
Il10ra	0.00441194	0.588173	0.492	0.255	1
Csnk1a1	0.00441341	1.02073	0.542	0.382	1
Adap2os	0.00441488	0.738903	0.424	0.191	1
Bsg	0.00443724	0.520771	0.695	0.436	1
Akap13	0.00445005	0.315472	0.373	0.236	1
Usp8	0.0044829	1.05969	0.322	0.164	1
Tmem176b	0.00453062	0.728987	0.814	0.718	1
Ankrd13d	0.00454554	3.66226	0.102	0	1
Kiz	0.00454554	3.14649	0.102	0	1
Parp3	0.00454554	3.04048	0.102	0	1
Pold4	0.00454554	2.97085	0.102	0	1
Bcl2a1c	0.00454554	2.76834	0.102	0	1
Mapre3	0.00454554	2.51139	0.102	0	1
Tmtc3	0.00455007	0.756079	0.136	0.027	1
Zfp330	0.0045501	2.42175	0.237	0.136	1
Rnf141	0.00458	1.88961	0.339	0.155	1
Rbx1	0.00458983	0.693284	0.542	0.282	1
Nras	0.0045955	0.5392	0.508	0.373	1
Wdfy2	0.00459714	0.656076	0.119	0.027	1
Msrb1	0.00460472	1.26989	0.322	0.1	1
Mb21d1	0.00460991	3.24213	0.186	0.036	1
Smek2	0.00461359	1.15212	0.305	0.191	1
Dnajc9	0.00464235	2.24015	0.288	0.164	1
Glo1	0.00465128	2.02041	0.322	0.136	1
Aurkaip1	0.00465371	0.676682	0.424	0.182	1
Ergic1	0.00467022	0.673222	0.322	0.136	1
Ywhag	0.0046941	0.508946	0.424	0.173	1
Srsf5	0.00470986	0.421858	0.712	0.455	1
Wfdc18	0.00471109	0.959945	0.203	0.036	1
Tor2a	0.00472921	3.83261	0.136	0.055	1
Stard3	0.00474051	2.40483	0.237	0.164	1
Adrb2	0.00474277	0.753604	0.322	0.264	1
Zfp706	0.00474557	0.493122	0.746	0.509	1
Itfg1	0.00474824	3.06999	0.186	0.082	1
Cd163	0.00475926	0.657008	0.797	0.627	1
Cdk6	0.00479075	1.08098	0.339	0.145	1
Rtfdc1	0.00479377	1.28694	0.373	0.191	1
Srp14	0.00480671	0.467803	0.475	0.327	1
Xdh	0.00483685	0.663683	0.407	0.264	1
Rogdi	0.00484514	1.10887	0.356	0.164	1
Slc38a7	0.00487538	2.98414	0.119	0.009	1
Ate1	0.00491278	2.40215	0.271	0.091	1
Thrap3	0.00497864	0.845857	0.475	0.218	1
Zfp68	0.00498679	2.90378	0.271	0.109	1
Atp5c1	0.00501746	0.676531	0.712	0.518	1
Il1a	0.00503082	1.23577	0.288	0.091	1
Malsu1	0.0050358	1.37903	0.169	0.018	1
Hck	0.00503673	0.503415	0.712	0.545	1
Nfkb2	0.00504442	3.27271	0.153	0.027	1
Htatsf1	0.00507899	2.01186	0.22	0.045	1
Nabp2	0.00508517	2.79171	0.136	0.045	1
Irf9	0.00509538	1.44749	0.288	0.218	1
1810013L24Rik	0.00514117	0.844531	0.305	0.091	1
Snw1	0.00514281	1.86563	0.39	0.245	1
Ivd	0.00514576	2.2516	0.169	0.036	1
Tiprl	0.00518183	1.8442	0.22	0.127	1
Casp6	0.00520983	1.82554	0.068	0.118	1
Atp6v0a1	0.00521513	2.58587	0.153	0.091	1
Ift46	0.00522455	0.870958	0.322	0.1	1
Mgat2	0.00524192	2.17505	0.254	0.136	1
Nadk	0.00525582	1.30617	0.424	0.191	1
Dtnbp1	0.0052848	2.81153	0.203	0.082	1
Abcd2	0.00530264	1.53251	0.169	0.027	1
Wdr76	0.00532295	0.682032	0.119	0.027	1
Clcn4-2	0.00532689	1.13866	0.39	0.155	1
Foxn3	0.00535138	0.337616	0.373	0.136	1
Gpbp1	0.00536545	0.721708	0.373	0.173	1
Smim7	0.00539029	0.595685	0.407	0.164	1
Edf1	0.00539235	0.263472	0.475	0.264	1
Arl8b	0.00542353	0.796773	0.508	0.264	1
Ppdpf	0.00543468	1.03768	0.305	0.109	1
Tcta	0.00543653	1.9249	0.203	0.127	1
Senp2	0.00544501	2.41522	0.237	0.073	1
Eif4h	0.0054555	1.00223	0.475	0.318	1
Fam58b	0.0054562	1.93003	0.119	0.073	1
Tomt	0.00547024	1.27203	0.271	0.1	1
Apoc2	0.00551261	0.854581	0.102	0.018	1
Psmd1	0.00552948	1.06435	0.475	0.3	1
Gnpat	0.00554634	2.96527	0.237	0.1	1
1110004F10Rik	0.00556133	0.955192	0.492	0.318	1
Itga6	0.00556167	1.07501	0.153	0.018	1
Vps4b	0.00557462	1.19099	0.373	0.291	1
Gbp5	0.00558746	0.862524	0.61	0.373	1
Tet2	0.00558911	1.33652	0.254	0.064	1
Cbx1	0.00561026	1.5098	0.254	0.073	1
Tpgs1	0.00563351	2.08014	0.237	0.064	1
Pias1	0.0056506	0.404165	0.559	0.291	1
Rrbp1	0.00569097	0.486329	0.678	0.436	1
Tpra1	0.00574631	1.88556	0.186	0.155	1
Smarcal1	0.00575765	2.38118	0.186	0.027	1
Cdk16	0.00579586	2.59187	0.119	0.009	1
Sdha	0.00581906	0.979744	0.475	0.355	1
Rabif	0.00584106	1.7834	0.186	0.027	1
Tceb1	0.00586162	0.855954	0.492	0.255	1
Cnot7	0.00588951	1.1535	0.271	0.091	1
G3bp1	0.0059012	1.2631	0.424	0.245	1
Wdr1	0.00591631	0.445421	0.814	0.627	1
Gm15928	0.0059458	1.14052	0.136	0.018	1
Ube2l6	0.00594811	1.06419	0.475	0.373	1
Eif4enif1	0.00595621	1.21649	0.203	0.036	1
Paf1	0.00596372	0.845235	0.203	0.036	1
Gmppa	0.00599413	0.620931	0.288	0.255	1
Stra13	0.00602038	0.577557	0.424	0.209	1
Zfp715	0.00602119	2.37247	0.136	0.027	1
Nid2	0.00602592	0.841381	0.136	0.018	1
Higd1a	0.00604528	1.32236	0.322	0.1	1
Dpysl2	0.00604624	0.265735	0.61	0.427	1
Pts	0.00606478	1.31803	0.322	0.173	1
Pih1d1	0.00606893	2.79257	0.186	0.155	1
Ccr1	0.00606983	3.81136	0.119	0.018	1
Tpm3-rs7	0.00610696	0.402819	0.39	0.155	1
Vkorc1	0.00612054	1.97309	0.237	0.055	1
Ddx60	0.00615343	0.978948	0.542	0.309	1
Psen1	0.00615364	2.61537	0.254	0.109	1
Mcfd2	0.006169	0.801343	0.661	0.491	1
Rnase6	0.0061844	1.43172	0.288	0.118	1
Ik	0.00620078	0.43734	0.525	0.291	1
B430306N03Rik	0.00620475	0.639776	0.458	0.264	1
Ptgis	0.00621929	3.07168	0.153	0.073	1
Fgl2	0.00622537	0.885831	0.39	0.173	1
Dhcr7	0.00628256	1.03	0.186	0.027	1
RP23-349K15.2	0.00632188	0.257027	0.424	0.236	1
Dyrk1a	0.0063302	1.42676	0.271	0.082	1
Lars	0.00634189	2.35218	0.186	0.118	1
1700066M21Rik	0.00637798	0.530924	0.102	0.009	1
Clns1a	0.00644126	0.918646	0.458	0.3	1
Ythdf2	0.00650241	0.598741	0.542	0.282	1
Pgam1	0.00651614	1.10993	0.322	0.309	1
Derl2	0.00652958	0.988505	0.525	0.327	1
Sike1	0.00653293	3.37204	0.136	0.036	1
Slc16a13	0.00654465	3.93951	0.102	0.055	1
Tlr13	0.0065848	1.3337	0.22	0.045	1
Tmub2	0.00658583	1.25186	0.254	0.073	1
Gm20634	0.0065878	1.8016	0.102	0.009	1
Xrn2	0.00661636	0.808407	0.424	0.182	1
Mdh1	0.00664899	0.415779	0.542	0.464	1
Plgrkt	0.00668686	1.02705	0.288	0.091	1
Ugt1a7c	0.00673399	2.76794	0.102	0.027	1
Mob2	0.00677967	2.37162	0.237	0.073	1
Mrpl15	0.00679657	2.20488	0.254	0.109	1
Phactr2	0.00680634	0.339914	0.492	0.282	1
Kdm6a	0.00681648	0.851351	0.203	0.036	1
Cnot8	0.00682546	1.05855	0.322	0.355	1
Itsn1	0.00684572	0.326473	0.576	0.3	1
Got1	0.00684666	1.02271	0.254	0.209	1
Hsd17b12	0.00690453	0.433275	0.492	0.245	1
Gns	0.00696489	0.629563	0.644	0.391	1
Aoah	0.00696936	2.67366	0.203	0.045	1
Slc5a11	0.00697552	3.4954	0.169	0.064	1
Stip1	0.00699136	1.02623	0.424	0.191	1
RP23-361M12.2	0.00700152	1.824	0.186	0.027	1
Fnip2	0.00702299	2.26532	0.169	0.064	1
Nop58	0.00702551	2.00235	0.169	0.145	1
Cant1	0.00702559	2.79786	0.153	0.055	1
Hspa1a	0.00702668	0.432717	0.525	0.264	1
Plekhb2	0.00707105	1.48674	0.407	0.209	1
Gm9803	0.00707225	0.250155	0.119	0.045	1
Itsn2	0.00707286	1.6217	0.288	0.091	1
Ing4	0.00709035	1.11535	0.39	0.282	1
Ssb	0.00718146	0.342245	0.508	0.309	1
Birc3	0.00728932	1.14477	0.356	0.255	1
Ccdc107	0.00729772	0.903522	0.203	0.082	1
Cln8	0.00730552	1.26192	0.305	0.127	1
Clec4a2	0.00730973	0.559842	0.407	0.209	1
Anxa1	0.00732008	2.69746	0.288	0.145	1
Shmt2	0.00734823	2.55375	0.102	0.064	1
Exosc9	0.00740213	3.43667	0.136	0.1	1
Gtpbp4	0.00750622	0.721781	0.322	0.109	1
Gsr	0.00753825	1.77911	0.458	0.227	1
Ldlrap1	0.00756696	2.16916	0.119	0.009	1
Rwdd1	0.00758626	1.32016	0.186	0.091	1
Ddx1	0.00766719	2.33939	0.254	0.118	1
Mlxip	0.0076748	0.467446	0.339	0.118	1
Rcan1	0.00767752	1.12284	0.356	0.227	1
Cenpt	0.00767859	3.27781	0.119	0.027	1
Impact	0.00770024	0.818828	0.492	0.236	1
Ufc1	0.00771001	0.957217	0.271	0.091	1
Tpd52l2	0.00772636	1.5372	0.407	0.182	1
Col4a3bp	0.00776228	2.4843	0.119	0.009	1
Rgs10	0.00776759	0.399181	0.339	0.164	1
Il10	0.00780036	1.67289	0.102	0.018	1
Taok1	0.00783321	0.424893	0.356	0.127	1
Gnb2	0.00784525	0.612456	0.508	0.282	1
Scamp5	0.00787858	2.67009	0.119	0.009	1
BC003331	0.0078824	1.86803	0.169	0.1	1
Clptm1	0.007912	0.485587	0.458	0.236	1
Tiparp	0.00792376	1.27061	0.22	0.145	1
Tnip1	0.00793478	2.04464	0.102	0.009	1
Gm7160	0.00799689	0.871456	0.102	0.036	1
Arpc3	0.00799799	0.886443	0.356	0.164	1
Hltf	0.00803301	2.72799	0.186	0.045	1
Stub1	0.00804542	0.727433	0.525	0.409	1
Rps5	0.00809883	0.374699	0.61	0.527	1
5730455P16Rik	0.0081257	0.764288	0.153	0.018	1
1110058L19Rik	0.00812759	1.16425	0.186	0.036	1
Scimp	0.00813625	0.26135	0.492	0.264	1
Hsp90ab1	0.00813983	0.432878	0.966	0.918	1
Vti1b	0.00815037	0.535719	0.39	0.191	1
Hsd17b4	0.00815574	0.855912	0.525	0.336	1
Alkbh6	0.00820748	2.11184	0.186	0.073	1
Ctc1	0.0082337	3.63805	0.119	0.045	1
Kars	0.0082609	0.941087	0.542	0.282	1
Ubp1	0.00826113	1.07974	0.322	0.136	1
Lsp1	0.00827987	0.265939	0.559	0.445	1
Rab5a	0.008299	1.09718	0.39	0.227	1
Mapk1ip1l	0.00834003	0.363636	0.373	0.182	1
Nt5c2	0.0084254	0.770819	0.102	0.009	1
Ap3m1	0.00843114	1.47062	0.305	0.164	1
Slc35e3	0.00843701	1.58682	0.119	0.027	1
Spag9	0.00844491	2.52112	0.22	0.1	1
Cript	0.00844636	1.35751	0.271	0.191	1
Hnrnph2	0.0084891	0.458573	0.492	0.3	1
Cotl1	0.00849829	0.675213	0.441	0.273	1
Itgb1	0.00852262	0.492937	0.763	0.545	1
Zfr	0.00859596	0.771447	0.339	0.182	1
Ehmt1	0.00859813	2.35225	0.169	0.136	1
Fiz1	0.00860154	3.41388	0.136	0.082	1
Stk24	0.00860963	1.54134	0.237	0.073	1
Ugdh	0.0086365	2.39864	0.169	0.036	1
Pygb	0.00865816	0.98789	0.271	0.164	1
2810025M15Rik	0.00866083	1.89775	0.169	0.082	1
Fen1	0.00867535	2.54107	0.136	0.073	1
Pdcd6	0.00870833	0.657101	0.39	0.355	1
Pydc4	0.00873605	0.946852	0.39	0.191	1
Fech	0.00876676	1.56733	0.254	0.109	1
Ly96	0.00877201	1.30368	0.254	0.091	1
Cald1	0.00879818	0.386255	0.102	0.036	1
Nek7	0.00882703	1.85407	0.271	0.136	1
Slc6a6	0.00884683	0.844799	0.458	0.255	1
Park7	0.00886614	0.699468	0.475	0.436	1
Dolpp1	0.00887049	3.91347	0.102	0.027	1
Phf21a	0.00891916	3.14806	0.119	0.009	1
Heatr1	0.00891977	2.2816	0.102	0.009	1
Ostc	0.00892315	1.14479	0.373	0.264	1
Dtx3	0.00897863	2.38843	0.119	0.009	1
Rab9	0.00898343	2.43985	0.119	0.091	1
Rnf215	0.00905872	2.04372	0.102	0.018	1
Cct8	0.00906388	0.560083	0.729	0.591	1
Isg15	0.00917136	0.719135	0.102	0.027	1
Hdac9	0.00921418	1.04396	0.322	0.118	1
Dnajc7	0.00927911	0.518929	0.559	0.355	1
Bphl	0.00929863	2.13513	0.169	0.073	1
Gna15	0.00931765	1.25234	0.136	0.164	1
Abca9	0.00933116	0.731511	0.339	0.155	1
Zfp945	0.00938325	2.28673	0.102	0.009	1
Dhrs1	0.00940135	0.939831	0.492	0.309	1
Sae1	0.00942348	2.53177	0.22	0.182	1
Nup93	0.00942492	2.00878	0.254	0.091	1
Ecm1	0.00942545	1.67047	0.542	0.455	1
RP23-131N18.1	0.00943486	1.04718	0.153	0.091	1
Gm14548	0.00944119	0.30017	0.153	0.036	1
Tmem9b	0.00946407	1.3464	0.356	0.255	1
Plekhj1	0.00949469	0.941986	0.153	0.036	1
Gskip	0.00951168	2.98668	0.102	0.009	1
Hn1	0.00954204	0.325779	0.695	0.5	1
Ubl4	0.0095789	1.52927	0.153	0.055	1
Ilf2	0.00957974	3.01932	0.169	0.064	1
Cxcl16	0.00958474	0.423136	0.847	0.691	1
Fam76b	0.00962287	1.95232	0.119	0.036	1
Haus2	0.0097493	0.843892	0.169	0.036	1
Nsfl1c	0.00984461	1.08251	0.356	0.218	1
Atp5g2	0.00985057	0.864479	0.288	0.155	1
Gm26669	0.00986248	0.829164	0.203	0.045	1
Ramp2	0.00986452	0.574685	0.102	0.009	1
Klf11	0.00991422	2.28592	0.136	0.064	1
Samsn1	0.00994711	0.789516	0.305	0.182	1

## Sheet: Markers Cl. 2
Gene	P.Value	Avg_logFC	percent.1	percent.2	Adj.P.Value
Fbxl12os	0	6.04062	0.467	0.036	0
Gpr98	0	5.78854	0.433	0.014	0
Xkrx	0	5.71668	0.133	0.014	0
Gcnt2	0	4.68457	0.133	0.022	0
Rdh16	0	3.95096	0.233	0.014	0
Gm6211	0	3.66973	0.533	0.058	0
Cdc45	0	3.60005	0.2	0.072	0
Myh8	0	3.52667	0.233	0.014	0
Gm29666	0	3.44727	0.667	0.014	0
Cyp51	0	3.42185	0.133	0.014	0
Pld5	0	3.30557	0.533	0.058	0
RP23-44D10.1	0	2.85221	0.733	0.022	0
RP23-241G23.1	0	2.75191	0.4	0.072	0
Cenpe	0	2.44815	0.133	0.014	0
Hmmr	0	2.32602	0.367	0.065	0
RP23-117E23.1	0	2.11951	0.2	0.014	0
Ercc6l	0	1.78852	0.133	0.014	0
Gm16702	0	1.72372	0.167	0.029	0
Cenpf	0	1.65262	0.2	0.022	0
Gpr26	0	1.46827	0.4	0.029	0
Gm14340	0	0.874976	0.133	0.014	0
Rslcan18	0	0.776051	0.233	0.043	0
Lrp8	0	0.727651	0.133	0.014	0
RP24-328M23.2	0	0.547741	0.167	0.022	0
Brip1	0	0.462252	0.167	0.029	0
Gm26870	1.22354e-51	5.58788	1	0.971	1.28215e-47
Gm10719	6.82631e-51	5.3496	1	0.885	7.15329e-47
Gm11168	1.83606e-49	5.11692	1	0.77	1.92401e-45
Gm10800	9.04603e-49	5.17796	1	0.784	9.47934e-45
Gm10718	2.67884e-46	5.17093	1	0.712	2.80716e-42
Gm21738	5.76742e-43	5.01106	1	0.597	6.04368e-39
Gm10717	1.47285e-41	5.56572	1	0.511	1.54339e-37
Grk4	7.44035e-40	4.97015	1	0.554	7.79675e-36
Gm16300	6.89644e-39	5.2921	1	0.619	7.22678e-35
Gm4117	1.34161e-38	4.7544	1	0.381	1.40588e-34
Gm11960	1.12119e-37	5.26049	1	0.54	1.1749e-33
Gm10801	1.16327e-37	5.11624	1	0.424	1.21899e-33
Gm14565	2.4286e-37	5.35939	1	0.36	2.54493e-33
RP24-550H17.1	5.12937e-37	4.7811	1	0.705	5.37507e-33
Gm10721	6.60549e-37	5.46674	1	0.338	6.9219e-33
Dpp10	9.00508e-37	4.88686	0.933	0.252	9.43642e-33
1700082M22Rik	1.00654e-36	5.06775	1	0.245	1.05475e-32
Gm17535	1.33469e-36	5.12786	1	0.288	1.39862e-32
Gm10720	4.02164e-36	5.35045	1	0.345	4.21428e-32
Vmn1r58	2.01676e-35	5.08131	1	0.525	2.11337e-31
Gm20469	4.97316e-35	5.3071	1	0.647	5.21137e-31
Gm10715	5.97213e-35	5.44198	1	0.209	6.2582e-31
4930511M06Rik	8.26154e-35	5.05761	1	0.381	8.65727e-31
Ces2b	9.06833e-35	4.5331	1	0.496	9.5027e-31
4933411E06Rik	2.22348e-34	5.76569	0.967	0.489	2.32999e-30
Zdhhc21	2.35766e-34	4.94112	1	0.59	2.47059e-30
Cpa6	2.59578e-34	4.73309	1	0.468	2.72011e-30
RP24-355N14.3	3.0209e-34	5.35679	1	0.82	3.1656e-30
Gm26905	4.33972e-34	5.50828	1	0.878	4.54759e-30
Zfp300	5.24871e-34	4.49345	0.967	0.288	5.50012e-30
Gm21750	8.41561e-34	5.63056	1	0.619	8.81872e-30
RP23-303M15.3	1.24029e-33	6.33819	1	0.151	1.2997e-29
RP24-161I8.1	1.39912e-33	4.74274	0.933	0.245	1.46614e-29
RP23-288O15.2	1.47274e-33	5.6111	0.967	0.338	1.54329e-29
RP24-481E4.1	1.47335e-33	4.90789	0.967	0.18	1.54392e-29
RP23-390I1.6	1.55207e-33	4.93273	1	0.705	1.62642e-29
A830010M20Rik	2.26576e-33	5.5229	1	0.676	2.37429e-29
RP24-384A12.3	2.88922e-33	4.71173	1	0.41	3.02761e-29
RP24-191N24.2	3.52923e-33	5.18349	1	0.417	3.69828e-29
RP24-317P24.2	7.33777e-33	5.03983	1	0.914	7.68925e-29
Gm13589	7.77035e-33	5.43925	1	0.259	8.14255e-29
Cyp4x1	1.0224e-32	4.6043	1	0.367	1.07137e-28
RP24-388H6.6	1.07466e-32	5.26873	0.933	0.129	1.12614e-28
Mdga2	1.31863e-32	4.37269	0.867	0.403	1.3818e-28
RP23-184I13.3	2.30931e-32	4.573	0.9	0.259	2.41992e-28
Macrod2os1	5.82698e-32	5.10094	0.967	0.288	6.10609e-28
Gm10722	1.01513e-31	5.4844	1	0.165	1.06375e-27
Gm14735	1.15964e-31	5.03148	1	0.496	1.21519e-27
RP23-431L24.1	1.7249e-31	5.24349	1	0.583	1.80752e-27
RP23-431L24.2	2.10394e-31	5.12188	1	0.82	2.20472e-27
Gm6480	2.20352e-31	5.23568	1	0.489	2.30907e-27
RP24-110K11.1	2.79592e-31	5.37658	1	0.194	2.92985e-27
Gm17555	3.62309e-31	5.10794	1	0.504	3.79663e-27
Gm17615	4.62835e-31	5.27803	1	0.511	4.85004e-27
Gm13722	4.82323e-31	5.00139	0.967	0.59	5.05426e-27
RP24-81A5.2	9.6709e-31	5.13366	1	0.799	1.01341e-26
Gm17131	1.44726e-30	4.6965	1	0.842	1.51659e-26
Gm28362	1.49697e-30	4.76973	1	0.237	1.56867e-26
Gm26691	1.56902e-30	5.54425	0.967	0.396	1.64417e-26
Gm21897	1.65128e-30	4.86986	1	0.705	1.73038e-26
Caps2	1.67155e-30	4.80408	1	0.547	1.75162e-26
RP23-428H16.1	2.31677e-30	4.97272	1	0.367	2.42775e-26
Ptpla	2.31941e-30	5.04759	0.967	0.353	2.43051e-26
1700110I01Rik	2.59635e-30	5.60739	1	0.439	2.72072e-26
Hsd3b2	2.68461e-30	4.9142	1	0.655	2.8132e-26
Gm21833	3.75492e-30	5.10666	1	0.496	3.93478e-26
Gm4450	3.7679e-30	5.38858	1	0.647	3.94838e-26
Slc7a11	4.66438e-30	5.38515	0.8	0.122	4.8878e-26
RP23-103D17.3	1.82975e-29	4.60919	1	0.633	1.91739e-25
Gm16041	3.87598e-29	4.26264	0.967	0.417	4.06164e-25
Gm10660	5.10306e-29	5.27914	0.967	0.223	5.3475e-25
RP23-116P18.2	6.27896e-29	4.61897	1	0.532	6.57972e-25
Gm28268	1.06808e-28	4.96702	1	0.676	1.11924e-24
RP24-153N24.3	1.39034e-28	5.06936	1	0.353	1.45694e-24
9430016H08Rik	1.41369e-28	4.10428	1	0.496	1.4814e-24
Gm17132	1.72781e-28	5.36696	1	0.863	1.81057e-24
AI838599	1.87207e-28	5.33525	0.967	0.237	1.96174e-24
RP23-245C4.1	7.4235e-28	3.95099	0.9	0.108	7.77908e-24
Gm12018	7.65659e-28	4.75999	0.9	0.165	8.02334e-24
Gm29055	1.16872e-27	5.04372	1	0.784	1.2247e-23
A230077H06Rik	1.18395e-27	4.68435	0.933	0.122	1.24066e-23
Zfp488	1.99927e-27	4.6849	1	0.612	2.09504e-23
Pi15	2.4761e-27	4.2106	0.767	0.086	2.59471e-23
A330044P14Rik	5.983e-27	5.38279	0.933	0.302	6.26959e-23
RP23-300L15.1	6.499e-27	4.71381	0.9	0.396	6.8103e-23
Kcnq1ot1	2.13332e-26	3.71181	1	0.453	2.2355e-22
2010109I03Rik	2.32251e-26	3.47176	1	0.353	2.43376e-22
RP24-227F14.5	2.3674e-26	4.87512	0.967	0.338	2.4808e-22
4933427J07Rik	2.52572e-26	5.67254	0.967	0.561	2.64671e-22
RP24-295G1.1	3.90854e-26	4.9249	0.967	0.209	4.09576e-22
Gm21962	5.13255e-26	4.71408	1	0.482	5.3784e-22
Gm15614	5.2751e-26	5.19218	0.933	0.094	5.52778e-22
5330426P16Rik	6.53006e-26	4.07626	1	0.345	6.84285e-22
Gm28370	8.79687e-26	5.349	0.9	0.129	9.21824e-22
Gm13977	1.35919e-25	5.004	0.867	0.129	1.42429e-21
Ift80	1.6426e-25	4.67971	0.967	0.396	1.72128e-21
Gm13936	2.16916e-25	5.57506	0.967	0.209	2.27307e-21
Gjc3	5.00526e-25	4.10457	0.867	0.345	5.24501e-21
Gm7976	5.47498e-25	4.22095	0.967	0.295	5.73724e-21
Tma16	1.9397e-24	3.69972	1	0.453	2.03262e-20
4933436I20Rik	2.56692e-24	5.83792	0.9	0.129	2.68987e-20
RP23-296I6.4	3.18407e-24	4.89502	0.9	0.417	3.33659e-20
Zfp65	6.89479e-24	3.89944	0.933	0.374	7.22505e-20
C920009B18Rik	9.03856e-24	4.79829	0.967	0.194	9.47151e-20
Skint8	9.55263e-24	4.15926	0.867	0.173	1.00102e-19
Gm10125	1.08408e-23	3.35461	1	0.511	1.13601e-19
Cyb5r4	1.40824e-23	3.51602	1	0.719	1.4757e-19
Parva	3.89264e-23	5.07257	0.9	0.072	4.0791e-19
Fgd4	4.55964e-23	3.98455	1	0.712	4.77805e-19
Ccdc34	4.91158e-23	5.58883	0.933	0.151	5.14685e-19
4930512M02Rik	7.28041e-23	4.82496	0.967	0.281	7.62914e-19
Traf5	8.65533e-23	2.65422	1	0.273	9.06992e-19
Rdh1	1.032e-22	4.21567	0.8	0.058	1.08144e-18
Gm26547	1.8435e-22	5.08284	0.967	0.59	1.9318e-18
Mrgprc2-ps	2.14937e-22	4.90389	0.933	0.165	2.25232e-18
RP23-202C2.3	2.71116e-22	4.74786	1	0.705	2.84102e-18
4930555F03Rik	5.98146e-22	3.34857	0.8	0.072	6.26798e-18
Olfr613	8.40283e-22	4.67172	0.9	0.223	8.80533e-18
RP24-217M2.1	9.14365e-22	4.30884	0.967	0.46	9.58163e-18
Gm17644	1.14357e-21	4.41838	0.933	0.396	1.19835e-17
Ssbp2	1.32486e-21	4.70988	0.933	0.388	1.38832e-17
RP23-264D16.7	1.60231e-21	4.55734	0.867	0.388	1.67906e-17
Gm2824	2.94646e-21	4.5122	0.8	0.115	3.08759e-17
RP24-66C10.4	4.03608e-21	4.83879	0.867	0.237	4.2294e-17
Papolg	5.76895e-21	3.79284	0.933	0.374	6.04529e-17
RP24-490B17.4	7.10294e-21	4.18939	0.833	0.388	7.44317e-17
RP23-26I10.2	8.14854e-21	3.79799	0.967	0.345	8.53886e-17
Sell	8.89784e-21	2.90957	0.367	0.353	9.32404e-17
Gm20826	1.15648e-20	4.55485	0.8	0.367	1.21188e-16
Mmp12	1.32104e-20	1.27359	1	0.532	1.38431e-16
Tmprss11b	1.50605e-20	2.87062	0.8	0.079	1.57819e-16
Cul4a	1.83317e-20	3.52652	1	0.647	1.92097e-16
Sik2	2.78536e-20	3.10931	1	0.216	2.91878e-16
Tnfrsf10b	2.96926e-20	4.243	0.7	0.101	3.11149e-16
Kdm5d	3.26966e-20	4.33683	0.767	0.079	3.42628e-16
Gm13340	3.68264e-20	4.32158	0.6	0.741	3.85904e-16
A830008E24Rik	4.77373e-20	4.19929	0.733	0.05	5.00239e-16
Gm28237	4.9076e-20	6.09956	0.8	0.086	5.14267e-16
Gm26686	1.3023e-19	4.88675	0.9	0.338	1.36468e-15
Zfp101	1.44238e-19	3.08782	0.5	0.129	1.51147e-15
Cd34	1.56678e-19	3.43272	0.9	0.475	1.64182e-15
RP23-322P13.2	2.07826e-19	4.50815	0.833	0.129	2.17781e-15
Mbnl3	2.27967e-19	3.72605	0.767	0.245	2.38887e-15
RP23-255H8.1	2.48729e-19	4.31195	0.933	0.216	2.60643e-15
1700128F08Rik	5.36079e-19	5.22751	0.833	0.18	5.61757e-15
RP23-209N14.3	7.46169e-19	5.4345	0.6	0.108	7.81911e-15
Acss3	1.71033e-18	5.42621	0.633	0.036	1.79226e-14
RP24-317P24.1	1.74869e-18	4.38484	0.833	0.23	1.83245e-14
RP23-256D19.3	1.80289e-18	4.24346	0.633	0.086	1.88925e-14
Acer2	2.83455e-18	2.78739	0.933	0.187	2.97032e-14
Prdm11	3.26591e-18	4.6547	0.767	0.144	3.42235e-14
9930111J21Rik2	6.19381e-18	2.83614	1	0.655	6.49049e-14
Pign	7.14695e-18	3.47671	0.967	0.367	7.48929e-14
Gm16685	9.44732e-18	4.90441	0.733	0.129	9.89985e-14
Gm3839	1.14567e-17	2.74115	0.167	0.209	1.20055e-13
mt-Co2	1.71676e-17	0.31501	0.767	0.784	1.79899e-13
Gm26774	1.90753e-17	3.46251	0.767	0.122	1.9989e-13
RP23-464I9.2	2.04643e-17	5.42555	0.833	0.201	2.14445e-13
Gm28262	2.23763e-17	5.01131	0.633	0.058	2.34481e-13
RP23-336G7.4	3.0752e-17	5.47755	0.8	0.129	3.2225e-13
Prl8a1	3.32545e-17	4.3466	0.633	0.158	3.48474e-13
Uba1y	3.3822e-17	2.96653	0.7	0.072	3.54421e-13
Mrpl48	9.11362e-17	3.49453	0.933	0.525	9.55017e-13
Col22a1	1.15199e-16	2.59202	0.667	0.007	1.20717e-12
Slfn9	1.24634e-16	3.0404	0.9	0.129	1.30604e-12
RP24-541P18.1	1.35765e-16	4.50427	0.833	0.41	1.42268e-12
Gm17613	1.39462e-16	5.55216	0.767	0.122	1.46142e-12
Rabgap1l	1.68826e-16	3.60311	0.667	0.108	1.76913e-12
RP23-28G12.2	2.23243e-16	4.24315	0.633	0.036	2.33936e-12
RP24-150D10.2	3.40754e-16	4.21794	0.667	0.043	3.57076e-12
Gin1	4.14884e-16	3.34546	0.8	0.094	4.34757e-12
RP24-116M4.4	9.22117e-16	3.96889	0.667	0.029	9.66286e-12
Gm11924	9.74461e-16	5.39093	0.667	0.101	1.02114e-11
Mcmdc2	1.0182e-15	4.55477	0.733	0.137	1.06698e-11
Abhd2	1.2538e-15	3.44865	0.333	0.209	1.31386e-11
Recql	1.92725e-15	4.42754	0.867	0.266	2.01957e-11
Gm16249	2.2623e-15	6.54415	0.567	0.05	2.37066e-11
Gm26543	3.19613e-15	5.02703	0.767	0.158	3.34922e-11
F830016B08Rik	3.35903e-15	2.54345	1	0.295	3.51992e-11
RP23-274G21.3	3.59692e-15	4.57595	0.8	0.41	3.76921e-11
1700052N19Rik	4.85438e-15	2.30909	0.9	0.367	5.0869e-11
Dnah7b	6.72747e-15	2.56915	0.533	0.05	7.04972e-11
Msh4	8.02725e-15	3.71659	0.567	0.137	8.41176e-11
Wdr31	1.78721e-14	4.9186	0.767	0.324	1.87282e-10
RP23-389C9.3	2.1531e-14	3.42717	0.633	0.058	2.25623e-10
Ccnb1	2.43136e-14	5.17422	0.167	0.187	2.54782e-10
3110007F17Rik	2.49589e-14	3.53695	0.733	0.058	2.61545e-10
Cd209c	2.63898e-14	6.37408	0.533	0.072	2.76538e-10
Gm12480	3.95521e-14	5.3264	0.667	0.129	4.14467e-10
Trim24	5.2845e-14	3.10491	0.8	0.295	5.53762e-10
Hexdc	6.81124e-14	4.34929	0.8	0.374	7.1375e-10
Emb	9.52838e-14	2.68922	0.367	0.288	9.98479e-10
Kcnq5	1.23998e-13	4.95207	0.567	0.007	1.29938e-09
Intu	1.27113e-13	3.3179	0.667	0.173	1.33202e-09
Dtnb	1.73673e-13	2.00823	0.933	0.345	1.81992e-09
Gm15249	2.63051e-13	5.69577	0.533	0.022	2.75651e-09
Gm11033	3.12954e-13	6.41518	0.633	0.086	3.27944e-09
Cxcr2	3.58979e-13	3.7544	0.633	0.065	3.76174e-09
Gm2245	4.9653e-13	3.05644	0.733	0.065	5.20314e-09
Cep112os2	5.05413e-13	4.74177	0.8	0.252	5.29622e-09
Gm14149	5.79161e-13	4.33808	0.5	0.065	6.06903e-09
Gm27048	6.59297e-13	0.634277	0.167	0.194	6.90878e-09
Glrx2	6.71369e-13	2.5653	1	0.417	7.03527e-09
Notch2	6.82985e-13	2.58336	0.133	0.576	7.157e-09
Gm15253	7.90842e-13	4.20369	0.7	0.115	8.28723e-09
Tyms	1.00968e-12	1.84536	0.933	0.439	1.05804e-08
Dntt	1.7229e-12	2.90906	0.2	0.288	1.80543e-08
RP23-109J14.3	1.79066e-12	3.84136	0.867	0.547	1.87644e-08
D7Ertd715e	1.90836e-12	5.59744	0.6	0.115	1.99977e-08
Gm15812	2.00138e-12	4.2466	0.467	0.065	2.09724e-08
Zbtb8os	2.04783e-12	2.27203	0.933	0.604	2.14592e-08
RP24-114A9.1	2.26912e-12	4.0512	0.733	0.281	2.37781e-08
Rps29	2.37962e-12	1.12818	0.367	0.727	2.4936e-08
Gm10222	2.69245e-12	1.25404	0.7	0.899	2.82142e-08
RP23-426D21.2	2.79723e-12	3.3929	0.633	0.05	2.93122e-08
RP23-340N22.4	3.09017e-12	2.49503	0.667	0.094	3.23819e-08
Gm28818	3.30243e-12	3.22136	0.433	0.072	3.46062e-08
RP24-290F15.1	4.33057e-12	5.2819	0.633	0.122	4.53801e-08
Colec12	6.13858e-12	2.92784	0.833	0.309	6.43262e-08
5430416N02Rik	6.1936e-12	4.59894	0.567	0.094	6.49027e-08
Acad9	6.89168e-12	2.32856	0.767	0.18	7.22179e-08
Agbl3	8.63264e-12	4.89127	0.4	0.058	9.04614e-08
Megf9	1.02278e-11	2.07982	0.5	0.022	1.07177e-07
Gm16211	1.17286e-11	4.22143	0.667	0.252	1.22904e-07
Hist4h4	1.21196e-11	5.03141	0.467	0.079	1.27002e-07
Gm29514	1.26484e-11	3.80667	0.333	0.043	1.32543e-07
RP23-106N22.5	1.26516e-11	3.76175	0.3	0.05	1.32577e-07
Maoa	1.33894e-11	2.47544	0.5	0.029	1.40307e-07
Gm20678	1.72779e-11	3.22351	0.367	0.058	1.81055e-07
Gm15462	1.73279e-11	2.66748	0.567	0.129	1.8158e-07
Gucd1	1.9594e-11	1.98771	0.867	0.295	2.05325e-07
mt-Co3	2.50997e-11	0.557566	0.6	0.23	2.6302e-07
2410004P03Rik	2.51227e-11	3.88937	0.467	0.05	2.63261e-07
Neil3	2.80057e-11	3.46669	0.267	0.101	2.93472e-07
Chaf1b	3.0612e-11	3.42611	0.2	0.079	3.20784e-07
Gm14683	3.28134e-11	5.54534	0.467	0.115	3.43852e-07
Sema4b	3.89722e-11	2.74912	0.1	0.388	4.0839e-07
4933421O10Rik	4.13271e-11	3.02854	0.367	0.065	4.33066e-07
Hist1h2ao	4.89688e-11	3.3398	0.233	0.223	5.13144e-07
Gm2822	5.01717e-11	3.37434	0.367	0.072	5.25749e-07
Elmod2	5.13178e-11	2.63839	0.733	0.252	5.3776e-07
Gm26901	5.93708e-11	5.89192	0.433	0	6.22147e-07
Gm12879	6.2424e-11	4.0388	0.567	0.079	6.54141e-07
9930111J21Rik1	9.68576e-11	0.664735	0.867	0.209	1.01497e-06
WI1-1981I9.3	1.01286e-10	1.91754	0.467	0.022	1.06138e-06
Ctsg	1.03656e-10	2.92108	0.433	0.23	1.08621e-06
Psmc2	1.26657e-10	1.54675	1	0.561	1.32724e-06
4930431F12Rik	1.32923e-10	4.25575	0.567	0.058	1.39291e-06
A230004M16Rik	1.45431e-10	4.1816	0.667	0.137	1.52397e-06
Pot1b	1.66833e-10	3.31202	0.767	0.345	1.74824e-06
Gm10025	1.93457e-10	6.25704	0.467	0.014	2.02724e-06
Asb18	2.15801e-10	4.09109	0.533	0.036	2.26138e-06
Gm26782	2.42955e-10	2.03497	0.6	0.05	2.54593e-06
Ms4a3	2.5268e-10	4.17046	0.267	0.129	2.64783e-06
Gm9864	2.62918e-10	5.05415	0.533	0.137	2.75512e-06
RP23-267J18.1	2.66968e-10	3.94986	0.833	0.41	2.79756e-06
Hspb11	2.70411e-10	2.91312	0.767	0.18	2.83363e-06
Raph1	2.85581e-10	1.83187	0.9	0.266	2.99261e-06
Napsa	2.88245e-10	2.82884	0.167	0.18	3.02052e-06
Upb1	3.33026e-10	2.71087	0.667	0.108	3.48978e-06
Pbk	3.96263e-10	4.39938	0.2	0.18	4.15244e-06
Cntn1	4.83914e-10	3.58527	0.5	0.036	5.07094e-06
Pkib	4.84621e-10	1.31405	0.967	0.619	5.07834e-06
Gm16241	5.87484e-10	2.20456	0.233	0.41	6.15624e-06
Gm5537	6.29775e-10	2.10904	0.233	0.101	6.59941e-06
RP23-442A6.1	6.59946e-10	5.04139	0.533	0.137	6.91558e-06
A730017L22Rik	6.63144e-10	3.0624	0.567	0.072	6.94908e-06
Eif2ak2	7.70983e-10	0.434664	0.867	0.245	8.07913e-06
Ltbp1	7.72966e-10	2.93846	0.767	0.237	8.09992e-06
Phgdh	8.4626e-10	4.50086	0.333	0.18	8.86796e-06
Gm28874	9.2124e-10	3.93553	0.533	0.129	9.65367e-06
Dnajc1	1.02088e-09	2.69265	0.767	0.245	1.06978e-05
Me3	1.05177e-09	4.39638	0.433	0.043	1.10215e-05
Ccpg1os	1.08551e-09	3.13714	0.6	0.079	1.1375e-05
Rps27rt	1.17349e-09	0.313814	0.467	0.835	1.22971e-05
Ctla2a	1.30791e-09	2.49739	0.833	0.288	1.37056e-05
Ube2c	1.3236e-09	2.62897	0.233	0.18	1.387e-05
Ccdc141	1.45137e-09	3.08968	0.3	0.058	1.52089e-05
Gm20449	1.71177e-09	2.31863	0.433	0.122	1.79376e-05
2810429I04Rik	1.96982e-09	4.1984	0.4	0.065	2.06417e-05
RP23-75G11.4	2.07521e-09	3.95447	0.7	0.331	2.17462e-05
Spr-ps1	2.11672e-09	3.81391	0.4	0.05	2.21811e-05
Swt1	2.21708e-09	2.42041	0.9	0.288	2.32327e-05
Nusap1	2.45724e-09	1.89328	0.133	0.072	2.57494e-05
RP23-354D10.5	2.46526e-09	5.11586	0.433	0.058	2.58335e-05
Gm16244	2.55816e-09	3.26063	0.433	0.072	2.68069e-05
RP23-16D16.13	2.78923e-09	2.86466	0.467	0.029	2.92284e-05
Elane	2.88247e-09	3.26367	0.3	0.281	3.02054e-05
Gm28512	2.96192e-09	4.11059	0.367	0.086	3.10379e-05
Pmm1	3.00506e-09	5.31576	0.033	0.101	3.149e-05
Gm10040	3.24527e-09	5.0623	0.533	0.108	3.40072e-05
4933427I04Rik	4.30385e-09	3.96626	0.5	0.122	4.51e-05
Tmem245	5.40466e-09	1.39477	0.567	0.058	5.66354e-05
Nox4	5.67905e-09	4.20555	0.4	0.108	5.95108e-05
Ccdc77	6.18945e-09	1.44835	0.6	0.094	6.48593e-05
Psg16	6.26058e-09	3.83345	0.667	0.273	6.56046e-05
RP23-176J12.8	7.05869e-09	4.96418	0.4	0.036	7.3968e-05
Slc36a1os	7.0817e-09	3.3714	0.267	0.029	7.42091e-05
RP24-88F2.2	7.36766e-09	5.17156	0.367	0.014	7.72057e-05
Gm14443	7.37031e-09	3.95264	0.267	0.058	7.72335e-05
Pigx	7.58749e-09	1.32251	0.767	0.23	7.95093e-05
Gm15983	7.77683e-09	2.83066	0.367	0.014	8.14934e-05
RP24-149G20.1	8.03202e-09	3.73831	0.6	0.281	8.41676e-05
Gm10259	9.02759e-09	2.46265	0.167	0.115	9.46002e-05
Dcdc2c	9.52118e-09	4.9692	0.433	0.122	9.97725e-05
Gm4262	9.98869e-09	4.33979	0.3	0.072	0.000104671
Ppp1r12b	1.01422e-08	2.76006	0.367	0.065	0.00010628
Stmn1	1.04635e-08	1.75611	0.633	0.669	0.000109647
Rpl41	1.72688e-08	0.949852	0.467	0.82	0.000180959
Trmt2b	1.98913e-08	0.71149	0.567	0.065	0.000208441
Rad1	2.31847e-08	4.25725	0.367	0.05	0.000242952
Yam1	2.7003e-08	0.621665	1	1	0.000282964
Gm5316	3.00167e-08	3.33922	0.367	0.007	0.000314545
D030068K23Rik	3.25883e-08	3.57546	0.467	0.058	0.000341493
Aplf	4.05034e-08	3.74326	0.3	0.086	0.000424435
Klhl20	4.08206e-08	2.011	0.6	0.086	0.000427759
Slc12a8	4.47808e-08	4.06906	0.433	0.101	0.000469258
Gm15675	4.51371e-08	2.91798	0.567	0.072	0.000472992
H2-Q4	4.55571e-08	1.65415	0.833	0.374	0.000477393
Ccrn4l	4.83276e-08	2.8929	0.767	0.439	0.000506425
Runx2	5.16713e-08	3.91571	0.2	0.094	0.000541463
Gm8337	5.61935e-08	2.56807	0.1	0.23	0.000588852
Dhx33	5.8539e-08	3.98688	0.5	0.144	0.000613431
Slco1a6	6.04192e-08	5.828	0.367	0.05	0.000633133
Gm11410	6.29264e-08	0.801894	0.633	0.827	0.000659405
RP24-226L19.2	6.45255e-08	3.72366	0.5	0.122	0.000676163
Wfdc17	8.15165e-08	1.03191	0.8	0.993	0.000854211
Rab3gap1	8.51338e-08	4.04737	0.567	0.309	0.000892117
Ano4	8.93906e-08	6.30359	0.267	0.036	0.000936724
RP24-388H18.1	9.86216e-08	4.93441	0.433	0.036	0.00103346
1500004A13Rik	1.02093e-07	2.03642	0.6	0.144	0.00106983
Gm16344	1.02394e-07	4.02485	0.533	0.245	0.00107299
Ccna2	1.05645e-07	3.10881	0.167	0.122	0.00110705
Gm13387	1.08375e-07	2.41275	0.4	0.079	0.00113566
RP23-418C16.1	1.18367e-07	2.41911	0.333	0.065	0.00124036
1500026H17Rik	1.2179e-07	4.13515	0.433	0.072	0.00127624
Plp2	1.21842e-07	3.58247	0.233	0.086	0.00127679
RP23-164N7.1	1.38758e-07	5.4007	0.467	0.065	0.00145404
Gm3052	1.60263e-07	4.80829	0.367	0.065	0.00167939
6030443J06Rik	1.62563e-07	3.98247	0.4	0.029	0.0017035
Gm7102	1.63849e-07	4.61772	0.467	0.115	0.00171697
Pikfyve	1.70179e-07	2.48753	0.767	0.209	0.0017833
Nvl	1.86302e-07	0.885622	0.933	0.446	0.00195226
Rpl37a	1.95365e-07	0.423836	0.333	0.727	0.00204723
Gm6625	1.97653e-07	3.26879	0.033	0.122	0.00207121
Gm13236	2.00482e-07	3.93296	0.333	0.065	0.00210085
E030030I06Rik	2.22096e-07	3.16863	0.467	0.158	0.00232734
Ly6c2	2.22728e-07	2.78764	0.4	0.396	0.00233397
RP23-184B11.5	2.25647e-07	4.4024	0.2	0.043	0.00236455
Gm26748	2.34613e-07	2.17343	0.267	0.079	0.00245851
Speer4b	2.35375e-07	4.39938	0.3	0	0.00246649
RP23-264E23.2	2.39746e-07	4.98489	0.333	0.043	0.00251229
Styk1	2.57282e-07	2.77367	0.333	0.029	0.00269606
Dbhos	2.67413e-07	3.16792	0.533	0.115	0.00280222
Zmat1	2.84368e-07	0.577867	0.533	0.086	0.0029799
Vwf	4.64647e-07	2.01487	0.433	0.086	0.00486903
RP23-433B11.1	5.06561e-07	3.64837	0.467	0.05	0.00530826
Xrcc4	5.29851e-07	0.289943	0.6	0.129	0.00555231
Etfdh	5.73601e-07	0.949128	0.7	0.295	0.00601077
Mycbp2	6.09541e-07	0.942312	0.767	0.259	0.00638738
Atg16l1	6.21134e-07	1.66768	0.667	0.151	0.00650886
Exoc2	6.40524e-07	0.281801	0.2	0.014	0.00671205
Cox6a2	6.41336e-07	2.24212	0.2	0.201	0.00672056
RP23-381K3.4	7.0929e-07	1.60316	0.533	0.079	0.00743265
Kcnq3	7.84739e-07	2.18023	0.3	0.014	0.00822328
2810417H13Rik	8.07829e-07	4.76764	0.3	0.23	0.00846524
Mpo	8.13766e-07	2.75668	0.433	0.396	0.00852746
RP23-115I1.3	8.17051e-07	4.30551	0.367	0.029	0.00856187
Prss35	9.03578e-07	2.10762	0.3	0.115	0.0094686
Gm7293	9.25177e-07	3.75755	0.3	0.036	0.00969493
Utp23	9.48539e-07	2.79104	0.667	0.237	0.00993974
Eaf2	9.96115e-07	4.68754	0.333	0.036	0.0104383
mt-Cytb	1.01628e-06	0.428653	1	1	0.0106495
Gm8356	1.02822e-06	2.24412	0.2	0.007	0.0107747
Rdh9	1.06458e-06	4.30057	0.367	0.029	0.0111558
Msh3	1.1353e-06	3.83896	0.4	0.079	0.0118968
Invs	1.28674e-06	2.62891	0.267	0.151	0.0134837
Lrrc16a	1.43208e-06	6.75748	0.133	0.079	0.0150067
Gm9750	1.47323e-06	4.38118	0.2	0.036	0.015438
Tipin	1.58477e-06	2.02145	0.1	0.237	0.0166068
G430049J08Rik	1.65502e-06	6.75254	0.267	0	0.017343
Vmn1r-ps73	1.65502e-06	6.15881	0.267	0	0.017343
Gm10662	1.65502e-06	4.82001	0.267	0	0.017343
Gm5891	1.65502e-06	4.82001	0.267	0	0.017343
Gimap8	1.72706e-06	3.48804	0.433	0.065	0.0180978
Ocstamp	1.79557e-06	3.5688	0.367	0.043	0.0188158
Slc38a6	1.93395e-06	3.3105	0.8	0.496	0.0202659
Rhbdd2	1.94994e-06	1.9213	0.567	0.115	0.0204334
Ddx39	2.20152e-06	0.595951	0.9	0.453	0.0230697
Atp5l	2.28621e-06	1.92264	0.1	0.295	0.0239571
Ska2	2.34291e-06	5.83872	0.2	0.036	0.0245513
Gm12735	2.39512e-06	5.41339	0.267	0.007	0.0250984
Gm28187	2.39588e-06	1.42246	0.267	0.022	0.0251064
Gm6313	2.56313e-06	2.88177	0.333	0.043	0.026859
Gm11261	2.91356e-06	3.61739	0.367	0.115	0.0305312
Ccdc30	2.92563e-06	5.13381	0.267	0.036	0.0306577
RP23-436F15.6	2.92802e-06	4.63574	0.3	0.05	0.0306828
RP23-12D3.6	3.06904e-06	3.663	0.233	0.058	0.0321605
Tanc1	3.08897e-06	1.07474	0.6	0.151	0.0323694
RP23-30D1.1	3.45588e-06	3.82267	0.267	0.022	0.0362142
RP23-36C9.2	3.75623e-06	7.19359	0.167	0.014	0.0393616
Gm10307	4.0138e-06	2.20313	0.167	0.058	0.0420606
Rpl3-ps1	4.22511e-06	1.60356	0.267	0.137	0.044275
Gm28438	4.41739e-06	2.16344	0.433	0.504	0.0462898
2210418O10Rik	4.5733e-06	3.28961	0.2	0.065	0.0479236
Cks1b	4.77682e-06	3.35766	0.367	0.273	0.0500563
Tnfrsf22	5.3397e-06	4.6008	0.367	0.079	0.0559547
RP24-408G4.3	5.39298e-06	5.36985	0.3	0.058	0.056513
Gm27192	5.5412e-06	5.91676	0.267	0.007	0.0580663
Ly6d	5.64911e-06	1.91926	0.467	0.396	0.059197
Rpia	5.84173e-06	3.88876	0.367	0.151	0.0612155
Gm26804	6.06081e-06	6.53447	0.133	0.058	0.0635113
A430078G23Rik	6.072e-06	2.38651	0.167	0.029	0.0636285
Gm14738	7.7437e-06	5.79932	0.2	0.014	0.0811463
2010002M12Rik	8.39219e-06	3.57494	0.233	0.022	0.0879417
Pde6h	9.00907e-06	4.20146	0.267	0.072	0.094406
Cpne5	9.40194e-06	2.45489	0.267	0.043	0.0985229
Gm6410	9.89621e-06	4.77542	0.367	0.101	0.103702
Gm7536	9.99611e-06	0.671501	0.333	0.504	0.104749
Glrb	1.01259e-05	3.34274	0.267	0.007	0.10611
Gm18294	1.09072e-05	3.47435	0.2	0.029	0.114297
Cd200r3	1.10231e-05	4.74732	0.267	0.007	0.115511
RP23-35F4.2	1.11137e-05	4.26783	0.233	0	0.11646
Cyp2j13	1.11137e-05	2.97723	0.233	0	0.11646
Cst7	1.23362e-05	2.82309	0.167	0.115	0.129271
Cd52	1.36173e-05	1.07784	0.3	0.633	0.142696
Cdk14	1.42873e-05	1.87805	0.5	0.108	0.149717
Gm26707	1.581e-05	1.78834	0.167	0.043	0.165673
Gm9978	1.75369e-05	3.67902	0.167	0.036	0.183769
Gm11472	1.88564e-05	2.46775	0.033	0.115	0.197596
RP24-388D8.7	2.0199e-05	2.90964	0.3	0.058	0.211665
Il12a	2.04475e-05	1.95936	0.1	0.108	0.214269
A230059L01Rik	2.21335e-05	4.24524	0.167	0.036	0.231937
Bmp2k	2.52436e-05	0.266004	0.167	0.453	0.264527
Axdnd1	2.53595e-05	3.94736	0.233	0.014	0.265742
RP24-295G1.2	2.71742e-05	2.766	0.2	0.014	0.284759
Ppil4	2.75181e-05	2.43245	0.467	0.266	0.288362
Gm15500	2.8683e-05	0.663688	0.367	0.799	0.30057
Gm14324	3.04827e-05	3.44757	0.167	0.05	0.319428
Vps39	3.10483e-05	0.771092	0.7	0.266	0.325355
Trim6	3.40445e-05	1.38552	0.167	0.115	0.356753
Zfp277	3.40662e-05	0.783531	0.633	0.201	0.35698
Ppp2r5a	3.50869e-05	2.88642	0.8	0.496	0.367676
Zfp691	3.56551e-05	1.11809	0.033	0.237	0.37363
Snap91	3.57445e-05	1.51919	0.2	0.022	0.374567
E330020D12Rik	3.8341e-05	3.52625	0.2	0.043	0.401775
Vmn1r65	4.02009e-05	2.93231	0.267	0.036	0.421265
4933431E20Rik	4.2729e-05	3.77806	0.167	0.029	0.447758
Bpifc	4.36138e-05	3.14	0.2	0.108	0.457029
RP24-193D9.2	4.3955e-05	5.86634	0.133	0.043	0.460604
Gm15298	4.51986e-05	3.80958	0.4	0.122	0.473636
AC102446.1	4.52876e-05	4.52428	0.2	0.022	0.474569
Cmah	5.1323e-05	2.17436	0.567	0.201	0.537814
Rps16-ps2	5.22559e-05	1.42939	0.167	0.367	0.547589
Gm8186	5.36938e-05	3.83414	0.167	0.129	0.562658
Gm29216	5.46291e-05	0.539547	0.967	0.993	0.572458
Cd200r2	6.25652e-05	1.36995	0.133	0.029	0.655621
Gm3608	6.54346e-05	3.10596	0.167	0.194	0.68569
Ramp1	6.97378e-05	1.32973	0.3	0.331	0.730783
Gm15384	7.12702e-05	3.09407	0.2	0	0.74684
9830004L10Rik	7.12702e-05	1.54756	0.2	0	0.74684
RP23-182A1.2	7.12702e-05	8.77279	0.2	0	0.74684
Gm10330	7.12702e-05	6.61589	0.2	0	0.74684
Speer4e	7.12702e-05	4.92241	0.2	0	0.74684
Ces5a	7.12702e-05	4.40997	0.2	0	0.74684
Obox3	7.12702e-05	4.24754	0.2	0	0.74684
Gm7347	7.12702e-05	3.80592	0.2	0	0.74684
Gm3542	7.12702e-05	2.76422	0.2	0	0.74684
Gm9603	7.12702e-05	2.76422	0.2	0	0.74684
Gm16434	7.12702e-05	1.58241	0.2	0	0.74684
Gm6676	7.12702e-05	1.58241	0.2	0	0.74684
Grk1	7.12702e-05	1.51146	0.2	0	0.74684
Gm16169	7.12702e-05	1.17351	0.2	0	0.74684
RP23-255P20.8	7.12702e-05	1.06471	0.2	0	0.74684
Gm27251	7.12702e-05	4.97305	0.2	0	0.74684
Gm26818	7.12702e-05	4.42485	0.2	0	0.74684
Rapgef2	7.30256e-05	2.75442	0.5	0.115	0.765235
RP23-396C13.1	7.49797e-05	5.07061	0.167	0.029	0.785712
RP24-152H15.4	7.63954e-05	4.39304	0.333	0.043	0.800548
RP24-69K24.1	7.63954e-05	4.39304	0.333	0.043	0.800548
Gm8837	8.01964e-05	3.94389	0.167	0.014	0.840378
Sfi1	8.09063e-05	4.88963	0.267	0.151	0.847817
Rps19	8.13655e-05	0.545234	0.467	0.784	0.852629
mt-Nd6	8.18514e-05	0.43374	0.8	0.942	0.857721
RP24-116C1.8	9.12505e-05	2.87319	0.4	0.094	0.956214
Arl4a	9.19064e-05	1.19085	0.5	0.137	0.963087
Gm26573	9.29691e-05	3.43098	0.233	0.029	0.974223
Sgip1	9.72219e-05	2.66053	0.467	0.295	1
Rplp1	0.000108557	0.518987	0.3	0.604	1
Psat1	0.000109623	1.15965	0.133	0.086	1
Mid1	0.000114462	2.41319	0.433	0.079	1
Gm13147	0.000120982	4.91489	0.133	0.065	1
Gm3244	0.000122987	0.556931	0.1	0.317	1
Gm21596	0.000128437	1.91687	0.167	0.374	1
Dcbld2	0.000133496	5.47495	0.2	0.108	1
mt-Co1	0.000151979	0.520618	1	1	1
Gm28437	0.000152398	0.785691	1	1	1
Syne1	0.000154734	0.864924	0.433	0.086	1
Lsm3	0.000158353	1.70895	0.067	0.122	1
Lrrc74b	0.000163648	2.94624	0.133	0.036	1
Gm14300	0.000171187	7.0744	0.167	0.007	1
Kif24	0.000171381	3.20861	0.233	0.108	1
Spc25	0.000177895	4.17532	0.133	0.05	1
Prkcq	0.000184724	0.941702	0.567	0.201	1
4932438A13Rik	0.000185434	4.02537	0.667	0.273	1
Gm8839	0.000187872	3.65579	0.2	0.007	1
Bhmt2	0.000203315	3.56307	0.2	0.043	1
Gm16938	0.000206688	3.28306	0.267	0.022	1
RP24-146B4.2	0.000215472	4.35712	0.133	0.029	1
5730507C01Rik	0.000217355	4.67411	0.167	0.101	1
Fbxo5	0.000217849	0.966881	0.133	0.05	1
Clasp2	0.000219891	0.914594	0.3	0.561	1
RP23-184I13.2	0.000222917	3.94983	0.2	0.007	1
Cox6c	0.000236174	1.88164	0.267	0.446	1
Gm10698	0.00023621	1.83997	0.1	0.144	1
Gm10482	0.000236449	6.89208	0.167	0.007	1
Plxna2	0.000241972	4.98463	0.3	0.094	1
RP23-201A19.2	0.00025026	4.42874	0.4	0.158	1
Apoa2	0.000250906	0.251317	0.3	0.532	1
RP24-396E16.1	0.000255669	3.65865	0.333	0.058	1
Lpl	0.000266591	0.447992	1	0.871	1
Gm16070	0.000279474	2.70526	0.267	0.043	1
Gm6871	0.000283779	3.30672	0.2	0.072	1
Gm15839	0.000284105	4.33362	0.2	0.007	1
Rps21	0.000290778	3.08543	0.067	0.101	1
Dnm3os	0.000292013	3.90739	0.167	0.022	1
D130040H23Rik	0.000304819	3.08818	0.133	0.086	1
Gm12976	0.000310029	3.91455	0.133	0.058	1
Gm27013	0.000320237	2.97308	0.2	0.007	1
Gm10653	0.000324646	2.36834	0.133	0.007	1
Tcte2	0.000332711	2.24352	0.233	0.108	1
A530040E14Rik	0.000339756	4.85738	0.3	0.065	1
Gm26853	0.000341124	2.86424	0.333	0.05	1
Gm26621	0.000343342	2.65436	0.267	0.022	1
Rps10-ps2	0.000350301	3.92517	0.167	0.05	1
Tprgl	0.000354956	1.36566	0.033	0.23	1
Atp5k	0.000364606	1.06678	0.167	0.223	1
Gm20631	0.000365572	2.24902	0.267	0.043	1
Ralb	0.00036812	0.316515	0.1	0.468	1
Dcaf6	0.000397727	1.65628	0.067	0.115	1
Zfp142	0.000418515	4.68997	0.167	0.029	1
Fdxacb1	0.000429563	1.04518	0.4	0.079	1
Gm16147	0.000433794	3.47391	0.267	0.036	1
Fat3	0.000435951	4.83098	0.167	0	1
Skint4	0.000435951	3.65842	0.167	0	1
Gm5177	0.000435951	2.71248	0.167	0	1
BC035947	0.000435951	5.73205	0.167	0	1
RP23-448H3.2	0.000435951	3.157	0.167	0	1
Gm21698	0.000435951	6.56873	0.167	0	1
RP23-152O2.3	0.000435951	5.53786	0.167	0	1
Vmn1r139	0.000435951	3.88636	0.167	0	1
Gm28593	0.000435951	3.7297	0.167	0	1
Etnk2	0.000435951	3.53903	0.167	0	1
RP24-79F8.1	0.000435951	2.85455	0.167	0	1
Gm10069	0.000435951	1.57554	0.167	0	1
RP23-19M20.2	0.000435951	1.474	0.167	0	1
Pim1	0.000450512	0.522607	0.133	0.345	1
Gm26659	0.00046513	3.56547	0.2	0.014	1
Rrm2	0.000484237	2.14736	0.133	0.086	1
RP23-372I17.5	0.00048683	5.27193	0.233	0.137	1
Pan3	0.000487395	2.05624	0.433	0.619	1
Gm11127	0.000490846	4.0058	0.133	0.029	1
1700030N03Rik	0.000494993	4.90614	0.2	0.014	1
Rpl36	0.000499277	0.840481	0.333	0.41	1
Adar	0.000510897	3.64421	0.033	0.18	1
Amd2	0.000547924	1.58431	0.133	0.129	1
Zhx3	0.000553619	2.69086	0.267	0.022	1
Fstl1	0.000569312	3.1016	0.4	0.151	1
mt-Rnr1	0.000570256	2.02471	0.9	0.95	1
Gm26917	0.000611563	4.10234	0.3	0.194	1
Rps15	0.000644998	0.980887	0.2	0.475	1
Dhx9	0.000682388	5.31243	0.133	0.115	1
Cox7c	0.000697419	0.662173	0.233	0.518	1
Zfp9	0.000699933	0.986083	0.2	0.007	1
Gm15280	0.000795144	4.53059	0.133	0.014	1
Gm5601	0.000800737	0.968747	0.133	0.05	1
Mup18	0.000802577	0.441958	0.3	0.554	1
Gm5069	0.000818766	2.93456	0.133	0.022	1
Rps12l1	0.000843232	3.72414	0.2	0.173	1
Apex2	0.000852724	1.80027	0.3	0.043	1
Mlip	0.00085467	6.55306	0.133	0.007	1
RP23-145F9.3	0.000871764	2.19107	0.5	0.151	1
RP23-271G7.1	0.000901886	4.27027	0.133	0.014	1
Gm12915	0.00092268	4.93971	0.133	0.007	1
Tsix	0.000928448	1.89047	0.1	0.108	1
Ankle1	0.00100764	6.35035	0.167	0.007	1
Skiv2l	0.00101901	4.85268	0.133	0.014	1
Casc4	0.00104197	3.93721	0.133	0.036	1
Il1f9	0.00105553	2.55742	0.133	0.014	1
Cdk2ap1	0.0010567	0.679787	0.133	0.158	1
Nckap5	0.00108198	4.37819	0.167	0.007	1
Rpl11	0.00109703	1.58101	0.333	0.54	1
Bag6	0.00114675	4.42788	0.033	0.101	1
Gm17174	0.00114786	6.34319	0.133	0.007	1
Ndufa2	0.00115422	0.49376	0.2	0.468	1
Rps27	0.00116773	0.57889	0.267	0.453	1
Nop10	0.00127402	0.850421	0.133	0.388	1
Ndufa13	0.00128828	0.879707	0.167	0.417	1
Cenpi	0.00132658	1.04021	0.3	0.086	1
Vangl2	0.00135691	1.56145	0.167	0.007	1
B430203G13Rik	0.00141011	4.81067	0.167	0.022	1
S100a11	0.0014115	3.00183	0.233	0.129	1
Tuba4a	0.00141542	3.81442	0.233	0.266	1
Clspn	0.00152647	2.03152	0.167	0.022	1
Ssh2	0.00153556	1.13516	0.833	0.475	1
RP23-47K10.3	0.00161643	5.48503	0.2	0.086	1
Atp5j2	0.00163147	1.17131	0.167	0.353	1
mt-Atp6	0.00166859	0.475935	0.967	1	1
RP24-111E3.1	0.00168314	5.84263	0.167	0.007	1
Rps2-ps10	0.00170557	2.43707	0.233	0.173	1
Gm15878	0.00178163	3.80023	0.2	0.022	1
Gm2000	0.00180913	1.22387	0.267	0.417	1
Gatc	0.00181497	2.40083	0.033	0.194	1
Itga4	0.00181578	4.35281	0.4	0.115	1
Gm20775	0.00184099	1.88075	0.133	0.014	1
mt-Nd4	0.00205874	0.51437	1	1	1
Gtdc1	0.00208777	5.93508	0.133	0.029	1
Uqcrb	0.00214692	1.39032	0.267	0.439	1
Gm15674	0.00217134	3.56424	0.133	0.007	1
Gm10071	0.00218981	2.16632	0.167	0.072	1
Haus8	0.00220703	0.48626	0.567	0.216	1
Zfp473	0.00221675	1.31013	0.167	0.007	1
Xpo7	0.00223997	1.39588	0.2	0.022	1
Top2a	0.00225184	2.58236	0.2	0.115	1
4930509G22Rik	0.00229184	2.72554	0.133	0.022	1
Gng5	0.00231654	0.384913	0.3	0.633	1
Gm17494	0.00237774	4.2714	0.067	0.101	1
Gm3272	0.00238347	3.2916	0.233	0.036	1
Zfp932	0.00240736	1.53181	0.233	0.18	1
Ppapdc1b	0.00241594	5.39987	0.133	0.043	1
Trim34a	0.00245275	1.34725	0.067	0.23	1
Pard3	0.00247338	4.86762	0.167	0.007	1
6430590A07Rik	0.0025112	5.37072	0.133	0.007	1
Lef1	0.00253566	6.43449	0.133	0	1
Igsf10	0.00253566	4.45163	0.133	0	1
RP23-124B2.4	0.00253566	5.10635	0.133	0	1
Kcna1	0.00253566	4.27296	0.133	0	1
Adarb2	0.00253566	2.40092	0.133	0	1
Pgk1-rs7	0.00254289	4.20399	0.167	0.022	1
Gm10182	0.00272793	0.620884	0.033	0.201	1
Orc3	0.00276952	2.63324	0.4	0.309	1
Zfp125	0.00282716	4.1916	0.167	0.007	1
Zgrf1	0.00287719	1.4843	0.133	0.029	1
Gm4425	0.0028796	4.79164	0.133	0.007	1
Rps18	0.00293121	0.78293	0.433	0.712	1
6820431F20Rik	0.00295735	3.05075	0.133	0.216	1
Paqr3	0.00310684	6.47332	0.167	0.022	1
Apoa5	0.00316247	4.26997	0.033	0.115	1
Gm10324	0.00317153	3.14172	0.133	0.058	1
Sema3e	0.00331925	4.36901	0.133	0.007	1
Gm11380	0.00337116	2.21338	0.3	0.108	1
Gm6472	0.00339213	2.26957	0.267	0.317	1
4930528D03Rik	0.00344377	2.20662	0.167	0.007	1
Cops7b	0.00356308	2.24755	0.2	0.014	1
Tubg1	0.0036258	1.30295	0.433	0.165	1
Ppip5k1	0.00363252	3.22146	0.233	0.137	1
Gm26624	0.00367787	3.16818	0.267	0.187	1
Gm28661	0.00367835	1.54801	0.867	0.813	1
Rpl27-ps3	0.00376293	0.823865	0.133	0.273	1
Akap11	0.00379675	3.2335	0.133	0.007	1
Hint2	0.00383373	2.43166	0.033	0.129	1
Uvssa	0.00392235	3.61042	0.067	0.129	1
Fastkd1	0.00403454	3.21229	0.167	0.029	1
Timm17b	0.00409315	1.97725	0.067	0.108	1
Hcfc1r1	0.00424419	2.4834	0.033	0.115	1
Ext1	0.00445504	4.36526	0.133	0.014	1
Atr	0.00447145	3.0897	0.167	0.058	1
Rplp2	0.00466634	1.07756	0.233	0.403	1
Jund	0.00480119	2.25679	0.1	0.129	1
A630075F10Rik	0.00485843	0.347653	0.133	0.029	1
Mup14	0.0049015	3.27249	0.3	0.295	1
Rpl10-ps1	0.00496704	3.5777	0.167	0.079	1
Ndufb4	0.00498783	0.840129	0.2	0.338	1
AI987944	0.00524286	4.65936	0.233	0.086	1
Muc6	0.00553036	1.85949	0.133	0.007	1
Birc5	0.00557234	2.35976	0.267	0.165	1
Gm29084	0.00559873	2.2248	0.533	0.273	1
Dhtkd1	0.00563155	3.8612	0.167	0.043	1
C230088H06Rik	0.00571413	4.21186	0.167	0.014	1
Rpl22	0.005779	1.47712	0.033	0.151	1
Mup11	0.00585941	1.02158	0.167	0.302	1
Gm20939	0.00594205	4.115	0.267	0.108	1
Zcwpw1	0.00598618	2.76292	0.033	0.144	1
Pcsk2	0.00620267	1.431	0.133	0.022	1
Heca	0.00636504	3.50438	0.133	0.007	1
Mrps21	0.00642327	1.38651	0.133	0.237	1
Otud6b	0.00673084	1.3345	0.2	0.036	1
Fkbp1b	0.00703216	4.48801	0.133	0.007	1
Mrpl33	0.00725752	1.51914	0.233	0.317	1
5430403G16Rik	0.0073225	2.23306	0.3	0.108	1
Gm11131	0.00772698	1.03245	0.267	0.072	1
Gm13835	0.00776208	1.81005	0.167	0.194	1
Srsf7	0.00787253	0.387339	0.167	0.353	1
Rufy1	0.00796138	1.98738	0.3	0.079	1
Ank2	0.0080772	1.11212	0.4	0.122	1
Mup19	0.00812861	1.92722	0.167	0.201	1
Hmgb2	0.00818954	0.403166	0.567	0.381	1
Acsf2	0.00819008	3.3885	0.133	0.007	1
Nudt18	0.00833402	6.26638	0.2	0.079	1
Spon1	0.00844862	1.59655	0.233	0.043	1
Crot	0.00849812	0.35848	0.533	0.23	1
B230208H11Rik	0.00864344	3.34889	0.133	0.007	1
Traf6	0.00868136	1.33638	0.133	0.007	1
RP23-206J9.6	0.00874989	2.24466	0.167	0.014	1
Aldh16a1	0.00885042	3.04568	0.133	0.007	1
Phc1	0.00887017	2.14846	0.133	0.007	1
Gosr1	0.00894512	0.586862	0.033	0.173	1
Hist1h2ap	0.00897879	2.6326	0.233	0.122	1
D1Ertd622e	0.00898816	0.338333	0.333	0.101	1
Gm16025	0.00932513	6.00935	0.133	0.014	1
Rps23-ps	0.009398	0.420922	0.5	0.604	1
Atf1	0.00951137	3.50538	0.033	0.108	1
Lhfpl4	0.00986618	1.30302	0.133	0.007	1
Gm15427	0.00992523	1.64754	0.1	0.101	1

## Sheet: Markers Cl. 3
Gene	P.Value	Avg_logFC	percent.1	percent.2	Adj.P.Value
Ldb2	0	4.68934	0.417	0.013	0
Rasip1	0	4.58046	0.333	0.032	0
Ddx19b	0	4.39406	0.167	0.013	0
Tmem88	0	4.02412	0.167	0.019	0
Champ1	0	3.98841	0.25	0.019	0
Pex12	0	2.83031	0.167	0.013	0
Gm10132	0	0.678227	0.167	0.019	0
Cxcr4	0	0.440604	0.167	0.019	0
Igfbp7	2.04765e-18	2.91725	1	0.217	2.14573e-14
Dnase1l3	1.31603e-17	3.57269	1	0.975	1.37907e-13
Clec4g	8.49681e-17	2.96926	1	0.662	8.90381e-13
Ehd3	2.91487e-15	3.70962	1	0.548	3.05449e-11
Aqp1	1.19301e-13	4.53876	0.917	0.21	1.25016e-09
Cldn5	1.40251e-13	6.34015	0.667	0.115	1.46969e-09
Gja4	8.67857e-12	6.05141	0.417	0.083	9.09427e-08
Mmrn2	9.07957e-12	4.52118	0.917	0.083	9.51448e-08
Sparc	1.50735e-11	5.0065	0.833	0.159	1.57955e-07
S100a16	2.2329e-11	6.21819	0.5	0.045	2.33986e-07
Gpihbp1	1.2065e-10	4.41662	0.833	0.248	1.26429e-06
Pam	3.43419e-10	3.20434	0.833	0.076	3.59869e-06
Gpr182	5.00209e-10	3.97718	0.917	0.102	5.24169e-06
Cyp4b1	1.14222e-09	3.45409	0.583	0.389	1.19694e-05
Fcgr2b	1.50256e-09	2.91662	0.917	0.478	1.57454e-05
Amica1	2.08619e-09	5.13397	0.167	0.051	2.18612e-05
Fam98a	3.69625e-09	4.63641	0.167	0.051	3.8733e-05
Oit3	4.68925e-09	3.28806	0.667	0.236	4.91387e-05
Sepp1	5.04098e-09	1.81318	1	1	5.28245e-05
Gnb1	8.08044e-09	1.10396	1	0.968	8.4675e-05
Ets1	9.09006e-09	1.9595	0.75	0.248	9.52548e-05
Calm2	1.62387e-08	1.93677	0.917	0.892	0.000170165
Dpp4	2.31789e-08	4.45904	0.75	0.134	0.000242891
Meis2	3.70437e-08	3.82943	0.667	0.083	0.000388181
Ppap2a	4.46375e-08	3.3849	0.833	0.306	0.000467756
Flt4	4.67754e-08	1.36622	0.833	0.083	0.00049016
Kdr	7.7362e-08	3.69008	0.833	0.115	0.000810677
Ptprb	9.09054e-08	2.79361	0.833	0.089	0.000952597
Donson	9.66563e-08	5.11298	0.25	0.07	0.00101286
Cd69	1.27429e-07	4.88216	0.083	0.287	0.00133533
Pik3c2b	1.28976e-07	1.6903	0.667	0.025	0.00135153
Mcam	1.60143e-07	5.67897	0.25	0.032	0.00167814
Tspan12	1.64865e-07	5.4545	0.333	0.146	0.00172762
Gypc	1.80232e-07	5.63175	0.333	0.108	0.00188865
Tinagl1	2.01591e-07	4.1055	0.667	0.115	0.00211247
Bmp2	2.53548e-07	2.32936	0.667	0.038	0.00265693
Suclg1	2.62873e-07	2.10832	0.333	0.28	0.00275465
Gata3	2.62996e-07	6.17117	0.25	0.064	0.00275594
Npl	2.66568e-07	4.49405	0.167	0.025	0.00279336
Sox18	2.67463e-07	5.70813	0.25	0.025	0.00280275
Exoc3l2	3.00168e-07	4.48509	0.5	0.006	0.00314546
Sorbs3	3.68968e-07	4.46272	0.333	0.083	0.00386642
Nr2f2	4.77021e-07	2.15352	0.75	0.057	0.00499871
Ppap2b	7.02734e-07	2.83628	0.917	0.268	0.00736395
Gm15448	7.16517e-07	5.59355	0.167	0.229	0.00750839
Lifr	7.94755e-07	2.65539	0.667	0.255	0.00832824
Slc43a3	8.65233e-07	2.90399	0.833	0.223	0.00906678
Sh2b2	8.95958e-07	4.59808	0.167	0.045	0.00938874
Cd59a	1.18978e-06	4.0849	0.583	0.089	0.0124677
F8	1.45161e-06	4.41564	0.583	0.064	0.0152114
Ptprcap	1.56444e-06	3.31434	0.25	0.197	0.0163937
Enpp6	1.62691e-06	5.5784	0.167	0.057	0.0170484
Tnfaip1	2.05434e-06	3.1918	0.833	0.306	0.0215274
Sdpr	2.10988e-06	1.39851	0.417	0.019	0.0221094
Phf10	2.18864e-06	4.65604	0.167	0.064	0.0229347
Enpep	2.25445e-06	4.38663	0.25	0.019	0.0236243
Cbfa2t3	2.47966e-06	2.9518	0.583	0.076	0.0259844
Fmo1	2.52044e-06	3.76246	0.75	0.185	0.0264117
Sec23b	3.73306e-06	3.38496	0.167	0.127	0.0391187
Plk2	4.47716e-06	2.60529	0.417	0.146	0.0469162
Tspan7	4.93944e-06	2.92064	0.667	0.172	0.0517604
Tfpi	5.11067e-06	3.19799	0.667	0.236	0.0535548
Egfl7	5.85958e-06	2.33782	0.667	0.166	0.0614025
Stk11	5.92969e-06	3.64964	0.25	0.172	0.0621372
Cyyr1	6.89822e-06	1.61108	0.75	0.089	0.0722865
Rnd3	7.42967e-06	2.94836	0.667	0.057	0.0778556
Il6st	9.30293e-06	2.71017	0.917	0.242	0.0974854
Igfbp4	9.6466e-06	3.06787	0.583	0.197	0.101087
Wisp1	1.03035e-05	4.96704	0.333	0.032	0.107971
Prickle1	1.08284e-05	3.96877	0.583	0.057	0.113471
Prrg1	1.10825e-05	3.50934	0.167	0.019	0.116134
Amotl1	1.11414e-05	3.24327	0.417	0.051	0.116751
Cd55	1.18835e-05	3.12622	0.833	0.306	0.124527
Gimap6	1.20581e-05	2.96892	0.583	0.268	0.126357
Eltd1	1.20927e-05	3.18863	0.75	0.146	0.126719
Tm4sf1	1.33496e-05	2.26118	0.75	0.191	0.13989
Tgtp1	1.35854e-05	4.24194	0.167	0.134	0.142361
Yrdc	1.3971e-05	2.41459	0.167	0.14	0.146403
Nprl3	1.40478e-05	3.33793	0.167	0.083	0.147207
Ankrd29	1.52692e-05	4.41556	0.167	0.032	0.160006
Pla2r1	1.55572e-05	3.96075	0.333	0.013	0.163024
Kit	2.04817e-05	4.19073	0.333	0.013	0.214628
Ptrf	2.18686e-05	5.03294	0.417	0.057	0.229161
Gm5859	2.26667e-05	4.92537	0.25	0.019	0.237524
Gpr116	2.52364e-05	2.28244	0.583	0.045	0.264452
Clec14a	2.79869e-05	1.42694	0.583	0.045	0.293275
Rpl5	2.87989e-05	3.90555	0.083	0.306	0.301784
Gsto1	2.88423e-05	1.50634	0.333	0.293	0.302239
S100a10	2.98203e-05	3.93653	0.5	0.083	0.312487
Myef2	3.01657e-05	0.813148	0.167	0.146	0.316106
Nrp2	3.11657e-05	3.70472	0.5	0.051	0.326586
Cd300lg	3.20591e-05	3.82167	0.583	0.153	0.335948
Timp3	3.99625e-05	2.79003	0.5	0.025	0.418768
Nid1	4.94945e-05	4.49218	0.417	0.038	0.518653
Gpr97	4.99071e-05	3.67405	0.333	0.197	0.522977
Arap3	5.23616e-05	0.562515	0.5	0.038	0.548697
Hs3st3b1	5.39326e-05	2.61738	0.333	0.096	0.565159
Kdelr2	6.08896e-05	1.14602	1	0.605	0.638063
Fkbp1a	6.83773e-05	2.93914	0.75	0.497	0.716526
Ncoa3	7.2964e-05	0.77547	0.917	0.726	0.764589
Psen2	7.41901e-05	2.72368	0.583	0.121	0.777438
Akap2	7.54184e-05	3.54243	0.5	0.038	0.79031
Cpne2	7.56785e-05	3.32788	0.75	0.197	0.793035
Ppp1r16b	7.80836e-05	3.87243	0.583	0.115	0.818238
Serpina3g	7.82409e-05	4.60241	0.333	0.159	0.819886
B3gat3	9.26181e-05	3.46524	0.167	0.121	0.970545
Cnn2	0.000104928	3.98098	0.417	0.178	1
Sepsecs	0.000111304	1.03669	0.167	0.051	1
Gm17167	0.000120183	3.00997	0.25	0.134	1
Lphn2	0.000128583	4.33052	0.5	0.051	1
Hdc	0.000138816	5.4722	0.25	0.051	1
0610009E02Rik	0.000141011	2.60888	0.167	0.038	1
Dlc1	0.000145423	0.546586	0.667	0.127	1
Ltbp4	0.000152722	3.37804	0.333	0.006	1
Eng	0.000156081	1.94339	0.75	0.255	1
Stab1	0.00019973	1.32179	0.917	0.357	1
Mgat4b	0.000202299	3.03508	0.167	0.07	1
Zc3h12a	0.000204968	1.35544	0.167	0.038	1
Dcaf10	0.000215866	4.84143	0.167	0.025	1
Cmtm8	0.000219126	4.23124	0.417	0.045	1
Bend4	0.000223783	2.01286	0.167	0.096	1
Nktr	0.000235557	0.455127	0.167	0.248	1
Elk3	0.000257909	2.84524	0.333	0.089	1
Fbxo28	0.00026304	1.53138	0.167	0.064	1
Mgat1	0.000297231	2.30567	0.333	0.153	1
Plxnc1	0.000315613	3.2706	0.5	0.057	1
Snx9	0.000321628	2.06598	0.167	0.146	1
Cnn3	0.000332386	3.42573	0.417	0.229	1
Gm15655	0.000332507	0.279927	0.333	0.076	1
Orc6	0.000348625	4.53454	0.167	0.134	1
Rnf14	0.000367925	2.57162	0.75	0.191	1
Wbp4	0.000370274	1.4168	0.167	0.089	1
Tspan2	0.000372317	4.8437	0.25	0.032	1
Lyve1	0.000378283	1.76931	0.583	0.083	1
Pfdn2	0.000384693	2.34065	0.25	0.197	1
Fbxo10	0.000416173	3.9127	0.167	0.032	1
Lrrc8a	0.000435254	1.81989	0.667	0.382	1
Sar1a	0.000436199	2.09559	0.167	0.255	1
Pgam5	0.000455692	1.37624	0.167	0.07	1
Bcor	0.000516028	3.60274	0.167	0.025	1
Ccnd2	0.000523141	3.41566	0.5	0.102	1
Bgn	0.000535764	1.57123	0.417	0.102	1
Rasgrp3	0.000536188	3.60927	0.5	0.076	1
Adamts10	0.000570956	4.65078	0.25	0.045	1
Mrps24	0.000571256	0.836579	0.333	0.134	1
C5ar2	0.000589165	1.39489	0.833	0.248	1
Sub1	0.000595823	1.26941	0.583	0.471	1
Chst15	0.000614842	3.87914	0.25	0.045	1
Lamtor2	0.000617637	1.45451	0.583	0.357	1
Npr1	0.000618179	3.51326	0.5	0.102	1
Acap2	0.000673098	1.89444	0.25	0.14	1
Map4k4	0.000682229	2.86356	0.167	0.025	1
Slc26a10	0.000697635	4.38585	0.333	0.038	1
Cav2	0.00070583	3.52735	0.417	0.108	1
Arhgap29	0.000763923	2.90474	0.417	0.025	1
Dnajb1	0.000774133	2.22716	0.25	0.268	1
4930503L19Rik	0.0007927	3.94004	0.167	0.064	1
Gimap4	0.000818269	3.9582	0.25	0.134	1
Gtf2i	0.000838184	3.91691	0.417	0.07	1
Akap12	0.000840029	1.36524	0.25	0	1
Rab27a	0.000848583	2.20309	0.167	0.07	1
Emcn	0.000853101	4.24222	0.333	0.025	1
Tmem2	0.000858997	3.37497	0.417	0.07	1
Slc39a1	0.000877366	0.869029	1	0.866	1
Dusp3	0.000878884	1.23102	0.917	0.809	1
Cox10	0.000910594	3.16472	0.167	0.076	1
Taok2	0.000927906	1.26843	0.417	0.032	1
Maged2	0.000930689	5.19542	0.167	0.045	1
March2	0.000940829	1.81687	0.167	0.325	1
Zfp69	0.000944671	1.67253	0.333	0.083	1
Tradd	0.000974433	1.96077	0.167	0.083	1
Ppp3cb	0.000991858	2.22589	0.167	0.166	1
Robo4	0.00101856	2.81808	0.417	0.038	1
Klhdc9	0.00102209	1.57408	0.167	0.032	1
Gipc1	0.00115745	2.33773	0.167	0.191	1
Gstk1	0.00116115	4.33167	0.167	0.019	1
Gm6548	0.00117052	3.07292	0.167	0.357	1
Fem1c	0.00117955	4.02863	0.167	0.083	1
Fbl	0.00119421	1.83721	0.167	0.102	1
H2-D1	0.00120369	0.2949	1	1	1
Ccl5	0.0013216	0.308809	0.167	0.038	1
Tcp11l2	0.00135062	1.63037	0.083	0.185	1
Rtkn	0.0013976	4.98787	0.25	0.013	1
Rarg	0.00143369	3.87982	0.25	0.025	1
Gpr56	0.0014497	3.80282	0.167	0.057	1
Nfib	0.00145978	2.9424	0.417	0.051	1
Matr3	0.00146331	0.322949	0.083	0.503	1
Gpc1	0.00150322	3.12323	0.25	0.025	1
Agpat5	0.00151173	2.30211	0.583	0.185	1
Nedd4	0.00154083	3.48415	0.5	0.064	1
Slco2a1	0.00155442	1.06104	0.333	0.025	1
Tie1	0.00155851	1.87701	0.333	0.013	1
Inpp5a	0.00159608	3.2589	0.333	0.013	1
Rnase4	0.00162087	3.06986	0.167	0.115	1
Myct1	0.00163745	2.47559	0.25	0.013	1
Csnk1g1	0.00165109	1.95139	0.333	0.096	1
Zmiz1	0.00170087	2.7218	0.25	0.127	1
Pnrc1	0.00175917	0.922126	0.167	0.204	1
Dock6	0.00178792	3.02892	0.25	0.013	1
Tor4a	0.0017914	0.54108	0.167	0.172	1
Gpatch2	0.00181338	2.25644	0.167	0.115	1
Stab2	0.00182464	2.03999	0.75	0.376	1
Ginm1	0.00185039	2.83793	0.167	0.108	1
Fscn1	0.00187878	1.07345	0.167	0.013	1
Qsox1	0.00201741	2.81225	0.333	0.115	1
Tmem243	0.00204687	3.96999	0.167	0.019	1
Srgap2	0.00206283	2.35426	0.25	0.261	1
Prmt10	0.00208817	5.23073	0.25	0.064	1
Rab5a	0.00213372	1.55746	0.167	0.293	1
Cd180	0.00217378	1.96957	0.25	0.248	1
Exoc5	0.00225003	2.64305	0.5	0.134	1
Gm4617	0.00225065	0.909794	0.333	0.089	1
Dpcd	0.00228574	2.26236	0.167	0.121	1
Arl1	0.00242464	1.62572	0.5	0.274	1
Ighm	0.00243985	1.98308	0.333	0.554	1
Ddx56	0.00254383	2.09934	0.167	0.204	1
2010111I01Rik	0.00256676	4.04944	0.25	0.045	1
Abcb8	0.00259952	3.85126	0.333	0.07	1
Trpc3	0.00270178	3.96233	0.25	0.006	1
Nfkbid	0.00271814	3.54244	0.083	0.108	1
Irak3	0.0027861	3.09459	0.167	0.057	1
Tsc22d1	0.0027907	1.8902	0.25	0.229	1
Esam	0.00291567	3.31539	0.25	0.102	1
Chchd7	0.0029275	1.68442	0.333	0.172	1
Calcrl	0.0029335	0.913577	0.583	0.115	1
Nde1	0.00295347	3.62343	0.417	0.102	1
Ifitm1	0.00298039	3.71184	0.167	0.025	1
Rreb1	0.002992	1.00348	0.167	0.089	1
Gm9843	0.0030433	0.372632	0.583	0.764	1
Ipo11	0.00310843	2.28246	0.583	0.217	1
9930111J21Rik1	0.0032359	1.51733	0.167	0.338	1
Eva1b	0.00326572	1.44665	0.167	0.064	1
Cdk17	0.00327317	2.62667	0.167	0.025	1
Tulp4	0.0032791	1.25312	0.167	0.223	1
Col4a1	0.0033133	3.05499	0.333	0.025	1
Gm20659	0.00338919	0.908123	0.75	0.427	1
Klf13	0.00341978	0.853333	1	0.605	1
Sec24b	0.00342518	2.5205	0.25	0.127	1
Ltb	0.00343497	5.48664	0.167	0.051	1
Kpna2	0.00343769	1.95576	0.5	0.312	1
F2r	0.00350132	3.11691	0.333	0.038	1
Myo7a	0.00350855	2.86607	0.5	0.229	1
2310039H08Rik	0.00356182	2.09867	0.167	0.07	1
Crim1	0.00360694	2.27846	0.333	0.025	1
Dut	0.00361137	0.459809	0.167	0.102	1
Igsf3	0.00361478	2.86691	0.25	0.006	1
Nr2c1	0.00370553	0.756542	0.167	0.07	1
Nfia	0.00382099	0.489028	0.75	0.268	1
D930015E06Rik	0.00390663	3.76348	0.167	0.045	1
Aldh6a1	0.00392656	4.10033	0.167	0.032	1
Aspscr1	0.00409659	1.3827	0.167	0.197	1
Lrrc58	0.00419227	2.32886	0.75	0.389	1
Tnfsf12Tnfsf13	0.00426497	0.43807	0.167	0.121	1
Cd99l2	0.00427988	1.23422	0.167	0.076	1
Tgfbr3	0.00429852	1.69489	0.25	0.025	1
Atrx	0.00436612	0.305742	1	0.573	1
Sema6a	0.00440132	1.89445	0.333	0.019	1
Tek	0.00462593	0.883867	0.333	0.025	1
Rogdi	0.00464645	1.20751	0.167	0.236	1
Ppic	0.00468115	4.64344	0.25	0.032	1
Pecam1	0.00469634	2.47964	0.583	0.344	1
Ptpn1	0.0047566	0.538695	0.167	0.414	1
Zfyve9	0.00475876	2.18104	0.167	0.019	1
Ddc	0.00478457	5.61728	0.167	0.019	1
Mbd3	0.00482608	3.22168	0.167	0.115	1
Exoc3l4	0.00506928	1.65946	0.167	0.057	1
Apc	0.00509862	1.33609	0.333	0.146	1
Dnajc14	0.00512178	2.01161	0.167	0.102	1
Ivns1abp	0.00530873	0.962243	0.333	0.497	1
Ppie	0.00534306	1.13417	0.167	0.197	1
Gnb2l1	0.00541246	0.910463	0.667	0.701	1
Tacc1	0.00569906	0.981671	0.833	0.318	1
Dpysl2	0.00571375	1.14195	0.833	0.465	1
Gm4980	0.00571989	4.14366	0.333	0.064	1
Cox17	0.0058548	1.26197	0.5	0.248	1
Ago3	0.00588652	0.961003	0.5	0.083	1
Mup16	0.00591194	0.652406	0.167	0.115	1
Pls3	0.00601794	4.34685	0.333	0.032	1
Hbegf	0.00607346	3.28414	0.167	0.07	1
Ramp1	0.00608151	2.08134	0.333	0.325	1
Rdh13	0.00638078	2.0832	0.667	0.248	1
Gm12435	0.00647903	1.85367	0.083	0.134	1
Taf11	0.00657442	2.25739	0.167	0.115	1
Nrp1	0.00657791	2.08329	0.667	0.274	1
1110038F14Rik	0.00681974	2.87185	0.25	0.076	1
H2-Q2	0.00686556	0.915916	0.167	0.051	1
Wac	0.00719526	1.35244	0.167	0.28	1
Mtmr14	0.00728357	3.18709	0.083	0.108	1
Mum1	0.00745655	3.56805	0.25	0.115	1
Clcn7	0.00753331	0.431594	0.25	0.102	1
Ski	0.00780205	2.97036	0.167	0.083	1
Rpl6	0.007825	0.657017	0.667	0.745	1
Xpnpep1	0.00811111	2.48933	0.583	0.172	1
Jmjd1c	0.00829239	2.17554	0.5	0.318	1
Pkd2	0.00836932	3.41842	0.167	0.025	1
Cenph	0.0083767	0.485667	0.167	0.019	1
Cdyl2	0.00840619	3.55894	0.167	0.013	1
Slc9a3r2	0.0084449	2.20425	0.5	0.166	1
Mvb12a	0.00846409	1.19314	0.167	0.197	1
Prelid2	0.00858403	1.92276	0.167	0.032	1
Zmat5	0.00871876	1.43801	0.167	0.191	1
Mef2a	0.00876443	2.15598	0.25	0.389	1
Myo6	0.0087854	2.07434	0.167	0.038	1
Card10	0.0090011	4.39494	0.25	0.038	1
Rab3gap2	0.00907048	2.98231	0.25	0.025	1
Amotl2	0.00911252	3.34173	0.333	0.045	1
Hus1	0.00918868	3.54287	0.167	0.013	1
Dhrs3	0.00923551	1.26639	1	0.885	1
Ict1	0.00954215	0.905193	0.167	0.115	1
Coa3	0.00955121	0.751794	0.5	0.236	1
Hyal2	0.00964711	2.93106	0.333	0.146	1
Gm13568	0.00997584	1.7559	0.25	0.013	1
