# Supplementary material for: Identification of a Kupffer cell subset capable of reverting the T cell dysfunction induced by hepatocellular priming
Source: Immunity. 2021 Sep 14;54(9):2089–2100.e8. doi: 10.1016/j.immuni.2021.05.005 (PMC8459394; doi:10.1016/j.immuni.2021.05.005)
Supplement: Table S3. EnrichR tables of functional enrichment of marker genes in the scRNA-seq experiment, related to Figure 3 (cells in clusters 0 and 1 analyzed together and separately) [file mmc4.xlsx]

## Sheet: Enrichment Cl. 0 + Cl. 1
Term	Overlap	P.value	Adjusted.P.value	Odds.Ratio	Combined.Score	Genes
Lysosome	33/121	3.56275586408033e-22	5.3797613547613e-19	8.72727272727273	431.008037946389	ASAH1;HEXB;CTSZ;HEXA;LIPA;CTSS;LAPTM4A;GM2A;LAMP2;PSAP;AP1S2;ACP5;CTSH;ACP2;CTSD;CTSC;CTSB;CTSA;HGSNAT;ATP6AP1;SLC11A1;M6PR;LAPTM5;AP3B1;SUMF1;PLA2G15;NPC2;PPT1;MAN2B1;PPT2;CD68;ATP6V0C;LGMN
Immune system	72/998	2.88253496047896e-11	2.17631389516162e-08	2.30861723446894	56.0295998824863	ITGB1;IFITM3;GSK3B;IFITM2;NCF2;ITGB2;ITGAL;AP2A2;CTSS;IFIT2;LGALS3;AP1S2;CTSH;B2M;CTSD;CTSC;CTSB;PDIA3;GBP5;RIPK3;IFNGR1;CYBB;CYBA;PPP2R5D;DDOST;NUP93;HCK;IL1A;TYROBP;PSME2;LCP2;UBE2V1;RAF1;UBA52;HCST;CFB;TLR2;C1QB;C1QA;DCTN5;UNC93B1;NLRC5;CSF2RA;PSMA7;FYB;HSP90B1;PSMB7;PSMB4;KLRK1;C6;UBB;UBC;CD14;EIF4E;RAE1;GBP3;CTSA;CD74;MAP3K1;VCAM1;STAT1;MAPK14;LILRB4;CYLD;MAVS;CDC16;MDM2;GRB2;CALM1;MYD88;LGM…
Disease	52/674	2.04032833312796e-09	1.02696526100774e-06	2.46884272997033	49.4019259304603	GSK3B;RPL32;NCF2;RPLP0;AP2A2;ACTB;RPS16;XPO1;AP1S2;DLAT;CCR5;B2M;RPS13;SLC11A1;CYBB;ADAM10;CYBA;NUP93;HCK;DDIT3;ATP6V1B2;PSME2;EXOC3;EXOC6;TLN1;RAF1;UBA52;RPL28;ATP6V0C;ATP6V1A;PLA2G7;PSMA7;HSP90B1;CST3;PSMB7;PSMB4;UBB;UBC;RPS3;POLR2G;RAE1;SEC11C;STAT1;IGF1;RPS26;RPS28;MDM2;GRB2;FAU;CALM1;ITM2B;HSPA1A
Platelet activation, signaling and aggregation	23/205	1.24885465985092e-07	4.71442634093724e-05	3.59024390243902	57.0700460037209	P2RY12;FCER1G;RHOG;GNAI3;IGF1;ARRB2;MAPK14;RHOA;SOD1;GNGT2;GNG2;CFL1;LAMP2;PSAP;RAC2;FLNA;GRB2;LCP2;PFN1;TLN1;CALM1;ALDOA;RAF1
Interleukin-2 signaling pathway	55/847	2.51279047131566e-07	7.58862722337331e-05	2.07792207792208	31.5775621273384	IFITM3;ITGAM;ARL6IP1;ITGB2;CTSZ;ARRB2;ACTB;CTSS;PREX1;TIMP2;ACP5;BCAP29;CTSH;CCR5;CTSD;CTSC;CTSB;PDIA3;PRMT5;FCER1G;CD300A;ATP6AP2;PPP2R5D;FRMD4B;RHOA;TMX1;NINJ1;ULK2;BLVRB;LCP2;RAF1;LY6E;LY9;AIF1;CRIP1;CSF2RA;FYB;KLRK1;MAT2A;HLTF;UBC;NDUFV2;CDIPT;ZBTB7A;STAT1;LAPTM5;MAPK14;BOP1;ID2;BHLHE40;PDCD4;GRB2;CD68;MYO1F;EZH2
Antigen processing: cross presentation	13/79	9.50578250240123e-07	0.000239228859643764	5.26582278481013	73.016927428781	PDIA3;NCF2;CYBB;CYBA;CTSS;PSMA7;PSMB7;PSMB4;UBB;UBC;PSME2;B2M;UBA52
Translation	18/151	1.19949071048333e-06	0.000258747281832832	3.81456953642384	52.0063667253772	RPL32;RPN1;RPLP0;SSR3;DDOST;EEF1A1;RPS26;RPS28;RPS16;RPS3;EIF3F;FAU;EIF2B1;RPL28;UBA52;EIF4E;RPS13;SEC11C
Rac1 cell motility signaling pathway	12/71	1.85330472012667e-06	0.000349811265923908	5.40845070422535	71.3836539165006	MAP3K1;CADM1;NCF2;ARPC1B;CFL1;BRK1;CYBB;CYBA;ARPC4;IQGAP1;ARPC5;MAPK14
Adaptive immune system	41/606	3.27973919009988e-06	0.000550267353005647	2.16501650165017	27.3392798844446	ITGB1;GSK3B;DCTN5;NCF2;ITGB2;ITGAL;AP2A2;PSMA7;FYB;CTSS;PSMB7;PSMB4;KLRK1;UBB;UBC;AP1S2;CTSH;B2M;CTSD;CTSC;CTSB;CTSA;PDIA3;CD74;VCAM1;CYBB;CYBA;PPP2R5D;LILRB4;TYROBP;CDC16;MDM2;PSME2;LCP2;GRB2;UBE2V1;CALM1;RAF1;UBA52;HCST;LGMN
Phagosome	17/154	6.77694480297749e-06	0.0010233186652496	3.53246753246753	42.0433726757857	ATP6V1A;ITGB1;ITGAM;ATP6AP1;NCF2;ITGB2;M6PR;CYBB;CYBA;ACTB;CTSS;TUBB2A;LAMP2;ATP6V1B2;CD14;ATP6V0C;TLR2
Cells and molecules involved in local acute inflammatory response	6/17	8.38275016666467e-06	0.00115072297742397	11.2941176470588	132.020719229712	ITGB1;IL1A;VCAM1;C6;ITGB2;ITGAL
Innate immune system	26/319	9.02490127860185e-06	0.00113563341089073	2.60815047021944	30.2950317546403	C1QB;C1QA;UNC93B1;NLRC5;CTSS;HSP90B1;LGALS3;C6;UBB;UBC;CD14;CTSB;MAP3K1;RIPK3;PPP2R5D;MAPK14;DDOST;CYLD;MAVS;UBE2V1;UBA52;CFB;MYD88;LGMN;TLR2;C1QC
Pathogenic Escherichia coli infection	10/57	9.48733412464966e-06	0.00110199034832469	5.6140350877193	64.9294197836533	ITGB1;TUBB2A;CTTN;ARPC1B;ARPC1A;ARPC4;CD14;ARPC5;ACTB;RHOA
Leishmaniasis	11/72	1.36073649559765e-05	0.00146765150596604	4.88888888888889	54.7795080356186	ITGB1;IL1A;ITGAM;NCF2;IFNGR1;STAT1;ITGB2;CYBA;MAPK14;MYD88;TLR2
Latent infection of Homo sapiens with Mycobacterium tuberculosis	8/37	1.50589522165896e-05	0.00151593452313668	6.91891891891892	76.8244785258866	ATP6V1A;NCF2;SLC11A1;ATP6V1B2;CYBB;CYBA;DLAT;ATP6V0C
Tricarboxylic acid (TCA) cycle and respiratory electron transport	14/117	1.7403228379416e-05	0.00164242967830739	3.82905982905983	41.9621108016957	NDUFA9;NDUFA7;COX4I1;NDUFA3;IDH2;ETFA;COX6A1;COX5A;COX6B1;ATP5E;SUCLG2;NDUFS1;DLAT;NDUFV2
Toll-like receptor endosomal trafficking and processing	5/12	1.9354822194037e-05	0.00171916361841152	13.3333333333333	144.70091947389	UNC93B1;CTSS;CTSB;HSP90B1;LGMN
Shigellosis	10/62	2.05303165568208e-05	0.00172226544448886	5.16129032258065	55.7089440403659	ITGB1;CTTN;ARPC1B;ARPC1A;RHOG;ARPC4;ARPC5;PFN1;MAPK14;ACTB
Oxidative phosphorylation	15/136	2.35754620378092e-05	0.0018736288251101	3.52941176470588	37.6069557564786	ATP6V1A;NDUFA9;NDUFA7;ATP6AP1;COX4I1;NDUFA3;ATP6AP2;COX6A1;COX5A;COX6B1;ATP5E;ATP6V1B2;NDUFS1;NDUFV2;ATP6V0C
Metabolism	80/1615	2.54818481096584e-05	0.00192387953227921	1.58513931888545	16.7668812056798	HEXB;COX4I1;PITPNB;HEXA;ETFA;ENO1;EPRS;ADO;COX6A1;SAT1;GNGT2;GM2A;GUK1;ACP5;MLYCD;DLAT;CERS4;HGSNAT;CERS5;CPT1A;GPX1;ATP6AP1;ACSL5;NOSIP;AMPD2;DDOST;COX6B1;NUP93;CYP27A1;PHOSPHO2;HMBS;AGPS;PIGK;ATP6V1B2;SUCLG2;BLVRB;NDUFS1;PHPT1;ALDOA;ATP6V0C;ABCG1;ATP6V1A;ASAH1;FECH;RPN1;IQGAP1;LTC4S;PLA2G7;COX5A;DGUOK;PTDSS1;GNG2;MAT2A;ATP5E;ALDH3B1;POLR2G;CKB;APOE;MGAT2;NDUFV2;CDIPT;NDUFA9;CTSA;NDUFA7;NDUFA3;I…
Actin cytoskeleton regulation	20/226	3.01379651463466e-05	0.00216706320814206	2.83185840707965	29.4788669180536	ITGB1;ITGAM;ARPC1B;ARPC1A;ITGB2;BRK1;ARPC4;IQGAP1;ARPC5;ITGAL;SSH3;ACTB;RHOA;PPP1CA;CFL1;RAC2;NCKAP1L;CD14;PFN1;RAF1
Hemostasis pathway	32/468	3.19836448100262e-05	0.00219524107559725	2.18803418803419	22.6467793734175	ITGB1;ITGAM;ITGB2;GNAI3;ARRB2;ITGAL;DOCK11;GNGT2;GNG2;CAPZB;CFL1;LAMP2;PSAP;RAC2;FLNA;SIRPA;P2RY12;FCER1G;RHOG;PPP2R5D;IGF1;MERTK;MAPK14;RHOA;SOD1;LCP2;GRB2;PFN1;TLN1;CALM1;ALDOA;RAF1
T cell receptor regulation of apoptosis	38/603	3.63381186782838e-05	0.0023856764871395	2.01658374792703	20.614816271745	IFITM3;CSF1R;PRUNE2;ITGB2;ENO1;TRIAP1;ITGAL;FYB;HSP90B1;RCBTB2;HSPD1;DPH1;PRDX1;MBIP;RAC2;FLNA;CCR5;ZBTB7A;CTSB;GBP3;HSPA8;FCER1G;STAT1;RFC2;SHISA5;CYBB;MAPK14;SOD1;IL1A;TUBB2A;TFCP2;DDIT3;PSME2;TMBIM6;LCP1;RPL28;HSPA1A;TLR2
Influenza infection	15/142	3.92827572078984e-05	0.00247154014099694	3.38028169014085	34.2920277743922	RPL32;RPLP0;NUP93;RPS26;RPS28;RPS16;XPO1;RPS3;POLR2G;FAU;RPL28;UBA52;RAE1;RPS13;HSPA1A
Toll receptor cascades	16/159	3.99076582803308e-05	0.00241042256013198	3.22012578616352	32.616468337141	MAP3K1;RIPK3;UNC93B1;PPP2R5D;MAPK14;CTSS;HSP90B1;UBB;UBC;UBE2V1;CD14;UBA52;MYD88;LGMN;CTSB;TLR2
Respiratory electron transport, ATP biosynthesis by chemiosmotic coupling, and heat production by uncoupling proteins	11/81	4.23470957891692e-05	0.00245938902467867	4.34567901234568	43.7592959493807	NDUFA9;NDUFA7;COX4I1;ATP5E;NDUFA3;ETFA;NDUFS1;COX6A1;NDUFV2;COX5A;COX6B1
Adhesion and diapedesis of lymphocytes	5/14	4.64428078255151e-05	0.00259735703024177	11.4285714285714	114.026159332608	ITGB1;IL1A;VCAM1;ITGB2;ITGAL
HIV factor interactions with host	14/128	4.80557104052596e-05	0.00259157581114079	3.5	34.8010235531972	AP2A2;PSMA7;NUP93;HCK;PSMB7;PSMB4;XPO1;UBB;UBC;AP1S2;PSME2;B2M;UBA52;RAE1
Association of licensing factors with the pre-replicative complex	5/15	6.78761963737501e-05	0.0035342433284263	10.6666666666667	102.376801639818	ORC5;ORC4;UBB;UBC;UBA52
mRNA stability regulation by proteins that bind AU-rich elements	11/86	7.42237621094966e-05	0.00373592935951133	4.09302325581395	38.9182096241649	PSMB7;HSPA8;PSMB4;XPO1;UBB;UBC;PSME2;MAPK14;UBA52;PSMA7;HSPA1A
Immune system signaling by interferons, interleukins, prolactin, and growth hormones	22/280	7.51042108506581e-05	0.00365830188337076	2.51428571428571	23.8772510261384	IFITM3;GBP5;IFITM2;VCAM1;IFNGR1;STAT1;CSF2RA;IFIT2;NUP93;HCK;IL1A;UBB;UBC;GRB2;UBE2V1;RAF1;B2M;UBA52;RAE1;EIF4E;MYD88;GBP3
Cell cycle checkpoints	13/117	7.54214644124364e-05	0.00355895035196184	3.55555555555556	33.7508218650926	RFC2;PSMA7;ORC5;ORC4;PSMB7;PSMB4;UBB;UBC;CDC16;MDM2;PSME2;MCM5;UBA52
Leukocyte transendothelial migration	13/117	7.54214644124364e-05	0.00345110337159936	3.55555555555556	33.7508218650926	ITGB1;VCAM1;ITGAM;NCF2;ITGB2;GNAI3;CYBB;CYBA;ITGAL;MAPK14;ACTB;RHOA;RAC2
Alzheimer's disease	16/169	8.33328682829067e-05	0.00370095973844674	3.02958579881657	28.4558920994562	NDUFA9;GSK3B;NDUFA7;LRP1;COX4I1;NDUFA3;ADAM10;COX6A1;COX5A;COX6B1;PPP3R1;ATP5E;NDUFS1;APOE;NDUFV2;CALM1
Prion diseases	7/35	8.82832425310338e-05	0.0038087913206246	6.4	59.7437455819208	C1QB;C1QA;IL1A;C6;SOD1;C1QC;HSPA1A
Natural killer cell receptor signaling pathway	9/60	9.55674053060712e-05	0.00400852172256021	4.8	44.4272579746771	TYROBP;MAP3K1;RAC2;LCP2;GRB2;PILRA;RAF1;MAPK14;HCST
Integrin signaling pathway	15/155	0.000107636874767778	0.00439274813241471	3.09677419354839	28.2944431483133	ITGB1;MAP3K1;ARPC1B;ARPC1A;RHOG;ARPC4;ARPC5;MAPK14;ACTB;RHOA;TSPAN13;RAC2;GRB2;RAF1;TLN1
Protein metabolism	29/442	0.000152048958848522	0.00604194547003336	2.09954751131222	18.4577688142978	RPL32;RPN1;RPLP0;ACTB;HSPD1;CHCHD4;RPS16;RPS3;TIMM17A;PMPCA;MGAT2;EIF2B1;EIF4E;RPS13;SEC11C;PDIA3;SSR3;DDOST;SUMF1;RPS26;EEF1A1;RPS28;TUBB2A;PIGK;STT3A;EIF3F;FAU;RPL28;UBA52
Glycosphingolipid metabolism	7/38	0.000152761365622177	0.00591460672024324	5.89473684210526	51.7948925405655	CTSA;ASAH1;GM2A;HEXB;HEXA;PSAP;SUMF1
Malaria	8/51	0.000169058747733163	0.0063819677269269	5.01960784313725	43.5966207183013	KLRK1;VCAM1;LRP1;ITGB2;SDC3;ITGAL;MYD88;TLR2
Destabilization of mRNA by AUF1 (hnRNP D0)	9/66	0.00020264669232772	0.00746332940036239	4.36363636363636	37.1085666637825	PSMB7;HSPA8;PSMB4;UBB;UBC;PSME2;UBA52;PSMA7;HSPA1A
FSH regulation of apoptosis	20/263	0.00024273463314506	0.00872688800116764	2.43346007604563	20.2550065545478	IFITM3;BECN1;IFITM2;DAPK1;STAT1;ARPC1A;ARPC4;MAPK14;KNSTRN;ACTB;PPP3R1;AXL;NPC2;ACP5;ACP2;TMBIM6;APOE;CD14;TLN1;FILIP1L
Response to elevated platelet cytosolic calcium	10/83	0.000258194869711	0.00906684309915371	3.85542168674699	31.8527072739761	CFL1;LAMP2;PSAP;FLNA;IGF1;ALDOA;PFN1;TLN1;CALM1;SOD1
Monocyte and its surface molecules	4/11	0.000261581769251462	0.00897701071749334	11.6363636363636	95.9856131515971	ITGB1;ITGAM;ITGB2;ITGAL
Interferon signaling	15/168	0.00026268490581898	0.00881453795081467	2.85714285714286	23.5558723451089	IFITM3;GBP5;IFITM2;VCAM1;IFNGR1;STAT1;IFIT2;NUP93;UBB;UBC;B2M;UBA52;EIF4E;RAE1;GBP3
CDC42 signaling events	9/70	0.000318768397513755	0.0104639191357776	4.11428571428571	33.1243024956358	GSK3B;MAP3K1;ARPC1B;CFL1;ARPC4;IQGAP1;ARPC5;RAF1;MAPK14
Bacterial invasion of epithelial cells	9/71	0.00035509423011513	0.0114083465419967	4.05633802816901	32.2200096004069	ITGB1;CTTN;ARPC1B;ARPC1A;RHOG;ARPC4;ARPC5;ACTB;RHOA
Activation of mRNA upon binding of the cap-binding complex and eIFs, and subsequent binding to 43S	8/57	0.000372271297206799	0.0117110345579639	4.49122807017544	35.4622323690882	RPS26;RPS28;RPS16;RPS3;EIF3F;FAU;EIF4E;RPS13
MHC class II antigen presentation	11/103	0.000375356336805251	0.0115671034403251	3.41747572815534	26.9558003164802	CTSA;DCTN5;CD74;AP1S2;CTSH;AP2A2;CTSD;CTSS;CTSC;LGMN;CTSB
Sphingolipid metabolism	9/72	0.000394767492958751	0.0119219782873543	4	31.348854367168	CTSA;CERS4;CERS5;ASAH1;GM2A;HEXB;HEXA;PSAP;SUMF1
DNA replication pre-Initiation	10/88	0.000416835471328688	0.0123415992491435	3.63636363636364	28.3011598806933	ORC5;ORC4;PSMB7;PSMB4;UBB;UBC;PSME2;MCM5;UBA52;PSMA7
Degradation of beta-catenin by the destruction complex	9/73	0.00043802029819365	0.0127194355821618	3.94520547945205	30.5092417542066	GSK3B;PSMB7;PSMB4;UBB;UBC;PSME2;PPP2R5D;UBA52;PSMA7
TGF-beta regulation of extracellular matrix	33/565	0.000463787346645965	0.0132135640270832	1.86902654867257	14.3468055622979	ASAH1;ITGAM;SLC40A1;SQRDL;SAT1;LGALS3;SDCBP;CYSLTR1;C6;GM2A;CREG1;GCN1L1;CKB;APOE;SKIL;RAE1;CTSC;VCAM1;DAPK1;IDH2;IGF1;PPP1CA;TSPAN13;GNPDA1;NPC2;ID2;APOC1;NINJ1;CDC16;CCNG1;MCM5;CFB;ABCG1
Negative regulators of RIG-I/MDA5 signaling	6/33	0.000490054856900152	0.0137033858133191	5.81818181818182	44.3403241906525	CYLD;MAVS;UBB;UBC;NLRC5;UBA52
Prolactin activation of MAPK signaling	9/75	0.000536243926088532	0.0147223332435215	3.84	28.9187382314021	ITGB1;GSK3B;STAT1;SIRPA;FLNA;GRB2;RAF1;MAPK14;CTSD
Signal regulatory protein (SIRP) family interactions	4/13	0.000539165064419008	0.0145382008441554	9.84615384615385	74.0971204132727	TYROBP;SIRPA;GRB2;FYB
Influenza viral RNA transcription and replication	12/125	0.000552638667380834	0.0146400769779835	3.072	23.0424765676899	RPS26;RPS28;RPS16;RPL32;RPLP0;RPS3;UPF3B;POLR2G;FAU;RPL28;UBA52;RPS13
Cytoplasmic ribosomal proteins	11/108	0.000564375875112064	0.0146932339899865	3.25925925925926	24.3785750860115	RPS26;RPS28;RPS16;RPL32;RPLP0;RPS3;EIF3F;FAU;RPL28;UBA52;RPS13
HIV infection	16/200	0.000570152379664024	0.0145920354795369	2.56	19.1221936643041	AP2A2;PSMA7;NUP93;HCK;PSMB7;PSMB4;XPO1;UBB;UBC;AP1S2;PSME2;POLR2G;CCR5;B2M;UBA52;RAE1
Licensing factor removal from origins	8/61	0.000594774510177585	0.0149684918394692	4.19672131147541	31.1704265389706	ORC5;ORC4;PSMB7;PSMB4;PSME2;MCM5;PSMA7;AZIN1
Collagen binding in corneal epithelia mediated by Erk and PI-3 Kinase	5/23	0.000618171010002377	0.0153022659853047	6.95652173913043	51.399968163972	ITGB1;PFN1;RAF1;TLN1;RHOA
Downregulation of SMAD2/3-SMAD4 transcriptional activity	5/23	0.000618171010002377	0.0150554552436063	6.95652173913043	51.399968163972	TGIF1;UBB;UBC;SKIL;UBA52
Apoptosis regulation	9/78	0.000716817884062318	0.0171808730941921	3.69230769230769	26.7348507572347	PSMB7;PSMB4;UBB;DAPK1;UBC;MDM2;PSME2;UBA52;PSMA7
PDGFB signaling pathway	12/129	0.00073329236980757	0.0173011168501474	2.97674418604651	21.4860385285938	HCK;CTTN;LRP1;STAT1;ARPC1B;BRK1;ARPC4;GRB2;IQGAP1;ARPC5;RAF1;RHOA
Initiation of the second proteolytic cleavage of Notch receptor by receptor-ligand binding	4/14	0.000736255135757497	0.0171037731537511	9.14285714285714	65.9559666053563	UBB;UBC;ADAM10;UBA52
Phospholipid metabolism	16/205	0.000745084616716717	0.0170466328976097	2.49756097560976	17.9874660315757	CTSA;CERS4;ASAH1;CERS5;SLC44A2;PITPNB;HEXB;HEXA;PLD4;SUMF1;PTDSS1;GM2A;LPCAT2;PSAP;PLBD1;CDIPT
Endogenous Toll-like receptor signaling	5/24	0.000760944628661442	0.0171496476011758	6.66666666666667	47.872999760238	CD14;RHOA;MYD88;HSPD1;TLR2
S phase	11/112	0.000767602302228254	0.0170452864171274	3.14285714285714	22.5413219258231	ORC5;ORC4;PSMB7;PSMB4;UBB;RFC2;UBC;PSME2;MCM5;UBA52;PSMA7
Ubiquitin-mediated degradation of phosphorylated Cdc25A	8/64	0.00082373097768779	0.01802657646824	4	28.4066662590028	PSMB7;PSMB4;UBB;UBC;PSME2;UBA52;PSMA7;AZIN1
DNA replication	16/207	0.000826880043579662	0.0178369837972184	2.47342995169082	17.5560370669361	RFC2;RCC2;PPP2R5D;PMF1;PSMA7;ORC5;PSMB7;ORC4;PSMB4;XPO1;UBB;UBC;PSME2;MCM5;B9D2;UBA52
Chemokine signaling pathway	15/189	0.000909000311224645	0.0193322601401298	2.53968253968254	17.7858161813473	GSK3B;CCL24;STAT1;GNAI3;ARRB2;RHOA;CXCL16;PREX1;HCK;GNGT2;GNG2;RAC2;GRB2;RAF1;CCR5
Antigen processing and presentation	9/81	0.000944149752888849	0.0198009184286411	3.55555555555556	24.7652471746326	PDIA3;CD74;HSPA8;PSME2;B2M;CTSS;CTSB;HSPA1A;LGMN
Activation of IRF3/IRF7 mediated by TBK1/IKK epsilon	4/15	0.000979303359377606	0.0202568229131532	8.53333333333333	59.1246429598447	UBB;UBC;CD14;UBA52
Adhesion and diapedesis of granulocytes	4/15	0.000979303359377606	0.0199830820629755	8.53333333333333	59.1246429598447	IL1A;ITGAM;ITGB2;ITGAL
TRAF6-mediated induction of TAK1 complex	4/15	0.000979303359377606	0.0197166409688025	8.53333333333333	59.1246429598447	UBB;UBC;CD14;UBA52
Semaphorin interactions	8/66	0.00101222069223771	0.0201112269115651	3.87878787878788	26.7466032739224	ITGB1;GSK3B;TYROBP;CFL1;RAC2;RHOG;TLN1;RHOA
Signaling by TGF-beta receptor complex	8/66	0.00101222069223771	0.0198500421464798	3.87878787878788	26.7466032739224	TGIF1;XPO1;UBB;UBC;UBA52;SKIL;RHOA;PPP1CA
Natural killer cell-mediated cytotoxicity	12/137	0.00124445491558419	0.024091370801694	2.8029197080292	18.7488915538517	PPP3R1;TYROBP;KLRK1;FCER1G;IFNGR1;ITGB2;RAC2;GRB2;LCP2;RAF1;ITGAL;HCST
Interleukin-10 anti-inflammatory signaling pathway	4/16	0.00127367368631912	0.0243449021055934	8	53.326799102619	IL1A;STAT1;BLVRB;MAPK14
PI3K subunit p85 role in regulation of actin organization and cell migration	4/16	0.00127367368631912	0.0240405908292734	8	53.326799102619	ARPC1B;ARPC1A;ARPC4;RHOA
Sprouty regulation of FGF signaling	4/16	0.00127367368631912	0.0237437934116281	8	53.326799102619	UBB;UBC;GRB2;UBA52
TGF-beta receptor signaling in EMT (epithelial to mesenchymal transition)	4/16	0.00127367368631912	0.0234542349553887	8	53.326799102619	UBB;UBC;UBA52;RHOA
p75 neurotrophin receptor signaling via NF-kB	4/16	0.00127367368631912	0.0231716538113479	8	53.326799102619	UBB;UBC;UBA52;MYD88
EGFR downregulation	5/27	0.0013377448347281	0.0240475559576122	5.92592592592593	39.2104891374467	UBB;UBC;GRB2;AP2A2;UBA52
Cross-presentation of particulate exogenous antigens (phagosomes)	3/8	0.00151220643845557	0.0268639026125636	12	77.9302257260945	NCF2;CYBB;CYBA
Downregulation of ERBB4 signaling	3/8	0.00151220643845557	0.0265515316519524	12	77.9302257260945	UBB;UBC;UBA52
TGF-beta receptor activation of SMADs	5/28	0.00158718275408778	0.0275476546973857	5.71428571428571	36.8331124977874	XPO1;UBB;UBC;UBA52;PPP1CA
Alpha-M beta-2 integrin signaling	6/41	0.00161044907091531	0.0276338420122968	4.68292682926829	30.1170367040502	HCK;ITGAM;LRP1;ITGB2;TLN1;RHOA
Complement activation, classical pathway	4/17	0.00162471760588798	0.0275654335380995	7.52941176470588	48.3570541876263	C1QB;C1QA;C6;C1QC
Signaling by NGF	16/221	0.00164239765697	0.0275557829113856	2.31674208144796	14.8540191712717	GSK3B;PPP2R5D;MAPK14;AP2A2;RHOA;FGD2;PREX1;AKAP13;UBB;UBC;MDM2;GRB2;CALM1;RAF1;UBA52;MYD88
Electron transport chain	10/105	0.00166179982729451	0.0275749202111507	3.04761904761905	19.5043170458214	NDUFA9;NDUFA7;ATP5E;COX4I1;NDUFA3;NDUFS1;COX6A1;NDUFV2;COX5A;COX6B1
Thromboxane A2 receptor signaling	7/56	0.00172878633856466	0.0283746453394852	4	25.4413426202704	HCK;GNG2;VCAM1;ARRB2;MAPK14;RHOA;RAB11A
Huntington's disease	14/184	0.0019804815468909	0.0321562057613468	2.43478260869565	15.155098020318	NDUFA9;NDUFA7;GPX1;COX4I1;NDUFA3;COX6A1;AP2A2;COX5A;COX6B1;SOD1;ATP5E;NDUFS1;POLR2G;NDUFV2
Alpha-4 beta-7 integrin signaling	3/9	0.00221581363092012	0.0355944530073338	10.6666666666667	65.1961132288446	ITGB1;VCAM1;RHOA
Signaling by EGFR in cancer	10/111	0.00251494517575736	0.0399743917409854	2.88288288288288	17.255507818585	GSK3B;UBB;UBC;MDM2;ADAM10;GRB2;RAF1;CALM1;UBA52;AP2A2
Signaling by constitutively active EGFR	4/19	0.00251796177789808	0.0396054404648552	6.73684210526316	40.3153214182617	UBB;UBC;GRB2;UBA52
Activated NOTCH1 signaling in the nucleus	5/31	0.00254044460677067	0.0395471273837497	5.16129032258065	30.8408576579823	UBB;UBC;ADAM10;ARRB2;UBA52
Signal amplification	5/31	0.00254044460677067	0.0391435852675889	5.16129032258065	30.8408576579823	P2RY12;GNG2;GNGT2;GNAI3;MAPK14
RAGE pathway	7/60	0.00258647582829597	0.0394502878861304	3.73333333333333	22.2411803185505	ITGB1;VCAM1;ID2;CYBA;IGF1;ABCG1;TLR2
Parkinson's disease	11/131	0.00273154473327736	0.0412463254724882	2.68702290076336	15.8611952190277	NDUFA9;NDUFA7;UBB;ATP5E;COX4I1;NDUFA3;NDUFS1;COX6A1;NDUFV2;COX5A;COX6B1
G alpha (12/13) signaling events	8/77	0.00275040346353561	0.0411198933657304	3.32467532467532	19.6023111947708	AKAP13;PREX1;GNGT2;GNG2;RAC2;RHOG;RHOA;FGD2
mTOR signaling pathway	10/113	0.00286677077641587	0.0424394497292937	2.83185840707965	16.5793105775458	DEPTOR;RHEB;POLDIP3;PDCD4;ULK2;PPP2R5D;IGF1;RAF1;EIF4E;RHOA
Insulin signaling pathway	18/277	0.00287293131288337	0.0421177308976106	2.07942238267148	12.1696581461163	PYGB;GSK3B;MAP3K1;RHOG;MAPK14;RHOA;PPP1CA;PFKL;RHEB;RAC2;EXOC3;GRB2;EXOC6;SGK3;CALM1;RAF1;EIF2B1;EIF4E
Fanconi anemia pathway regulation	3/10	0.00309230598205588	0.0448979041625421	9.6	55.4768466612994	UBB;UBC;UBA52
IRAK2-mediated activation of TAK1 complex	3/10	0.00309230598205588	0.0444703050752797	9.6	55.4768466612994	UBB;UBC;UBA52
Mitochondrial pathway of apoptosis: BH3-only Bcl-2 family	9/97	0.00333405486399637	0.0474945551380614	2.96907216494845	16.9342991669875	CTSA;PPP3R1;CTSZ;CTSH;CTSD;CTSS;CTSC;CTSB;PPP1CA
Glycoprotein VI-mediated activation cascade	5/33	0.00337119152802986	0.0475747589469634	4.84848484848485	27.5999468022322	FCER1G;RAC2;RHOG;LCP2;RHOA
Proteasome degradation	7/63	0.00341981687361928	0.0478141062885658	3.55555555555556	20.1890427557924	PSMB7;PSMB4;UBB;RPN1;UBC;PSME2;PSMA7
Downstream signaling events Of B cell receptor (BCR)	9/98	0.00357215073992466	0.0494857579567545	2.93877551020408	16.5587875095129	GSK3B;PSMB7;PSMB4;UBB;UBC;MDM2;PSME2;UBA52;PSMA7
Diurnally regulated genes with circadian orthologs	6/48	0.00365642298572831	0.0501927155313614	4	22.4450797430694	DNAJA1;DAZAP2;HSPA8;CBX3;NCOA4;AZIN1
Y branching of actin filaments	4/21	0.00370034885274038	0.0503380789877294	6.09523809523809	34.1292384259172	ARPC1B;ARPC1A;ARPC4;PSMA7
Senescence and autophagy	9/99	0.00382338624693564	0.0515474395792215	2.90909090909091	16.1938001365902	GSK3B;IL1A;BECN1;CREG1;LAMP2;MDM2;IGF1;RAF1;MAPK14
APC/C-mediated degradation of cell cycle proteins	8/82	0.00406896552521698	0.0543729021511295	3.1219512195122	17.1843636528167	PSMB7;PSMB4;UBB;UBC;CDC16;PSME2;UBA52;PSMA7
Alternative complement pathway	3/11	0.0041538321641071	0.0550200576122958	8.72727272727273	47.8579545406709	C6;CFP;CFB
fMLP induced chemokine gene expression in HMC-1 cells	5/35	0.00438107859534159	0.0575254667736156	4.57142857142857	24.8249615097841	MAP3K1;NCF2;MAPK14;CALM1;RAF1
HIF-1 transcriptional activity in hypoxia	7/66	0.00444344854281873	0.0578414422384163	3.39393939393939	18.3826771084877	PFKL;FECH;ID2;ITGB2;BHLHE40;ENO1;ALDOA
Rho cell motility signaling pathway	4/23	0.00521110159428542	0.0672543880971879	5.56521739130435	29.2561475179093	CFL1;PFN1;TLN1;RHOA
Activation of NF-kappaB in B cells	7/68	0.00524419433985193	0.0671079106201391	3.29411764705882	17.2962049788674	PSMB7;PSMB4;UBB;UBC;PSME2;UBA52;PSMA7
Rho GTPase cycle	10/123	0.0052577546895962	0.0667160469015989	2.60162601626016	13.6534665585981	ARHGAP9;PREX1;AKAP13;RAC2;RHOG;ARHGAP17;GMIP;MYO9A;RHOA;FGD2
Assembly of HIV virion	3/12	0.00541088247212766	0.068086937774273	8	41.7547446458674	UBB;UBC;UBA52
Salmonella infection	3/12	0.00541088247212766	0.0675242358091964	8	41.7547446458674	ARPC1B;ARPC1A;ARPC4
ERBB1 downstream pathway	9/106	0.00599161300016383	0.0741584887725196	2.71698113207547	13.9038646304798	MAP3K1;STAT1;ARPC1B;BRK1;ARPC4;GRB2;IQGAP1;ARPC5;RAF1
Protein processing in the endoplasmic reticulum	12/166	0.00605151710030128	0.0742909822882516	2.31325301204819	11.8148154864443	PDIA3;DNAJA1;HSPA8;NPLOC4;DDIT3;RPN1;SSR3;STT3A;DDOST;PDIA4;HSP90B1;HSPA1A
Inhibition of cellular proliferation by Gleevec	4/24	0.00610113578208443	0.0742960889592539	5.33333333333333	27.1961617672024	MAP3K1;STAT1;GRB2;RAF1
Lysosome vesicle biogenesis	4/24	0.00610113578208443	0.0737017202475799	5.33333333333333	27.1961617672024	HSPA8;CTSZ;M6PR;AP1S2
Proteasome complex	4/24	0.00610113578208443	0.0731167859599007	5.33333333333333	27.1961617672024	PSMB7;PSMB4;RPN1;PSMA7
Antiviral mechanism by interferon-stimulated genes	7/70	0.00614859901209167	0.0731053898288064	3.2	16.2928992832853	NUP93;UBB;STAT1;UBC;UBA52;EIF4E;RAE1
Interleukin-6 signaling pathway	7/71	0.00664210636888951	0.0783560985704934	3.15492957746479	15.8198458550891	GSK3B;HCK;STAT1;GRB2;RAF1;MAPK14;HSP90B1
Focal adhesion	15/233	0.00672983204467392	0.0787755533911443	2.06008583690987	10.3029117772054	ITGB1;GSK3B;ITGAM;ITGB2;IGF1;ITGAL;ACTB;RHOA;PPP1CA;HCK;RAC2;FLNA;GRB2;TLN1;RAF1
CTL mediated immune response against target cells	3/13	0.00687240295367537	0.0798256035388447	7.38461538461539	36.7771676971459	ITGB2;ITGAL;B2M
Downregulation of ERBB2-ERBB3 signaling	3/13	0.00687240295367537	0.0792162477866398	7.38461538461539	36.7771676971459	UBB;UBC;UBA52
Angiotensin II-mediated activation of JNK pathway via Pyk2-dependent signaling	5/39	0.00701593443455363	0.0802580378498181	4.1025641025641	20.3469594629249	MAP3K1;GRB2;MAPK14;CALM1;RAF1
G13 signaling pathway	5/39	0.00701593443455363	0.0796545939562104	4.1025641025641	20.3469594629249	CFL1;IQGAP1;CALM1;PFN1;RHOA
APC/C- and Cdc20-mediated degradation of Nek2A	4/25	0.007086696841609	0.0798575539614149	5.12	25.3416239961979	UBB;UBC;CDC16;UBA52
Alpha-9 beta-1 integrin pathway	4/25	0.007086696841609	0.0792660165246637	5.12	25.3416239961979	ITGB1;VCAM1;CSF2RA;SAT1
DARPP-32 events	4/25	0.007086696841609	0.0786831781678647	5.12	25.3416239961979	PPP3R1;PPP2R5D;CALM1;PPP1CA
Cyclin A-Cdk2-associated events at S phase entry	7/72	0.00716445205560341	0.0789658584230741	3.11111111111111	15.3646070535034	PSMB7;PSMB4;UBB;UBC;PSME2;UBA52;PSMA7
Calcineurin-dependent NFAT signaling role in lymphocytes	6/55	0.00719214369338171	0.0786966447609159	3.49090909090909	17.2268194992828	GSK3B;PPP3R1;XPO1;MAP3K1;MAPK14;CABIN1
Vibrio cholerae infection	6/55	0.00719214369338171	0.0781304818489668	3.49090909090909	17.2268194992828	ATP6V1A;ATP6AP1;ATP6V1B2;ATP6V0C;ACTB;PDIA4
Signaling by the B cell receptor (BCR)	11/151	0.00793818742402881	0.085619021502025	2.33112582781457	11.2734884138858	GSK3B;PSMB7;PSMB4;UBB;UBC;MDM2;PSME2;GRB2;CALM1;UBA52;PSMA7
Integrin family cell surface interactions	4/26	0.00817183502460071	0.0875139779230289	4.92307692307692	23.6655349667245	ITGB1;ITGAM;ITGB2;ITGAL
RANKL regulation of apoptosis and immune response	7/74	0.00829956245288261	0.0882559105905122	3.02702702702703	14.5041588647028	CSF3R;VCAM1;ACP5;ADAM10;ITGAL;CALM1;CSF2RA
EGFR1 pathway	11/152	0.00832419573865072	0.0878988501074307	2.31578947368421	11.0893636659528	GRN;ACOT7;LRP1;NINJ1;CDC16;HPCAL1;CTSH;GRB2;FKBP4;RAF1;PDLIM4
Gene expression	44/968	0.00839928378864509	0.0880758230614867	1.45454545454545	6.95215831276294	DDX6;RPL32;RPN1;RPLP0;EPRS;PSMA7;PSMB7;PSMB4;RPS16;XPO1;UBB;SNRNP70;UBC;SNAPC4;RPS3;POLR2G;EIF2B1;SKIL;EIF4E;RAE1;RPS13;SEC11C;TGIF1;PRMT5;HSPA8;CPSF7;CBX3;SSR3;UPF3B;MAPK14;ZFP90;DDOST;NUP93;RPS26;EEF1A1;RPS28;CNOT7;POLR3C;PSME2;EIF3F;FAU;UBA52;RPL28;HSPA1A
SHP2 signaling	6/57	0.00854528481717669	0.0889888280961159	3.36842105263158	16.0416863377768	IFNGR1;STAT1;GNAI3;GRB2;RAF1;RHOA
Porphyrin metabolism	3/14	0.00854590333946325	0.0883857126204761	6.85714285714286	32.6557937310289	FECH;HMBS;BLVRB
Bioactive peptide-induced signaling pathway	5/41	0.00867853412141627	0.0891468470975412	3.90243902439024	18.5244981252405	STAT1;GRB2;MAPK14;CALM1;RAF1
Fc epsilon receptor I signaling in mast cells	5/41	0.00867853412141627	0.0885445035360714	3.90243902439024	18.5244981252405	FCER1G;MAP3K1;GRB2;CALM1;RAF1
Insulin biosynthesis and processing	5/41	0.00867853412141627	0.0879502451230776	3.90243902439024	18.5244981252405	RPN1;EXOC3;EXOC6;DDOST;SEC11C
Plasma membrane estrogen receptor signaling	5/41	0.00867853412141627	0.0873639101555904	3.90243902439024	18.5244981252405	GNG2;GNAI3;GRB2;STRN;RHOA
Transcriptional activity of SMAD2/SMAD3-SMAD4 heterotrimer	5/41	0.00867853412141627	0.0867853412141627	3.90243902439024	18.5244981252405	TGIF1;UBB;UBC;SKIL;UBA52
Cell surface interactions at the vascular wall	8/94	0.00919568668502081	0.0913518874630356	2.72340425531915	12.7700990459942	ITGB1;ITGAM;FCER1G;ITGB2;SIRPA;GRB2;ITGAL;MERTK
Fc gamma receptor-mediated phagocytosis	8/94	0.00919568668502081	0.0907548163031465	2.72340425531915	12.7700990459942	HCK;ARPC1B;ARPC1A;CFL1;RAC2;ARPC4;ARPC5;RAF1
ADP signalling through P2Y purinoceptor 12	4/27	0.00936037562670688	0.0917803064696584	4.74074074074074	22.1452793279499	P2RY12;GNG2;GNGT2;GNAI3
Glycolysis	4/27	0.00936037562670688	0.0911881754601768	4.74074074074074	22.1452793279499	PFKL;PPP2R5D;ENO1;ALDOA
RIG-I/MDA5-mediated induction of interferon-alpha/beta pathways	7/76	0.00956171495100447	0.0925524972821587	2.94736842105263	13.7052283194889	CYLD;MAVS;MAP3K1;UBB;UBC;NLRC5;UBA52
Mitotic G1-G1/S phases	10/135	0.00992759491306147	0.0954819638135211	2.37037037037037	10.9331840815026	ORC5;ORC4;PSMB7;PSMB4;UBB;UBC;PSME2;MCM5;UBA52;PSMA7
AKAP95 role in mitosis and chromosome dynamics	3/15	0.010437559088433	0.0997513558451507	6.4	29.1990049769853	DDX5;H3F3B;PPP2R5D
HDL-mediated lipid transport	3/15	0.010437559088433	0.0991239888272567	6.4	29.1990049769853	APOE;PLTP;ABCG1
Mu-calpain pathway	3/15	0.010437559088433	0.0985044638970863	6.4	29.1990049769853	ITGB1;TLN1;RHOA
PI3K class IB pathway in neutrophils	5/43	0.0105951338787918	0.0993705102917743	3.72093023255814	16.920410981606	PREX1;HCK;RAC2;RHOA;MYO1F
CXCR4 signaling pathway	9/116	0.0105971840076155	0.0987762213055522	2.48275862068966	11.2895180014762	ITGB1;HCK;GNG2;STAT1;CFL1;GNAI3;ARRB2;RAF1;RHOA
Nef in HIV-1 replication and disease pathogenesis	4/28	0.0106559110601033	0.0987142681027978	4.57142857142857	20.7617851962547	HCK;AP1S2;AP2A2;B2M
Interferon-gamma signaling pathway	8/97	0.0110145058338538	0.101414047616581	2.63917525773196	11.8988329243777	GBP5;VCAM1;MAP3K1;DAPK1;IFNGR1;STAT1;B2M;GBP3
Lipid and lipoprotein metabolism	25/489	0.0114285225796425	0.104588297547032	1.6359918200409	7.31557148082451	ASAH1;SLC44A2;HEXB;PITPNB;HEXA;PLD4;PTDSS1;GM2A;PSAP;APOE;CDIPT;PLTP;CTSA;CERS4;CERS5;CPT1A;ACSL5;SUMF1;PPP1CA;CYP27A1;AGPS;LPCAT2;PLBD1;ABCG1;LGMN
Glucose metabolism	6/61	0.0117826081323989	0.107179146264593	3.14754098360656	13.978640960531	PYGB;PFKL;PPP2R5D;ENO1;ALDOA;CALM1
T cell receptor signaling pathway	10/139	0.012035568391987	0.108824600430541	2.30215827338129	10.1752839841438	GSK3B;PPP3R1;MAP3K1;NCF2;GRB2;LCP2;RAF1;CALM1;MAPK14;RHOA
Integrin beta-2 pathway	4/29	0.0120617946337967	0.108412558910911	4.41379310344828	19.498868038539	ITGAM;VCAM1;ITGB2;ITGAL
Skeletal myogenesis control by HDAC and calcium/calmodulin-dependent kinase (CaMK)	4/29	0.0120617946337967	0.107771064479485	4.41379310344828	19.498868038539	IGF1;MAPK14;CALM1;CABIN1
Statin pathway	4/29	0.0120617946337967	0.107137117041371	4.41379310344828	19.498868038539	LRP1;APOC1;APOE;PLTP
Immunoregulatory interactions between a lymphoid and a non-lymphoid cell	9/119	0.0123943638261841	0.109447306301392	2.42016806722689	10.62578042585	ITGB1;TYROBP;KLRK1;VCAM1;ITGB2;ITGAL;B2M;HCST;LILRB4
Opioid signaling	7/80	0.0124979046804863	0.109719977136828	2.8	12.270143968	PPP3R1;GNGT2;GNG2;GNAI3;PPP2R5D;CALM1;PPP1CA
Cell death signaling by NRIF in the nucleus	3/16	0.0125523078175576	0.109560605806428	6	26.2671044427887	UBB;UBC;UBA52
Ghrelin biosynthesis, secretion, and deacylation	3/16	0.0125523078175576	0.108930947152368	6	26.2671044427887	IGF1;PLA2G7;SEC11C
Nucleotide-like (purinergic) G-protein coupled receptors	3/16	0.0125523078175576	0.108308484597211	6	26.2671044427887	P2RY12;P2RY6;P2RY14
Other glycan degradation	3/16	0.0125523078175576	0.107693095480182	6	26.2671044427887	HEXB;HEXA;MAN2B1
Protein kinase A (PKA) at the centrosome	3/16	0.0125523078175576	0.107084659912497	6	26.2671044427887	PPP2R5D;RHOA;PPP1CA
Riboflavin metabolism	3/16	0.0125523078175576	0.106483060699506	6	26.2671044427887	ACP5;ACP2;PHPT1
Amino sugar and nucleotide sugar metabolism	5/45	0.0127824832103885	0.107829886299925	3.55555555555556	15.5010828248717	GNPDA1;HEXB;HEXA;GALK2;GALK1
Integrin-mediated cell adhesion	8/100	0.0130862348345993	0.109778970001361	2.56	11.1006576056626	ITGB1;ITGAM;ITGB2;RAC2;GRB2;RAF1;TLN1;ITGAL
ADP signalling through P2Y purinoceptor 1	2/6	0.0134523846762774	0.112227076581099	10.6666666666667	45.9583881525172	GNG2;MAPK14
Assembly of the ORC complex at the origin of replication	2/6	0.0134523846762774	0.111610444292191	10.6666666666667	45.9583881525172	ORC5;ORC4
G beta-gamma signaling through PI3K gamma	2/6	0.0134523846762774	0.111000551153983	10.6666666666667	45.9583881525172	GNG2;RHOA
eIF4E release	2/6	0.0134523846762774	0.110397287289015	10.6666666666667	45.9583881525172	RHEB;EIF4E
PDGFA signaling pathway	4/30	0.0135811358995328	0.110851433558349	4.26666666666667	18.3427136653558	MAP3K1;STAT1;GRB2;RAF1
Pathways in cancer	18/325	0.0141436982415834	0.11482249647737	1.77230769230769	7.54734768687204	ITGB1;CSF1R;GSK3B;TCF7L2;SPI1;CSF3R;DAPK1;STAT1;NCOA4;IGF1;CSF2RA;RHOA;HSP90B1;RAC2;CCDC6;MDM2;GRB2;RAF1
Antigen presentation: folding, assembly, and peptide loading of class I MHC proteins	15/255	0.0145982390994934	0.117878829092166	1.88235294117647	7.95643174995861	PDIA3;NCF2;CYBB;CYBA;CTSS;PSMA7;PSMB7;PSMB4;UBB;CDC16;UBC;PSME2;UBE2V1;B2M;UBA52
Signaling by ERBB2	8/102	0.0146171465080693	0.117403676740344	2.50980392156863	10.6053271115212	GSK3B;UBB;UBC;MDM2;GRB2;RAF1;CALM1;UBA52
Endothelins	6/64	0.0147177850303579	0.117586536485928	3	12.6560959514544	CYSLTR1;EDNRB;GNAI3;RAF1;MAPK14;RHOA
T cell signal transduction	7/83	0.0150900152977443	0.119925911050494	2.69879518072289	11.3179967024775	PPP3R1;MAP3K1;PRDX1;LCP2;GRB2;RAF1;MAPK14
Interleukin-5 regulation of apoptosis	10/144	0.0151256548958182	0.119579784778458	2.22222222222222	9.31413994912341	IL1A;PSMB4;ID2;HEXA;ITGB2;LCP2;ENO1;RAF1;MAPK14;MYD88
Chagas disease	8/104	0.0162742157149659	0.127989925674992	2.46153846153846	10.1370419239515	C1QB;C1QA;IFNGR1;GNAI3;MAPK14;MYD88;TLR2;C1QC
Serotonin HTR1 group and FOS pathway	4/32	0.0169713929314009	0.132781364385572	4	16.304904484451	MAP3K1;GNAI3;MAPK14;RHOA
Integrin cell surface interactions	7/85	0.0170173954143478	0.132454984926109	2.63529411764706	10.7349211817495	ITGB1;ITGAM;VCAM1;ITGB2;GRB2;ITGAL;TLN1
CDK regulation of DNA replication	3/18	0.0174651869079812	0.135243242210521	5.33333333333333	21.5869103942444	ORC5;ORC4;MCM5
Pertussis toxin-insensitive CCR5 signaling in macrophage	3/18	0.0174651869079812	0.134553225668631	5.33333333333333	21.5869103942444	MAPK14;CALM1;CCR5
Arf6 integrin-mediated signaling pathway	5/49	0.0180307484054009	0.13820522889419	3.26530612244898	13.1124138244312	ITGB1;EDNRB;EXOC3;EXOC6;SCAMP2
G alpha 12 pathway	5/49	0.0180307484054009	0.137507222687654	3.26530612244898	13.1124138244312	MAP3K1;PLD4;RAF1;MAPK14;RHOA
Glycerophospholipid biosynthesis	7/86	0.0180434909789417	0.136912921498502	2.6046511627907	10.4575969818667	PTDSS1;SLC44A2;PITPNB;LPCAT2;PLBD1;PLD4;CDIPT
SARS coronavirus protease	2/7	0.0184463314955156	0.139269802791143	9.14285714285714	36.5064206920895	MAPK14;EIF4E
Signaling by FGFR in disease	9/128	0.0191491867720413	0.143857074755136	2.25	8.89986381855557	GSK3B;UBB;STAT1;UBC;MDM2;GRB2;RAF1;CALM1;UBA52
Epithelial cell signaling in Helicobacter pylori infection	6/68	0.0193724263127769	0.144813681843035	2.82352941176471	11.1357304885714	ATP6V1A;ATP6AP1;ATP6V1B2;ADAM10;MAPK14;ATP6V0C
Type II interferon signaling (interferon-gamma)	5/50	0.0195349467399157	0.145309209740259	3.2	12.5937608859893	SPI1;IFNGR1;STAT1;CYBB;IFIT2
Cell-cell communication	9/129	0.0200372751478785	0.148315124869101	2.23255813953488	8.72966172876294	ITGB1;TYROBP;CADM1;SIRPA;FLNA;GRB2;IQGAP1;MAPK14;FYB
Androgen receptor signaling, proteolysis, and transcription regulation	7/88	0.0202246779568274	0.148972018121021	2.54545454545455	9.92944079066281	GSK3B;PRDX1;NCOA4;MDM2;FLNA;FKBP4;RHOA
Glycosaminoglycan degradation	3/19	0.0202677979189477	0.148564926493258	5.05263157894737	19.6988057020637	HGSNAT;HEXB;HEXA
IGF-1 receptor and longevity	3/19	0.0202677979189477	0.147847221534353	5.05263157894737	19.6988057020637	GRB2;IGF1;SOD1
MAL role in Rho-mediated activation of SRF	3/19	0.0202677979189477	0.147136417584669	5.05263157894737	19.6988057020637	MAP3K1;RAF1;RHOA
Apoptosis	14/242	0.0203583510804072	0.147086651346483	1.85123966942149	7.20921614582533	MAP3K1;DAPK1;IGF1;PSMA7;IL1A;PSMB7;PPP3R1;PSMB4;UBB;UBC;MDM2;PSME2;UBA52;MYD88
NFAT involvement in hypertrophy of the heart	6/69	0.020676187625071	0.148671634827892	2.78260869565217	10.7931063573015	GSK3B;GRB2;IGF1;RAF1;MAPK14;CALM1
EGF receptor transactivation by GPCRs in cardiac hypertrophy	4/34	0.0208465929384331	0.149186518184995	3.76470588235294	14.5715378910815	EDNRB;GRB2;RAF1;RHOA
Signaling by interleukins	8/109	0.0210033470365161	0.149599311439336	2.34862385321101	9.07290650132561	HCK;IL1A;STAT1;GRB2;UBE2V1;RAF1;CSF2RA;MYD88
Prostate cancer	7/89	0.0213813861830413	0.151576963081654	2.51685393258427	9.67789367366903	GSK3B;TCF7L2;MDM2;GRB2;IGF1;RAF1;HSP90B1
Complement and coagulation cascades	6/70	0.0220381510734917	0.155502841686787	2.74285714285714	10.4639456579763	C1QB;C1QA;C6;C3AR1;CFB;C1QC
Leptin influence on immune response	8/110	0.0220547801571139	0.154896362963916	2.32727272727273	8.87674394394421	CPT1A;CSF3R;ITGAM;FCER1G;NCF2;CTSS;CXCL16;IFIT2
EGF receptor (ErbB1) signaling pathway	4/35	0.0229711792374542	0.160585558558129	3.65714285714286	13.8002831559037	STAT1;GNAI3;GRB2;TLN1
Hypertrophy pathway	3/20	0.0233026209334312	0.162151878384706	4.8	18.0441093039516	IL1A;ADAM10;EIF4E
Skeletal muscle hypertrophy is regulated via AKT/mTOR pathway	3/20	0.0233026209334312	0.161408062428813	4.8	18.0441093039516	GSK3B;IGF1;EIF4E
Mitochondrial pathway of apoptosis: multidomain Bcl-2 family	6/71	0.0234593264716169	0.161751520420738	2.70422535211268	10.1475708731998	DNAJA1;UBL5;UBB;UBC;TMBIM6;HSPA1A
Membrane trafficking	9/133	0.023888127207553	0.163959418560932	2.16541353383459	8.08646337859994	HSPA8;UBB;UBC;CTSZ;AP1S2;M6PR;AP3B1;UBA52;COPZ1
Fatty acid elongation in mitochondria	2/8	0.0240910551080442	0.164604041688447	8	29.8073173177922	PPT1;PPT2
GM-CSF-mediated signaling events	4/36	0.0252226666427793	0.171559579417103	3.55555555555556	13.0844878890449	STAT1;GRB2;RAF1;CSF2RA
Glycogen metabolism	4/36	0.0252226666427793	0.170790253948864	3.55555555555556	13.0844878890449	GSK3B;PYGB;PPP2R5D;CALM1
Phospholipids as signaling intermediaries	4/36	0.0252226666427793	0.170027797458021	3.55555555555556	13.0844878890449	ASAH1;GRB2;RAF1;RHOA
Signaling by ERBB4	7/93	0.0264668659821113	0.177622078368836	2.40860215053763	8.74770982548192	GSK3B;UBB;UBC;MDM2;GRB2;RAF1;UBA52
Cap-dependent translation initiation	6/73	0.0264831367046112	0.176944851433464	2.63013698630137	9.55067730231172	RPL32;RPLP0;EIF3F;RPL28;UBA52;EIF4E
Myc repressed pathway	6/73	0.0264831367046112	0.176165358695872	2.63013698630137	9.55067730231172	ITGB1;SPI1;SLC11A1;DDIT3;ID2;DLEU2
IGF1 signaling pathway	3/21	0.0265696726526808	0.175965814498018	4.57142857142857	16.5850735518695	GRB2;IGF1;RAF1
NGF signaling via TRKA from the plasma membrane	9/136	0.027102917949499	0.178713563771806	2.11764705882353	7.64071175325092	GSK3B;MDM2;GRB2;PPP2R5D;RAF1;CALM1;MAPK14;AP2A2;RHOA
Seven transmembrane receptor signaling through beta-arrestin	6/74	0.0280875718194963	0.184401014988867	2.59459459459459	9.26900259757634	MAP3K1;MDM2;RAF1;MAPK14;ACTB;RHOA
Diabetes pathways	9/137	0.0282391541273882	0.184593604901975	2.1021897810219	7.49860727082436	DDIT3;EXOC3;EXOC6;IGF1;TLN1;PLA2G7;ACTB;HSP90B1;SEC11C
CCR3 signaling in eosinophils	3/22	0.0300682069897096	0.195702554114058	4.36363636363636	15.2914337962363	CFL1;RAF1;RHOA
Fanconi anemia pathway	3/22	0.0300682069897096	0.194862628989105	4.36363636363636	15.2914337962363	UBB;UBC;UBA52
Signal transduction through IL-1R	4/38	0.0301116201889185	0.194310027714816	3.36842105263158	11.7990539080034	IL1A;MAP3K1;MAPK14;MYD88
Transport of mature mRNAs derived from intronless transcripts	4/38	0.0301116201889185	0.193483176533051	3.36842105263158	11.7990539080034	NUP93;XPO1;EIF4E;RAE1
Trefoil factor initiation of mucosal healing	4/38	0.0301116201889185	0.19266333256469	3.36842105263158	11.7990539080034	ITGB1;GRB2;RAF1;RHOA
Endosomal/vacuolar pathway	2/9	0.0303411388616079	0.19331274127016	7.11111111111111	24.8551165804649	B2M;CTSS
Heme biosynthesis	2/9	0.0303411388616079	0.192500502861462	7.11111111111111	24.8551165804649	FECH;HMBS
Rapid glucocorticoid receptor pathway	2/9	0.0303411388616079	0.191695061426895	7.11111111111111	24.8551165804649	GNG2;MAPK14
HIV life cycle	8/118	0.0318320980642485	0.200276950320897	2.16949152542373	7.47884501734164	NUP93;XPO1;UBB;UBC;POLR2G;CCR5;UBA52;RAE1
Prolactin regulation of apoptosis	8/118	0.0318320980642485	0.199445925630769	2.16949152542373	7.47884501734164	EEF1A1;NUP93;VPS29;SSR3;TMBIM6;IGF1;TMEM106A;GBP3
Keratinocyte differentiation	5/57	0.0323764560892146	0.202018383036008	2.80701754385965	9.62897904349524	MAP3K1;PPP2R5D;GRB2;RAF1;MAPK14
Iron uptake and transport	4/39	0.0327511310263447	0.203515258641072	3.28205128205128	11.2207352856341	ATP6V1A;SLC40A1;ATP6V1B2;ATP6V0C
Signaling events mediated by PRL	3/23	0.033796779138652	0.209152198767887	4.17391304347826	14.1386703559912	ITGB1;PTP4A2;RHOA
Autodegradation of Cdh1 by Cdh1-APC/C	5/58	0.0345547886435696	0.212970330007306	2.75862068965517	9.28333555304787	PSMB7;PSMB4;CDC16;PSME2;PSMA7
Peroxisome	6/78	0.0351410111768119	0.215702954784496	2.46153846153846	8.24218195932011	PRDX1;AGPS;IDH2;ACSL5;MLYCD;SOD1
Negative regulation of FGFR signaling	4/40	0.0355216416255554	0.217156594552991	3.2	10.6803620639695	UBB;UBC;GRB2;UBA52
BDNF signaling pathway	14/261	0.0355659534596968	0.216550765016702	1.71647509578544	5.72678994281983	HSPA8;IFITM2;CADM1;ATP6AP1;ARPC1B;HPCAL1;PDIA4;DNAJA1;PTDSS1;PSMB4;DDIT3;ID2;PDLIM4;HSPA1A
Fc epsilon receptor I signaling pathway	6/79	0.0370668498606076	0.224782904777178	2.43037974683544	8.00817962992624	FCER1G;RAC2;LCP2;GRB2;RAF1;MAPK14
Signaling events mediated by hepatocyte growth factor receptor (c-Met)	6/79	0.0370668498606076	0.22388377315807	2.43037974683544	8.00817962992624	DEPTOR;MAP3K1;GRB2;RAF1;EIF4E;RHOA
Deregulation of CDK5 in Alzheimer's disease	2/10	0.0371533612556134	0.223512252972017	6.4	21.0732866173915	GSK3B;PPP2R5D
E2F-enabled inhibition of pre-replication complex formation	2/10	0.0371533612556134	0.222625299587207	6.4	21.0732866173915	ORC5;ORC4
Free radical-induced apoptosis	2/10	0.0371533612556134	0.221745357691606	6.4	21.0732866173915	GPX1;SOD1
Glycoprotein 1b-IX-V activation signaling	2/10	0.0371533612556134	0.220872344472348	6.4	21.0732866173915	FLNA;RAF1
Nef-mediated downregulation of MHC class I complex cell surface expression	2/10	0.0371533612556134	0.220006178415593	6.4	21.0732866173915	AP1S2;B2M
TRAF6-mediated IRF7 activation in TLR7/8 or 9 signaling	2/10	0.0371533612556134	0.219146779281157	6.4	21.0732866173915	UBE2V1;MYD88
NF-kappaB signaling pathway	3/24	0.0377533059078838	0.221819034711691	4	13.1067289336107	IL1A;MAP3K1;MYD88
MAPK signaling pathway	16/314	0.0387175231581207	0.226602558018458	1.63057324840764	5.30174856420858	HSPA8;MAP3K1;H3F3B;STAT1;ARRB2;MAPK14;IL1A;PPP3R1;DDIT3;RAC2;FLNA;GRB2;CD14;RAF1;EIF4E;HSPA1A
TNF-alpha signaling pathway	7/101	0.0389801679277564	0.227258894096186	2.21782178217822	7.19617138630966	CYLD;MAP3K1;RIPK3;STAT1;CYBA;GRB2;RAF1
p75 neurotrophin receptor-mediated signaling	8/124	0.0408667108720115	0.237341282372067	2.06451612903226	6.60116534183611	PREX1;AKAP13;UBB;UBC;UBA52;MYD88;RHOA;FGD2
Signaling events mediated by T cell protein tyrosine phosphatase (TC-PTP)	4/42	0.0414572480475019	0.239848446558344	3.04761904761905	9.7008534865153	ITGB1;CSF1R;STAT1;GRB2
TWEAK signaling pathway	4/42	0.0414572480475019	0.238932994472244	3.04761904761905	9.7008534865153	GSK3B;CD163;MAPK14;RAF1
Urokinase-type plasminogen activator (uPA) and uPAR-mediated signaling	4/42	0.0414572480475019	0.238024503998965	3.04761904761905	9.7008534865153	ITGB1;ITGAM;LRP1;ITGB2
Clathrin derived vesicle budding	5/61	0.0416239628987713	0.238076454458881	2.62295081967213	8.33856851498165	HSPA8;CTSZ;AP1S2;M6PR;AP3B1
Leptin signaling pathway	5/61	0.0416239628987713	0.237178052743942	2.62295081967213	8.33856851498165	STAT1;GRB2;RAF1;MAPK14;RHOA
Interleukin-4 regulation of apoptosis	14/267	0.04173589473341	0.236921808449057	1.67790262172285	5.32967937636317	HSPA8;FCER1G;VCAM1;ITGAM;STAT1;HPCAL1;CYSLTR1;MFNG;NINJ1;SNAPC4;TIMP2;MCM5;CTSC;TLR2
Cellular response to hypoxia	3/25	0.0419351224479357	0.237161179387202	3.84	12.1790651850394	UBB;UBC;UBA52
TPO signaling pathway	3/25	0.0419351224479357	0.236276249613369	3.84	12.1790651850394	STAT1;GRB2;RAF1
ATM-dependent DNA damage response	6/82	0.0432438999720395	0.242744568616281	2.34146341463415	7.35430032388775	GSK3B;MAP3K1;RAC2;MDM2;GRB2;RHOA
Regular glucocorticoid receptor pathway	6/82	0.0432438999720395	0.241845514658443	2.34146341463415	7.35430032388775	GSK3B;SPI1;STAT1;MDM2;FKBP4;MAPK14
Circadian rhythm	5/62	0.044160232781915	0.246058861626169	2.58064516129032	8.05143382115508	CPT1A;UBB;UBC;BHLHE40;UBA52
Colorectal cancer	5/62	0.044160232781915	0.245154233458425	2.58064516129032	8.05143382115508	GSK3B;TCF7L2;RAC2;RAF1;RHOA
Signaling events mediated by focal adhesion kinase	5/62	0.044160232781915	0.244256232603266	2.58064516129032	8.05143382115508	ITGB1;GRB2;RAF1;TLN1;RHOA
B lymphocyte cell surface molecules	2/11	0.0444866034736607	0.24516339870521	5.81818181818182	18.1094817784376	ITGB2;ITGAL
CDC6 association with the ORC-origin complex	2/11	0.0444866034736607	0.244271895437192	5.81818181818182	18.1094817784376	ORC5;ORC4
Cardiac protection against reactive oxygen species	2/11	0.0444866034736607	0.243386852337781	5.81818181818182	18.1094817784376	GPX1;SOD1
Keratan sulfate degradation	2/11	0.0444866034736607	0.242508199441255	5.81818181818182	18.1094817784376	HEXB;HEXA
Mammalian target of rapamycin complex 1 (mTORC1)-mediated signaling	2/11	0.0444866034736607	0.241635867788589	5.81818181818182	18.1094817784376	RHEB;EIF4E
Stress fiber formation mediated by Rho-selective guanine exchange factor AKAP13	2/11	0.0444866034736607	0.240769789409418	5.81818181818182	18.1094817784376	AKAP13;RHOA
G2/M checkpoints	4/43	0.0446225969359329	0.240643290618781	2.97674418604651	9.2562303717432	ORC5;ORC4;RFC2;MCM5
Porphyrin and chlorophyll metabolism	4/43	0.0446225969359329	0.239786908801632	2.97674418604651	9.2562303717432	FECH;HMBS;BLVRB;EPRS
Galactose metabolism	3/26	0.0463390356262509	0.248127460268223	3.69230769230769	11.341922108389	PFKL;GALK2;GALK1
Physiological and pathological hypertrophy of the heart	3/26	0.0463390356262509	0.247250684790243	3.69230769230769	11.341922108389	MAPK14;CALM1;RHOA
Interactions of HIV Vpr protein with host cellular proteins	4/44	0.0479194644689962	0.254783068127409	2.90909090909091	8.83849745675396	NUP93;XPO1;RAE1;HSPA1A
Angiotensin II-stimulated signaling through G-proteins and beta-arrestin	5/64	0.0495048522270391	0.262288866185365	2.5	7.51421147355735	MAP3K1;ARRB2;RAF1;MAPK14;RHOA
MAPK cascade role in angiogenesis	5/64	0.0495048522270391	0.261371772247654	2.5	7.51421147355735	TIMP2;GRB2;IQGAP1;RAF1;MAPK14
MicroRNAs in cardiomyocyte hypertrophy	6/85	0.0500298959473434	0.263223494357103	2.25882352941176	6.7654803575479	GSK3B;IGF1;RAF1;MAPK14;CALM1;RHOA
Collecting duct acid secretion	3/27	0.0509613741420463	0.267193315814201	3.55555555555556	10.5837770772302	ATP6V1A;ATP6V1B2;ATP6V0C
FSH signaling pathway	3/27	0.0509613741420463	0.266268771468823	3.55555555555556	10.5837770772302	RHEB;MAPK14;RAF1
Oxidative stress	3/27	0.0509613741420463	0.265350603291345	3.55555555555556	10.5837770772302	CYBA;MAPK14;SOD1
Rev-mediated nuclear export of HIV-1 RNA	3/27	0.0509613741420463	0.264438745548076	3.55555555555556	10.5837770772302	NUP93;XPO1;RAE1
Integrin-linked kinase signaling	4/45	0.0513474664191067	0.265529706482367	2.84444444444444	8.44555287687806	GSK3B;XPO1;RHOG;IQGAP1
RhoA signaling pathway	4/45	0.0513474664191067	0.264623461750345	2.84444444444444	8.44555287687806	ITGB1;CFL1;TLN1;RHOA
Endocytosis	11/201	0.0515526305400858	0.264777116039216	1.75124378109453	5.19270407165294	CSF1R;HSPA8;RABEP1;MDM2;ARRB2;CCR5;FOLR2;AP2A2;RHOA;RAB11A;HSPA1A
Activation of chaperones by ATF6 alpha	2/12	0.0523017605161041	0.267714096201075	5.33333333333333	15.7372013152107	DDIT3;HSP90B1
ERK1/ERK2 MAPK pathway	5/65	0.052313622358171	0.26687016811094	2.46153846153846	7.26276547959917	ITGB1;PPP2R5D;GRB2;RAF1;EIF4E
Glioma	5/65	0.052313622358171	0.265971615356358	2.46153846153846	7.26276547959917	MDM2;GRB2;IGF1;RAF1;CALM1
Interleukin-12-mediated signaling events	5/65	0.052313622358171	0.265079093157175	2.46153846153846	7.26276547959917	PPP3R1;STAT1;CCR5;MAPK14;B2M
Signaling by insulin receptor	7/109	0.0548449261491124	0.27697604844535	2.05504587155963	5.96630288575578	ATP6V1A;RHEB;ATP6V1B2;GRB2;RAF1;ATP6V0C;EIF4E
Thyroid-stimulating hormone signaling pathway	5/66	0.0552134904321769	0.277907901841957	2.42424242424242	7.02193445738341	GNG2;STAT1;GNAI3;RAF1;MAPK14
Endosomal sorting complex required for transport (ESCRT) pathway	3/28	0.0557980356002737	0.279917055669147	3.42857142857143	9.89491410689392	UBB;UBC;UBA52
G-protein activation	3/28	0.0557980356002737	0.278990178001369	3.42857142857143	9.89491410689392	GNG2;GNGT2;GNAI3
G-protein beta-gamma signalling	3/28	0.0557980356002737	0.278069418337998	3.42857142857143	9.89491410689392	GNG2;GNGT2;RHOA
Hematopoietic cell lineage	6/88	0.0574337590888152	0.285279527052997	2.18181818181818	6.23372293332185	IL1A;CSF1R;CSF3R;ITGAM;CD14;CSF2RA
Delta Np63 pathway	4/47	0.0585943844585161	0.290090231253637	2.72340425531915	7.72661491838357	GSK3B;IL1A;AXL;MDM2
Epidermal growth factor receptor (EGFR) pathway	7/111	0.0593571729170476	0.29290631079981	2.01801801801802	5.69925078233479	RAC2;RHOG;GRB2;RAF1;MAPK14;ACTB;RHOA
Advanced glycosylation endproduct receptor signaling	2/13	0.0605616558414595	0.297876548275583	4.92307692307692	13.804767153539	LGALS3;DDOST
Alpha-hemoglobin stabilizing enzyme (AHSP) pathway	2/13	0.0605616558414595	0.296909416625337	4.92307692307692	13.804767153539	FECH;HMBS
CBL-mediated ligand-induced downregulation of EGF receptors	2/13	0.0605616558414595	0.295948544726873	4.92307692307692	13.804767153539	CSF1R;GRB2
Chondroitin sulfate/dermatan sulfate degradation	2/13	0.0605616558414595	0.294993872001948	4.92307692307692	13.804767153539	HEXB;HEXA
Platelet adhesion to exposed collagen	2/13	0.0605616558414595	0.294045338651459	4.92307692307692	13.804767153539	ITGB1;FCER1G
Purine salvage	2/13	0.0605616558414595	0.293102885642961	4.92307692307692	13.804767153539	DGUOK;AMPD2
T helper cell surface molecules	2/13	0.0605616558414595	0.292166454698415	4.92307692307692	13.804767153539	ITGB2;ITGAL
Lipoprotein metabolism	3/29	0.0608445306902995	0.292596310007491	3.31034482758621	9.26708969519631	APOE;PLTP;ABCG1
Sema4D in semaphorin signaling	3/29	0.0608445306902995	0.291667432832864	3.31034482758621	9.26708969519631	RAC2;RHOG;RHOA
Thyroid cancer	3/29	0.0608445306902995	0.290744434627697	3.31034482758621	9.26708969519631	TCF7L2;NCOA4;CCDC6
Transferrin endocytosis and recycling	3/29	0.0608445306902995	0.289827259755054	3.31034482758621	9.26708969519631	ATP6V1A;ATP6V1B2;ATP6V0C
Lipid digestion, mobilization, and transport	4/48	0.0624116015478559	0.296356975903341	2.66666666666667	7.39734426305833	APOE;PLTP;ABCG1;PPP1CA
N-glycan biosynthesis	4/48	0.0624116015478559	0.295427957170102	2.66666666666667	7.39734426305833	RPN1;STT3A;MGAT2;DDOST
PPAR signaling pathway	5/69	0.0644590136652849	0.304165970733063	2.31884057971015	6.35762482136187	CYP27A1;CPT1A;UBC;ACSL5;PLTP
TGF-beta signaling pathway	10/185	0.0656566883389131	0.308852334553766	1.72972972972973	4.71060031081206	ITGB1;TGIF1;STAT1;GRB2;ARRB2;RAF1;MAPK14;SKIL;RHOA;PPP1CA
Activation of kainate receptors upon glutamate binding	3/30	0.0660960245944607	0.309953407259738	3.2	8.69326936392222	GNG2;GNGT2;CALM1
Activation of the pre-replicative complex	3/30	0.0660960245944607	0.308993799187727	3.2	8.69326936392222	ORC5;ORC4;MCM5
Glutamate binding and activation of AMPA receptors and synaptic plasticity	3/30	0.0660960245944607	0.308040114622332	3.2	8.69326936392222	NSF;MDM2;AP2A2
Inactivation of GSK3 by Akt causes accumulation of beta-catenin in alveolar macrophages	3/30	0.0660960245944607	0.307092298885033	3.2	8.69326936392222	GSK3B;PPP2R5D;MYD88
Carbohydrate metabolism	12/235	0.0661337852966298	0.306325201834083	1.63404255319149	4.43818300791895	NUP93;PYGB;PFKL;HEXB;SDC3;HEXA;PPP2R5D;ENO1;CALM1;ALDOA;RAE1;GALK1
Ceramide signaling pathway	4/49	0.066356569845359	0.306417187970924	2.61224489795918	7.08626940105122	ASAH1;MAP3K1;RAF1;CTSD
Interleukin-5 signaling pathway	4/49	0.066356569845359	0.30548298922711	2.61224489795918	7.08626940105122	GSK3B;STAT1;GRB2;RAF1
Signaling events mediated by HDAC class I	5/70	0.0677221595269066	0.310822069561182	2.28571428571429	6.15392419010089	PRMT5;XPO1;TFCP2;SIRT6;SIRT7
Signaling events mediated by VEGFR1 and VEGFR2	5/70	0.0677221595269066	0.309880184501906	2.28571428571429	6.15392419010089	GRB2;IQGAP1;RAF1;MAPK14;RHOA
AKT phosphorylation of cytosolic targets	2/14	0.0692309593293074	0.31582703500681	4.57142857142857	12.2071182960245	GSK3B;MDM2
Glycogen breakdown (glycogenolysis)	2/14	0.0692309593293074	0.31487574875679	4.57142857142857	12.2071182960245	PYGB;CALM1
Glycosphingolipid biosynthesis: globo series	2/14	0.0692309593293074	0.3139301759377	4.57142857142857	12.2071182960245	HEXB;HEXA
Hyaluronan metabolism	2/14	0.0692309593293074	0.3129902652313	4.57142857142857	12.2071182960245	HEXB;HEXA
Interferon gamma signaling regulation	2/14	0.0692309593293074	0.312055965932102	4.57142857142857	12.2071182960245	IFNGR1;STAT1
MAP kinase inactivation of SMRT corepressor	2/14	0.0692309593293074	0.311127227938257	4.57142857142857	12.2071182960245	MAP3K1;MAPK14
S1P/S1P4 pathway	2/14	0.0692309593293074	0.310204001742594	4.57142857142857	12.2071182960245	GNAI3;RHOA
T cell receptor/JNK pathway	2/14	0.0692309593293074	0.309286238423829	4.57142857142857	12.2071182960245	MAP3K1;LCP2
Translation factors	4/50	0.0704280188399859	0.313705924626486	2.56	6.79210009628399	EEF1A1;EIF3F;EIF2B1;EIF4E
NF-kappaB activation by non-typeable Hemophilus influenzae	3/31	0.0715473757925493	0.317754521902204	3.09677419354839	8.16741816838125	MAPK14;MYD88;TLR2
p53 activity regulation	7/118	0.0769018726703252	0.340533219155985	1.89830508474576	4.86957975735064	GSK3B;PRMT5;CCNG1;SHISA5;MDM2;IGF1;MAPK14
Syndecan 4 pathway	3/32	0.0771931723802129	0.340823655830764	3	7.68433279959999	ITGB1;SDCBP;RHOA
Cell cycle	20/453	0.0773950808788093	0.340718869174933	1.41280353200883	3.61512696504156	GSK3B;RFC2;RCC2;SSNA1;PPP2R5D;PMF1;PSMA7;ORC5;PSMB7;ORC4;PSMB4;XPO1;UBB;CDC16;UBC;MDM2;PSME2;MCM5;B9D2;UBA52
Signaling by NOTCH1	5/73	0.0780502992695834	0.342604511328694	2.19178082191781	5.58992174837572	UBB;UBC;ADAM10;ARRB2;UBA52
Arf6 vesicle-mediated transport	2/15	0.0782761085013786	0.342599779237918	4.26666666666667	10.8693881610352	RAB11A;RHOA
Calcium signaling by HBx of hepatitis B virus	2/15	0.0782761085013786	0.341609606465554	4.26666666666667	10.8693881610352	GRB2;RAF1
Erythrocyte differentiation pathway	2/15	0.0782761085013786	0.340625140740869	4.26666666666667	10.8693881610352	IL1A;IGF1
Glycosphingolipid biosynthesis: ganglio series	2/15	0.0782761085013786	0.339646332865177	4.26666666666667	10.8693881610352	HEXB;HEXA
PRC2 complex long-term gene silencing through modification of histone tails	2/15	0.0782761085013786	0.338673134203672	4.26666666666667	10.8693881610352	H3F3B;EZH2
Endometrial cancer	4/52	0.0789445102020957	0.340589172586184	2.46153846153846	6.24987095586572	GSK3B;TCF7L2;GRB2;RAF1
Mitochondrial protein import	4/52	0.0789445102020957	0.339618833063147	2.46153846153846	6.24987095586572	CHCHD4;TIMM17A;PMPCA;HSPD1
Signaling events mediated by PTP1B	4/52	0.0789445102020957	0.338654006832854	2.46153846153846	6.24987095586572	HCK;CSF1R;GRB2;RHOA
Signaling events mediated by stem cell factor receptor (c-Kit)	4/52	0.0789445102020957	0.337694647040126	2.46153846153846	6.24987095586572	GSK3B;STAT1;GRB2;RAF1
Adherens junction cell adhesion	5/74	0.081670789182955	0.348369750469667	2.16216216216216	5.41634352127199	TCF7L2;RAC2;IQGAP1;ACTB;RHOA
Syndecan 2 pathway	3/33	0.0830277660464424	0.353160356986276	2.90909090909091	7.23950602603177	ITGB1;SDCBP;RHOA
Amyotrophic lateral sclerosis (ALS)	4/53	0.0833862675972338	0.353688944021975	2.41509433962264	5.99975037653111	PPP3R1;GPX1;MAPK14;SOD1
Androgen receptor regulation of biosynthesis and transcription	4/53	0.0833862675972338	0.35269821868858	2.41509433962264	5.99975037653111	DNAJA1;GSK3B;MDM2;MAPK14
Thrombin signaling through protease-activated receptors	4/53	0.0833862675972338	0.351713028133584	2.41509433962264	5.99975037653111	GNGT2;GNG2;ARRB2;RHOA
Notch signaling pathway	7/121	0.0852563797569884	0.358599257473684	1.85123966942149	4.55792299062911	CSF1R;GSK3B;SPI1;MFNG;ADAM10;ENO1;RAB11A
Glycolysis and gluconeogenesis	5/75	0.0853790752735353	0.358117787952884	2.13333333333333	5.24939568730919	PFKL;ALDH3B1;ENO1;DLAT;ALDOA
Axon guidance	15/325	0.0867446112410122	0.362837570564899	1.47692307692308	3.61076230943086	ITGB1;GSK3B;RHOG;GNAI3;AP2A2;RHOA;SDCBP;PPP3R1;TYROBP;CFL1;RAC2;GRB2;PFN1;TLN1;RAF1
B cell survival pathway	2/16	0.0876652328232165	0.365675418682478	4	9.73691956493978	ITGB1;ZBTB7A
Cell-extracellular matrix interactions	2/16	0.0876652328232165	0.364668048383077	4	9.73691956493978	ITGB1;FLNA
GluR2-containing AMPA receptor trafficking	2/16	0.0876652328232165	0.363666213085321	4	9.73691956493978	NSF;AP2A2
Inhibition of platelet activation by aspirin	2/16	0.0876652328232165	0.362669867296046	4	9.73691956493978	ITGB1;RAF1
Interleukin-9 signaling pathway	2/16	0.0876652328232165	0.361678966019281	4	9.73691956493978	STAT1;GRB2
Other semaphorin interactions	2/16	0.0876652328232165	0.360693464749474	4	9.73691956493978	ITGB1;TYROBP
RANKL signaling pathway	4/54	0.0879479508305728	0.360873385201535	2.37037037037037	5.76239432847273	SPI1;VCAM1;ACP5;MAPK14
EPO receptor signaling	3/34	0.0890453038125892	0.364385931590812	2.82352941176471	6.82901649080614	STAT1;GRB2;RAF1
Fructose and mannose metabolism	3/34	0.0890453038125892	0.363401104748675	2.82352941176471	6.82901649080614	PFKL;ALDOA;PHPT1
Transport of mature transcript to cytoplasm	4/55	0.0926275907010618	0.377001784254995	2.32727272727273	5.53697332590543	NUP93;UPF3B;EIF4E;RAE1
Complement cascade	5/77	0.0930558884785844	0.377726859146942	2.07792207792208	4.93414029079527	C1QB;C1QA;C6;CFB;C1QC
Ether lipid metabolism	3/35	0.0952397576821114	0.385555051206403	2.74285714285714	6.4494385416786	AGPS;LPCAT2;PLA2G7
Melanogenesis	6/101	0.0966896634841295	0.390378053104373	1.9009900990099	4.44118578981635	GSK3B;TCF7L2;EDNRB;GNAI3;RAF1;CALM1
Signaling by SCF-KIT	5/78	0.0970226631172272	0.390677923485368	2.05128205128205	4.78525269207104	GSK3B;STAT1;MDM2;GRB2;RAF1
Atypical NF-kappaB pathway	2/17	0.0973680810309056	0.39102607009752	3.76470588235294	8.76896689768406	ARRB2;MAPK14
Beta-arrestin-dependent recruitment of Src kinases in GPCR signaling	2/17	0.0973680810309056	0.389988865667553	3.76470588235294	8.76896689768406	HCK;RAF1
Beta-catenin phosphorylation cascade	2/17	0.0973680810309056	0.388957149091713	3.76470588235294	8.76896689768406	GSK3B;PPP2R5D
GRB2-SOS provides linkage to MAPK signaling for integrins	2/17	0.0973680810309056	0.387930876930521	3.76470588235294	8.76896689768406	GRB2;TLN1
Nitric oxide metabolism	2/17	0.0973680810309056	0.386910006201756	3.76470588235294	8.76896689768406	NOSIP;CALM1
Platelet sensitization by LDL	2/17	0.0973680810309056	0.385894494374455	3.76470588235294	8.76896689768406	PPP2R5D;MAPK14
SHC-related events	2/17	0.0973680810309056	0.384884299363004	3.76470588235294	8.76896689768406	GRB2;RAF1
SHC1 events in EGFR signaling	2/17	0.0973680810309056	0.383879379521325	3.76470588235294	8.76896689768406	GRB2;RAF1
SUMOylation by RanBP2 regulates transcriptional repression	2/17	0.0973680810309056	0.382879693637155	3.76470588235294	8.76896689768406	XPO1;MDM2
Syndecan 3 pathway	2/17	0.0973680810309056	0.381885200926409	3.76470588235294	8.76896689768406	CTTN;SDC3
Neurotrophin signaling pathway	7/126	0.100282993004805	0.392298755018797	1.77777777777778	4.08846072828361	GSK3B;MAP3K1;GRB2;RAF1;CALM1;MAPK14;RHOA
Signaling to ERKs	3/36	0.101604952266102	0.396443095405204	2.66666666666667	6.09776800599747	GRB2;MAPK14;RAF1
Acute myeloid leukemia	4/57	0.1023322843337	0.398251931298679	2.24561403508772	5.11894472067669	TCF7L2;SPI1;GRB2;RAF1
CBL signaling regulation	2/18	0.107355951309118	0.416728757009688	3.55555555555556	7.93459668559316	HCK;GRB2
Downregulation of MTA-3 in ER-negative breast tumors	2/18	0.107355951309118	0.415660221735305	3.55555555555556	7.93459668559316	ALDOA;CTSD
Human cytomegalovirus and MAP kinase pathways	2/18	0.107355951309118	0.414597152114498	3.55555555555556	7.93459668559316	MAP3K1;MAPK14
PI3K/AKT activation	3/37	0.108134590528117	0.416538856371063	2.59459459459459	5.7713607415463	GSK3B;MDM2;RHOA
MAP kinase signaling pathway	5/81	0.109424523548918	0.420435192261747	1.97530864197531	4.37041037046592	MAP3K1;STAT1;GRB2;RAF1;MAPK14
DNA repair	6/105	0.111060802711007	0.425639116988884	1.82857142857143	4.0186102042898	UBB;RFC2;TDG;UBC;POLR2G;UBA52
RNA degradation	4/59	0.112482379957988	0.429995933510282	2.16949152542373	4.74024936612866	DDX6;CNOT7;ENO1;HSPD1
Cyclin D-associated events in G1	3/38	0.114822277770068	0.437832422810106	2.52631578947368	5.4678814905923	UBB;UBC;UBA52
RAC1 activity regulation	3/38	0.114822277770068	0.436729570359703	2.52631578947368	5.4678814905923	ARHGAP9;PREX1;ARHGAP17
Signaling events mediated by HDAC class II	3/38	0.114822277770068	0.435632259881412	2.52631578947368	5.4678814905923	GNG2;XPO1;TUBB2A
Signaling of hepatocyte growth factor receptor	3/38	0.114822277770068	0.434540449706271	2.52631578947368	5.4678814905923	ITGB1;GRB2;RAF1
p38 alpha/beta MAPK downstream pathway	3/38	0.114822277770068	0.433454098582005	2.52631578947368	5.4678814905923	DDIT3;MAPK14;EIF4E
Apoptosis modulation by HSP70	2/19	0.117601624249564	0.442839033957212	3.36842105263158	7.20994503399423	MAP3K1;HSPA1A
PTEN-dependent cell cycle arrest and apoptosis	2/19	0.117601624249564	0.441737444320502	3.36842105263158	7.20994503399423	ITGB1;GRB2
Signaling by FGFR1 fusion mutants	2/19	0.117601624249564	0.44064132162988	3.36842105263158	7.20994503399423	STAT1;GRB2
Telomeres, telomerase, cellular aging, and immortality	2/19	0.117601624249564	0.439550625289212	3.36842105263158	7.20994503399423	TEP1;PPP2R5D
E-cadherin nascent AJ-like junctions pathway	3/39	0.121661543871497	0.453602299372743	2.46153846153846	5.18526109567995	CTTN;IQGAP1;RHOA
GAB1 signalosome	3/39	0.121661543871497	0.452485052329953	2.46153846153846	5.18526109567995	GSK3B;MDM2;GRB2
Tricarboxylic acid (TCA) cycle	3/39	0.121661543871497	0.451373295444621	2.46153846153846	5.18526109567995	IDH2;SUCLG2;DLAT
Androgen receptor proteolysis and transcription regulation	4/61	0.123058377397197	0.455436641837666	2.09836065573771	4.39626790445639	TGIF1;PRDX1;NCOA4;FKBP4
FGF signaling pathway	4/61	0.123058377397197	0.454323104816058	2.09836065573771	4.39626790445639	CTTN;STAT1;GRB2;MAPK14
Cell adhesion molecules (CAMs)	7/133	0.123576990866425	0.455125015142199	1.68421052631579	3.52150047886609	ITGB1;VCAM1;ITGAM;CADM1;SDC3;ITGB2;ITGAL
Asparagine N-linked glycosylation	5/85	0.127087647786116	0.466915688946557	1.88235294117647	3.88306501743533	PDIA3;RPN1;STT3A;MGAT2;DDOST
C-Myb transcription factor network	5/85	0.127087647786116	0.465782398439405	1.88235294117647	3.88306501743533	CSF1R;HSPA8;SPI1;MAT2A;IQGAP1
Myc active pathway	5/85	0.127087647786116	0.464654596021876	1.88235294117647	3.88306501743533	PDCD10;ID2;ENO1;EIF4E;HSPD1
4-1BB-dependent immune response	2/20	0.128079298408383	0.467149131875986	3.2	6.57633820182268	MAP3K1;MAPK14
Apoptotic signaling in response to DNA damage	2/20	0.128079298408383	0.466023471317249	3.2	6.57633820182268	STAT1;TLN1
Cell differentiation pathway	2/20	0.128079298408383	0.464903222588121	3.2	6.57633820182268	ID2;EZH2
GATA3-mediated activation of Th2 cytokine expression	2/20	0.128079298408383	0.463788346754576	3.2	6.57633820182268	IL1A;MAPK14
Interleukin-3 regulation of hematopoietic cells	2/20	0.128079298408383	0.462678805255163	3.2	6.57633820182268	CYSLTR1;CSF2RA
Nerve growth factor (NGF) pathway	2/20	0.128079298408383	0.461574559896559	3.2	6.57633820182268	GRB2;RAF1
Sprouty regulation of tyrosine kinase signals	2/20	0.128079298408383	0.460475572849186	3.2	6.57633820182268	GRB2;RAF1
Pyruvate metabolism and citric acid (TCA) cycle	3/40	0.128645863906987	0.461413906174703	2.4	4.92166053776719	IDH2;SUCLG2;DLAT
Progesterone-mediated oocyte maturation	5/86	0.131696215515293	0.471235273526285	1.86046511627907	3.77164168612606	CDC16;GNAI3;IGF1;RAF1;MAPK14
Nicotine activity on dopaminergic neurons	2/21	0.138764528662473	0.495353281986607	3.04761904761905	6.0189769775437	GNG2;PPP1CA
Presynaptic function of kainate receptors	2/21	0.138764528662473	0.494184995944186	3.04761904761905	6.0189769775437	GNG2;GNGT2
S1P/S1P1 pathway	2/21	0.138764528662473	0.493022207718435	3.04761904761905	6.0189769775437	GNAI3;RHOA
p38 MK2 pathway	2/21	0.138764528662473	0.491864878592335	3.04761904761905	6.0189769775437	MAPK14;RAF1
Interferon alpha/beta signaling	4/64	0.139675108418302	0.493933053188843	2	3.9368724148377	IFITM3;IFITM2;STAT1;IFIT2
HIF-1 degradation in normoxia	5/88	0.141134855542597	0.497929046423649	1.81818181818182	3.56007167890259	PSMB7;PSMB4;PSME2;MAPK14;PSMA7
Capped intron-containing pre-mRNA processing	7/138	0.141756742284486	0.498957298017653	1.6231884057971	3.17113029802151	NUP93;CPSF7;SNRNP70;UPF3B;POLR2G;EIF4E;RAE1
Transmission across chemical synapses	9/190	0.142033955006348	0.498770400138571	1.51578947368421	2.95834983946474	NSF;HSPA8;GNGT2;GNG2;MDM2;GNAI3;RAF1;CALM1;AP2A2
Oocyte meiosis	6/113	0.14282263295121	0.500376277856907	1.69911504424779	3.30673571270131	PPP3R1;CDC16;PPP2R5D;IGF1;CALM1;PPP1CA
Bladder cancer	3/42	0.14302340593896	0.499919775388494	2.28571428571429	4.44513596393411	DAPK1;MDM2;RAF1
LPA receptor mediated events	4/65	0.145403732545769	0.507066134282013	1.96923076923077	3.7971515930259	GSK3B;GNG2;GNAI3;RHOA
Abacavir metabolism	1/5	0.146798213808851	0.510749545740472	6.4	12.2796565144985	GUK1
Axonal growth stimulation	1/5	0.146798213808851	0.509575408853712	6.4	12.2796565144985	RHOA
Cleavage of a damaged pyrimidine	1/5	0.146798213808851	0.508406657915974	6.4	12.2796565144985	TDG
Heme degradation	1/5	0.146798213808851	0.50724325595278	6.4	12.2796565144985	BLVRB
Leukotriene receptors	1/5	0.146798213808851	0.506085166327317	6.4	12.2796565144985	CYSLTR1
Sulfide oxidation to sulfate	1/5	0.146798213808851	0.504932352736594	6.4	12.2796565144985	SQRDL
Smooth muscle contraction	2/22	0.149634166682358	0.513517253841727	2.90909090909091	5.52599811666597	CALM1;TLN1
TRAF6 mediated NF-kB activation	2/22	0.149634166682358	0.512352815624399	2.90909090909091	5.52599811666597	MAVS;MAP3K1
Growth hormone receptor signaling	3/43	0.150403469603467	0.513821807921348	2.23255813953488	4.22943359678623	STAT1;GRB2;RAF1
Insulin secretion regulation by glucagon-like peptide-1	3/43	0.150403469603467	0.512661939280442	2.23255813953488	4.22943359678623	GNG2;GNGT2;IQGAP1
Mitotic prometaphase	3/43	0.150403469603467	0.511507295273053	2.23255813953488	4.22943359678623	XPO1;RCC2;B9D2
Thymic stromal lymphopoietin (TSLP) pathway	5/90	0.150858788397208	0.511902855010752	1.77777777777778	3.36250854381279	CCL24;PSMB4;PDCD6;PSME2;CCR5
Retinoblastoma protein regulation	4/66	0.151222459783563	0.511986354872601	1.93939393939394	3.66352151801429	SPI1;MDM2;RAF1;MAPK14
Fas signaling pathway	6/115	0.151354704169136	0.511287703121689	1.6695652173913	3.15235477582315	IL1A;MAP3K1;PDCD6;MAPK14;ACTB;MYD88
EGF/EGFR signaling pathway	7/141	0.153248496834269	0.516529531740506	1.5886524822695	2.97982674373812	MAP3K1;STAT1;CFL1;GRB2;IQGAP1;RAF1;MAPK14
G1 to S cell cycle control	4/67	0.157128367983951	0.528427250903709	1.91044776119403	3.53565072666844	ORC5;ORC4;MDM2;MCM5
T cell receptor signaling in naive CD4+ T cells	4/67	0.157128367983951	0.527252968123923	1.91044776119403	3.53565072666844	FLNA;LCP2;GRB2;FYB
PI3K events in ERBB2 signaling	3/44	0.157902302039695	0.528675113259288	2.18181818181818	4.02715369904302	GSK3B;MDM2;GRB2
Vasopressin-regulated water reabsorption	3/44	0.157902302039695	0.527505478052962	2.18181818181818	4.02715369904302	NSF;DCTN5;RAB11A
BAD phosphorylation mediated by IGF1R signaling	2/23	0.160666304064817	0.535554346882724	2.78260869565217	5.0877932812805	GRB2;RAF1
CREB transcription factor and its extracellular signals	2/23	0.160666304064817	0.534374711757431	2.78260869565217	5.0877932812805	GRB2;MAPK14
Deadenylation of mRNA	2/23	0.160666304064817	0.533200261841481	2.78260869565217	5.0877932812805	CNOT7;EIF4E
Hypoxia and p53 in the cardiovascular system	2/23	0.160666304064817	0.532030963021653	2.78260869565217	5.0877932812805	MDM2;HSPA1A
Incretin biosynthesis, secretion, and inactivation	2/23	0.160666304064817	0.530866781483312	2.78260869565217	5.0877932812805	TCF7L2;SEC11C
Modulation of interferon signaling by chaperones	2/23	0.160666304064817	0.529707683707148	2.78260869565217	5.0877932812805	IFNGR1;HSPA1A
G alpha (z) signaling events	3/45	0.165513364275651	0.544499302954757	2.13333333333333	3.83723378456516	GNG2;GNGT2;GNAI3
Interleukin-12/STAT4 pathway	3/45	0.165513364275651	0.543315608817899	2.13333333333333	3.83723378456516	PPP3R1;CCR5;MAPK14
Interleukin-3 signaling pathway	3/45	0.165513364275651	0.542137050013521	2.13333333333333	3.83723378456516	HCK;GRB2;RAF1
Interleukin-3, interleukin-5, and GM-CSF signaling	3/45	0.165513364275651	0.54096359319531	2.13333333333333	3.83723378456516	HCK;GRB2;CSF2RA
Signaling by NOTCH	6/119	0.169075829921356	0.551413613782392	1.61344537815126	2.86775066933937	UBB;MFNG;UBC;ADAM10;ARRB2;UBA52
Protein export	2/24	0.171840217644394	0.559221397937574	2.66666666666667	4.69650720295965	IMMP1L;SEC11C
Ras-independent pathway in NK cell-mediated cytotoxicity	2/24	0.171840217644394	0.558018771275343	2.66666666666667	4.69650720295965	ITGB1;B2M
Signal transduction of S1P receptor	2/24	0.171840217644394	0.556821306100932	2.66666666666667	4.69650720295965	ASAH1;GNAI3
Sulfur amino acid metabolism	2/24	0.171840217644394	0.555628969257033	2.66666666666667	4.69650720295965	MAT2A;SQRDL
Tumor suppressor Arf inhibits ribosomal biogenesis	2/24	0.171840217644394	0.554441727869732	2.66666666666667	4.69650720295965	MDM2;HSPA1A
Alpha-6 beta-1 and alpha-6 beta-4 integrin signaling	3/46	0.17323015762107	0.557734622617945	2.08695652173913	3.65871480583708	ITGB1;IL1A;GRB2
RhoA activity regulation	3/46	0.17323015762107	0.55654795320812	2.08695652173913	3.65871480583708	ARHGAP9;AKAP13;RHOA
Activation of C3 and C5	1/6	0.17346739932135	0.556126906529168	5.33333333333333	9.34274985288428	CFB
Bile acid and bile salt biosynthesis via 27-hydroxycholesterol	1/6	0.17346739932135	0.554948671557708	5.33333333333333	9.34274985288428	CYP27A1
Signaling by EGFR	1/6	0.17346739932135	0.5537754185523	5.33333333333333	9.34274985288428	GRB2
Vitamin B6 metabolism	1/6	0.17346739932135	0.552607115981515	5.33333333333333	9.34274985288428	PHOSPHO2
Long-term potentiation	4/70	0.175339409188865	0.557394753421443	1.82857142857143	3.18360082714426	PPP3R1;RAF1;CALM1;PPP1CA
Nucleotide metabolism	4/70	0.175339409188865	0.556223756040306	1.82857142857143	3.18360082714426	DGUOK;GPX1;GUK1;AMPD2
G-protein signaling pathways	5/95	0.176332667117988	0.558201944126126	1.68421052631579	2.92275017087654	AKAP13;GNGT2;GNAI3;CALM1;RHOA
Nucleotide-binding domain, leucine rich repeat containing receptor (NLR) signaling pathways	3/47	0.181046235187463	0.571924299441569	2.04255319148936	3.49072919961532	CYLD;UBE2V1;MAPK14
Regulation of transcription by NOTCH1 intracellular domain	3/47	0.181046235187463	0.570730302991795	2.04255319148936	3.49072919961532	UBB;UBC;UBA52
RIG-I-like receptor signaling pathway	4/71	0.181564127108664	0.571170483196005	1.80281690140845	3.07586951261029	CYLD;MAVS;MAP3K1;MAPK14
Viral myocarditis	4/71	0.181564127108664	0.569983018573976	1.80281690140845	3.07586951261029	ITGB2;RAC2;ITGAL;ACTB
M phase pathway	5/96	0.181613523916174	0.568955230525773	1.66666666666667	2.84312390780621	XPO1;RCC2;PPP2R5D;B9D2;PMF1
Signaling by PDGF	6/122	0.18290816926259	0.571824711359235	1.57377049180328	2.67347576560744	GSK3B;STAT1;MDM2;GRB2;RAF1;CALM1
Ck1/Cdk5 regulation by type 1 glutamate receptors	2/25	0.183136316934465	0.571355038369922	2.56	4.34566272553151	PPP2R5D;PPP1CA
IGF1 receptor signaling through beta-arrestin	2/25	0.183136316934465	0.570176986744417	2.56	4.34566272553151	IGF1;MAPK14
Metal ion solute carrier family (SLC) transporters	2/25	0.183136316934465	0.569003783067988	2.56	4.34566272553151	SLC11A1;SLC40A1
Phosphoinositides and their downstream targets	2/25	0.183136316934465	0.567835397476472	2.56	4.34566272553151	GSK3B;PFKL
SHC1 events in ERBB2 signaling	2/25	0.183136316934465	0.566671800350496	2.56	4.34566272553151	GRB2;RAF1
Myocyte adrenergic pathway	4/72	0.187860941744185	0.580102294547484	1.77777777777778	2.97253913140917	ASAH1;PPP3R1;ARRB2;MAPK14
Chondroitin sulfate/dermatan sulfate metabolism	3/48	0.188955212700074	0.582290553422678	2	3.33249052369032	HEXB;HEXA;SDC3
Energy metabolism	3/48	0.188955212700074	0.5811046256153	2	3.33249052369032	GSK3B;PPP3R1;MAPK14
Presenilin action in Notch and Wnt signaling	3/48	0.188955212700074	0.579923518652667	2	3.33249052369032	GSK3B;ADAM10;PPP2R5D
ALK1 pathway	2/26	0.194536093931014	0.595840774514869	2.46153846153846	4.02987707133554	ARRB2;PPP1CA
Acyl chain remodelling of phosphatidylcholine	2/26	0.194536093931014	0.594634619100872	2.46153846153846	4.02987707133554	LPCAT2;PLBD1
ERBB2 role in signal transduction and oncology	2/26	0.194536093931014	0.593433337042082	2.46153846153846	4.02987707133554	GRB2;RAF1
Estrogen receptor transcription factor targets	2/26	0.194536093931014	0.592236898862562	2.46153846153846	4.02987707133554	DDX5;SRA1
Inhibition of activated T cell apoptosis by neuropeptides VIP and PACAP	2/26	0.194536093931014	0.591045275323603	2.46153846153846	4.02987707133554	MAP3K1;CALM1
Ras signaling pathway	2/26	0.194536093931014	0.589858437421346	2.46153846153846	4.02987707133554	RAF1;RHOA
Selective expression of chemokine receptors during T-cell polarization	2/26	0.194536093931014	0.58867635638443	2.46153846153846	4.02987707133554	IFNGR1;CCR5
Angiopoietin receptor Tie2-mediated signaling	3/49	0.196950778082094	0.594791349807925	1.95918367346939	3.18328445175188	ITGB1;GRB2;MAPK14
Deadenylation-dependent mRNA decay	3/49	0.196950778082094	0.593604141524875	1.95918367346939	3.18328445175188	DDX6;CNOT7;EIF4E
Integration of energy metabolism	6/125	0.197170900225541	0.593083783546946	1.536	2.49397925757168	TCF7L2;GNGT2;GNG2;PPP2R5D;IQGAP1;SEC11C
Arachidonate epoxygenase/epoxide hydrolase pathway	1/7	0.19930425823259	0.598309005827456	4.57142857142857	7.37336085050461	COX5A
Attachment of GPI anchor to uPAR	1/7	0.19930425823259	0.597121884784148	4.57142857142857	7.37336085050461	PIGK
BAD activation and translocation to mitochondria	1/7	0.19930425823259	0.595939465210318	4.57142857142857	7.37336085050461	PPP3R1
Creatine metabolism	1/7	0.19930425823259	0.594761719231642	4.57142857142857	7.37336085050461	CKB
Endothelial NOS activation	1/7	0.19930425823259	0.593588619193709	4.57142857142857	7.37336085050461	CALM1
Fas signaling pathway in cardiomyocytes	1/7	0.19930425823259	0.592420137659863	4.57142857142857	7.37336085050461	GSK3B
Integrin alpha-2b beta-3 signaling	1/7	0.19930425823259	0.591256247409058	4.57142857142857	7.37336085050461	TLN1
Interleukin-1 processing	1/7	0.19930425823259	0.590096921433746	4.57142857142857	7.37336085050461	IL1A
Internal ribosome entry pathway	1/7	0.19930425823259	0.58894213293779	4.57142857142857	7.37336085050461	EIF4E
MEK activation	1/7	0.19930425823259	0.587791855334396	4.57142857142857	7.37336085050461	RAF1
Nectin/Necl trans heterodimerization	1/7	0.19930425823259	0.586646062244075	4.57142857142857	7.37336085050461	CADM1
Nef-mediated CD8 downregulation	1/7	0.19930425823259	0.585504727492628	4.57142857142857	7.37336085050461	AP2A2
Neurofascin interactions	1/7	0.19930425823259	0.584367825109147	4.57142857142857	7.37336085050461	SDCBP
PP2A-mediated dephosphorylation of key metabolic factors	1/7	0.19930425823259	0.583235329324052	4.57142857142857	7.37336085050461	PPP2R5D
Phase I of biological oxidations: non-cytochrome P450 enzymes	1/7	0.19930425823259	0.582107214567139	4.57142857142857	7.37336085050461	LIPA
Phosphatidylglycerol biosynthesis	1/7	0.19930425823259	0.580983455465658	4.57142857142857	7.37336085050461	PLD4
Spermatogenesis regulation by CREM	1/7	0.19930425823259	0.57986402684241	4.57142857142857	7.37336085050461	XPO1
Terminal pathway of complement	1/7	0.19930425823259	0.578748903713867	4.57142857142857	7.37336085050461	C6
Viral dsRNA-TLR3-TRIF complex activation of RIP1	1/7	0.19930425823259	0.577638061288312	4.57142857142857	7.37336085050461	RIPK3
Vitamin D (calciferol) metabolism	1/7	0.19930425823259	0.576531474964005	4.57142857142857	7.37336085050461	LGMN
Aquaporin-mediated transport	3/50	0.20502670039543	0.591950894067113	1.92	3.04246091998774	GNGT2;GNG2;RAB11A
Non-coding RNA metabolism	3/50	0.20502670039543	0.590821216788359	1.92	3.04246091998774	NUP93;PRMT5;RAE1
CTCF pathway	2/27	0.206022074531378	0.592558728652153	2.37037037037037	3.74464464121896	MDM2;PPP2R5D
Cooperation of prefoldin and TriC/CCT in actin and tubulin folding	2/27	0.206022074531378	0.59143219114521	2.37037037037037	3.74464464121896	TUBB2A;ACTB
ERK5 role in neuronal survival pathway	2/27	0.206022074531378	0.590309928922923	2.37037037037037	3.74464464121896	GRB2;RAF1
Mammalian calpain regulation of cell motility	2/27	0.206022074531378	0.589191917693902	2.37037037037037	3.74464464121896	ITGB1;TLN1
Pentose phosphate pathway	2/27	0.206022074531378	0.588078133350435	2.37037037037037	3.74464464121896	PFKL;ALDOA
TNF/stress-related signaling	2/27	0.206022074531378	0.586968551966755	2.37037037037037	3.74464464121896	MAP3K1;MAPK14
eIF4E and p70 S6 kinase regulation	2/27	0.206022074531378	0.585863149797326	2.37037037037037	3.74464464121896	MAPK14;EIF4E
Spliceosome	6/127	0.206902754285164	0.587261577012401	1.51181102362205	2.38186791634065	HSPA8;DDX5;DHX8;PUF60;SNRNP70;HSPA1A
GnRH signaling pathway	5/101	0.20885103961271	0.591679305469403	1.58415841584158	2.48100437268161	MAP3K1;GRB2;RAF1;CALM1;MAPK14
Amyloids	3/51	0.213176837774873	0.602803417678011	1.88235294117647	2.90942726291406	CST3;B2M;ITM2B
VEGF signaling pathway	4/76	0.213707545571068	0.603174567873483	1.68421052631579	2.59898409785878	PPP3R1;RAC2;RAF1;MAPK14
Antigen-activated B-cell receptor generation of second messengers	9/211	0.21601112768867	0.608538811212485	1.36492890995261	2.09165167013153	GSK3B;PPP3R1;MAP3K1;PRDX1;RAC2;GRB2;CALM1;RAF1;MAPK14
Interleukin receptor SHC signaling	2/28	0.217577772339142	0.61181086821621	2.28571428571429	3.48616895633067	GRB2;CSF2RA
Multi-step regulation of transcription by PITX2	2/28	0.217577772339142	0.610673673293875	2.28571428571429	3.48616895633067	GSK3B;PPP2R5D
PKB-mediated events	2/28	0.217577772339142	0.609540698018747	2.28571428571429	3.48616895633067	RHEB;EIF4E
RNA polymerase III transcription initiation From type 3 promoter	2/28	0.217577772339142	0.608411918948342	2.28571428571429	3.48616895633067	POLR3C;SNAPC4
Binding of RNA by insulin-like growth factor 2 mRNA binding proteins (IGF2BPs/IMPs/VICKZs)	1/8	0.224334725982142	0.626146832223725	4	5.97846412032247	ACTB
CHL1 interactions	1/8	0.224334725982142	0.624991579765747	4	5.97846412032247	ITGB1
Degradation of cysteine and homocysteine	1/8	0.224334725982142	0.62384058238128	4	5.97846412032247	SQRDL
Hydrolysis of lysophosphatidylcholine (LPC)	1/8	0.224334725982142	0.622693816604844	4	5.97846412032247	PLBD1
Import of palmitoyl-CoA into the mitochondrial matrix	1/8	0.224334725982142	0.621551259143183	4	5.97846412032247	CPT1A
Nef-induced signal transduction	1/8	0.224334725982142	0.62041288687369	4	5.97846412032247	HCK
Nicotinate metabolism	1/8	0.224334725982142	0.619278676842843	4	5.97846412032247	NMNAT3
Proepithelin conversion to epithelin and wound repair control	1/8	0.224334725982142	0.618148606264662	4	5.97846412032247	GRN
Recycling of eIF2-GDP complex	1/8	0.224334725982142	0.617022652519189	4	5.97846412032247	EIF2B1
Sema4D-mediated inhibition of cell attachment and migration	1/8	0.224334725982142	0.615900793150973	4	5.97846412032247	RHOA
Stabilization of mRNA by HuR	1/8	0.224334725982142	0.614783005867577	4	5.97846412032247	XPO1
Support of platelet aggregation by Eph kinases and ephrins	1/8	0.224334725982142	0.613669268538107	4	5.97846412032247	ITGB1
TSP1-induced apoptosis in microvascular endothelial cell	1/8	0.224334725982142	0.612559559191745	4	5.97846412032247	MAPK14
Thiamine metabolism	1/8	0.224334725982142	0.611453856016309	4	5.97846412032247	PHPT1
Transcription factor regulation of microRNAs related to cardiac hypertrophy	1/8	0.224334725982142	0.61035213735682	4	5.97846412032247	PPP3R1
Vitamin D biosynthesis	1/8	0.224334725982142	0.609254381714092	4	5.97846412032247	CYP27A1
Amine compound SLC transporters	2/29	0.229187644135296	0.621316593616333	2.20689655172414	3.25123134731904	SLC6A6;SLC44A2
IGF1 pathway	2/29	0.229187644135296	0.620203123018454	2.20689655172414	3.25123134731904	GRB2;RAF1
Influence of Ras and Rho proteins on G1 to S transition	2/29	0.229187644135296	0.619093636215201	2.20689655172414	3.25123134731904	RAF1;RHOA
Inhibition of insulin secretion by adrenaline/noradrenaline	2/29	0.229187644135296	0.617988111864817	2.20689655172414	3.25123134731904	GNG2;GNGT2
Phototransduction	2/29	0.229187644135296	0.616886528777714	2.20689655172414	3.25123134731904	ARRB2;CALM1
RNA polymerase	2/29	0.229187644135296	0.61578886591512	2.20689655172414	3.25123134731904	POLR3C;POLR2G
Reelin signaling pathway	2/29	0.229187644135296	0.61469510238774	2.20689655172414	3.25123134731904	ITGB1;GSK3B
S1P/S1P3 pathway	2/29	0.229187644135296	0.613605217454428	2.20689655172414	3.25123134731904	GNAI3;RHOA
T cell receptor calcium pathway	2/29	0.229187644135296	0.612519190520881	2.20689655172414	3.25123134731904	PPP3R1;CABIN1
GABA A and B receptor activation	3/53	0.229675678155461	0.612739000026053	1.81132075471698	2.6646105240538	GNGT2;GNG2;GNAI3
Glycerophospholipid metabolism	4/79	0.233698415728466	0.62237144223983	1.62025316455696	2.35540061414498	PLA2G15;PTDSS1;LPCAT2;CDIPT
Kit receptor signaling pathway	3/54	0.238012603993184	0.63274477470019	1.77777777777778	2.55187848668147	STAT1;RAF1;MAPK14
Cardiac muscle contraction	4/80	0.240461066570138	0.6381304227081	1.6	2.28031534064707	COX4I1;COX6A1;COX5A;COX6B1
CDC42 activity regulation	2/30	0.240837047089352	0.63800691421916	2.13333333333333	3.03708741833032	DOCK11;ARHGAP17
MicroRNAs in muscle cell differentiation	2/30	0.240837047089352	0.636889564106692	2.13333333333333	3.03708741833032	ID2;EZH2
Nectin adhesion pathway	2/30	0.240837047089352	0.635776120812799	2.13333333333333	3.03708741833032	IQGAP1;TLN1
Nuclear events mediated by MAP kinases	2/30	0.240837047089352	0.634666563882934	2.13333333333333	3.03708741833032	PPP2R5D;MAPK14
Signaling by FGFR1 mutants	2/30	0.240837047089352	0.633560873005089	2.13333333333333	3.03708741833032	STAT1;GRB2
Signaling pathway from G-protein families	2/30	0.240837047089352	0.632459028008559	2.13333333333333	3.03708741833032	CALM1;RAF1
p38-alpha and p38-beta regulation	2/30	0.240837047089352	0.63136100886271	2.13333333333333	3.03708741833032	HCK;MAPK14
T cell receptor signaling in naive CD8+ T cells	3/55	0.246400201445123	0.644825483851187	1.74545454545455	2.44502963741646	LCP2;GRB2;B2M
TNF-alpha effects on cytokine activity, cell motility, and apoptosis	6/135	0.247402890344004	0.646329350206653	1.42222222222222	1.98647059372665	IL1A;VCAM1;GPX1;LCP2;CD14;ABCG1
Axonogenesis regulation by p75 neurotrophin receptor	1/9	0.248583931214027	0.648293153943317	3.55555555555556	4.94924351682244	RHOA
Calcium/calmodulin-dependent protein kinase activation	1/9	0.248583931214027	0.647175407126174	3.55555555555556	4.94924351682244	CALM1
EGFR transactivation by gastrin	1/9	0.248583931214027	0.646061507974493	3.55555555555556	4.94924351682244	GRB2
Folding of actin by CCT/TriC	1/9	0.248583931214027	0.64495143665495	3.55555555555556	4.94924351682244	ACTB
HIV-induced T cell apoptosis	1/9	0.248583931214027	0.643845173470293	3.55555555555556	4.94924351682244	CCR5
Inhibition of matrix metalloproteinases	1/9	0.248583931214027	0.642742698858186	3.55555555555556	4.94924351682244	TIMP2
MAP kinase pathway regulation through dual specificity phosphatases	1/9	0.248583931214027	0.641643993390053	3.55555555555556	4.94924351682244	MAPK14
Nef-mediated CD4 downregulation	1/9	0.248583931214027	0.640549037769933	3.55555555555556	4.94924351682244	AP2A2
PI3K/AKT signalling	1/9	0.248583931214027	0.639457812833357	3.55555555555556	4.94924351682244	RHOA
West Nile virus infection	1/9	0.248583931214027	0.638370299546226	3.55555555555556	4.94924351682244	EEF1A1
cAMP receptor, G-protein-independent pathways inferred from amoeba model	1/9	0.248583931214027	0.637286479003702	3.55555555555556	4.94924351682244	STAT1
Alpha-6 beta-4 integrin signaling pathway	2/31	0.252512197986233	0.646260032134256	2.06451612903226	2.84138471757872	MAPK14;RHOA
Alpha-V beta-3 integrin/OPN pathway	2/31	0.252512197986233	0.645166529541813	2.06451612903226	2.84138471757872	MAP3K1;RHOA
CD40/CD40L signaling	2/31	0.252512197986233	0.644076721214884	2.06451612903226	2.84138471757872	MAP3K1;MAPK14
DNA strand elongation	2/31	0.252512197986233	0.6429905884641	2.06451612903226	2.84138471757872	RFC2;MCM5
Gluconeogenesis	2/31	0.252512197986233	0.641908112725945	2.06451612903226	2.84138471757872	ENO1;ALDOA
Inwardly rectifying potassium channels	2/31	0.252512197986233	0.6408292755617	2.06451612903226	2.84138471757872	GNG2;GNGT2
Keratan sulfate/keratin metabolism	2/31	0.252512197986233	0.639754058656395	2.06451612903226	2.84138471757872	HEXB;HEXA
Prostaglandin biosynthesis and regulation	2/31	0.252512197986233	0.638682443817774	2.06451612903226	2.84138471757872	EDNRB;HPGD
Ras family activation regulation	2/31	0.252512197986233	0.63761441297527	2.06451612903226	2.84138471757872	LGALS3;GRB2
Platelet homeostasis	4/82	0.254116682648767	0.640594642403402	1.5609756097561	2.13847685766176	GNGT2;GNG2;PPP2R5D;MAPK14
Cytosolic DNA-sensing pathway	3/56	0.254832867850395	0.641329384090161	1.71428571428571	2.34368120382849	MAVS;RIPK3;POLR3C
Mechanism of gene regulation by peroxisome proliferators via PPAR-alpha	3/57	0.26330512263175	0.661548644216212	1.68421052631579	2.24748085418854	CPT1A;SRA1;HSPA1A
PI3K cascade	3/57	0.26330512263175	0.660449726202563	1.68421052631579	2.24748085418854	GSK3B;MDM2;GRB2
Alpha-synuclein signaling	2/32	0.264200133746887	0.661595691472305	2	2.66209676132111	HCK;PPP2R5D
Netrin-mediated signaling events	2/32	0.264200133746887	0.660500334367218	2	2.66209676132111	DAPK1;RHOA
Sphingolipid de novo biosynthesis	2/32	0.264200133746887	0.659408598277355	2	2.66209676132111	CERS4;CERS5
Amino acid metabolism	8/195	0.266334110078516	0.663637799040528	1.31282051282051	1.73686640304999	PSMB7;PSMB4;MAT2A;PSME2;CKB;SQRDL;PSMA7;AZIN1
Systemic lupus erythematosus	6/139	0.268453717793994	0.667817321036131	1.38129496402878	1.81650889636546	C1QB;C1QA;C6;HIST3H2A;H3F3B;C1QC
p53 signaling pathway	6/139	0.268453717793994	0.666718937284426	1.38129496402878	1.81650889636546	DDX5;GPX1;CCNG1;MDM2;TRIAP1;CTSD
Nucleotide excision repair	3/58	0.271811610622976	0.673949970510171	1.6551724137931	2.15610382453015	RFC2;POLR2G;GTF2H5
Abacavir transport and metabolism	1/10	0.272076221002189	0.673500153628369	3.2	4.1653536885404	GUK1
Activation of Src by protein tyrosine phosphatase alpha	1/10	0.272076221002189	0.672397862051236	3.2	4.1653536885404	GRB2
Activation of calcium-permeable kainate receptor	1/10	0.272076221002189	0.671299172734159	3.2	4.1653536885404	CALM1
Activation of the AP-1 family of transcription factors	1/10	0.272076221002189	0.670204068047806	3.2	4.1653536885404	MAPK14
Bile acid and bile salt biosynthesis via 24-hydroxycholesterol	1/10	0.272076221002189	0.669112530477696	3.2	4.1653536885404	CYP27A1
Bile acids and bile salt biosynthesis	1/10	0.272076221002189	0.66802454262326	3.2	4.1653536885404	CYP27A1
COPI-mediated vesicle transport	1/10	0.272076221002189	0.666940087196924	3.2	4.1653536885404	COPZ1
DCC role in regulating apoptosis	1/10	0.272076221002189	0.665859147023185	3.2	4.1653536885404	DAPK1
IKK complex recruitment by IRAK1	1/10	0.272076221002189	0.664781705037711	3.2	4.1653536885404	UBE2V1
IKK complex recruitment mediated by RIP1	1/10	0.272076221002189	0.663707744286438	3.2	4.1653536885404	CD14
Interferon-alpha signaling pathway	1/10	0.272076221002189	0.662637247924686	3.2	4.1653536885404	STAT1
Purine catabolism	1/10	0.272076221002189	0.661570199216272	3.2	4.1653536885404	GPX1
Rheb GTPase activity by AMPK regulation	1/10	0.272076221002189	0.660506581532645	3.2	4.1653536885404	RHEB
Splicing regulation through Sam68	1/10	0.272076221002189	0.659446378352015	3.2	4.1653536885404	RAF1
Taurine and hypotaurine metabolism	1/10	0.272076221002189	0.658389573258502	3.2	4.1653536885404	ADO
Tetrahydrobiopterin (BH4) biosynthesis, recycling, salvage and regulation	1/10	0.272076221002189	0.657336149941288	3.2	4.1653536885404	CALM1
NOD signaling pathway	4/85	0.27488107018056	0.663051782703907	1.50588235294118	1.94472168949349	CYLD;UBE2V1;MAPK14;HSP90B1
E2F-mediated regulation of DNA replication	2/33	0.275888673929161	0.664420889366879	1.93939393939394	2.49746976962668	ORC5;ORC4
Glucagon-type ligand receptors	2/33	0.275888673929161	0.663362894320117	1.93939393939394	2.49746976962668	GNG2;GNGT2
Propanoate metabolism	2/33	0.275888673929161	0.662308263327557	1.93939393939394	2.49746976962668	SUCLG2;MLYCD
G alpha (i) signaling events	8/199	0.284267884748929	0.681340485668067	1.28643216080402	1.61812355119504	P2RY12;GNGT2;GNG2;P2RY14;C3AR1;GNAI3;CCR5;CXCL16
Toll-like receptor signaling pathway regulation	6/142	0.284524052648695	0.680873723454088	1.35211267605634	1.69952110703149	CYLD;STAT1;CD14;MAPK14;MYD88;TLR2
Ephrin receptor A forward pathway	2/34	0.287566384475944	0.687065254048537	1.88235294117647	2.34597937482088	HCK;RHOA
Fatty acid beta oxidation	2/34	0.287566384475944	0.685979842904701	1.88235294117647	2.34597937482088	CPT1A;ACSL5
MAPK/TRK pathway	2/34	0.287566384475944	0.684897855770782	1.88235294117647	2.34597937482088	MAPK14;RAF1
Monoamine transport	2/34	0.287566384475944	0.683819276470355	1.88235294117647	2.34597937482088	MAPK14;SCAMP2
N-cadherin signaling events	2/34	0.287566384475944	0.682744088928735	1.88235294117647	2.34597937482088	CTTN;RHOA
TOR signaling	2/34	0.287566384475944	0.681672277172175	1.88235294117647	2.34597937482088	RHEB;ULK2
Neurotrophic factor-mediated Trk receptor signaling	3/60	0.288906509302515	0.683775594117238	1.6	1.98664342468696	RHOG;GRB2;RHOA
CD28-dependent Vav1 pathway	1/11	0.294835184870661	0.696715382088729	2.90909090909091	3.55298552472557	GRB2
Down syndrome cell adhesion molecule (DSCAM) interactions	1/11	0.294835184870661	0.695626764304216	2.90909090909091	3.55298552472557	MAPK14
Methylation	1/11	0.294835184870661	0.694541543143055	2.90909090909091	3.55298552472557	MAT2A
Notch receptor processing	1/11	0.294835184870661	0.693459702733174	2.90909090909091	3.55298552472557	ADAM10
Reversal of insulin resistance by leptin	1/11	0.294835184870661	0.692381227301241	2.90909090909091	3.55298552472557	CPT1A
Serotonin transporter activity	1/11	0.294835184870661	0.691306101171891	2.90909090909091	3.55298552472557	SCAMP2
Sonic Hedgehog (SHH) receptor PTCH1 regulation of cell cycle	1/11	0.294835184870661	0.690234308766974	2.90909090909091	3.55298552472557	XPO1
Unwinding of DNA	1/11	0.294835184870661	0.689165834604796	2.90909090909091	3.55298552472557	MCM5
eIF2 regulation	1/11	0.294835184870661	0.688100663299379	2.90909090909091	3.55298552472557	GSK3B
Autophagy regulation	2/35	0.299222543265322	0.69726240791765	1.82857142857143	2.20629520563567	BECN1;ULK2
Integrated cancer pathway	2/35	0.299222543265322	0.696188043652753	1.82857142857143	2.20629520563567	STAT1;MDM2
Interleukin-7 signaling pathway	2/35	0.299222543265322	0.695116985124057	1.82857142857143	2.20629520563567	GSK3B;STAT1
MEF2D role in T cell apoptosis	2/35	0.299222543265322	0.694049217097753	1.82857142857143	2.20629520563567	CALM1;CABIN1
PIK3C1/AKT pathway	2/35	0.299222543265322	0.692984724433492	1.82857142857143	2.20629520563567	GSK3B;RAF1
Signal transduction by L1	2/35	0.299222543265322	0.691923492083671	1.82857142857143	2.20629520563567	ITGB1;AP2A2
Messenger RNA processing	8/203	0.302502209683522	0.698437823581221	1.26108374384236	1.50783583438692	NUP93;CPSF7;DHX8;SNRNP70;UPF3B;POLR2G;RAE1;EIF4E
Signal transduction	35/1020	0.306907395239178	0.707526972230777	1.09803921568627	1.29701404666592	ARHGAP9;ITGB1;ATP6V1A;GSK3B;ITGAM;GPR65;ITGB2;GNAI3;ARHGAP17;ARRB2;ITGAL;AP2A2;FGD2;CXCL16;AKAP13;CYSLTR1;EDNRB;GNGT2;GNG2;C3AR1;CCR5;EIF4E;CD97;EMR1;ADAM10;GMIP;MAPK14;MYO9A;MFNG;MDM2;ATP6V1B2;GRB2;CALM1;ATP6V0C;MYD88
Gap junction pathway	4/90	0.310043826295881	0.71366795382131	1.42222222222222	1.6654814099164	TUBB2A;GNAI3;GRB2;RAF1
Generation of second messenger molecules	2/36	0.310847106681772	0.714427901201637	1.77777777777778	2.07725174413054	LCP2;FYB
PI3K/PLC/TRK pathway	2/36	0.310847106681772	0.71334214451288	1.77777777777778	2.07725174413054	GSK3B;GRB2
Gastrin-CREB signaling pathway via PKC and MAPK	8/206	0.316345946545593	0.724859452631026	1.24271844660194	1.43026814343067	CYSLTR1;P2RY6;EDNRB;GNGT2;GNG2;GPR65;GRB2;RAF1
ERK inactivation	1/12	0.31688367834541	0.724991445911469	2.66666666666667	3.06458804727565	PPP2R5D
Gamma-aminobutyric acid receptor life cycle	1/12	0.31688367834541	0.72389463585714	2.66666666666667	3.06458804727565	NSF
Hormone-sensitive lipase (HSL)-mediated triacylglycerol hydrolysis	1/12	0.31688367834541	0.722801139428353	2.66666666666667	3.06458804727565	PPP1CA
Iron metabolism in placenta	1/12	0.31688367834541	0.721710941631327	2.66666666666667	3.06458804727565	SLC40A1
NF-kappaB activation through FADD/RIP-1 pathway	1/12	0.31688367834541	0.720624027562605	2.66666666666667	3.06458804727565	MAVS
Nucleotide G-protein coupled receptors (GPCRs)	1/12	0.31688367834541	0.719540382408375	2.66666666666667	3.06458804727565	P2RY6
Phospholipase C epsilon pathway	1/12	0.31688367834541	0.718459991443798	2.66666666666667	3.06458804727565	RAP2B
Pyruvate dehydrogenase (PDH) complex regulation	1/12	0.31688367834541	0.717382840032338	2.66666666666667	3.06458804727565	DLAT
Rab GTPases mark targets in the endocytotic machinery	1/12	0.31688367834541	0.716308913625104	2.66666666666667	3.06458804727565	RAB11A
Resolution of AP sites via the single-nucleotide replacement pathway	1/12	0.31688367834541	0.715238197760194	2.66666666666667	3.06458804727565	TDG
Activation of NMDA receptor upon glutamate binding and postsynaptic events	2/37	0.322430677921564	0.726672124868003	1.72972972972973	1.95782420416525	CALM1;RAF1
Platelet aggregation (plug formation)	2/37	0.322430677921564	0.725589155978483	1.72972972972973	1.95782420416525	GRB2;TLN1
Validated nuclear estrogen receptor alpha network	3/64	0.32328597979362	0.726431293881497	1.5	1.69382694168724	SRA1;CTSD;SOD1
ERBB4 signaling events	2/38	0.333964476503297	0.749311083982138	1.68421052631579	1.84710846220865	MDM2;GRB2
Adenylate cyclase inhibitory pathway	1/13	0.338243845765275	0.757786657426656	2.46153846153846	2.66827866199249	GNAI3
Arylsulfatase activation	1/13	0.338243845765275	0.756664010526764	2.46153846153846	2.66827866199249	SUMF1
Chemiosmotic coupling formation of ATP	1/13	0.338243845765275	0.755544685067405	2.46153846153846	2.66827866199249	ATP5E
Ghrelin-mediated regulation of food intake and energy homeostasis	1/13	0.338243845765275	0.75442866633023	2.46153846153846	2.66827866199249	IGF1
Glucose-dependent insulinotropic polypeptide (GIP) biosynthesis, secretion, and inactivation	1/13	0.338243845765275	0.753315939683726	2.46153846153846	2.66827866199249	SEC11C
HIV life cycle early phase	1/13	0.338243845765275	0.752206490582571	2.46153846153846	2.66827866199249	CCR5
Interleukin-22 soluble receptor signaling pathway	1/13	0.338243845765275	0.751100304567009	2.46153846153846	2.66827866199249	STAT1
MAP kinase downregulation by phosphorylation of MEK1 by Cdk5/p35	1/13	0.338243845765275	0.749997367262211	2.46153846153846	2.66827866199249	RAF1
Melanocyte development and pigmentation pathway	1/13	0.338243845765275	0.748897664377663	2.46153846153846	2.66827866199249	RAF1
N-glycan trimming in the ER and calnexin/calreticulin cycle	1/13	0.338243845765275	0.747801181706539	2.46153846153846	2.66827866199249	PDIA3
Signal attenuation	1/13	0.338243845765275	0.746707905125096	2.46153846153846	2.66827866199249	GRB2
TACI and BCMA stimulation of B cell immune responses	1/13	0.338243845765275	0.745617820592067	2.46153846153846	2.66827866199249	MAPK14
ERBB signaling pathway	4/94	0.338473767820732	0.745037010800736	1.36170212765957	1.47514374126632	GSK3B;MDM2;GRB2;RAF1
Beta-1 integrin cell surface interactions	3/66	0.340496550548959	0.748398531774276	1.45454545454545	1.56705495853129	ITGB1;VCAM1;CD14
Endochondral ossification	3/66	0.340496550548959	0.747310743210651	1.45454545454545	1.56705495853129	STAT1;IGF1;CALM1
Aurora B signaling	2/39	0.345440309010601	0.757060764304801	1.64102564102564	1.74430427515734	PPP2R5D;RHOA
FAS pathway and stress induction of heat shock protein regulation	2/39	0.345440309010601	0.755963574791315	1.64102564102564	1.74430427515734	IL1A;MAP3K1
FRS2-mediated cascade	2/39	0.345440309010601	0.754869560934888	1.64102564102564	1.74430427515734	GRB2;RAF1
Signaling events regulated by Ret tyrosine kinase	2/39	0.345440309010601	0.753778708968219	1.64102564102564	1.74430427515734	GRB2;RHOA
Class B GPCRs (secretin family receptors)	4/95	0.345600847957655	0.753040808681181	1.34736842105263	1.43153958868085	CD97;GNGT2;GNG2;EMR1
G alpha 13 pathway	3/67	0.349091932606874	0.759551611291614	1.43283582089552	1.50794503774031	MAP3K1;PLD4;RHOA
cAMP cell motility pathway inferred from amoeba model	3/67	0.349091932606874	0.758458731275368	1.43283582089552	1.50794503774031	RIPK3;BRK1;ACTB
Interleukin-1 signaling pathway	5/125	0.352465156469428	0.764687336593156	1.28	1.33478849089373	IL1A;MAP3K1;UBE2V1;MAPK14;MYD88
Transport of glucose and other sugars, bile salts and organic acids, metal ions and amine compounds	4/96	0.352730730232684	0.76416557051844	1.33333333333333	1.38940042267356	SLC6A6;SLC44A2;SLC11A1;SLC40A1
CD8/T cell receptor downstream pathway	3/68	0.357675320292189	0.773767526706597	1.41176470588235	1.45147712561828	PPP3R1;RAF1;B2M
Messenger RNA splicing: major pathway	3/68	0.357675320292189	0.772660563149077	1.41176470588235	1.45147712561828	CPSF7;SNRNP70;UPF3B
Complement cascade regulation	1/14	0.358937142360981	0.77427869280726	2.28571428571429	2.34196113540697	CFB
Intronless pre-mRNA processing	1/14	0.358937142360981	0.773174158295409	2.28571428571429	2.34196113540697	CPSF7
Leading strand biosynthesis	1/14	0.358937142360981	0.77207277060553	2.28571428571429	2.34196113540697	RFC2
Lectin-induced complement pathway	1/14	0.358937142360981	0.770974516308793	2.28571428571429	2.34196113540697	C6
Retrograde neurotrophin signaling	1/14	0.358937142360981	0.769879382052673	2.28571428571429	2.34196113540697	AP2A2
Sema3A-plexin repulsion signaling by inhibiting integrin adhesion	1/14	0.358937142360981	0.7687873545604	2.28571428571429	2.34196113540697	TLN1
Signaling by NOTCH2	1/14	0.358937142360981	0.767698420630427	2.28571428571429	2.34196113540697	ADAM10
T cell receptor/Ras pathway	1/14	0.358937142360981	0.766612567135901	2.28571428571429	2.34196113540697	RAF1
TRAF3-dependent IRF activation pathway	1/14	0.358937142360981	0.765529781024127	2.28571428571429	2.34196113540697	MAVS
Viral messenger RNA biosynthesis	1/14	0.358937142360981	0.764450049316053	2.28571428571429	2.34196113540697	POLR2G
Visual signal transduction	1/14	0.358937142360981	0.763373359105749	2.28571428571429	2.34196113540697	GNGT2
TSH regulation of gene expression	4/97	0.359860982373131	0.764261720651796	1.31958762886598	1.34866801772948	VMP1;CYBA;CKB;PDIA4
ERBB1 internalization pathway	2/41	0.368188070077937	0.78084829468776	1.5609756097561	1.55966659335101	GRB2;RAF1
Long-term depression	3/70	0.374790752666995	0.793736376615936	1.37142857142857	1.34590272224326	GNAI3;IGF1;RAF1
Pancreatic cancer	3/70	0.374790752666995	0.792624701018435	1.37142857142857	1.34590272224326	STAT1;RAC2;RAF1
ATR activation in response to replication stress	1/15	0.378984355634165	0.800372555255369	2.13333333333333	2.06988875255849	RFC2
Bile acid and bile salt biosynthesis via 7-alpha-hydroxycholesterol	1/15	0.378984355634165	0.799254716491046	2.13333333333333	2.06988875255849	CYP27A1
Cyclin A/B1-associated events during G2/M transition	1/15	0.378984355634165	0.798139995826484	2.13333333333333	2.06988875255849	XPO1
Cytochrome P450 metabolism of endogenous sterols	1/15	0.378984355634165	0.797028380233411	2.13333333333333	2.06988875255849	CYP27A1
Eicosanoid ligand-binding G-protein coupled receptors	1/15	0.378984355634165	0.795919856756035	2.13333333333333	2.06988875255849	CYSLTR1
Glycosylation of mammalian N-linked oligosaccarides	1/15	0.378984355634165	0.79481441251054	2.13333333333333	2.06988875255849	MAN2B1
Messenger RNA decay by 5' to 3' exoribonuclease	1/15	0.378984355634165	0.793712034684589	2.13333333333333	2.06988875255849	DDX6
Sema3A/PAK-dependent axon repulsion	1/15	0.378984355634165	0.792612710536827	2.13333333333333	2.06988875255849	CFL1
Signaling to p38 via RIT and RIN	1/15	0.378984355634165	0.791516427396389	2.13333333333333	2.06988875255849	RAF1
Spliceosomal assembly	1/15	0.378984355634165	0.790423172662416	2.13333333333333	2.06988875255849	SNRNP70
Stress induction of HSP regulation	1/15	0.378984355634165	0.789332933803571	2.13333333333333	2.06988875255849	IL1A
TrkA receptor signaling pathway	1/15	0.378984355634165	0.788245698357561	2.13333333333333	2.06988875255849	GRB2
BMP receptor signaling	2/42	0.379446300747004	0.788120927273694	1.52380952380952	1.47663572139645	GSK3B;PPP1CA
Fatty acid metabolism	2/42	0.379446300747004	0.787038343582384	1.52380952380952	1.47663572139645	CPT1A;ACSL5
Hexose transport	2/42	0.379446300747004	0.785958729942353	1.52380952380952	1.47663572139645	NUP93;RAE1
VEGF, hypoxia, and angiogenesis	2/42	0.379446300747004	0.784882074147912	1.52380952380952	1.47663572139645	GRB2;EIF2B1
Melanoma	3/71	0.383315454640979	0.791800733936906	1.35211267605634	1.2965367717602	MDM2;IGF1;RAF1
Cell differentiation by G alpha (i/o) pathway inferred from mouse Neuro2A model	2/43	0.390619118981122	0.805785341067615	1.48837209302326	1.39910297899629	ASAH1;RAF1
Cleavage of growing transcript in the termination region	2/43	0.390619118981122	0.804686043194399	1.48837209302326	1.39910297899629	CPSF7;UPF3B
Type 1 diabetes mellitus	2/43	0.390619118981122	0.803589740683235	1.48837209302326	1.39910297899629	IL1A;HSPD1
Acyl chain remodelling of phosphatidylinositol	1/16	0.398405626211626	0.8184931912647	2	1.84056926270855	PLBD1
CD40L signaling pathway	1/16	0.398405626211626	0.817381108124395	2	1.84056926270855	MAP3K1
CRMPs in Sema3A signaling	1/16	0.398405626211626	0.816272042848785	2	1.84056926270855	GSK3B
Gap-filling DNA repair biosynthesis and ligation in global genomic nucleotide excision repair	1/16	0.398405626211626	0.815165983170128	2	1.84056926270855	RFC2
Inhibitor of DNA binding (ID) signaling pathway	1/16	0.398405626211626	0.814062916887083	2	1.84056926270855	ID2
KIT signaling regulation	1/16	0.398405626211626	0.812962831864263	2	1.84056926270855	GRB2
Primary bile acid biosynthesis	1/16	0.398405626211626	0.811865716031788	2	1.84056926270855	CYP27A1
Rap1 signaling	1/16	0.398405626211626	0.810771557384844	2	1.84056926270855	RAF1
SREBF and miR-33 in cholesterol and lipid homeostasis	1/16	0.398405626211626	0.80968034398325	2	1.84056926270855	SIRT6
Serotonin receptor 2 and ELK-SRF/GATA4 signaling	1/16	0.398405626211626	0.808592063951014	2	1.84056926270855	RAF1
Sonic Hedgehog (Shh) pathway	1/16	0.398405626211626	0.807506705475912	2	1.84056926270855	GSK3B
Chronic myeloid leukemia	3/73	0.400281473708806	0.810221213539271	1.31506849315068	1.20406000447802	MDM2;GRB2;RAF1
ERBB2/ERBB3 signaling events	2/44	0.401700869151407	0.812005772983434	1.45454545454545	1.32661465299836	GRB2;RAF1
G-protein-mediated events	2/44	0.401700869151407	0.810920203768215	1.45454545454545	1.32661465299836	GNAI3;CALM1
Tight junction	5/133	0.402210731234551	0.81086542612039	1.20300751879699	1.09567413011791	CTTN;GNAI3;EXOC3;ACTB;RHOA
Purine metabolism	6/164	0.406364182233248	0.81814655356294	1.17073170731707	1.05425036589717	DGUOK;GPX1;GUK1;POLR3C;AMPD2;POLR2G
Gastric acid secretion	3/74	0.408716242677511	0.821786320163837	1.2972972972973	1.16073619057665	GNAI3;CALM1;ACTB
Integrins in angiogenesis	3/74	0.408716242677511	0.820693519206172	1.2972972972973	1.16073619057665	CSF1R;TLN1;RHOA
Interleukin-4 signaling pathway	4/104	0.409589527579603	0.821354829542099	1.23076923076923	1.09858433602006	SPI1;STAT1;GRB2;MAPK14
RNA polymerase III transcription	2/45	0.412686331215118	0.826467321133725	1.42222222222222	1.25876261427473	POLR3C;SNAPC4
Signaling by FGFR mutants	2/45	0.412686331215118	0.825372662430237	1.42222222222222	1.25876261427473	STAT1;GRB2
Wnt interactions in lipid metabolism and immune response	2/45	0.412686331215118	0.824280899649244	1.42222222222222	1.25876261427473	CYBB;APOE
Post-translational protein modification	7/196	0.414146985409624	0.826105611583265	1.14285714285714	1.00746780679578	PDIA3;RPN1;PIGK;STT3A;MGAT2;DDOST;SUMF1
Amoebiasis	4/105	0.416641352762264	0.829984752864141	1.21904761904762	1.06731214332346	ITGAM;ITGB2;CD14;TLR2
Arrhythmogenic right ventricular cardiomyopathy (ARVC)	3/75	0.417114701525992	0.829832937159747	1.28	1.11922436018548	ITGB1;TCF7L2;ACTB
ABCA transporters in lipid homeostasis	1/17	0.41722046767658	0.828951192357415	1.88235294117647	1.64544093634153	ABCG1
ACE inhibitor pathway	1/17	0.41722046767658	0.827861900383226	1.88235294117647	1.64544093634153	ATP6AP2
Activation of BH3-only proteins	1/17	0.41722046767658	0.826775467443091	1.88235294117647	1.64544093634153	PPP3R1
Cadmium-induced DNA biosynthesis and proliferation in macrophages	1/17	0.41722046767658	0.825691882295721	1.88235294117647	1.64544093634153	RAF1
Chromatin remodeling by hSWI/SNF ATP-dependent complexes	1/17	0.41722046767658	0.824611133758685	1.88235294117647	1.64544093634153	ACTB
Chylomicron-mediated lipid transport	1/17	0.41722046767658	0.82353321070802	1.88235294117647	1.64544093634153	APOE
Destabilization of mRNA by KSRP	1/17	0.41722046767658	0.822458102077853	1.88235294117647	1.64544093634153	MAPK14
Endocytotic role of NDK, phosphins and dynamin	1/17	0.41722046767658	0.82138579686002	1.88235294117647	1.64544093634153	CALM1
Energy-dependent regulation of mTOR by LKB1-AMPK	1/17	0.41722046767658	0.820316284103692	1.88235294117647	1.64544093634153	RHEB
Eukaryotic protein translation	1/17	0.41722046767658	0.819249552915	1.88235294117647	1.64544093634153	EIF4E
Insulin-like growth factor (IGF) activity regulation by insulin-like growth factor binding proteins (IGFBPs)	1/17	0.41722046767658	0.818185592456669	1.88235294117647	1.64544093634153	IGF1
Integrin beta-5 pathway	1/17	0.41722046767658	0.817124391947646	1.88235294117647	1.64544093634153	VCAM1
NO2-dependent IL-12 pathway in NK cells	1/17	0.41722046767658	0.81606594066274	1.88235294117647	1.64544093634153	CCR5
Osteoclast signaling	1/17	0.41722046767658	0.815010227932258	1.88235294117647	1.64544093634153	ACP5
Phenylalanine metabolism	1/17	0.41722046767658	0.813957243141647	1.88235294117647	1.64544093634153	ALDH3B1
Post-chaperonin tubulin folding pathway	1/17	0.41722046767658	0.812906975731142	1.88235294117647	1.64544093634153	TUBB2A
Renin-angiotensin system	1/17	0.41722046767658	0.811859415195406	1.88235294117647	1.64544093634153	CTSA
Synaptic proteins at the synaptic junction	1/17	0.41722046767658	0.810814551083185	1.88235294117647	1.64544093634153	GUK1
TAK1-mediated activation of p38 MAPK	1/17	0.41722046767658	0.80977237299696	1.88235294117647	1.64544093634153	MAPK14
Mitochondrial pathway of apoptosis: caspases	3/77	0.43379100096197	0.840852903019994	1.24675324675325	1.04127886812463	NDUFS1;HSPD1;HSPA1A
Agrin in postsynaptic differentiation	2/47	0.434349560617243	0.840856200682099	1.36170212765957	1.13553107045255	ITGB1;CTTN
LKB1 signaling events	2/47	0.434349560617243	0.839779560220278	1.36170212765957	1.13553107045255	GSK3B;CTSD
Activated AMPK stimulation of fatty-acid oxidation in muscle	1/18	0.435447786470874	0.840826288453989	1.77777777777778	1.47800957008073	CPT1A
Corticosteroids and cardioprotection	1/18	0.435447786470874	0.839752436233742	1.77777777777778	1.47800957008073	CALM1
Effect of METS on macrophage differentiation	1/18	0.435447786470874	0.838681323432423	1.77777777777778	1.47800957008073	CSF1R
Fatty acyl-CoA biosynthesis	1/18	0.435447786470874	0.837612939580917	1.77777777777778	1.47800957008073	ACSL5
Nucleotide di- and triphosphate biosynthesis and interconversion	1/18	0.435447786470874	0.836547274263384	1.77777777777778	1.47800957008073	GUK1
Phosphatidylcholine biosynthesis	1/18	0.435447786470874	0.835484317116925	1.77777777777778	1.47800957008073	SLC44A2
Pre-NOTCH processing in Golgi	1/18	0.435447786470874	0.834424057831243	1.77777777777778	1.47800957008073	MFNG
Sodium/chloride-dependent neurotransmitter transporters	1/18	0.435447786470874	0.833366486148314	1.77777777777778	1.47800957008073	SLC6A6
TNFR2 signaling pathway	1/18	0.435447786470874	0.83231159186205	1.77777777777778	1.47800957008073	MAP3K1
Tie2 signaling	1/18	0.435447786470874	0.831259364817977	1.77777777777778	1.47800957008073	GRB2
G alpha i pathway	4/108	0.43767417103933	0.834454543269429	1.18518518518519	0.979295463318017	MAP3K1;GRB2;RAF1;MAPK14
Developmental biology	14/420	0.441011766947204	0.839757589016743	1.06666666666667	0.873262636236051	ITGB1;GSK3B;RHOG;MAPK14;AP2A2;RHOA;SDCBP;TYROBP;CFL1;RAC2;GRB2;PFN1;TLN1;RAF1
Post-translational regulation of adherens junction stability and disassembly	2/48	0.44501887619937	0.846320532822479	1.33333333333333	1.07951810571998	ADAM10;IQGAP1
Unfolded protein response	3/79	0.450288235266652	0.855264446858673	1.21518987341772	0.969560358622995	DDIT3;TLN1;HSP90B1
Calcineurin in effects in keratinocyte differentiation	1/19	0.453105900325128	0.859535062174552	1.68421052631579	1.33327057729379	CALM1
ER-associated degradation (ERAD) pathway	1/19	0.453105900325128	0.858456599110343	1.68421052631579	1.33327057729379	MAN2B1
Eicosanoid biosynthesis	1/19	0.453105900325128	0.857380838961082	1.68421052631579	1.33327057729379	LTC4S
FRS2-mediated activation	1/19	0.453105900325128	0.856307771578152	1.68421052631579	1.33327057729379	RAF1
G-protein-independent seven transmembrane receptor signaling	1/19	0.453105900325128	0.855237386863679	1.68421052631579	1.33327057729379	MAPK14
GABA biosynthesis, release, reuptake and degradation	1/19	0.453105900325128	0.854169674770217	1.68421052631579	1.33327057729379	HSPA8
Ras activation upon calcium influx through NMDA receptor	1/19	0.453105900325128	0.853104625300428	1.68421052631579	1.33327057729379	CALM1
Resolution of abasic sites (AP sites)	1/19	0.453105900325128	0.852042228506779	1.68421052631579	1.33327057729379	TDG
STAT3 pathway	1/19	0.453105900325128	0.850982474491223	1.68421052631579	1.33327057729379	RAC2
TP53 network	1/19	0.453105900325128	0.849925353404899	1.68421052631579	1.33327057729379	MDM2
Muscle contraction	2/49	0.455574961414628	0.853496515801599	1.30612244897959	1.02686694701192	TLN1;CALM1
Nuclear beta-catenin signaling and target gene transcription regulation	3/80	0.458463316613505	0.857843380528367	1.2	0.935849997446892	TCF7L2;XPO1;ID2
Estrogen receptor signaling pathway	1/20	0.470212556710014	0.878738812663516	1.6	1.20731270110768	MAPK14
Golgi-associated vesicle biogenesis	1/20	0.470212556710014	0.877652608939581	1.6	1.20731270110768	HSPA8
Heparan sulfate/heparin glycosaminoglycan (HS-GAG) degradation	1/20	0.470212556710014	0.87656908720015	1.6	1.20731270110768	SDC3
N-glycan antennae elongation in the medial/trans-Golgi	1/20	0.470212556710014	0.875488237524194	1.6	1.20731270110768	MGAT2
Peroxisomal lipid metabolism	1/20	0.470212556710014	0.874410050039558	1.6	1.20731270110768	AGPS
Urea cycle and metabolism of amino groups	1/20	0.470212556710014	0.873334514922658	1.6	1.20731270110768	CKB
SMAD2/3 nuclear pathway	3/82	0.474654663355234	0.88050189393907	1.17073170731707	0.87239152843701	TGIF1;HSPA8;SKIL
Glutathione metabolism	2/51	0.476334366856841	0.882533612213288	1.25490196078431	0.930679491732445	GPX1;IDH2
Metabolism of vitamins and cofactors	2/51	0.476334366856841	0.881452075923811	1.25490196078431	0.930679491732445	ACP5;NMNAT3
Type I interferon (interferon-alpha/beta) pathway	2/51	0.476334366856841	0.88037318721399	1.25490196078431	0.930679491732445	PTP4A2;STAT1
Interleukin-2 receptor beta chain in T cell activation	2/52	0.486531931129853	0.898121290960976	1.23076923076923	0.886711070919055	GRB2;RAF1
Vitamin B12 metabolism	2/52	0.486531931129853	0.897024683768105	1.23076923076923	0.886711070919055	APOE;SOD1
APC/C activator regulation between G1/S and early anaphase	1/21	0.486784950831458	0.896396677750611	1.52380952380952	1.09704050716338	CDC16
Biosynthesis of unsaturated fatty acids	1/21	0.486784950831458	0.895304842576737	1.52380952380952	1.09704050716338	ACOT7
ChREBP regulation by carbohydrates and cAMP	1/21	0.486784950831458	0.894215663936132	1.52380952380952	1.09704050716338	PPP2R5D
Cytosolic sensors of pathogen-associated DNA	1/21	0.486784950831458	0.893129132145202	1.52380952380952	1.09704050716338	RIPK3
E-cadherin keratinocyte pathway	1/21	0.486784950831458	0.892045237567356	1.52380952380952	1.09704050716338	RHOA
Inactivation of APC/C via direct inhibition of the APC/C complex	1/21	0.486784950831458	0.890963970612728	1.52380952380952	1.09704050716338	CDC16
Oxidative stress-induced gene expression via Nrf2	1/21	0.486784950831458	0.889885321737895	1.52380952380952	1.09704050716338	MAPK14
T cell activation co-stimulatory signal	1/21	0.486784950831458	0.888809281445588	1.52380952380952	1.09704050716338	GRB2
Cell junction organization	3/84	0.490619920838083	0.894729565779596	1.14285714285714	0.813812049063981	ITGB1;CADM1;FLNA
Vascular smooth muscle contraction	4/116	0.492553140331052	0.897171582508913	1.10344827586207	0.781410124183551	RAF1;CALM1;RHOA;PPP1CA
JNK/MAPK pathway	2/53	0.496604720552282	0.903461600040899	1.20754716981132	0.845235804026722	MAP3K1;RAC2
PI3K pathway	2/53	0.496604720552282	0.902374401966241	1.20754716981132	0.845235804026722	GSK3B;GRB2
Protein folding	2/53	0.496604720552282	0.901289817348493	1.20754716981132	0.845235804026722	TUBB2A;ACTB
Transcription	6/181	0.49989823865701	0.906178079678374	1.06077348066298	0.735488060774694	CPSF7;CBX3;POLR3C;SNAPC4;UPF3B;POLR2G
Beta-alanine metabolism	1/22	0.502839742481519	0.91041727955287	1.45454545454545	0.999976382638128	MLYCD
CTLA4 inhibitory signaling	1/22	0.502839742481519	0.909326959457597	1.45454545454545	0.999976382638128	PPP2R5D
Nephrin interactions	1/22	0.502839742481519	0.908239247783605	1.45454545454545	0.999976382638128	IQGAP1
Nitric oxide signaling pathway	1/22	0.502839742481519	0.907154135181713	1.45454545454545	0.999976382638128	CALM1
T cell receptor downstream signaling	1/22	0.502839742481519	0.906071612347367	1.45454545454545	0.999976382638128	UBE2V1
Arginine and proline metabolism	2/54	0.506550566277581	0.911670268270736	1.18518518518519	0.8060813340119	CKB;SAT1
Binding of chemokines to chemokine receptors	2/54	0.506550566277581	0.910584946522795	1.18518518518519	0.8060813340119	CCR5;CXCL16
Non-small cell lung cancer	2/54	0.506550566277581	0.909502205801603	1.18518518518519	0.8060813340119	GRB2;RAF1
Basal cell carcinoma	2/55	0.516367556136233	0.926027327512722	1.16363636363636	0.769089686091893	GSK3B;TCF7L2
Integrated breast cancer pathway	5/152	0.517298956999551	0.926597182763135	1.05263157894737	0.693825598119713	GRN;RHEB;STAT1;MDM2;FAU
Angiogenesis	1/23	0.518393072569053	0.927456800449373	1.39130434782609	0.914116865576597	TIMP2
Eicosanoid metabolism	1/23	0.518393072569053	0.926359218437006	1.39130434782609	0.914116865576597	CYSLTR1
Mismatch repair	1/23	0.518393072569053	0.925264231181171	1.39130434782609	0.914116865576597	RFC2
Mitochondrial fatty acid beta-oxidation	1/23	0.518393072569053	0.924171829491464	1.39130434782609	0.914116865576597	CPT1A
Mitochondrial pathway of apoptosis: antiapoptotic Bcl-2 family	1/23	0.518393072569053	0.923082004220838	1.39130434782609	0.914116865576597	MAPK14
Post-elongation processing of intronless pre-mRNA	1/23	0.518393072569053	0.921994746265336	1.39130434782609	0.914116865576597	CPSF7
RNA polymerase III transcription termination	1/23	0.518393072569053	0.920910046563848	1.39130434782609	0.914116865576597	POLR3C
Signaling events mediated by the hedgehog family	1/23	0.518393072569053	0.91982789609785	1.39130434782609	0.914116865576597	ARRB2
Th1/Th2 differentiation pathway	1/23	0.518393072569053	0.918748285891162	1.39130434782609	0.914116865576597	IFNGR1
Visual signal transduction: cones	1/23	0.518393072569053	0.917671207009696	1.39130434782609	0.914116865576597	GNGT2
GPCR ligand binding	13/410	0.518494352580222	0.916775728801094	1.01463414634146	0.666438233113978	P2RY12;CD97;P2RY14;GPR65;EMR1;CXCL16;CYSLTR1;P2RY6;EDNRB;GNGT2;GNG2;C3AR1;CCR5
G alpha s pathway	4/120	0.519148338129258	0.916858468508982	1.06666666666667	0.69926999613408	PYGB;MAP3K1;RAF1;MAPK14
Neuronal system	9/283	0.526171854086263	0.928176985596095	1.01766784452297	0.653472407891666	NSF;HSPA8;GNGT2;GNG2;GNAI3;MDM2;CALM1;RAF1;AP2A2
Cytosolic tRNA aminoacylation	1/24	0.533460579687173	0.939936377278449	1.33333333333333	0.837826801288341	EPRS
Dorso-ventral axis formation	1/24	0.533460579687173	0.938840880335234	1.33333333333333	0.837826801288341	GRB2
Nicotinate and nicotinamide metabolism	1/24	0.533460579687173	0.937747934025182	1.33333333333333	0.837826801288341	NMNAT3
Plexin D1 signaling	1/24	0.533460579687173	0.936657529450734	1.33333333333333	0.837826801288341	ITGB1
Triacylglyceride biosynthesis	1/24	0.533460579687173	0.935569657755669	1.33333333333333	0.837826801288341	AGPS
Class A GPCRs (rhodopsin-like)	8/253	0.536710118052853	0.940176656913931	1.01185770750988	0.629676165194247	P2RY12;CYSLTR1;P2RY6;EDNRB;P2RY14;GPR65;C3AR1;CCR5
Arachidonic acid metabolism	2/58	0.545029833647892	0.953644320751236	1.10344827586207	0.669699029162784	GPX1;LTC4S
HIV-1 Nef as negative effector of Fas and TNF	2/58	0.545029833647892	0.952540565750367	1.10344827586207	0.669699029162784	MAP3K1;MDM2
Basigin interactions	1/25	0.548057415341047	0.956724505393042	1.28	0.769760288002841	ITGB1
C-Myc pathway	1/25	0.548057415341047	0.955619742684735	1.28	0.769760288002841	GSK3B
Fatty acid biosynthesis	1/25	0.548057415341047	0.954517528448652	1.28	0.769760288002841	ACSL5
Ghrelin pathway	1/25	0.548057415341047	0.953417853876706	1.28	0.769760288002841	ABCG1
Interferon alpha signaling regulation	1/25	0.548057415341047	0.952320710201359	1.28	0.769760288002841	STAT1
Regulatory RNA pathways	1/25	0.548057415341047	0.95122608869538	1.28	0.769760288002841	POLR2G
ATF2 transcription factor network	2/59	0.554316941296496	0.960985742086922	1.08474576271186	0.640020240939863	DDIT3;MAPK14
CARM1 and regulation of the estrogen receptor	1/26	0.562198259403517	0.97353138956343	1.23076923076923	0.708800881919347	SRA1
Fibroblast growth factor 1	1/26	0.562198259403517	0.972416233332544	1.23076923076923	0.708800881919347	IGF1
Interleukin-27-mediated signaling events	1/26	0.562198259403517	0.97130362894658	1.23076923076923	0.708800881919347	STAT1
PGC-1a regulation	1/26	0.562198259403517	0.970193567656355	1.23076923076923	0.708800881919347	CALM1
Segmentation clock	1/26	0.562198259403517	0.969086040752638	1.23076923076923	0.708800881919347	GSK3B
Selenoamino acid metabolism	1/26	0.562198259403517	0.967981039565919	1.23076923076923	0.708800881919347	MAT2A
Steroid biosynthesis	1/26	0.562198259403517	0.966878555466186	1.23076923076923	0.708800881919347	LIPA
Tetrasaccharide linker sequence formation in glycosaminoglycan biosynthesis	1/26	0.562198259403517	0.965778579862697	1.23076923076923	0.708800881919347	SDC3
Ephrin receptor B forward pathway	2/60	0.563469019421062	0.966861612870232	1.06666666666667	0.611885787582195	HCK;GRB2
Selenium pathway	2/60	0.563469019421062	0.965764153604772	1.06666666666667	0.611885787582195	PRDX1;SOD1
L1CAM interactions	3/94	0.566563391584702	0.969966804186961	1.02127659574468	0.580254949133779	ITGB1;SDCBP;AP2A2
RNA polymerase I, RNA polymerase III, and mitochondrial transcription	3/95	0.573768687421743	0.98118994111759	1.01052631578947	0.561376620599334	CBX3;POLR3C;SNAPC4
BAD phosphorylation regulation	1/27	0.575897334416086	0.983716035032003	1.18518518518519	0.654015849521352	IGF1
Bile acid and bile salt metabolism	1/27	0.575897334416086	0.982604491489594	1.18518518518519	0.654015849521352	CYP27A1
Cell cycle: G2/M checkpoint	1/27	0.575897334416086	0.98149545707482	1.18518518518519	0.654015849521352	MDM2
Control of gene expression by vitamin D receptor	1/27	0.575897334416086	0.980388923301342	1.18518518518519	0.654015849521352	BAZ1B
Insulin regulation of blood glucose	1/27	0.575897334416086	0.979284881721048	1.18518518518519	0.654015849521352	GSK3B
RNA polymerase III transcription initiation from type 2 promoter	1/27	0.575897334416086	0.978183323923836	1.18518518518519	0.654015849521352	POLR3C
RORA activates circadian expression	1/27	0.575897334416086	0.977084241537405	1.18518518518519	0.654015849521352	CPT1A
TWEAK regulation of gene expression	1/27	0.575897334416086	0.975987626227037	1.18518518518519	0.654015849521352	VCAM1
Cell cycle: G1/S checkpoint	1/28	0.589168419985231	0.99735909661177	1.14285714285714	0.604620793090602	GSK3B
Dual incision reaction in TC-NER	1/28	0.589168419985231	0.996242233121723	1.14285714285714	0.604620793090602	POLR2G
Extension of telomeres	1/28	0.589168419985231	0.995127868207716	1.14285714285714	0.604620793090602	RFC2
Messenger RNA capping	1/28	0.589168419985231	0.994015993494635	1.14285714285714	0.604620793090602	POLR2G
PERK-regulated gene expression	1/28	0.589168419985231	0.992906600644753	1.14285714285714	0.604620793090602	DDIT3
PTM: gamma carboxylation, hypusine formation and arylsulfatase activation	1/28	0.589168419985231	0.991799681357523	1.14285714285714	0.604620793090602	SUMF1
Recycling pathway of cell adhesion molecule L1	1/28	0.589168419985231	0.990695227369375	1.14285714285714	0.604620793090602	AP2A2
TRAIL signaling pathway	1/28	0.589168419985231	0.989593230453502	1.14285714285714	0.604620793090602	MAP3K1
Cytokine-cytokine receptor interaction	8/265	0.589433145074571	0.98893783229178	0.966037735849057	0.510641726771947	IL1A;CCL24;CSF1R;CSF3R;IFNGR1;CCR5;CSF2RA;CXCL16
Folate metabolism	2/63	0.590109502267702	0.988973749638435	1.01587301587302	0.535819339417879	FOLR2;SOD1
Jak-STAT signaling pathway	6/199	0.592708980763633	0.992229003273932	0.964824120603015	0.50465295245269	PTP4A2;CSF3R;IFNGR1;STAT1;GRB2;CSF2RA
Transmembrane transport of small molecules	13/432	0.594881195725375	0.994762575354724	0.962962962962963	0.500156765740875	ATP6V1A;SLC44A2;SLC11A1;SLC40A1;RAB11A;NUP93;SLC6A6;GNGT2;GNG2;ATP6V1B2;ATP6V0C;RAE1;ABCG1
Wnt signaling pathway and pluripotency	3/98	0.594931147109243	0.993745610768757	0.979591836734694	0.508711444189336	GSK3B;TCF7L2;RHOA
Granule cell survival pathway	3/99	0.601831705691404	1	0.96969696969697	0.492390236518084	GSK3B;MAP3K1;POLR2G
ADP-ribosylation factor	1/29	0.602024866826914	1	1.10344827586207	0.559952030350318	NCF2
Adherens junction actin cytoskeletal organization	1/29	0.602024866826914	1	1.10344827586207	0.559952030350318	CADM1
CDO in myogenesis	1/29	0.602024866826914	1	1.10344827586207	0.559952030350318	MAPK14
Histidine metabolism	1/29	0.602024866826914	1	1.10344827586207	0.559952030350318	ALDH3B1
Matrix metalloproteinases	1/29	0.602024866826914	0.998964339460044	1.10344827586207	0.559952030350318	TIMP2
Pentose and glucuronate interconversions	1/29	0.602024866826914	0.997867781458442	1.10344827586207	0.559952030350318	CRYL1
Post-translational modification: biosynthesis of GPI-anchored proteins	1/29	0.602024866826914	0.996773628189299	1.10344827586207	0.559952030350318	PIGK
Dilated cardiomyopathy	3/100	0.608654421828675	1	0.96	0.476644439208215	ITGB1;IGF1;ACTB
Activation of matrix metalloproteinases	1/30	0.614479609585365	1	1.06666666666667	0.519444834826315	TIMP2
Apoptosis intrinsic pathway	1/30	0.614479609585365	1	1.06666666666667	0.519444834826315	PPP3R1
Asthma	1/30	0.614479609585365	1	1.06666666666667	0.519444834826315	FCER1G
Heparan sulfate/heparin glycosaminoglycan (HS-GAG) biosynthesis	1/30	0.614479609585365	1	1.06666666666667	0.519444834826315	SDC3
Interferon-beta enhancer pathway	1/30	0.614479609585365	1	1.06666666666667	0.519444834826315	ACTB
Interleukin-2/STAT5 pathway	1/30	0.614479609585365	1	1.06666666666667	0.519444834826315	GRB2
Retinoic acid receptor-mediated signaling	1/30	0.614479609585365	1	1.06666666666667	0.519444834826315	MAPK14
TNFR1 signaling pathway	1/30	0.614479609585365	1	1.06666666666667	0.519444834826315	MAP3K1
TRAF6-mediated IRF7 activation	1/30	0.614479609585365	1	1.06666666666667	0.519444834826315	MAVS
Tumor necrosis factor (TNF) pathway	1/30	0.614479609585365	1	1.06666666666667	0.519444834826315	MAP3K1
RNA polymerase II transcription	3/101	0.61539877208124	1	0.95049504950495	0.461450909859125	CPSF7;UPF3B;POLR2G
Adipocytokine signaling pathway	2/67	0.623719189734989	1	0.955223880597015	0.450918236036623	CPT1A;ACSL5
Amino acid transport across the plasma membrane	1/31	0.626545180245735	1	1.03225806451613	0.482616146508161	SLC6A6
CD28 co-stimulation	1/31	0.626545180245735	1	1.03225806451613	0.482616146508161	GRB2
Signaling by Robo receptor	1/32	0.638233720214606	1	1	0.449050730095986	PFN1
Fibroblast growth factor receptor pathway	3/105	0.641584304558277	1	0.914285714285714	0.405773426925094	GRB2;RAF1;MAPK14
Hedgehog signaling pathway	2/70	0.647499293853019	1	0.914285714285714	0.397382926613511	GSK3B;ARRB2
MicroRNA regulation of DNA damage response	2/70	0.647499293853019	1	0.914285714285714	0.397382926613511	CCNG1;MDM2
NCAM signaling for neurite out-growth	2/70	0.647499293853019	1	0.914285714285714	0.397382926613511	GRB2;RAF1
Renal cell carcinoma	2/70	0.647499293853019	1	0.914285714285714	0.397382926613511	GRB2;RAF1
Fluoropyrimidine activity	1/33	0.64955699291462	1	0.96969696969697	0.418390010002353	TDG
Global genomic nucleotide excision repair (GG-NER)	1/33	0.64955699291462	1	0.96969696969697	0.418390010002353	RFC2
Glucagon signaling in metabolic regulation	1/33	0.64955699291462	1	0.96969696969697	0.418390010002353	GNG2
Cysteine and methionine metabolism	1/34	0.660526395050918	1	0.941176470588235	0.39032300573294	MAT2A
HIF-2-alpha transcription factor network	1/34	0.660526395050918	1	0.941176470588235	0.39032300573294	BHLHE40
Interleukin-7 interactions in immune response	1/34	0.660526395050918	1	0.941176470588235	0.39032300573294	UBC
Nuclear receptors in lipid metabolism and toxicity	1/34	0.660526395050918	1	0.941176470588235	0.39032300573294	ABCG1
Costimulation by the CD28 family	2/72	0.66268087745822	1	0.888888888888889	0.365743765161952	PPP2R5D;GRB2
Arf6 signal transduction regulation	1/35	0.671152968708676	1	0.914285714285714	0.364578922735599	ARRB2
Base excision repair	1/35	0.671152968708676	1	0.914285714285714	0.364578922735599	TDG
Cytokines and inflammatory response	1/35	0.671152968708676	1	0.914285714285714	0.364578922735599	IL1A
Interleukin-2/PI3K pathway	1/35	0.671152968708676	1	0.914285714285714	0.364578922735599	GRB2
Glycosaminoglycan metabolism	3/110	0.672515948605415	1	0.872727272727273	0.346236612994004	HEXB;SDC3;HEXA
Neurotransmitter release cycle	1/36	0.681447411566508	1	0.888888888888889	0.340921063587643	HSPA8
Steroid hormone, vitamin A, and vitamin D metabolism	1/36	0.681447411566508	1	0.888888888888889	0.340921063587643	LGMN
Transport to the Golgi and subsequent modification	1/36	0.681447411566508	1	0.888888888888889	0.340921063587643	MGAT2
Calcium regulation in the cardiac cell	4/149	0.68856245277185	1	0.859060402684564	0.320557750525719	GNG2;GNAI3;ARRB2;CALM1
ALK in cardiac myocytes	1/37	0.691420088119223	1	0.864864864864865	0.319141792563112	GSK3B
Interleukin-23-mediated signaling events	1/37	0.691420088119223	1	0.864864864864865	0.319141792563112	STAT1
BMAL1-CLOCK/NPAS2 activates circadian expression	1/38	0.701081039974685	1	0.842105263157895	0.299058351485304	BHLHE40
EGFR interaction with phospholipase C-gamma	1/38	0.701081039974685	1	0.842105263157895	0.299058351485304	CALM1
Triglyceride biosynthesis	1/38	0.701081039974685	1	0.842105263157895	0.299058351485304	ACSL5
Phosphatidylinositol signaling system	2/78	0.70507630365618	1	0.82051282051282	0.28672758965343	CDIPT;CALM1
HIV-1 transcription initiation	1/39	0.710439995996995	1	0.82051282051282	0.280509364691327	POLR2G
Vitamin A and carotenoid metabolism	1/39	0.710439995996995	1	0.82051282051282	0.280509364691327	RBP4
p73 transcription factor network	2/79	0.7116941682344	1	0.810126582278481	0.275529720583365	MDM2;MAPK14
Myometrial relaxation and contraction pathways	4/155	0.717778664839167	1	0.825806451612903	0.273832484086447	GNG2;ARRB2;CALM1;ACTB
Graft-versus-host disease	1/41	0.728289328448771	1	0.780487804878049	0.247459028723231	IL1A
Tyrosine metabolism	1/41	0.728289328448771	1	0.780487804878049	0.247459028723231	ALDH3B1
Wnt signaling pathway	6/231	0.73210299420546	1	0.831168831168831	0.259186761518557	GSK3B;TCF7L2;PPP3R1;RAC2;PPP2R5D;RHOA
Aldosterone-regulated sodium reabsorption	1/42	0.736797684157104	1	0.761904761904762	0.232717666403985	IGF1
Eukaryotic transcription initiation	1/42	0.736797684157104	1	0.761904761904762	0.232717666403985	POLR2G
Messenger RNA splicing: minor pathway	1/42	0.736797684157104	1	0.761904761904762	0.232717666403985	POLR2G
Differentiation pathway in PC12 cells	2/84	0.742938888261687	1	0.761904761904762	0.226393514385802	MAP3K1;MAPK14
ECM-receptor interaction	2/84	0.742938888261687	1	0.761904761904762	0.226393514385802	ITGB1;SDC3
TGF-beta regulation of skeletal system development	2/85	0.748828665898479	1	0.752941176470588	0.217784524876511	ID2;RHOA
Gastrin pathway	1/44	0.753024640475378	1	0.727272727272727	0.206296239012916	ITGB1
HNF3A pathway	1/44	0.753024640475378	1	0.727272727272727	0.206296239012916	SOD1
Heart development	1/44	0.753024640475378	1	0.727272727272727	0.206296239012916	BHLHE40
Lysine degradation	1/44	0.753024640475378	1	0.727272727272727	0.206296239012916	COLGALT1
G alpha (s) signaling events	3/125	0.753377477446488	1	0.768	0.217489058857297	GNGT2;GNG2;GNAI3
Mitotic G2-G2/M phases	2/87	0.760260745289834	1	0.735632183908046	0.201632234397864	XPO1;SSNA1
Defensins	1/45	0.760759591004312	1	0.711111111111111	0.194444716788215	TLR2
HNF3B pathway	1/45	0.760759591004312	1	0.711111111111111	0.194444716788215	CPT1A
Polo-like kinase 1 (PLK1) pathway	1/46	0.768252666370332	1	0.695652173913043	0.183399378971119	RHOA
Syndecan 1 pathway	1/46	0.768252666370332	1	0.695652173913043	0.183399378971119	SDCBP
Transfer RNA aminoacylation	1/46	0.768252666370332	1	0.695652173913043	0.183399378971119	EPRS
Salivary secretion	2/89	0.77123965289009	1	0.719101123595506	0.186790917665331	CST3;CALM1
ABC transporters	1/47	0.775511418413304	1	0.680851063829787	0.173094517471818	ABCG1
Actions of nitric oxide in the heart	1/47	0.775511418413304	1	0.680851063829787	0.173094517471818	CALM1
Regulation of NFAT transcription factors	1/47	0.775511418413304	1	0.680851063829787	0.173094517471818	GBP3
Neural crest differentiation	2/91	0.781777774545942	1	0.703296703296703	0.173140926308476	ITGB1;GSK3B
ATM pathway	1/48	0.782543163417805	1	0.666666666666667	0.163470798114542	MDM2
Activation of chaperones by IRE1 alpha	1/48	0.782543163417805	1	0.666666666666667	0.163470798114542	TLN1
Amino acid and oligopeptide SLC transporters	1/49	0.789354989770157	1	0.653061224489796	0.154474537572899	SLC6A6
FoxO family signaling	1/49	0.789354989770157	1	0.653061224489796	0.154474537572899	XPO1
Adipogenesis	3/133	0.789487042926917	1	0.721804511278195	0.170614272842078	STAT1;DDIT3;IGF1
Extracellular matrix organization	2/93	0.791887689592391	1	0.688172043010753	0.16057510764274	TIMP2;COLGALT1
Phosphatidylinositol metabolism	1/50	0.795953764720719	1	0.64	0.146057074781719	PITPNB
SLC-mediated transmembrane transport	6/251	0.800126208114444	1	0.764940239043825	0.170570813919856	NUP93;SLC6A6;SLC44A2;SLC11A1;SLC40A1;RAE1
Ubiquitin-mediated proteolysis	3/136	0.801849072811794	1	0.705882352941177	0.155883442827724	MAP3K1;CDC16;MDM2
Heparan sulfate/heparin glycosaminoglycan (HS-GAG) metabolism	1/52	0.808538565560684	1	0.615384615384615	0.130785785209655	SDC3
Pyruvate metabolism	1/52	0.808538565560684	1	0.615384615384615	0.130785785209655	DLAT
Calcium signaling pathway	4/178	0.810994144555125	1	0.719101123595506	0.150647690731477	CYSLTR1;PPP3R1;EDNRB;CALM1
Starch and sucrose metabolism	1/53	0.814537281963312	1	0.60377358490566	0.123855142137863	PYGB
Potassium channels	2/99	0.81977546106358	1	0.646464646464647	0.128468560286258	GNGT2;GNG2
Phospholipase C-mediated cascade	1/54	0.820348340743636	1	0.592592592592593	0.117348872973836	CALM1
Pyrimidine metabolism	2/100	0.824084045669831	1	0.64	0.123828964545215	POLR3C;POLR2G
RNA polymerase I transcription	1/55	0.825977603180264	1	0.581818181818182	0.111236433816809	CBX3
TAp63 pathway	1/55	0.825977603180264	1	0.581818181818182	0.111236433816809	MDM2
Signaling by GPCR	26/977	0.828100610538147	1	0.851586489252815	0.160626773005987	GPR65;GNAI3;FGD2;CXCL16;PREX1;AKAP13;PPP3R1;CYSLTR1;P2RY6;EDNRB;GNGT2;GNG2;C3AR1;RAC2;CCR5;P2RY12;CD97;P2RY14;EMR1;RHOG;PPP2R5D;RHOA;PPP1CA;GRB2;CALM1;RAF1
Pancreatic secretion	2/101	0.828299901681833	1	0.633663366336634	0.119369498662442	RHOA;RAB11A
Inositol phosphate metabolism	1/57	0.836713276159152	1	0.56140350877193	0.100083552852955	CDIPT
Pre-NOTCH expression and processing	1/57	0.836713276159152	1	0.56140350877193	0.100083552852955	MFNG
Tryptophan metabolism	1/58	0.841830518198368	1	0.551724137931034	0.094993969545022	MDM2
Caspase cascade in apoptosis	1/59	0.846787637355737	1	0.542372881355932	0.0901995059402006	MAP3K1
Telomere maintenance	1/59	0.846787637355737	1	0.542372881355932	0.0901995059402006	RFC2
Peptide G-protein coupled receptors	4/192	0.85429224469826	1	0.666666666666667	0.104987957884246	EDNRB;C3AR1;CCR5;CXCL16
Cytochrome P450 pathway	1/61	0.856241361780608	1	0.524590163934426	0.0814179556133755	CYP27A1
HIV genome transcription	1/61	0.856241361780608	1	0.524590163934426	0.0814179556133755	POLR2G
Oncostatin M	7/311	0.857261435088594	1	0.720257234726688	0.110928508214691	STAT1;TIMP2;ACSL5;CTSH;ITGAL;B2M;CTSB
Collagen biosynthesis and modifying enzymes	1/64	0.869341121793502	1	0.5	0.070009842762772	COLGALT1
SIDS susceptibility pathways	1/67	0.881248905385273	1	0.477611940298507	0.0603773931808633	HSPD1
AMPK signaling	1/68	0.884972293777341	1	0.470588235294118	0.0575053839673163	CPT1A
Phase I of biological oxidations: functionalization of compounds	1/69	0.88857911569247	1	0.463768115942029	0.0547856655029775	CYP27A1
AP-1 transcription factor network	1/70	0.892073014767533	1	0.457142857142857	0.0522090489744103	TCF7L2
G alpha q pathway	1/70	0.892073014767533	1	0.457142857142857	0.0522090489744103	PLD4
Interleukin-1 regulation of extracellular matrix	2/120	0.892814920498393	1	0.533333333333333	0.060467186915715	IL1A;LCP1
Phase II of biological oxidations: conjugation	1/71	0.895457520894784	1	0.450704225352113	0.0497669835687802	MAT2A
E2F transcription factor network	1/74	0.904988348621637	1	0.432432432432432	0.0431711177584073	PRMT5
Wnt/calcium/cyclic GMP pathway	1/74	0.904988348621637	1	0.432432432432432	0.0431711177584073	PPP3R1
Factors involved in megakaryocyte development and platelet production	2/125	0.905589580058129	1	0.512	0.0507745677921133	DOCK11;CAPZB
Apoptosis modulation and signaling	1/80	0.92152591634043	1	0.4	0.0326897512747854	MYD88
Drug metabolism: cytochrome P450	1/83	0.928683242700476	1	0.385542168674699	0.028525325951674	ALDH3B1
Neuroactive ligand-receptor interaction	5/272	0.930081521630892	1	0.588235294117647	0.0426370817699521	CYSLTR1;P2RY6;EDNRB;P2RY14;C3AR1
Adrenergic pathway	2/137	0.930672504669091	1	0.467153284671533	0.033563950183903	RAF1;MAPK14
Small cell lung cancer	1/84	0.930921115457025	1	0.380952380952381	0.027268851914507	ITGB1
Biological oxidations	2/139	0.934185891135982	1	0.460431654676259	0.0313461104549462	CYP27A1;MAT2A
Non-class A, B, C GPCRs	1/86	0.935188705058432	1	0.372093023255814	0.0249328172893714	CCR5
Transport of inorganic cations/anions and amino acids/oligopeptides	1/95	0.951360307106517	1	0.336842105263158	0.0167957613017477	SLC6A6
Chromosome maintenance	1/103	0.962317866137092	1	0.310679611650485	0.0119333470179068	RFC2
Lipid metabolism regulation by peroxisome proliferator-activated receptor alpha (PPAR-alpha)	1/112	0.971727030989632	1	0.285714285714286	0.00819438465076297	CPT1A
Fatty acid, triacylglycerol, and ketone body metabolism	2/173	0.973347533183451	1	0.369942196531792	0.00999364942695172	CPT1A;ACSL5
Generic transcription pathway	6/377	0.979083376094581	1	0.509283819628647	0.0107654835579183	TGIF1;UBB;UBC;UBA52;SKIL;ZFP90
Metapathway biotransformation	1/174	0.996104917682492	1	0.183908045977011	0.000717735706971865	CYP27A1
Olfactory transduction	2/432	0.999981845012052	1	0.148148148148148	2.68965225953971e-06	ARRB2;CALM1

## Sheet: Enrichment Cl. 0
Term	Overlap	P.value	Adjusted.P.value	Odds.Ratio	Combined.Score	Genes
N-cadherin signaling events	4/34	4.35547e-05	0.0657676	20.284	203.681	ROCK1;CTNNA1;DAGLB;MAPRE1
Mitochondrial tRNA aminoacylation	3/21	0.000234283	0.176884	24.6305	205.886	LARS2;SARS2;QARS
Transfer RNA aminoacylation	3/46	0.00240658	1	11.2444	67.7985	LARS2;SARS2;QARS
Energy metabolism	3/48	0.0027191	1	10.7759	63.6579	GSK3B;PPP3CA;TFB2M
Mitochondrial gene expression	2/19	0.00534682	1	18.1488	94.9411	PPP3CA;TFB2M
Signaling events mediated by VEGFR1 and VEGFR2	3/70	0.00784834	1	7.38916	35.8186	CDH5;ROCK1;CTNNA1
Phosphoinositides and their downstream targets	2/25	0.00917035	1	13.7931	64.7142	GSK3B;ARHGEF2
Adherens junction actin cytoskeletal organization	2/29	0.012225	1	11.8906	52.3695	CDH5;CTNNA1
Reelin signaling pathway	2/29	0.012225	1	11.8906	52.3695	GSK3B;ARHGEF2
MicroRNAs in cardiomyocyte hypertrophy	3/85	0.0133032	1	6.08519	26.2865	GSK3B;PPP3CA;ROCK1
Mitotic G2-G2/M phases	3/87	0.0141581	1	5.9453	25.3119	MAPRE1;PKMYT1;SDCCAG8
Androgen receptor signaling, proteolysis, and transcription regulation	3/88	0.014597	1	5.87774	24.8448	PIAS4;GSK3B;ROCK1
Sphingolipid de novo biosynthesis	2/32	0.0147675	1	10.7759	45.4238	CERS4;SGPP1
RAC1 activity regulation	2/38	0.0204646	1	9.07441	35.2909	ARHGEF2;DOCK1
Integrin-mediated cell adhesion	3/100	0.0204649	1	5.17241	20.1157	ROCK1;DOCK1;ITGA9
Urokinase-type plasminogen activator (uPA) and uPAR-mediated signaling	2/42	0.0246915	1	8.21018	30.3883	FGA;DOCK1
Leukocyte transendothelial migration	3/117	0.0306899	1	4.42087	15.4015	CDH5;ROCK1;CTNNA1
Post-translational regulation of adherens junction stability and disassembly	2/48	0.0316316	1	7.18391	24.8103	CTNNA1;RIN2
Arf6 integrin-mediated signaling pathway	2/49	0.0328549	1	7.0373	24.037	CTNNA1;ITGA9
Notch signaling pathway	3/121	0.0334205	1	4.27472	14.528	GSK3B;MAML2;ENO1
Nicotine metabolism	1/6	0.0343033	1	28.7356	96.9113	UGT1A9
Endometrial cancer	2/52	0.0366339	1	6.6313	21.9283	GSK3B;CTNNA1
Amyotrophic lateral sclerosis (ALS)	2/53	0.0379291	1	6.50618	21.2885	PPP3CA;DERL1
Arylamine metabolism	1/7	0.039906	1	24.6305	79.3406	UGT1A9
Ubiquinone and other terpenoid-quinone biosynthesis	1/7	0.039906	1	24.6305	79.3406	COQ7
Fas signaling pathway in cardiomyocytes	1/7	0.039906	1	24.6305	79.3406	GSK3B
Calcineurin-dependent NFAT signaling role in lymphocytes	2/55	0.0405713	1	6.26959	20.0921	GSK3B;PPP3CA
Axon guidance	5/325	0.0410066	1	2.65252	8.47221	GSK3B;PPP3CA;ROCK1;DOCK1;ITGA9
Cell adhesion molecules (CAMs)	3/133	0.0423433	1	3.88903	12.2969	CDH5;SIGLEC1;ITGA9
Pathogenic Escherichia coli infection	2/57	0.0432811	1	6.04961	18.996	ROCK1;ARHGEF2
Pre-NOTCH expression and processing	2/57	0.0432811	1	6.04961	18.996	MAML2;ST3GAL3
Focal adhesion	4/233	0.0468596	1	2.95989	9.05905	GSK3B;ROCK1;DOCK1;ITGA9
Ephrin receptor B forward pathway	2/60	0.0474683	1	5.74713	17.5155	FGA;ROCK1
Shigellosis	2/62	0.0503387	1	5.56174	16.6239	ROCK1;DOCK1
Beta-1 integrin cell surface interactions	2/66	0.0562611	1	5.22466	15.0353	FGA;ITGA9
Semaphorin interactions	2/66	0.0562611	1	5.22466	15.0353	GSK3B;ROCK1
Deregulation of CDK5 in Alzheimer's disease	1/10	0.0565215	1	17.2414	49.5368	GSK3B
NFAT involvement in hypertrophy of the heart	2/69	0.0608548	1	4.9975	13.9893	GSK3B;PPP3CA
Valine, leucine and isoleucine biosynthesis	1/11	0.0619964	1	15.674	43.5843	LARS2
eIF2 regulation	1/11	0.0619964	1	15.674	43.5843	GSK3B
CDC42 signaling events	2/70	0.0624138	1	4.92611	13.6649	GSK3B;CTNNA1
Nucleotide metabolism	2/70	0.0624138	1	4.92611	13.6649	AMPD2;NME4
Bacterial invasion of epithelial cells	2/71	0.0639863	1	4.85673	13.3516	CTNNA1;DOCK1
Sphingolipid metabolism	2/72	0.0655722	1	4.78927	13.0489	CERS4;SGPP1
RANKL regulation of apoptosis and immune response	2/74	0.0687833	1	4.65983	12.4734	CDH5;PRMT3
Arrhythmogenic right ventricular cardiomyopathy (ARVC)	2/75	0.070408	1	4.5977	12.1998	CTNNA1;ITGA9
Purine salvage	1/13	0.0728519	1	13.2626	34.7391	AMPD2
Irinotecan pathway	1/13	0.0728519	1	13.2626	34.7391	UGT1A9
NICD trafficking to the nucleus	1/13	0.0728519	1	13.2626	34.7391	MAML2
G alpha (12/13) signaling events	2/77	0.0736948	1	4.47828	11.6786	ROCK1;ARHGEF2
Signaling events mediated by hepatocyte growth factor receptor (c-Met)	2/79	0.0770302	1	4.36491	11.1897	CTNNA1;RIN2
AKT phosphorylation of cytosolic targets	1/14	0.0782329	1	12.3153	31.3801	GSK3B
Coagulation common pathway	1/14	0.0782329	1	12.3153	31.3801	FGA
DCC-mediated attractive signaling	1/14	0.0782329	1	12.3153	31.3801	DOCK1
Glycosaminoglycan biosynthesis: keratan sulfate	1/15	0.0835828	1	11.4943	28.5278	ST3GAL3
Cyclin A/B1-associated events during G2/M transition	1/15	0.0835828	1	11.4943	28.5278	PKMYT1
Extrinsic prothrombin activation pathway	1/15	0.0835828	1	11.4943	28.5278	FGA
Fibrinolysis pathway	1/15	0.0835828	1	11.4943	28.5278	FGA
Cell junction organization	2/84	0.0855711	1	4.10509	10.092	CDH5;CTNNA1
Integrin cell surface interactions	2/85	0.0873125	1	4.0568	9.89153	FGA;ITGA9
Selenium metabolism and selenoproteins	1/16	0.088902	1	10.7759	26.08	SARS2
CRMPs in Sema3A signaling	1/16	0.088902	1	10.7759	26.08	GSK3B
Sonic Hedgehog (Shh) pathway	1/16	0.088902	1	10.7759	26.08	GSK3B
GRB2-SOS provides linkage to MAPK signaling for integrins	1/17	0.0941906	1	10.142	23.9598	FGA
Apoptotic cleavage of cellular proteins	1/17	0.0941906	1	10.142	23.9598	ROCK1
Beta-catenin phosphorylation cascade	1/17	0.0941906	1	10.142	23.9598	GSK3B
Cell to cell adhesion signaling	1/17	0.0941906	1	10.142	23.9598	CTNNA1
Endocytotic role of NDK, phosphins and dynamin	1/17	0.0941906	1	10.142	23.9598	PPP3CA
Estrogen metabolism	1/17	0.0941906	1	10.142	23.9598	UGT1A9
Developmental biology	5/420	0.0977071	1	2.05255	4.77377	GSK3B;ROCK1;CTNNA1;DOCK1;ITGA9
Pre-NOTCH processing in Golgi	1/18	0.0994488	1	9.57854	22.1084	ST3GAL3
Nucleotide di- and triphosphate biosynthesis and interconversion	1/18	0.0994488	1	9.57854	22.1084	NME4
Fatty acyl-CoA biosynthesis	1/18	0.0994488	1	9.57854	22.1084	ACSL4
Calcineurin in effects in keratinocyte differentiation	1/19	0.104677	1	9.07441	20.4798	PPP3CA
MAL role in Rho-mediated activation of SRF	1/19	0.104677	1	9.07441	20.4798	ROCK1
Mitochondrial pathway of apoptosis: BH3-only Bcl-2 family	2/97	0.108989	1	3.55492	7.87951	PPP3CA;CTSH
Acute myocardial infarction	1/20	0.109874	1	8.62069	19.0381	FGA
Skeletal muscle hypertrophy is regulated via AKT/mTOR pathway	1/20	0.109874	1	8.62069	19.0381	GSK3B
E-cadherin keratinocyte pathway	1/21	0.115042	1	8.21018	17.7541	CTNNA1
Oxidative stress-induced gene expression via Nrf2	1/21	0.115042	1	8.21018	17.7541	MAFG
PKC-catalyzed phosphorylation of inhibitory phosphoprotein of myosin phosphatase	1/21	0.115042	1	8.21018	17.7541	ROCK1
Nitric oxide signaling pathway	1/22	0.120181	1	7.83699	16.6047	PPP3CA
Pathways in cancer	4/325	0.120629	1	2.12202	4.48815	PIAS4;GSK3B;TPR;CTNNA1
Rho cell motility signaling pathway	1/23	0.125289	1	7.49625	15.5707	ROCK1
Blood clotting cascade	1/23	0.125289	1	7.49625	15.5707	FGA
Signaling events mediated by PRL	1/23	0.125289	1	7.49625	15.5707	ROCK1
Collagen binding in corneal epithelia mediated by Erk and PI-3 Kinase	1/23	0.125289	1	7.49625	15.5707	ROCK1
Mitochondrial fatty acid beta-oxidation	1/23	0.125289	1	7.49625	15.5707	ACSL4
Plexin D1 signaling	1/24	0.130368	1	7.18391	14.6364	ITGA9
Lysosome vesicle biogenesis	1/24	0.130368	1	7.18391	14.6364	M6PR
Cytosolic tRNA aminoacylation	1/24	0.130368	1	7.18391	14.6364	QARS
Alpha-9 beta-1 integrin pathway	1/25	0.135418	1	6.89655	13.7889	ITGA9
C-Myc pathway	1/25	0.135418	1	6.89655	13.7889	GSK3B
Ck1/Cdk5 regulation by type 1 glutamate receptors	1/25	0.135418	1	6.89655	13.7889	PPP3CA
DARPP-32 events	1/25	0.135418	1	6.89655	13.7889	PPP3CA
Fatty acid biosynthesis	1/25	0.135418	1	6.89655	13.7889	ACSL4
PIP2 hydrolysis	1/25	0.135418	1	6.89655	13.7889	DAGLB
Oocyte meiosis	2/113	0.139776	1	3.05157	6.00462	PPP3CA;PKMYT1
Physiological and pathological hypertrophy of the heart	1/26	0.140439	1	6.6313	13.0171	PPP3CA
Ascorbate and aldarate metabolism	1/26	0.140439	1	6.6313	13.0171	UGT1A9
Inhibition of activated T cell apoptosis by neuropeptides VIP and PACAP	1/26	0.140439	1	6.6313	13.0171	PPP3CA
Segmentation clock	1/26	0.140439	1	6.6313	13.0171	GSK3B
Integrin family cell surface interactions	1/26	0.140439	1	6.6313	13.0171	ITGA9
Termination of O-glycan biosynthesis	1/26	0.140439	1	6.6313	13.0171	ST3GAL3
PGC-1a regulation	1/26	0.140439	1	6.6313	13.0171	PPP3CA
Actin cytoskeleton regulation	3/226	0.143995	1	2.28868	4.43541	ROCK1;DOCK1;ITGA9
Glucuronidation	1/27	0.145431	1	6.3857	12.312	UGT1A9
Glycolysis	1/27	0.145431	1	6.3857	12.312	ENO1
Glycosphingolipid biosynthesis: lacto and neolacto series	1/27	0.145431	1	6.3857	12.312	ST3GAL3
Rev-mediated nuclear export of HIV-1 RNA	1/27	0.145431	1	6.3857	12.312	TPR
Insulin regulation of blood glucose	1/27	0.145431	1	6.3857	12.312	GSK3B
Cell cycle: G1/S checkpoint	1/28	0.150394	1	6.15764	11.6656	GSK3B
Multi-step regulation of transcription by PITX2	1/28	0.150394	1	6.15764	11.6656	GSK3B
Wnt signaling pathway	3/231	0.15078	1	2.23914	4.23631	GSK3B;PPP3CA;ROCK1
Signaling by NOTCH	2/119	0.151763	1	2.89771	5.46344	MAML2;ST3GAL3
Pentose and glucuronate interconversions	1/29	0.155329	1	5.9453	11.0714	UGT1A9
Integrin beta-2 pathway	1/29	0.155329	1	5.9453	11.0714	FGA
Sema4D in semaphorin signaling	1/29	0.155329	1	5.9453	11.0714	ROCK1
CDO in myogenesis	1/29	0.155329	1	5.9453	11.0714	CTNNA1
Skeletal myogenesis control by HDAC and calcium/calmodulin-dependent kinase (CaMK)	1/29	0.155329	1	5.9453	11.0714	PPP3CA
Statin pathway	1/29	0.155329	1	5.9453	11.0714	APOC1
T cell receptor calcium pathway	1/29	0.155329	1	5.9453	11.0714	PPP3CA
Thyroid cancer	1/29	0.155329	1	5.9453	11.0714	TPR
Lysosome	2/121	0.155804	1	2.84981	5.29826	M6PR;CTSH
Carbohydrate metabolism	3/235	0.156281	1	2.20103	4.08533	TPR;ENO1;ST3GAL3
Inactivation of GSK3 by Akt causes accumulation of beta-catenin in alveolar macrophages	1/30	0.160235	1	5.74713	10.5236	GSK3B
Signaling pathway from G-protein families	1/30	0.160235	1	5.74713	10.5236	PPP3CA
Nectin adhesion pathway	1/30	0.160235	1	5.74713	10.5236	CTNNA1
Factors involved in megakaryocyte development and platelet production	2/125	0.163945	1	2.75862	4.9882	MAFG;DOCK1
Gluconeogenesis	1/31	0.165113	1	5.56174	10.0174	ENO1
Keratan sulfate/keratin metabolism	1/31	0.165113	1	5.56174	10.0174	ST3GAL3
Prothrombin activation intrinsic pathway	1/32	0.169963	1	5.38793	9.54836	FGA
Netrin-mediated signaling events	1/32	0.169963	1	5.38793	9.54836	DOCK1
Fibrin clot formation (clotting cascade)	1/32	0.169963	1	5.38793	9.54836	FGA
Cell-cell communication	2/129	0.172162	1	2.67308	4.70281	CDH5;CTNNA1
Ephrin receptor A forward pathway	1/34	0.179579	1	5.07099	8.70761	ROCK1
Fatty acid beta oxidation	1/34	0.179579	1	5.07099	8.70761	ACSL4
Signal transduction by L1	1/35	0.184345	1	4.92611	8.32978	ITGA9
Interleukin-7 signaling pathway	1/35	0.184345	1	4.92611	8.32978	GSK3B
MEF2D role in T cell apoptosis	1/35	0.184345	1	4.92611	8.32978	PPP3CA
Ether lipid metabolism	1/35	0.184345	1	4.92611	8.32978	PAFAH2
fMLP induced chemokine gene expression in HMC-1 cells	1/35	0.184345	1	4.92611	8.32978	PPP3CA
PIK3C1/AKT pathway	1/35	0.184345	1	4.92611	8.32978	GSK3B
Glycogen metabolism	1/36	0.189084	1	4.78927	7.97683	GSK3B
Transport to the Golgi and subsequent modification	1/36	0.189084	1	4.78927	7.97683	LMAN1
PI3K/PLC/TRK pathway	1/36	0.189084	1	4.78927	7.97683	GSK3B
T cell receptor signaling pathway	2/139	0.19298	1	2.48077	4.08129	GSK3B;PPP3CA
ALK in cardiac myocytes	1/37	0.193796	1	4.65983	7.64654	GSK3B
Platelet aggregation (plug formation)	1/37	0.193796	1	4.65983	7.64654	FGA
PI3K/AKT activation	1/37	0.193796	1	4.65983	7.64654	GSK3B
Signaling of hepatocyte growth factor receptor	1/38	0.198481	1	4.53721	7.33694	DOCK1
Transport of mature mRNAs derived from intronless transcripts	1/38	0.198481	1	4.53721	7.33694	TPR
Triglyceride biosynthesis	1/38	0.198481	1	4.53721	7.33694	ACSL4
G13 signaling pathway	1/39	0.203139	1	4.42087	7.04627	ROCK1
GAB1 signalosome	1/39	0.203139	1	4.42087	7.04627	GSK3B
E-cadherin nascent AJ-like junctions pathway	1/39	0.203139	1	4.42087	7.04627	CTNNA1
Interleukin-5 regulation of apoptosis	2/144	0.203511	1	2.39464	3.81235	SFPQ;ENO1
Alpha-M beta-2 integrin signaling	1/41	0.212373	1	4.20521	6.5156	ROCK1
Fc epsilon receptor I signaling in mast cells	1/41	0.212373	1	4.20521	6.5156	PPP3CA
Hexose transport	1/42	0.216951	1	4.10509	6.27292	TPR
BMP receptor signaling	1/42	0.216951	1	4.10509	6.27292	GSK3B
Signaling events mediated by T cell protein tyrosine phosphatase (TC-PTP)	1/42	0.216951	1	4.10509	6.27292	LMAN1
TWEAK signaling pathway	1/42	0.216951	1	4.10509	6.27292	GSK3B
Netrin-1 signaling	1/42	0.216951	1	4.10509	6.27292	DOCK1
Fatty acid metabolism	1/42	0.216951	1	4.10509	6.27292	ACSL4
Insulin signaling pathway	3/277	0.217321	1	1.8673	2.85021	GSK3B;ROCK1;SGK3
EGFR1 pathway	2/152	0.220489	1	2.2686	3.42992	CTSH;PKMYT1
Interleukin-2 signaling pathway	7/847	0.221237	1	1.42491	2.1495	PIAS4;SFPQ;TRIM39;CTNNA1;CTSH;LARP4;LCORL
Porphyrin and chlorophyll metabolism	1/43	0.221502	1	4.00962	6.04379	UGT1A9
Beta-3 integrin cell surface interactions	1/43	0.221502	1	4.00962	6.04379	FGA
Mitotic prometaphase	1/43	0.221502	1	4.00962	6.04379	MAPRE1
Interactions of HIV Vpr protein with host cellular proteins	1/44	0.226027	1	3.9185	5.82719	TPR
Lysine degradation	1/44	0.226027	1	3.9185	5.82719	NSD1
PI3K events in ERBB2 signaling	1/44	0.226027	1	3.9185	5.82719	GSK3B
Integrin signaling pathway	2/155	0.226888	1	2.22469	3.29989	ROCK1;DOCK1
RNA polymerase III transcription	1/45	0.230526	1	3.83142	5.62219	SFPQ
RhoA signaling pathway	1/45	0.230526	1	3.83142	5.62219	ROCK1
Integrin-linked kinase signaling	1/45	0.230526	1	3.83142	5.62219	GSK3B
Interleukin-12/STAT4 pathway	1/45	0.230526	1	3.83142	5.62219	PPP3CA
RhoA activity regulation	1/46	0.234999	1	3.74813	5.42793	ARHGEF2
Regulation of transcription by NOTCH1 intracellular domain	1/47	0.239446	1	3.66838	5.24367	MAML2
LKB1 signaling events	1/47	0.239446	1	3.66838	5.24367	GSK3B
Delta Np63 pathway	1/47	0.239446	1	3.66838	5.24367	GSK3B
Presenilin action in Notch and Wnt signaling	1/48	0.243868	1	3.59195	5.06871	GSK3B
HES/HEY pathway	1/48	0.243868	1	3.59195	5.06871	MAML2
Purine metabolism	2/164	0.246157	1	2.10261	2.94741	NME4;AMPD2
Interleukin-5 signaling pathway	1/49	0.248264	1	3.51865	4.9024	GSK3B
Protein processing in the endoplasmic reticulum	2/166	0.250449	1	2.07727	2.87598	LMAN1;DERL1
Non-coding RNA metabolism	1/50	0.252635	1	3.44828	4.74417	TPR
Alzheimer's disease	2/169	0.256892	1	2.0404	2.7731	GSK3B;PPP3CA
Amyloids	1/51	0.256981	1	3.38066	4.59349	FGA
Pyruvate metabolism	1/52	0.261301	1	3.31565	4.44987	ME2
Apoptotic execution phase	1/52	0.261301	1	3.31565	4.44987	ROCK1
Signaling events mediated by stem cell factor receptor (c-Kit)	1/52	0.261301	1	3.31565	4.44987	GSK3B
Drug metabolism: other enzymes	1/52	0.261301	1	3.31565	4.44987	UGT1A9
Fatty acid, triacylglycerol, and ketone body metabolism	2/173	0.265488	1	1.99322	2.64339	ACSL4;UGT1A9
Androgen receptor regulation of biosynthesis and transcription	1/53	0.265597	1	3.25309	4.31287	GSK3B
Starch and sucrose metabolism	1/53	0.265597	1	3.25309	4.31287	UGT1A9
Thrombin signaling through protease-activated receptors	1/53	0.265597	1	3.25309	4.31287	ROCK1
PI3K pathway	1/53	0.265597	1	3.25309	4.31287	GSK3B
Cell cycle	4/453	0.268768	1	1.52242	2.00031	GSK3B;PKMYT1;MAPRE1;SDCCAG8
Basal cell carcinoma	1/55	0.274114	1	3.1348	4.05709	GSK3B
Transport of mature transcript to cytoplasm	1/55	0.274114	1	3.1348	4.05709	TPR
Steroid hormone biosynthesis	1/56	0.278336	1	3.07882	3.93759	UGT1A9
Thromboxane A2 receptor signaling	1/56	0.278336	1	3.07882	3.93759	ROCK1
PI3K cascade	1/57	0.282533	1	3.0248	3.82323	GSK3B
Hemostasis pathway	4/468	0.28812	1	1.47362	1.83374	FGA;MAFG;DAGLB;DOCK1
RNA degradation	1/59	0.290855	1	2.92227	3.60879	ENO1
Neurotrophic factor-mediated Trk receptor signaling	1/60	0.29498	1	2.87356	3.50818	DOCK1
Glucose metabolism	1/61	0.299082	1	2.82646	3.41164	ENO1
Androgen receptor proteolysis and transcription regulation	1/61	0.299082	1	2.82646	3.41164	PIAS4
Clathrin derived vesicle budding	1/61	0.299082	1	2.82646	3.41164	M6PR
Chemokine signaling pathway	2/189	0.299836	1	1.82448	2.19763	GSK3B;ROCK1
Signaling events mediated by focal adhesion kinase	1/62	0.30316	1	2.78087	3.31895	DOCK1
Colorectal cancer	1/62	0.30316	1	2.78087	3.31895	GSK3B
O-linked glycosylation of mucins	1/63	0.307214	1	2.73673	3.22992	ST3GAL3
Post-translational protein modification	2/196	0.314798	1	1.75932	2.03347	LMAN1;ST3GAL3
Retinol metabolism	1/65	0.315252	1	2.65252	3.06202	UGT1A9
Interleukin-12-mediated signaling events	1/65	0.315252	1	2.65252	3.06202	PPP3CA
LPA receptor mediated events	1/65	0.315252	1	2.65252	3.06202	GSK3B
Lipid and lipoprotein metabolism	4/489	0.315534	1	1.41034	1.62681	CERS4;ACSL4;UGT1A9;SGPP1
HIF-1 transcriptional activity in hypoxia	1/66	0.319237	1	2.61233	2.98282	ENO1
G alpha 13 pathway	1/67	0.323198	1	2.57334	2.90656	ROCK1
Adipocytokine signaling pathway	1/67	0.323198	1	2.57334	2.90656	ACSL4
cAMP cell motility pathway inferred from amoeba model	1/67	0.323198	1	2.57334	2.90656	ITGA9
CD8/T cell receptor downstream pathway	1/68	0.327137	1	2.5355	2.8331	PPP3CA
Messenger RNA processing	2/203	0.329692	1	1.69866	1.88483	SFPQ;TPR
PPAR signaling pathway	1/69	0.331053	1	2.49875	2.76231	ACSL4
Phospholipid metabolism	2/205	0.333932	1	1.68209	1.84494	CERS4;SGPP1
Platelet activation, signaling and aggregation	2/205	0.333932	1	1.68209	1.84494	FGA;DAGLB
AP-1 transcription factor network	1/70	0.334946	1	2.46305	2.69405	MAFG
Antiviral mechanism by interferon-stimulated genes	1/70	0.334946	1	2.46305	2.69405	TPR
Hedgehog signaling pathway	1/70	0.334946	1	2.46305	2.69405	GSK3B
Long-term potentiation	1/70	0.334946	1	2.46305	2.69405	PPP3CA
Complement and coagulation cascades	1/70	0.334946	1	2.46305	2.69405	FGA
Phase II of biological oxidations: conjugation	1/71	0.338817	1	2.42836	2.62821	UGT1A9
Rac1 cell motility signaling pathway	1/71	0.338817	1	2.42836	2.62821	CTNNA1
Interleukin-6 signaling pathway	1/71	0.338817	1	2.42836	2.62821	GSK3B
Cyclin A-Cdk2-associated events at S phase entry	1/72	0.342666	1	2.39464	2.56466	PKMYT1
Myocyte adrenergic pathway	1/72	0.342666	1	2.39464	2.56466	PPP3CA
Signaling by NOTCH1	1/73	0.346492	1	2.36183	2.5033	MAML2
Degradation of beta-catenin by the destruction complex	1/73	0.346492	1	2.36183	2.5033	GSK3B
Antigen-activated B-cell receptor generation of second messengers	2/211	0.346606	1	1.63425	1.7316	GSK3B;PPP3CA
Adherens junction cell adhesion	1/74	0.350296	1	2.32992	2.44403	CTNNA1
Integrins in angiogenesis	1/74	0.350296	1	2.32992	2.44403	ROCK1
Wnt/calcium/cyclic GMP pathway	1/74	0.350296	1	2.32992	2.44403	PPP3CA
Prolactin activation of MAPK signaling	1/75	0.354078	1	2.29885	2.38675	GSK3B
Glycolysis and gluconeogenesis	1/75	0.354078	1	2.29885	2.38675	ENO1
VEGF signaling pathway	1/76	0.357839	1	2.2686	2.33138	PPP3CA
Mitochondrial pathway of apoptosis: caspases	1/77	0.361577	1	2.23914	2.27783	ROCK1
Peroxisome	1/78	0.365295	1	2.21043	2.22602	ACSL4
Signaling by SCF-KIT	1/78	0.365295	1	2.21043	2.22602	GSK3B
Signaling by NGF	2/221	0.367552	1	1.56031	1.5617	GSK3B;ARHGEF2
Opioid signaling	1/80	0.372665	1	2.15517	2.12732	PPP3CA
ATM-dependent DNA damage response	1/82	0.37995	1	2.10261	2.03473	GSK3B
Regular glucocorticoid receptor pathway	1/82	0.37995	1	2.10261	2.03473	GSK3B
SMAD2/3 nuclear pathway	1/82	0.37995	1	2.10261	2.03473	PIAS4
Response to elevated platelet cytosolic calcium	1/83	0.383561	1	2.07727	1.99056	FGA
T cell signal transduction	1/83	0.383561	1	2.07727	1.99056	PPP3CA
Drug metabolism: cytochrome P450	1/83	0.383561	1	2.07727	1.99056	UGT1A9
Small cell lung cancer	1/84	0.387151	1	2.05255	1.94774	PIAS4
ECM-receptor interaction	1/84	0.387151	1	2.05255	1.94774	ITGA9
Asparagine N-linked glycosylation	1/85	0.390721	1	2.0284	1.90621	LMAN1
C-Myb transcription factor network	1/85	0.390721	1	2.0284	1.90621	PPP3CA
TGF-beta regulation of skeletal system development	1/85	0.390721	1	2.0284	1.90621	ROCK1
Myc active pathway	1/85	0.390721	1	2.0284	1.90621	ENO1
Progesterone-mediated oocyte maturation	1/86	0.39427	1	2.00481	1.86592	PKMYT1
Prostate cancer	1/89	0.404794	1	1.93723	1.75199	GSK3B
Apoptosis	2/242	0.41065	1	1.42491	1.26819	PPP3CA;ROCK1
Neural crest differentiation	1/91	0.411709	1	1.89466	1.68139	GSK3B
Signaling by ERBB4	1/93	0.418545	1	1.85391	1.6147	GSK3B
L1CAM interactions	1/94	0.421933	1	1.83419	1.58274	ITGA9
ERBB signaling pathway	1/94	0.421933	1	1.83419	1.58274	GSK3B
G-protein signaling pathways	1/95	0.425301	1	1.81488	1.55165	PPP3CA
RNA polymerase I, RNA polymerase III, and mitochondrial transcription	1/95	0.425301	1	1.81488	1.55165	TFB2M
M phase pathway	1/96	0.428651	1	1.79598	1.5214	MAPRE1
Interferon-gamma signaling pathway	1/97	0.43198	1	1.77746	1.49196	PIAS4
Downstream signaling events Of B cell receptor (BCR)	1/98	0.435291	1	1.75932	1.4633	GSK3B
Wnt signaling pathway and pluripotency	1/98	0.435291	1	1.75932	1.4633	GSK3B
Granule cell survival pathway	1/99	0.438582	1	1.74155	1.4354	GSK3B
Senescence and autophagy	1/99	0.438582	1	1.74155	1.4354	GSK3B
Pyrimidine metabolism	1/100	0.441855	1	1.72414	1.40823	NME4
Dilated cardiomyopathy	1/100	0.441855	1	1.72414	1.40823	ITGA9
Melanogenesis	1/101	0.445108	1	1.70707	1.38176	GSK3B
Signaling by ERBB2	1/102	0.448343	1	1.69033	1.35598	GSK3B
MHC class II antigen presentation	1/103	0.451559	1	1.67392	1.33085	CTSH
FSH regulation of apoptosis	2/263	0.45229	1	1.31113	1.04029	KNSTRN;RAB33B
Metabolism	10/1615	0.462929	1	1.06758	0.822229	CERS4;QARS;ACSL4;NME4;AMPD2;ENO1;UGT1A9;COQ7;PAFAH2;ST3GAL3
T cell receptor regulation of apoptosis	4/603	0.464743	1	1.14371	0.876388	SON;PGGT1B;ENO1;MAPRE1
Glycosaminoglycan metabolism	1/110	0.473556	1	1.5674	1.17161	ST3GAL3
Signaling by EGFR in cancer	1/111	0.476627	1	1.55328	1.15101	GSK3B
Lipid metabolism regulation by peroxisome proliferator-activated receptor alpha (PPAR-alpha)	1/112	0.479679	1	1.53941	1.13091	UGT1A9
Fas signaling pathway	1/115	0.488731	1	1.49925	1.07338	ROCK1
CXCR4 signaling pathway	1/116	0.491714	1	1.48633	1.05508	ITGA9
Vascular smooth muscle contraction	1/116	0.491714	1	1.48633	1.05508	ROCK1
Gene expression	6/968	0.493446	1	1.06868	0.754853	LARS2;SARS2;MAML2;QARS;TPR;TFB2M
HIV life cycle	1/118	0.497627	1	1.46113	1.01973	TPR
p53 activity regulation	1/118	0.497627	1	1.46113	1.01973	GSK3B
Signaling by PDGF	1/122	0.50925	1	1.41323	0.953669	GSK3B
Rho GTPase cycle	1/123	0.512114	1	1.40174	0.938055	ARHGEF2
p75 neurotrophin receptor-mediated signaling	1/124	0.514961	1	1.39043	0.922781	ARHGEF2
Neurotrophin signaling pathway	1/126	0.520606	1	1.36836	0.893215	GSK3B
HIV factor interactions with host	1/128	0.526186	1	1.34698	0.864898	TPR
Signaling by FGFR in disease	1/128	0.526186	1	1.34698	0.864898	GSK3B
Membrane trafficking	1/133	0.539856	1	1.29634	0.799135	M6PR
Tight junction	1/133	0.539856	1	1.29634	0.799135	CTNNA1
Oncostatin M	2/311	0.54085	1	1.10877	0.681465	PGGT1B;CTSH
Signal transduction	6/1020	0.545068	1	1.0142	0.615461	GSK3B;FGA;MAML2;ARHGEF2;DAGLB;ITGA9
Mitotic G1-G1/S phases	1/135	0.545214	1	1.27714	0.774683	PKMYT1
NGF signaling via TRKA from the plasma membrane	1/136	0.54787	1	1.26775	0.762827	GSK3B
Ubiquitin-mediated proteolysis	1/136	0.54787	1	1.26775	0.762827	PIAS4
Natural killer cell-mediated cytotoxicity	1/137	0.55051	1	1.25849	0.751209	PPP3CA
Capped intron-containing pre-mRNA processing	1/138	0.553135	1	1.24938	0.739822	TPR
Biological oxidations	1/139	0.555745	1	1.24039	0.728661	UGT1A9
Influenza infection	1/142	0.563484	1	1.21418	0.696475	TPR
Signaling by the B cell receptor (BCR)	1/151	0.585908	1	1.14181	0.610404	GSK3B
Integrated breast cancer pathway	1/152	0.588328	1	1.1343	0.601713	TPR
Phagosome	1/154	0.593126	1	1.11957	0.584805	M6PR
Interferon signaling	1/168	0.625195	1	1.02627	0.482032	TPR
Metapathway biotransformation	1/174	0.638159	1	0.990884	0.445072	UGT1A9
Calcium signaling pathway	1/178	0.646554	1	0.968617	0.422412	PPP3CA
Transcription	1/181	0.652724	1	0.952562	0.406365	TFB2M
Jak-STAT signaling pathway	1/199	0.68756	1	0.866401	0.324559	PIAS4
HIV infection	1/200	0.68939	1	0.862069	0.320645	TPR
Gastrin-CREB signaling pathway via PKC and MAPK	1/206	0.700151	1	0.83696	0.298342	DAGLB
DNA replication	1/207	0.701908	1	0.832917	0.294813	MAPRE1
Protein metabolism	2/442	0.729841	1	0.780153	0.245693	LMAN1;ST3GAL3
Disease	3/674	0.754133	1	0.76742	0.216556	GSK3B;FGA;TPR
SLC-mediated transmembrane transport	1/251	0.769905	1	0.686908	0.179618	TPR
BDNF signaling pathway	1/261	0.783071	1	0.660589	0.161535	SFPQ
Interleukin-4 regulation of apoptosis	1/267	0.79061	1	0.645745	0.151718	ATXN1
Immune system signaling by interferons, interleukins, prolactin, and growth hormones	1/280	0.806063	1	0.615764	0.132754	TPR
Signaling by GPCR	4/977	0.824233	1	0.705891	0.13645	PPP3CA;ROCK1;ARHGEF2;DAGLB
MAPK signaling pathway	1/314	0.841338	1	0.549089	0.0948614	PPP3CA
TGF-beta regulation of extracellular matrix	2/565	0.843397	1	0.610314	0.103947	CDH5;APOC1
Adaptive immune system	2/606	0.870431	1	0.569022	0.0789617	GSK3B;CTSH
Generic transcription pathway	1/377	0.890725	1	0.457331	0.052922	MAML2
Transmembrane transport of small molecules	1/432	0.921167	1	0.399106	0.032772	TPR
Immune system	3/998	0.933302	1	0.518278	0.035775	GSK3B;TPR;CTSH

## Sheet: Enrichment Cl. 1
Term	Overlap	P.value	Adjusted.P.value	Odds.Ratio	Combined.Score	Genes
T cell receptor regulation of apoptosis	135/603	5.66579322683346e-28	8.55534777251853e-25	2.73860057510612	171.814146780136	IFITM3;IL1RN;ITSN1;ATP5C1;RPL6;RCBTB2;PYCARD;PNP;MYC;NAMPT;ARHGDIB;MAP3K8;SLC39A7;ATP6V1E1;JUNB;IER2;IER3;SHISA5;CYBB;ILF2;GTPBP4;ILF3;RRAGA;SOAT1;EWSR1;DDIT3;XRN2;PSME1;PSME2;VDAC1;RPL28;ATF4;SNRPB;CSF1R;PSMD12;MAX;GLO1;CSF2RB;ADRB2;IQGAP2;STK4;OAZ1;RASGRP1;HSP90B1;PRDX2;CCNB2;PRDX1;MBIP;KLRC1;MCTS1;CCR1;EGR1;MSR1;HSPA8;JUN;NDFIP1;HSPA5;TREX1;EEF2;CLK1;NFKBIA;PTPRC;UBE2N;CNOT8;IL7R;TMEM9B;RBM25;…
Immune system	179/998	1.46091761451428e-24	1.10299279895828e-21	2.19399042733786	120.412727237891	EIF4A2;IFITM3;EIF4A1;IL1RN;NCF2;CD81;UBE2D3;EIF4A3;UBE2L6;IFIT3;ICAM1;IFIT2;PYCARD;LGALS3;PSMD3;PSMD1;TRIM25;KPNA4;MAP3K8;B2M;AP2M1;GBP6;IFNAR2;PDIA3;GBP5;UBE2E3;PRKCD;CYBB;CYBA;PIAS1;RBX1;NUP93;ADAM17;TYROBP;PSME1;PSME2;UBE2V1;ANAPC1;PSMD12;PSMD14;CFH;LY96;DAPP1;CSF2RB;FOXO3;KLC1;RASGRP1;CSF2RA;HSP90B1;ANAPC11;RAP1B;C6;UBB;UBC;CD14;FADD;KLRC1;CTSA;EGR1;JUN;UBE2H;VCAM1;UBE2B;HSPA5;LY86;ISG15;NUP1…
Lysosome	44/121	3.337727520665e-18	1.67998951873472e-15	4.44815123714206	178.999128080085	SCARB2;ASAH1;HEXB;CTSZ;HEXA;CLTA;LIPA;GNS;CTSS;AP3M1;GGA1;LAPTM4A;CTSO;LAMP1;GM2A;LAMP2;PSAP;SLC17A5;ACP5;CTSH;ACP2;GUSB;CTSD;CTSC;ATP6V0A1;CTSB;CTSA;CD164;HGSNAT;ATP6V0B;ATP6AP1;SLC11A1;LAPTM5;CTNS;PLA2G15;NPC2;GLB1;PPT1;MAN2B1;TPP1;ATP6V0D1;CD68;ATP6V0C;LGMN
Antigen processing: cross presentation	35/79	5.67510675534236e-18	2.14235280014174e-15	5.41942476677118	215.207754495659	PSMD12;ITGB5;PSMD14;NCF2;CTSS;PSMA7;PSMB10;PSMB6;SEC61A1;PSMB7;PSMB4;PSMB2;UBB;PSMB3;MRC1;PSMD3;PSMB1;UBC;PSMD1;ITGAV;B2M;PDIA3;CYBB;CYBA;TAPBP;PSMB9;PSMA5;PSMA6;PSMA3;PSMC6;PSMA1;PSMC3;PSMC1;PSME1;PSME2
Interleukin-2 signaling pathway	143/847	2.5168686772925e-17	7.60094340542336e-15	2.06521307438739	78.9343664999021	IFITM3;ARL6IP1;NDUFA12;ECI1;GUCA1A;ACTB;ICAM1;ZFP36;RGS1;MYC;NAMPT;IER3;PDIA3;CSNK2A1;CD300A;ACTN1;PRKCD;TRAFD1;FRMD4B;DOK2;RAB31;MTHFD1;KARS;DKC1;TMX1;NINJ1;HIST1H2BG;ATF4;LY6E;HIST1H2BC;CSF2RB;IQGAP2;FOXO3;LY9;RASGRP1;CSF2RA;STIP1;INPP5F;HLTF;UBC;KLRC1;CCR1;JUN;XBP1;GOT1;ST13;IFI44;GADD45G;PTPRC;ID2;UBE2N;NMT2;ID3;GRB2;IL7R;BTG1;ITGB2;CTSZ;TECR;DDX42;ARRB2;PIK3CB;LSP1;LITAF;CTSS;RBM3;CTSO;CASP1…
Disease	122/674	2.83755054288593e-17	7.14116886626292e-15	2.21417617219757	84.3623382619633	RPL4;CCNT1;RPL31;NCF2;RPL34;RPL9;RPL6;ACTB;RPL7;RPS16;MYC;PSMD3;PSMD1;BANF1;ATP6V1E1;RPS11;B2M;AP2M1;RPS9;RPS5;SLC11A1;PRKCD;STX7;ADAM10;CYBB;CYBA;PDIA6;RBX1;NUP93;ADAM17;DDIT3;DNAJB11;PSME1;PSME2;RPL24;RPL26;ATP6V0D1;RPL28;ATF4;HIST1H2BC;PSMD12;PSMD14;FOXO3;PLA2G7;HSP90B1;UBB;UBC;ATP6V1C1;ATP6V0A1;ATP6V1F;XBP1;HSPA5;NUP153;RPS26;RPS25;NMT1;MDM2;NMT2;TPP1;GRB2;CALM1;ITM2B;RPS23;ARF1;FEN1;ACADVL;C…
Destabilization of mRNA by AUF1 (hnRNP D0)	30/66	5.55097006137161e-16	1.19742354181016e-13	5.56018904642758	195.314922377464	PSMD12;PSMD14;PSMA7;PSMB10;PSMB6;PSMB7;PSMB4;PSMB2;UBB;PSMB3;MRC1;PSMD3;PSMB1;UBC;PSMD1;TCEB1;HSPA8;RBX1;PSMB9;PSMA5;PSMA6;PSMA3;PSMC6;PSMA1;PSMC3;PSMC1;PSME1;PSME2;PABPC1;HSPA1A
Respiratory electron transport, ATP biosynthesis by chemiosmotic coupling, and heat production by uncoupling proteins	32/81	8.19220979679527e-15	1.54627959914511e-12	4.83255936874693	156.746927465307	NDUFB7;NDUFA12;NDUFB5;COX4I1;ATP5A1;ATP5C1;ATP5J;ETFA;COX6A1;COX5B;COX5A;ATP5B;ATP5E;CYC1;NDUFA9;NDUFA8;NDUFA4;NDUFA3;NDUFC2;NDUFC1;SDHD;SDHA;SDHB;COX6B1;COX7A2L;NDUFS8;NDUFS7;NDUFS6;NDUFS4;NDUFAB1;NDUFS3;UQCRC1
Proteasome degradation	28/63	1.06545612201904e-14	1.78759860472084e-12	5.4366292898403	174.911523266634	PSMD12;RPN2;UBE2D3;PSMA7;PSMB10;PSMB6;PSMB7;PSMB4;PSMB2;UBB;PSMB3;PSMD3;PSMB1;UBC;PSMD1;UBE2B;H2AFZ;UCHL3;PSMB9;PSMA5;PSMA6;PSMA3;PSMC6;PSMA1;PSMC3;PSMC1;PSME1;PSME2
Oxidative phosphorylation	42/136	1.50847779868179e-14	2.2778014760095e-12	3.77765785213168	120.224302039511	NDUFB7;NDUFB5;COX4I1;ATP5A1;ATP5C1;ATP5J;COX6A1;ATP5G2;COX5B;COX5A;ATP5B;ATP5E;COX11;CYC1;ATP6V1E1;ATP6V1C1;ATP6V0A1;ATP6V1F;NDUFA9;NDUFA8;ATP6V0B;ATP6AP1;NDUFA4;NDUFA3;ATP6AP2;NDUFC2;NDUFC1;SDHD;SDHA;SDHB;COX6B1;COX7A2L;NDUFS8;NDUFS7;NDUFS6;NDUFS4;NDUFAB1;UQCRC1;ATP6V1B2;NDUFS3;ATP6V0D1;ATP6V0C
HIV factor interactions with host	40/128	4.09904204968137e-14	5.62686681365352e-12	3.82262996941896	117.834243126625	PSMD12;ARF1;CCNT1;PSMD14;AP2A2;PSMA7;PSMB10;PSMB6;PSMB7;PSMB4;XPO1;UBB;PSMB2;PSMB3;PSMD3;UBC;NUP62;PSMB1;PSMD1;BANF1;TCEB1;B2M;AP2M1;NPM1;NUP153;RBX1;PSMB9;NUP93;PSMA5;HCK;PSMA6;PSMA3;PSMC6;PSMA1;PSMC3;PSMC1;PSME1;PSME2;SLC25A5;NUP37
Tricarboxylic acid (TCA) cycle and respiratory electron transport	38/117	4.43792853114658e-14	5.58439340169278e-12	3.97292140411406	122.151455719426	NDUFB7;NDUFA12;NDUFB5;COX4I1;ATP5A1;ATP5C1;ATP5J;ETFA;PDHB;COX6A1;COX5B;COX5A;ATP5B;LDHA;ATP5E;BSG;CYC1;NDUFA9;NDUFA8;IDH3G;MDH2;NDUFA4;IDH1;NDUFA3;NDUFC2;NDUFC1;SDHD;SDHA;SDHB;COX6B1;COX7A2L;NDUFS8;NDUFS7;NDUFS6;NDUFS4;NDUFAB1;UQCRC1;NDUFS3
mRNA stability regulation by proteins that bind AU-rich elements	32/86	6.02132672500829e-14	6.99400258058655e-12	4.55159661475002	138.554623110907	PSMD12;PSMD14;PSMA7;PSMB10;PSMB6;PSMB7;ZFP36;PSMB4;XPO1;PSMB2;UBB;PSMB3;EXOSC9;PSMD3;PSMB1;UBC;PSMD1;EXOSC3;HSPA8;PRKCD;PSMB9;PSMA5;PSMA6;PSMA3;PSMC6;PSMA1;PSMC3;PSMC1;PSME1;PSME2;PABPC1;HSPA1A
Translation	43/151	1.73963563619649e-13	1.87632129332621e-11	3.48340320392085	102.342144111687	EIF4A2;RPL4;EIF4A1;RPN2;RPL31;RPL34;RPS27L;SRP14;RPL9;RPL6;RPL7;EEF1B2;SEC61A1;RPS16;RPL36AL;EIF4EBP1;EIF4H;RPS3;RPL13;RPS11;EIF4E;SEC11C;RPS9;RPS5;RPL13A;EEF2;DDOST;EEF1A1;RPS26;RPS25;SPCS3;SPCS2;EEF1D;EIF3G;RPL24;EIF3H;EIF3E;RPL26;PABPC1;EIF3F;FAU;RPL28;RPS23
Parkinson's disease	39/131	4.86483122978403e-13	4.89726343798259e-11	3.64171160445409	103.24825671252	NDUFB7;NDUFB5;COX4I1;ATP5A1;ATP5C1;ATP5J;UBE2L6;PARK7;COX6A1;ATP5G2;COX5B;COX5A;ATP5B;UBB;ATP5E;CYC1;SLC18A2;NDUFA9;NDUFA8;NDUFA4;NDUFA3;NDUFC2;NDUFC1;UBE2G1;SDHD;UBE2G2;SDHA;SDHB;COX6B1;COX7A2L;NDUFS8;NDUFS7;NDUFS6;NDUFS4;NDUFAB1;UQCRC1;NDUFS3;VDAC1;SLC25A5
Adaptive immune system	103/606	5.89365178579328e-13	5.56213387284241e-11	2.07910699326813	58.5470924152237	NCF2;CD81;UBE2D3;UBE2L6;ICAM1;PSMD3;PSMD1;MAP3K8;B2M;AP2M1;PDIA3;UBE2E3;CYBB;CYBA;RBX1;TYROBP;PSME1;PSME2;UBE2V1;ANAPC1;PSMD12;PSMD14;DAPP1;FOXO3;KLC1;RASGRP1;ANAPC11;RAP1B;UBB;UBC;KLRC1;CTSA;UBE2H;VCAM1;HSPA5;UBE2B;NFKBIA;PTPRC;MDM2;UBE2N;TPP2;GRB2;CALM1;SAE1;LGMN;ITGB1;ARF1;ITGB5;ITGB2;CLTA;PIK3CB;ITGAL;AP2A2;CTSS;IKBKB;SEC61A1;CTSO;MRC1;ARIH2;CTSH;ITGAV;ITGB7;IKBKG;CTSD;CTSC;NCK1;CTSB;SEC13;PP…
Alzheimer's disease	45/169	6.63324117726366e-13	5.89187892804007e-11	3.2571521632919	91.3354736186904	NDUFB7;LRP1;NDUFB5;COX4I1;ATP5A1;ATP5C1;ATP5J;PSEN1;COX6A1;ATP5G2;COX5B;COX5A;ATP5B;NCSTN;PPP3R1;CASP8;ATP5E;APOE;CYC1;FADD;NDUFA9;NDUFA8;NDUFA4;NDUFA3;ADAM10;NDUFC2;NDUFC1;SDHD;SDHA;SDHB;COX6B1;TNFRSF1A;ADAM17;COX7A2L;PLCB3;NDUFS8;NDUFS7;NDUFS6;GNAQ;NDUFS4;NDUFAB1;UQCRC1;NDUFS3;CALM1;GAPDH
Activation of NF-kappaB in B cells	27/68	8.85142825300002e-13	7.4253648122389e-11	4.85698866702644	134.796139452583	PSMD12;PSMD14;PSMA7;PSMB10;IKBKB;PSMB6;PSMB7;PSMB4;PSMB2;UBB;PSMB3;PSMD3;PSMB1;UBC;PSMD1;IKBKG;PSMB9;PSMA5;NFKBIA;PSMA6;PSMA3;PSMC6;PSMA1;PSMC3;PSMC1;PSME1;PSME2
Immune system signaling by interferons, interleukins, prolactin, and growth hormones	61/280	1.00748076891641e-12	8.00682084770413e-11	2.66491917868065	73.6145766509815	EIF4A2;IFITM3;EIF4A1;IL1RN;EIF4A3;UBE2L6;PIK3CB;IFIT3;ICAM1;IFIT2;IKBKB;SUMO1;NUP62;CASP1;TRIM25;KPNA4;MAP3K8;IKBKG;B2M;GBP6;IFNAR2;GBP5;IFNGR1;IFNGR2;PRKCD;PIAS1;RBX1;NUP93;HCK;IL1A;ADAM17;IRF3;OAS2;IL3RA;IRF8;UBE2V1;EIF4E2;CD44;IRF9;PTAFR;CSF2RB;IL2RG;CSF2RA;NRAS;UBB;UBC;EIF4E;EGR1;PTPN1;VCAM1;STAT1;STAT3;ISG15;NUP153;NFKB2;UBE2N;PIN1;GRB2;PTPN6;IL7R;NUP37
Huntington's disease	47/184	1.06281873187025e-12	8.02428142562039e-11	3.12458449674245	86.1450962730741	NDUFB7;HDAC1;NDUFB5;COX4I1;DCTN4;ATP5A1;ATP5C1;ATP5J;CLTA;COX6A1;ATP5G2;COX5B;AP2A2;COX5A;ATP5B;CASP8;ATP5E;POLR2D;POLR2G;CYC1;AP2M1;NDUFA9;NDUFA8;GPX1;NDUFA4;NDUFA3;NDUFC2;NDUFC1;SDHD;SDHA;SOD2;SDHB;COX6B1;SOD1;COX7A2L;PLCB3;NDUFS8;NDUFS7;NDUFS6;GNAQ;NDUFS4;NDUFAB1;UQCRC1;NDUFS3;BAX;VDAC1;SLC25A5
Ubiquitin-mediated degradation of phosphorylated Cdc25A	26/64	1.24016464116519e-12	8.91737432456878e-11	4.96941896024465	136.240481884518	PSMD12;PSMD14;OAZ1;PSMA7;PSMB10;PSMB6;PSMB7;PSMB4;PSMB2;UBB;PSMB3;CHEK2;PSMD3;PSMB1;UBC;PSMD1;PSMB9;PSMA5;PSMA6;PSMA3;PSMC6;PSMA1;PSMC3;PSMC1;PSME1;PSME2
Protein metabolism	82/442	1.41515660635916e-12	9.71312034364694e-11	2.26936222618899	61.9167817963107	RPL4;PIGS;EIF4A2;EIF4A1;MCFD2;PIGT;B4GALT1;RPL31;RPL34;PIGQ;MPI;SRP14;RPL9;RPL6;ACTB;RPL7;CHCHD4;EEF1B2;SEC61A1;TUBA1B;C1GALT1C1;RPS16;GMPPA;PMPCA;RPS11;EIF5A;VKORC1;PDIA3;RPS9;SEC13;RPS5;PLAUR;RPL13A;DDOST;EEF1A1;EEF1D;TCP1;XRN2;PIGK;RPL24;B3GNT2;VDAC1;RPL26;PABPC1;RPL28;ST6GALNAC4;PFDN5;B4GALT5;RPN2;ATP5A1;AP3M1;ATP5B;SAMM50;GRPEL1;ST3GAL4;RPS3;EIF4EBP1;EIF4H;RPL13;CCT8;MGAT2;CYC1;CCT7;EIF4E;SE…
HIV infection	49/200	1.88950935424652e-12	1.24050396735315e-10	2.99694189602446	80.9015591530801	ARF1;FEN1;CCNT1;AP2A2;XPO1;PSMD3;NUP62;PSMD1;BANF1;CCR5;B2M;AP2M1;VPS37B;RBX1;NUP93;PSMA5;HCK;PSMA6;PSMA3;PSMA1;PSME1;PSME2;SLC25A5;GTF2A1;PSMD12;PSMD14;PSMA7;PSMB10;PSMB6;PSMB7;PSMB4;PSMB2;UBB;PSMB3;PSMB1;UBC;POLR2D;TCEB3;TCEB1;POLR2G;NPM1;NUP153;PSMB9;PSMC6;PSMC3;PSMC1;NMT1;NMT2;NUP37
HIF-1 degradation in normoxia	30/88	5.06499603970705e-12	3.18672667498235e-10	4.17014178482068	108.459832194004	PSMD12;PSMD14;HDAC1;HDAC9;PSMA7;PSMB10;PSMB6;MAPK9;PSMB7;PSMB4;PSMB2;PSMB3;PSMD3;PSMB1;PSMD1;TCEB1;HSP90AA1;PSMB9;PSMA5;PSMA6;PSMA3;PSMC6;PSMA1;PSMC3;APEX1;PSMC1;ID1;PSME1;PSME2;LAMTOR5
Autodegradation of Cdh1 by Cdh1-APC/C	24/58	5.65300551966739e-12	3.4144153338791e-10	5.06168933881683	131.091850740004	PSMD12;PSMD14;PSMA7;PSMB10;ANAPC11;PSMB9;PSMA5;PSMB6;PSMA6;PSMB7;PSMA3;PSMB4;PSMC6;PSMA1;PSMB2;PSMC3;PSMB3;PSMC1;PSMD3;PSMB1;PSME1;PSMD1;PSME2;ANAPC1
Electron transport chain	33/105	5.7365484796448e-12	3.33161084779371e-10	3.84447356924421	99.5109820403154	NDUFB7;NDUFA12;NDUFB5;COX4I1;ATP5A1;ATP5C1;ATP5J;COX6A1;ATP5G2;COX5B;COX5A;ATP5B;ATP5E;COX11;NDUFA9;NDUFA8;NDUFA4;NDUFA3;NDUFC2;NDUFC1;SDHD;SDHA;SDHB;COX6B1;COX7A2L;NDUFS8;NDUFS7;NDUFS6;NDUFS4;NDUFAB1;UQCRC1;NDUFS3;SLC25A5
Apoptosis regulation	28/78	6.1688001135165e-12	3.44995858200367e-10	4.3911236571787	113.341561907587	PSMD12;PSMD14;POMP;PSMA7;PSMB10;PSMB6;PSMB7;PSMB4;PSMB2;UBB;PSMB3;CHEK2;PSMD3;PSMB1;UBC;PSMD1;SHFM1;PSMB9;PSMA5;PSMA6;PSMA3;PSMC6;PSMA1;PSMC3;PSMC1;PSME1;MDM2;PSME2
Degradation of beta-catenin by the destruction complex	27/73	6.48411965008709e-12	3.49679309701125e-10	4.5243182103808	116.553970356601	PSMD12;PSMD14;PSMA7;PSMB10;PSMB6;PSMB7;PSMB4;PSMB2;UBB;PSMB3;PSMD3;PSMB1;UBC;PSMD1;CSNK1A1;PPP2R5C;RBX1;PSMB9;PSMA5;PSMA6;PSMA3;PSMC6;PSMA1;PSMC3;PSMC1;PSME1;PSME2
Antigen presentation: folding, assembly, and peptide loading of class I MHC proteins	55/255	1.98645680559233e-11	1.03432750911876e-09	2.6383642141872	65.0147911925681	ITGB5;NCF2;UBE2D3;UBE2L6;CTSS;SEC61A1;PSMD3;MRC1;ARIH2;PSMD1;ITGAV;B2M;PDIA3;SEC13;UBE2E3;CYBB;CYBA;RBX1;TAPBP;PSMA5;PSMA6;PSMA3;PSMA1;PSME1;PSME2;UBE2V1;ANAPC1;PSMD12;PSMD14;PSMA7;PSMB10;ANAPC11;PSMB6;PSMB7;PSMB4;PSMB2;UBB;PSMB3;PSMB1;UBC;TCEB1;UBE2H;HSPA5;UBE2B;UBE2G1;UBE2G2;PSMB9;KLHL9;PSMC6;PSMC3;PSMC1;UBE2N;TPP2;STUB1;SAE1
Downstream signaling events Of B cell receptor (BCR)	31/98	2.07303645591472e-11	1.04342834947707e-09	3.86943768333021	95.1859289409793	PSMD12;PSMD14;FOXO3;RASGRP1;PSMA7;PSMB10;IKBKB;PSMB6;PSMB7;NRAS;PSMB4;UBB;PSMB2;PSMB3;PSMD3;UBC;PSMB1;PSMD1;IKBKG;PSMB9;NFKBIA;PSMA5;PSMA6;PSMA3;PSMC6;PSMA1;PSMC3;PSMC1;PSME1;MDM2;PSME2
Proteasome complex	15/24	2.94697828450036e-11	1.43546361599856e-09	7.64525993883792	185.37963064133	PSMD12;PSMD14;RPN2;PSMA7;PSMA5;PSMB6;PSMA6;PSMB7;PSMA3;PSMB4;PSMA1;PSMB2;PSMB3;PSMB1;PSMD3
Cyclin A-Cdk2-associated events at S phase entry	26/72	2.98887114245331e-11	1.41037357034515e-09	4.41726129799524	107.045879464814	PSMD12;PSMD14;MAX;PSMA7;PSMB10;PSMB6;PSMB7;PSMB4;PSMB2;UBB;PSMB3;MYC;PSMD3;PSMB1;UBC;PSMD1;PSMB9;PSMA5;PSMA6;PSMA3;PSMC6;PSMA1;PSMC3;PSMC1;PSME1;PSME2
Cell cycle checkpoints	34/117	3.15988446179144e-11	1.44588652645608e-09	3.55471915104943	85.9456461482803	PSMD12;PSMD14;PSMA7;PSMB10;ANAPC11;ORC5;PSMB6;CCNB2;PSMB7;PSMB4;UBB;PSMB2;PSMB3;CHEK2;PSMD3;UBC;PSMB1;PSMD1;RFC3;RFC2;PSMB9;PSMA5;PSMA6;PSMA3;DBF4;PSMC6;PSMA1;PSMC3;PSMC1;PSME1;MDM2;PSME2;ANAPC1;RAD9A
Interferon signaling	41/168	1.36386286203945e-10	6.05715565199874e-09	2.98529197611766	67.8124891932884	EIF4A2;IFITM3;EIF4A1;EIF4A3;PTAFR;UBE2L6;IFIT3;ICAM1;IFIT2;UBB;SUMO1;UBC;NUP62;TRIM25;KPNA4;B2M;EIF4E;GBP6;IFNAR2;GBP5;EGR1;PTPN1;VCAM1;IFNGR1;STAT1;IFNGR2;PRKCD;ISG15;NUP153;PIAS1;NUP93;IRF3;OAS2;UBE2N;PIN1;IRF8;PTPN6;EIF4E2;CD44;IRF9;NUP37
Licensing factor removal from origins	23/61	1.49329974231241e-10	6.44252174540499e-09	4.61222238933173	104.350898145627	PSMD12;PSMD14;PSMA7;PSMB10;PSMB9;PSMA5;ORC5;PSMB6;PSMA6;PSMB7;PSMA3;PSMB4;PSMC6;PSMA1;PSMB2;PSMC3;PSMB3;PSMC1;PSMD3;PSMB1;PSME1;PSMD1;PSME2
Gene expression	136/968	2.02602341034598e-10	8.49804263784007e-09	1.71860388707762	38.3588537394068	EIF4A2;RPL4;EIF4A1;CCNT1;RPL31;RPL34;UBE2D3;EIF4A3;HNRNPU;CCNC;SRP14;RPL9;RPL6;RPL7;LSM10;EEF1B2;NARS;ZFP36;RPS16;SNRPD2;MYC;PSMD3;PSMD1;RPS11;JUNB;MED1;RPS9;RPS5;PRKCD;NRBP1;SRRM1;EEF1A1;NUP93;KARS;CLNS1A;PSME1;PSME2;RPL24;SRSF5;RPL26;RPL28;SNRPB;HIST1H2BC;PSMD12;PSMD14;RPN2;HELZ2;UBB;LARS;UBC;EIF4EBP1;SKIL;HSPA8;CBX3;NUP153;EEF2;LSM2;RPS26;RPS25;SNW1;HNRNPK;CNOT7;HNRNPF;FARSA;CNOT8;SUGP1;RPS23;…
Apoptosis	50/242	7.88886936558416e-10	3.21951155190056e-08	2.52735865746708	52.9744436146878	PIK3CB;IKBKB;CASP8;CASP6;MYC;PSMD3;CASP1;PSMD1;IKBKG;DBNL;PRKCD;TNFRSF1B;TNFRSF1A;PSMA5;IL1A;PSMA6;PSMA3;TFDP1;PSMA1;IRF3;IL3RA;PSME1;PSME2;BIRC2;BIRC3;PSMD12;PSMD14;CSF2RB;PSMA7;PSMB10;PSMB6;PSMB7;PPP3R1;PSMB4;PSMB2;UBB;PSMB3;PSMB1;UBC;FADD;JUN;PSMB9;NFKBIA;PSMC6;PSMC3;STK24;PSMC1;NMT1;MDM2;BAX
APC/C-mediated degradation of cell cycle proteins	26/82	8.03882837399311e-10	3.19437653808674e-08	3.8785708958007	81.2233545359738	PSMD12;PSMD14;PSMA7;PSMB10;ANAPC11;PSMB6;PSMB7;PSMB4;PSMB2;UBB;PSMB3;PSMD3;PSMB1;UBC;PSMD1;PSMB9;PSMA5;PSMA6;PSMA3;PSMC6;PSMA1;PSMC3;PSMC1;PSME1;PSME2;ANAPC1
S phase	31/112	8.8285624228484e-10	3.41823827141054e-08	3.38575797291394	70.5858039288499	PSMD12;FEN1;PSMD14;MAX;PSMA7;PSMB10;ORC5;PSMB6;POLD4;PSMB7;PSMB4;UBB;PSMB2;PSMB3;MYC;PSMD3;UBC;PSMB1;PSMD1;RFC3;RFC2;PSMB9;PSMA5;PSMA6;PSMA3;PSMC6;PSMA1;PSMC3;PSMC1;PSME1;PSME2
Signaling by the B cell receptor (BCR)	36/151	3.53038574761045e-09	1.33272061972295e-07	2.91633756607327	56.75734961792	PSMD12;PSMD14;DAPP1;FOXO3;RASGRP1;PSMA7;PSMB10;IKBKB;PSMB6;PSMB7;NRAS;PSMB4;UBB;PSMB2;PSMB3;PSMD3;UBC;PSMB1;PSMD1;IKBKG;NCK1;PSMB9;NFKBIA;PSMA5;PSMA6;PSMA3;PSMC6;PSMA1;PSMC3;PSMC1;PSME1;MDM2;PSME2;GRB2;CALM1;PIK3AP1
Metabolism	197/1615	3.85613464923216e-09	1.42018617569282e-07	1.49212751252118	28.9078823844199	CMAS;ECI1;PITPNB;ATP5C1;CCNC;C1GALT1C1;PNP;BSG;NAMPT;ATP6V1E1;MED1;TALDO1;ACSL5;PISD;NUP93;GNPAT;COX7A2L;MTHFD1;HMBS;UQCRC1;ATP6V0D1;MTMR2;RPN2;SHMT2;ATP5J;IQGAP1;LIAS;PLA2G7;GNS;OAZ1;ADH5;ATP5B;LDHA;SGPL1;ATP5E;ST3GAL4;HMOX1;ST3GAL5;INPP5K;ST3GAL6;APOE;ATP6V1C1;ATP6V0A1;CTSA;PPT1;CALM1;LGMN;PIGS;ARF1;PIGT;HIBADH;HEXB;PIGQ;HEXA;ADO;PFAS;AUH;MED10;CD38;LDLRAP1;ELOVL1;ATP6V0B;PGAM1;AKR1A1;NME2;UGDH…
DNA replication pre-Initiation	26/88	4.37730439956225e-09	1.57374515317595e-07	3.61412288017793	69.5604185617922	PSMD12;PSMD14;PSMA7;PSMB10;ORC5;PSMB6;PSMB7;PSMB4;PSMB2;UBB;PSMB3;PSMD3;PSMB1;UBC;PSMD1;PSMB9;PSMA5;PSMA6;PSMA3;DBF4;PSMC6;PSMA1;PSMC3;PSMC1;PSME1;PSME2
Protein processing in the endoplasmic reticulum	38/166	4.42067578614416e-09	1.55237684583202e-07	2.8001915920563	53.8672107785664	PPP1R15A;VCP;HSP90AB1;RPN2;UBE2D3;DERL2;RRBP1;HSP90B1;HERPUD1;SEC61A1;MAPK9;MAP3K5;PDIA3;HSPA8;XBP1;HSP90AA1;SEC13;HSPA5;UBE2E3;EIF2AK1;EDEM2;YOD1;RAD23A;UBE2G1;UBE2G2;PDIA6;DDOST;PDIA4;RBX1;NSFL1C;DDIT3;DNAJB11;STT3A;BAX;STUB1;VIMP;ATF4;HSPA1A
Mitotic G1-G1/S phases	32/135	2.98499329996153e-08	1.02439542794134e-06	2.89953562124816	50.2404950715812	PSMD12;PSMD14;MAX;HDAC1;PSMA7;PSMB10;ORC5;PSMB6;PSMB7;PSMB4;UBB;PSMB2;PSMB3;MYC;PSMD3;UBC;PSMB1;PSMD1;DYRK1A;PSMB9;PSMA5;PSMA6;PSMA3;CDK6;DBF4;TFDP1;PSMC6;PSMA1;PSMC3;PSMC1;PSME1;PSME2
Interleukin-5 regulation of apoptosis	33/144	4.38989299892515e-08	1.47305298408377e-06	2.8032619775739	47.4911148829812	SDC4;MAX;HEXA;ITGB2;PTAFR;SRI;ICAM1;RGS2;PSMB4;NFIL3;CCL3;FADD;IER2;IER3;CCR1;EGR1;FOS;SOD2;DUSP6;NFKB2;SELP;IL1A;ID2;IL3RA;ZYX;ITGA6;LCP2;TLR6;SGK1;TLR4;CD44;ATF4;BIRC3
Activation of mRNA upon binding of the cap-binding complex and eIFs, and subsequent binding to 43S	19/57	6.09134777261415e-08	1.99955111666247e-06	4.07747196738022	67.7423501634404	EIF4A2;EIF4A1;RPS9;RPS5;RPS26;RPS25;RPS16;EIF4EBP1;EIF4H;RPS3;EIF3G;EIF3H;EIF3E;PABPC1;EIF3F;FAU;RPS11;EIF4E;RPS23
Interleukin-10 anti-inflammatory signaling pathway	10/16	6.57078832798499e-08	2.1110405053739e-06	7.64525993883792	126.437667657608	IL10;IL1A;IL10RB;STAT1;IL10RA;STAT3;BLVRB;HMOX1;BLVRA;MAP3K5
Phagosome	34/154	7.31298860187558e-08	2.30054433100669e-06	2.70066325112197	44.3746754321765	ITGB1;RAB5B;TFRC;ITGB5;NCF2;ITGB2;ACTB;CTSS;SEC61A1;TUBA1B;LAMP1;CLEC7A;LAMP2;MRC1;ITGAV;CD14;ATP6V1E1;ATP6V1C1;ATP6V0A1;ATP6V1F;MSR1;ATP6V0B;ATP6AP1;STX7;CYBB;CYBA;DYNC1LI1;ATP6V1B2;TLR6;ATP6V0D1;RAB5A;ATP6V0C;TLR4;VAMP3
PDGFB signaling pathway	30/129	1.25815395191898e-07	3.87716830081154e-06	2.84474788421876	45.1986348676587	LRP1;ARPC1B;BRK1;IQGAP1;PIK3CB;RAP1B;MAPK9;NRAS;MYC;ITGAV;YWHAG;NCK1;YWHAH;ACTR3;PTPN1;JUN;STAT1;PRKCD;STAT3;ARPC4;ARPC5;FOS;FGR;HCK;ARPC2;ARPC3;ABI1;PIN1;GRB2;RAB5A
Translation factors	17/50	2.17045026396151e-07	6.55475979716376e-06	4.15902140672783	63.8125350875321	EIF4A2;EIF5A;EIF4A1;EIF2AK1;EEF2;EEF1B2;EEF1A1;EEF1D;EIF4EBP1;EIF4H;EIF3G;EIF3H;EIF3E;PABPC1;EIF3F;EIF4E;PAIP1
Tumor necrosis factor (TNF) pathway	13/30	2.21298616135134e-07	6.55217471302062e-06	5.30071355759429	81.2268244494512	JUN;TNFRSF1B;NFKB2;TNFRSF1A;IKBKB;NFKBIA;MAPK9;CASP8;FADD;IKBKG;BIRC2;MAP3K5;BIRC3
ERBB1 downstream pathway	26/106	2.80950313842316e-07	8.1583648827288e-06	3.00040390052507	45.2613568819053	ARPC1B;BRK1;IQGAP1;PIK3CB;CDC42;MAPK9;ZFP36;NRAS;YWHAG;YWHAH;ACTR3;EGR1;JUN;DUSP1;STAT1;PRKCD;STAT3;ARPC4;ARPC5;FOS;DUSP6;ARPC2;ARPC3;ABI1;GRB2;RAB5A
Toll receptor cascades	33/159	5.17385222386652e-07	1.47405978453556e-05	2.53880330044429	36.74785284585	UNC93B1;UBE2D3;LY96;UBE2L6;CTSS;HSP90B1;IKBKB;MAPK9;UBB;UBC;MAP3K8;CD14;IKBKG;CTSB;JUN;UBE2H;DUSP3;UBE2B;RIPK3;UBE2E3;LY86;UBE2G1;FOS;UBE2G2;DUSP6;NFKB2;NFKBIA;IRF3;UBE2N;UBE2V1;TLR6;TLR4;LGMN
BDNF signaling pathway	46/261	5.46665518458795e-07	1.52863876457922e-05	2.15590471838495	31.0869143819102	BTG2;BTG1;ITGB5;WDR1;ARPC1B;INSIG1;FOXO3;HERPUD1;PTGS1;STIP1;PSMB4;RGS2;ZFP36;MYC;SLC39A7;JUNB;CLIC1;PDLIM4;IER2;TMOD1;KLF10;EGR1;HSPA8;JUN;XBP1;CADM1;HSPA5;ATP6AP1;DUSP1;HPCAL1;FNDC3A;EMP3;FOS;FOXN3;PDIA4;UGDH;KLF6;DDIT3;ID2;ZYX;FOSB;RBMS1;BAX;HBP1;SRSF5;HSPA1A
Cap-dependent translation initiation	20/73	1.00222368885631e-06	2.75155958213279e-05	3.35134682250429	46.2931233307189	EIF4A2;RPL4;EIF4A1;RPL31;RPL34;RPL13A;RPL9;RPL6;RPL7;EIF4H;EIF3G;RPL24;RPL13;EIF3H;EIF3E;PABPC1;RPL26;EIF3F;RPL28;EIF4E
Influenza infection	30/142	1.13382773824097e-06	3.05728550847118e-05	2.58431321876211	35.3790186600613	RPL4;RPL31;RPL34;CLTA;RPL9;RPL6;RPL7;RPS16;XPO1;NUP62;POLR2D;RPS3;RPL13;POLR2G;RPS11;RPS9;HSP90AA1;RPS5;RPL13A;NUP153;NUP93;RPS26;RPS25;RPL24;RPL26;FAU;RPL28;RPS23;HSPA1A;NUP37
Cytoplasmic ribosomal proteins	25/108	1.50860649951439e-06	3.99648388467848e-05	2.83157775512516	37.9553861740501	RPL4;RPL31;RPL34;MRPL19;RPL9;RPL6;RPL7;RPS16;RPS3;RPL13;RPS11;RPS9;RPS5;RPL13A;RPS26;RPS25;EIF3G;RPL24;EIF3H;EIF3E;RPL26;EIF3F;FAU;RPL28;RPS23
DNA replication	38/207	1.87484088531149e-06	4.88105127037991e-05	2.24556427189056	29.6122263295827	FEN1;PSMD12;PSMD14;PMF1;PSMA7;PSMB10;PSMB6;ORC5;PSMB7;POLD4;PSMB4;XPO1;PSMB2;UBB;PSMB3;PSMD3;PSMB1;UBC;PSMD1;CENPT;SEC13;RFC3;RFC2;PPP2R5C;PSMB9;PSMA5;POLE4;PSMA6;PSMA3;PSMC6;DBF4;PSMA1;PSMC3;PSMC1;TAOK1;PSME1;PSME2;NUP37
Cells and molecules involved in local acute inflammatory response	9/17	2.1181619264564e-06	5.42105848974435e-05	6.47598488936859	84.6084955931684	ITGB1;SELP;IL1A;SELPLG;VCAM1;C6;ITGB2;ITGAL;ICAM1
Antiviral mechanism by interferon-stimulated genes	19/70	2.16792896698913e-06	5.45595456692264e-05	3.32022717343818	43.3015336907511	EIF4A2;EIF4A1;STAT1;EIF4A3;UBE2L6;ISG15;NUP153;NUP93;IRF3;UBB;NUP62;UBC;UBE2N;TRIM25;PIN1;KPNA4;EIF4E2;EIF4E;NUP37
Influenza viral RNA transcription and replication	27/125	2.45132790326887e-06	6.06804120317375e-05	2.64220183486239	34.1342902341659	RPL4;RPL31;RPL34;EIF4A3;SMG7;RPL9;RPL6;RPL7;RPS16;POLR2D;RPS3;RPL13;POLR2G;RPS11;UPF1;RPS9;HSP90AA1;RPS5;RPL13A;RPS26;RPS25;RPL24;RPL26;PABPC1;FAU;RPL28;RPS23
Cell surface interactions at the vascular wall	22/94	5.2052822836286e-06	0.000126773810456116	2.86290584943718	34.8296448347249	ITGB1;FCER1G;SELPLG;PPIL2;ITGB2;ATP1B3;SLC3A2;PIK3CB;ITGAL;MERTK;SELP;DOK2;NRAS;SLC7A8;BSG;SIRPA;ITGAV;CD48;ITGA6;GRB2;PTPN6;CD47
Membrane trafficking	27/133	8.40017942042498e-06	0.000201337633727646	2.48327240118645	29.0226439773521	NAPA;COPA;ARF1;TFRC;COPB1;VPS4B;CTSZ;SNAP23;CLTA;GNS;SNX2;UBB;FTH1;BLOC1S3;UBC;AP2M1;SNX5;HSPA8;SEC13;SNAPIN;DTNBP1;VPS37B;COPZ1;ARCN1;GAK;CHMP2A;COPG1
Thymic stromal lymphopoietin (TSLP) pathway	21/90	8.90458503425003e-06	0.000210092553151837	2.85423037716616	33.1916859084444	IL10;CCR1;CCL24;TFRC;PDCD6;IL2RG;PSMB10;ICAM1;PSMB9;PSMA5;PSMB4;PSMA1;PSMB2;MYC;IL3RA;PSMB1;PSME1;CCL3;PSME2;CCR5;IL7R
Interferon-gamma signaling pathway	22/97	8.95651314365773e-06	0.000208066689952664	2.77436236955768	32.246773281055	GBP6;GBP5;PTPN1;VCAM1;IFNGR1;STAT1;IFNGR2;PRKCD;PTAFR;STAT3;ICAM1;PIAS1;RAP1B;SUMO1;IRF3;OAS2;CASP1;IRF8;PTPN6;B2M;CD44;IRF9
Rac1 cell motility signaling pathway	18/71	1.13390205904568e-05	0.000259423046842269	3.10117586251454	35.3138978092647	ACTR3;RALBP1;JUN;CADM1;NCF2;ARPC1B;STAT3;BRK1;CYBB;CYBA;ARPC4;IQGAP1;ARPC5;MAPK9;ARPC2;ARPC3;CFL1;ABI1
Innate immune system	49/319	1.32941185954562e-05	0.000299613717599087	1.87896043637897	21.097322586409	HSP90AB1;UBE2D3;UBE2L6;CTSS;IKBKB;PANX1;PYCARD;LGALS3;CASP8;CASP1;TRIM25;IKBKG;CTSB;DUSP3;RIPK3;FOS;DUSP6;DDOST;SIKE1;IRF3;TLR6;UBE2V1;TLR4;BIRC2;BIRC3;C1QB;C1QA;CFH;UNC93B1;LY96;HSP90B1;MAPK9;C6;UBB;UBC;CD14;FADD;JUN;LY86;ISG15;NFKB2;NFKBIA;MAVS;CAPZA2;UBE2N;PIN1;SUGT1;LGMN;C1QC
Myc repressed pathway	18/73	1.71442680006608e-05	0.000380703598249969	3.01621214025386	33.0994495440557	ITGB1;SPI1;CEBPD;HDAC1;MAX;NFYB;SLC11A1;DNMT3A;FOXO3;FTH1;MYC;CSDE1;DDIT3;ID2;SFXN3;IRF8;ITGA6;DLEU2
TNF-alpha signaling pathway	22/101	1.77201241552391e-05	0.000387788224266827	2.66448663214945	29.1516409409015	JUN;HSP90AA1;CSNK2A1;RIPK3;STAT1;CYBA;TNFRSF1B;NFKB2;TNFRSF1A;NFKBIA;IKBKB;MAPK9;ADAM17;CASP8;BAX;MAP3K8;GRB2;FADD;IKBKG;BIRC2;MAP3K5;BIRC3
FSH regulation of apoptosis	42/263	2.10410724793072e-05	0.000453885992053628	1.95346565737608	21.036938468985	IFITM3;BECN1;ITGB5;SDC2;CTNND1;SNAP23;GDE1;ACTB;PPP3R1;PSMD3;PSMD1;ACP5;ACP2;APOE;CD14;FILIP1L;IER3;MAP3K5;KLF10;PTPN1;DUSP3;YTHDF2;CSNK2A1;DUSP1;CSNK1A1;STAT1;ACTN1;IDH1;ARPC4;ISG15;PPP2R5C;PTP4A1;PTPRE;RAB31;NPC2;GNB1;TMBIM6;DHCR7;SGK1;MAPRE2;RAB5A;CDK16
Cell cycle	63/453	2.20114692544741e-05	0.00046813124752473	1.70119691354274	18.2435453854829	ARF1;FEN1;XPO1;MYC;RUVBL2;CHEK2;PSMD3;PSMD1;YWHAG;YWHAH;HSP90AA1;RFC3;SEC13;RFC2;H2AFZ;DYRK1A;PPP2R5C;HAUS2;RBX1;PSMA5;PSMA6;PSMA3;DBF4;TFDP1;PSMA1;DKC1;PSME1;PSME2;ANAPC1;HIST1H2BC;PSMD12;PSMD14;MAX;HDAC1;PMF1;PSMA7;PSMB10;ANAPC11;PSMB6;ORC5;PSMB7;CCNB2;POLD4;PSMB4;PSMB2;UBB;PSMB3;PSMB1;UBC;RBBP7;CENPT;NPM1;PSMB9;GADD45G;PSMC6;CDK6;PSMC3;PSMC1;TAOK1;MDM2;RAD9A;WRAP53;NUP37
Latent infection of Homo sapiens with Mycobacterium tuberculosis	12/37	2.29385484842014e-05	0.00048107233626589	3.96727002231589	42.3811226291546	ATP6V0B;NCF2;SLC11A1;ATP6V1B2;CYBB;CYBA;ATP6V1E1;ATP6V0D1;ATP6V0C;ATP6V1C1;ATP6V0A1;ATP6V1F
Epithelial cell signaling in Helicobacter pylori infection	17/68	2.40461793056464e-05	0.000497393571938713	3.05810397553517	32.5245701488162	ATP6V0B;JUN;ATP6AP1;ADAM10;IKBKB;CDC42;NFKBIA;MAPK9;ADAM17;ATP6V1B2;IKBKG;ATP6V1E1;ATP6V0D1;ATP6V0C;ATP6V1C1;ATP6V0A1;ATP6V1F
SUMOylation by RanBP2 regulates transcriptional repression	8/17	2.43494901912506e-05	0.00049686121876741	5.75643101277208	61.1505646072122	XPO1;SUMO1;HDAC1;NUP62;MDM2;NUP153;HDAC9;PIAS1
Shigellosis	16/62	2.71015987959998e-05	0.00054564552242613	3.15675249087501	33.1961498215455	ITGB1;ARPC1B;ARPC5L;RHOG;ARPC4;ARPC5;ACTB;IKBKB;CDC42;NFKBIA;MAPK9;ARPC2;ARPC3;IKBKG;PFN1;CD44
Chagas disease	22/104	2.87252719598997e-05	0.000570725798150639	2.58762644083745	27.0607071117934	IL10;C1QB;C1QA;JUN;IFNGR1;IFNGR2;PIK3CB;FOS;TNFRSF1A;NFKBIA;IKBKB;MAPK9;PLCB3;GNA15;CASP8;GNAQ;CCL3;FADD;IKBKG;TLR6;TLR4;C1QC
Spliceosome	25/127	3.09526800969234e-05	0.000606994116186419	2.40795588624816	25.0019286960314	SF3B5;DDX5;RBM25;EIF4A3;DDX42;HNRNPU;SNRPD2;ZMAT2;PUF60;SNRNP70;SF3B1;HSPA8;THOC3;THOC2;U2SURP;LSM2;SNRNP40;HNRNPK;SNW1;DDX39B;SRSF5;SLU7;SNRPB;RBM22;HSPA1A
Signaling events mediated by HDAC class I	17/70	3.60264972243407e-05	0.000697436036009673	2.97072957623416	30.3942943741479	PRMT5;HDAC10;HDAC1;MAX;STAT3;SIRT6;NUP153;SIRT7;HDAC9;SIRT3;TNFRSF1A;NFKBIA;XPO1;SIN3B;SUMO1;NUP62;RBBP7
EGFR1 pathway	28/152	3.80149791230977e-05	0.000726615423745286	2.25333977144697	22.9334337740917	GRN;BTG1;SDC4;ITGB5;LRP1;AMD1;CCNC;CRYBA4;CDC42;PNP;MYC;COTL1;CTSH;PDLIM4;IER3;ACOT7;ANXA1;DUSP1;HPCAL1;PLAUR;DUSP6;CLK1;NINJ1;UBE2N;ZYX;ID3;GRB2;FKBP4
TGF-beta signaling pathway	32/185	4.0606039622308e-05	0.000766438997871064	2.11587734523514	21.3948921255641	ITGB1;PPP1R15A;HDAC1;ARRB2;NR2C2;HDAC9;CDC42;CCNB2;MAPK9;SUMO1;STAMBPL1;MYC;JUNB;SKIL;KLF10;TGIF1;KLF11;JUN;STAT1;STAT3;NUP153;FOS;PIAS1;RBX1;PPP1CA;ZEB2;KLF6;SNW1;TFDP1;FOSB;GRB2;DYNLRB1
Iron uptake and transport	12/39	4.15248344922773e-05	0.000774104939300479	3.76382027758175	37.9740066364045	ATP6V0B;TFRC;FTH1;SLC40A1;ATP6V1B2;HMOX1;ATP6V1E1;ATP6V0D1;ATP6V0C;ATP6V1C1;ATP6V0A1;ATP6V1F
Deadenylation of mRNA	9/23	4.53053501216322e-05	0.000834281447361763	4.78659752692461	47.8759573748006	EIF4A2;EIF4A1;CNOT7;EIF4A3;RQCD1;PABPC1;CNOT8;EIF4E;PAIP1
COPI-mediated vesicle transport	6/10	4.65587286984586e-05	0.000847032293188825	7.3394495412844	73.2095123633045	ARF1;COPA;COPB1;COPG1;COPZ1;ARCN1
Purine catabolism	6/10	4.65587286984586e-05	0.000836948575412768	7.3394495412844	73.2095123633045	NT5C;GPX1;PNP;CAT;NT5C2;XDH
Interferon gamma signaling regulation	7/14	4.94245310083467e-05	0.000878012256736513	6.11620795107034	60.6425913021937	PTPN1;SUMO1;IFNGR1;STAT1;IFNGR2;PTPN6;PIAS1
Signaling by interleukins	22/109	6.11266992810109e-05	0.00107327111528287	2.46892798024858	23.9549263339294	IL1RN;STAT1;STAT3;CSF2RB;PIK3CB;IL2RG;CSF2RA;RBX1;NFKB2;IKBKB;HCK;IL1A;NRAS;IL3RA;UBE2N;CASP1;MAP3K8;GRB2;PTPN6;UBE2V1;IKBKG;IL7R
Signaling by TGF-beta receptor complex	16/66	6.20543508315656e-05	0.00107703528454786	2.96543415809471	28.727643200789	TGIF1;PPP1R15A;USP15;CCNT1;HDAC1;UBE2D3;CCNC;PPP1CA;XPO1;TFDP1;UBB;MYC;UBC;STUB1;JUNB;SKIL
Prion diseases	11/35	6.96672439103765e-05	0.00119542657164396	3.84447356924421	36.7984564082052	C1QB;C1QA;STIP1;EGR1;IL1A;C6;HSPA5;BAX;SOD1;C1QC;HSPA1A
Antigen processing and presentation	18/81	7.59434163759109e-05	0.00128847818795085	2.71831464492015	25.7846334117328	PDIA3;CD74;HSPA8;HSP90AA1;HSP90AB1;HSPA5;NFYB;CTSS;TAPBP;PSMB9;PSMB6;PSME1;PSME2;KLRC1;B2M;CTSB;HSPA1A;LGMN
RANKL regulation of apoptosis and immune response	17/74	7.67213232811232e-05	0.00128721331282773	2.81014959914042	26.6270972723227	EGR1;JUN;VCAM1;ADAM10;XRCC1;ITGAL;CSF2RA;OAZ1;ICAM1;PYCARD;CDC42;ILF3;CCL3;ACP5;CALM1;CD44;CDK16
Clathrin derived vesicle budding	15/61	8.76975070437407e-05	0.00145520039160493	3.00797112347721	28.0993144380966	NAPA;HSPA8;ARF1;SNAPIN;TFRC;CTSZ;SNAP23;DTNBP1;CLTA;GNS;GAK;SNX2;FTH1;BLOC1S3;SNX5
Mitochondrial pathway of apoptosis: BH3-only Bcl-2 family	20/97	9.52447848545525e-05	0.00156325679489537	2.5221476086888	23.3527167883971	CTSA;JUN;CSNK2A1;PRKCD;CTSZ;FOXO3;CTSS;PPP1CA;MAPK9;PPP3R1;CTSO;CASP8;NMT1;CTSH;VDAC1;CD47;CTSD;CTSC;RAD9A;CTSB
Monocyte and its surface molecules	6/11	9.53210988008701e-05	0.00154768665794961	6.67222685571309	61.7732068610821	ITGB1;SELP;ITGB2;ITGAL;CD44;ICAM1
Vibrio cholerae infection	14/55	0.000100103267179462	0.00160804184511689	3.11370586599944	28.6750770669522	ARF1;ATP6V0B;ATP6AP1;KDELR1;ACTB;PDIA4;SEC61A1;ATP6V1B2;ATP6V1E1;ATP6V0D1;ATP6V0C;ATP6V1C1;ATP6V0A1;ATP6V1F
Hemostasis pathway	62/468	0.000107115101553233	0.00170256635100402	1.62053373062547	14.8142818250757	ITGB1;WDR1;ITGB2;ARRB2;PIK3CB;ITGAL;DOCK10;CAPZB;CFL1;LAMP2;BSG;RAC2;SIRPA;ITGAV;SRGN;FCER1G;ACTN1;PRKCD;RHOG;PLAUR;ATP1B3;PPP2R5C;FGR;DOK2;SLC7A8;IRF3;ITGA6;LCP2;CD48;CD47;PFN1;ALDOA;SELPLG;HDAC1;PRCP;SLC3A2;KLC1;RASGRP1;PHF21A;RAP1B;CDC42;NRAS;GNA15;GNG2;PSAP;MFN2;P2RY12;PTPN1;PPIL2;HSPA5;MERTK;SOD1;SELP;MAFG;GNAQ;GNB2;CAPZA2;GNB1;PTPN6;GRB2;CALM1;RAB5A
Y branching of actin filaments	8/21	0.000151432712575671	0.00238191037488816	4.65996796272026	40.9861385668948	ACTR3;CDC42;ARPC2;ARPC3;ARPC1B;ARPC4;PSMA7;NCK1
Pathogenic Escherichia coli infection	14/57	0.000151564189983229	0.00235940130798635	3.00445302859595	26.4226661453635	ITGB1;ARPC1B;ARPC5L;LY96;ARPC4;ARPC5;ACTB;CDC42;TUBA1B;ARPC2;ARPC3;CD14;TLR4;NCK1
Cross-presentation of particulate exogenous antigens (phagosomes)	5/8	0.000164703944008582	0.00253778525972407	7.64525993883792	66.6006190706863	ITGB5;NCF2;CYBB;CYBA;ITGAV
Activation of chaperones by ATF6 alpha	6/12	0.000177433740092742	0.00270631260141455	6.11620795107034	52.8251578837491	XBP1;HSPA5;NFYB;DDIT3;ATF4;HSP90B1
NF-kappaB activation through FADD/RIP-1 pathway	6/12	0.000177433740092742	0.0026792494754004	6.11620795107034	52.8251578837491	IKBKB;MAVS;CASP8;TRIM25;FADD;IKBKG
Salmonella infection	6/12	0.000177433740092742	0.00265272225287168	6.11620795107034	52.8251578837491	ACTR3;CDC42;ARPC2;ARPC3;ARPC1B;ARPC4
Oxidative stress	9/27	0.000192488566070782	0.00284958563496941	4.07747196738022	34.8847045995328	GSR;CAT;HMOX1;CYBA;FOS;SOD2;JUNB;XDH;SOD1
Signaling by NOTCH	22/119	0.00023460904442686	0.00343941414645202	2.26145504073189	18.9003141920454	JUN;B4GALT1;HDAC10;HDAC1;ADAM10;CCNC;PSEN1;ARRB2;RFNG;HDAC9;RBX1;ADAM17;NCSTN;SNW1;TFDP1;UBB;MYC;MFNG;UBC;ST3GAL4;TMED2;ST3GAL6
Amino acid metabolism	31/195	0.000261051574435661	0.00379026805190239	1.94464047675057	16.0448251909846	PSMD12;HIBADH;PSMD14;AMD1;OAZ1;PSMA7;PSMB10;PSMB6;PSMB7;PSMB4;AUH;PSMB2;MAT2A;PSMB3;PSMD3;PSMB1;PSMD1;CKB;GOT1;PSMB9;PSMA5;PSMA6;PSMA3;PSMC6;PSMA1;PSMC3;IVD;PSMC1;PSME1;PSME2;GCLM
Nucleotide-binding domain, leucine rich repeat containing receptor (NLR) signaling pathways	12/47	0.000300539842211296	0.00432204915941959	3.12317001756783	25.3286909276101	IKBKB;PANX1;PYCARD;HSP90AB1;CASP8;CASP1;UBE2N;IKBKG;SUGT1;UBE2V1;BIRC2;BIRC3
MAPK signaling pathway	44/314	0.000305828595628283	0.0043566148999878	1.71409649584137	13.8713014803608	RALB;MAX;ARRB2;STK4;NR2C2;RASGRP1;IKBKB;RAP1B;CDC42;MAPK9;PPP3R1;NRAS;CASP8;CASP6;MYC;RAC2;EIF4EBP1;CASP1;MAP3K8;CD14;IKBKG;EIF4E;MAP3K5;HSPA8;JUN;DUSP3;H3F3B;HSPA5;DUSP1;STAT1;PRKCD;FOS;DUSP6;GADD45G;NFKB2;TNFRSF1A;IL1A;TMEM37;PLCB3;DDIT3;TAOK1;GRB2;ATF4;HSPA1A
Signal regulatory protein (SIRP) family interactions	6/13	0.000306726638844951	0.00432857219304558	5.64573041637262	45.6714390078081	TYROBP;SIRPA;GRB2;PTPN6;CD47;FYB
Modulation of interferon signaling by chaperones	8/23	0.000314669497699796	0.00439954575487677	4.25475335726632	34.3102786697515	IKBKB;NFKBIA;IFNGR1;IFNGR2;IKBKG;TNFRSF1B;TNFRSF1A;HSPA1A
Transcriptional activity of SMAD2/SMAD3-SMAD4 heterotrimer	11/41	0.000334156853905673	0.00462914540731712	3.28186768106213	26.2677409055836	TGIF1;TFDP1;CCNT1;UBB;HDAC1;MYC;UBE2D3;UBC;CCNC;JUNB;SKIL
Folding of actin by CCT/TriC	5/9	0.000345567081558165	0.00474369357411662	6.79578661230037	54.1646196105471	TCP1;CCT8;CCT7;ACTB;CCT4
ADP-ribosylation factor	9/29	0.00035417385122896	0.00481804067888044	3.79626700411262	30.1640847588103	ARFGEF1;ARF1;COPA;RALBP1;CYTH4;KDELR1;NCF2;CLTA;ARHGAP4
Transferrin endocytosis and recycling	9/29	0.00035417385122896	0.0047750224585333	3.79626700411262	30.1640847588103	ATP6V0B;TFRC;ATP6V1B2;ATP6V1E1;ATP6V0D1;ATP6V0C;ATP6V1C1;ATP6V0A1;ATP6V1F
RIG-I/MDA5-mediated induction of interferon-alpha/beta pathways	16/76	0.000360571558443507	0.00481825710840439	2.57524545308225	20.4160827250591	UBE2D3;UBE2L6;ISG15;NFKB2;IKBKB;NFKBIA;SIKE1;MAVS;CASP8;IRF3;UBB;UBC;TRIM25;PIN1;IKBKG;FADD
CXCR4 signaling pathway	21/116	0.000432365802563966	0.00572695054273323	2.21448908573236	17.1539607528644	ITGB1;RALB;STAT1;VPS4B;STAT3;ARRB2;PIK3CB;RAP1B;FGR;CDC42;HCK;PLCB3;PTPRC;GNG2;RGS1;GNAQ;CFL1;GNB1;ITGAV;ITGA6;PTPN6
NF-kappaB signaling pathway	8/24	0.000438383293444068	0.00575616324435254	4.07747196738022	31.5287132765607	IKBKB;NFKBIA;IL1A;FADD;IKBKG;TNFRSF1B;TLR4;TNFRSF1A
Deadenylation-dependent mRNA decay	12/49	0.000455506923651623	0.00592944357512027	2.99569369032016	23.0491657480365	EIF4A2;EIF4A1;CNOT7;EXOSC9;EIF4A3;RQCD1;PABPC1;EXOSC3;CNOT8;EIF4E;PAIP1;LSM2
FoxO family signaling	12/49	0.000455506923651623	0.00587876457020471	2.99569369032016	23.0491657480365	IKBKB;MAPK9;XPO1;RALB;CSNK1A1;ZFAND5;CAT;SGK1;FOXO3;SOD2;YWHAG;YWHAH
Interleukin-1 signaling pathway	22/125	0.00047951820931913	0.00613620759382954	2.15290519877676	16.4540703267906	IL1RN;JUN;UBE2H;UBE2B;DUSP1;UBE2E3;UBE2D3;UBE2L6;UBE2G1;FOS;UBE2G2;RBX1;NFKBIA;IKBKB;IL1A;MAPK9;ZFP36;UBE2N;CASP1;MAP3K8;UBE2V1;IKBKG
Adhesion and diapedesis of lymphocytes	6/14	0.000499704392749214	0.00634078683236397	5.24246395806029	39.8505575301697	ITGB1;IL1A;VCAM1;ITGB2;ITGAL;ICAM1
Interleukin-6 signaling pathway	15/71	0.000523717105535717	0.00659010691132444	2.58431321876211	19.5233464126115	JUN;CSNK2A1;CEBPD;HDAC1;STAT1;PRKCD;STAT3;FOS;PIAS1;HSP90B1;HCK;PTPRE;MYC;GRB2;JUNB
Messenger RNA processing	31/203	0.000532668171698447	0.00664734660549301	1.86800439884907	14.0802921763852	SF3B5;TMED10;DDX1;HNRNPU;YBX1;LSM10;SNRPD2;SNRNP70;NUP62;POLR2D;SPOP;POLR2G;SF3B1;EIF4E;APOBEC1;NUP153;SRRM1;LSM2;NUP93;CLK1;SNRNP40;HNRNPK;HNRNPF;XRN2;HNRNPH2;SREK1;SRSF5;DNAJC8;SUGP1;SNRPB;NUP37
Prolactin regulation of apoptosis	21/118	0.000547741821151063	0.00677942745850905	2.17695537241487	16.3482959350746	VPS29;EGR1;HSP90AA1;HSP90AB1;HSPA5;FNDC3A;DUSP6;RBX1;MYL12B;EEF1A1;NUP93;TM9SF2;KLF6;MRPL40;FTH1;HMOX1;ZSCAN26;TMBIM6;TRIB1;IER3;MAP3K5
Type II interferon signaling (interferon-gamma)	12/50	0.000555322975347395	0.00681737961605339	2.93577981651376	22.006490057732	SPI1;IFNGR1;STAT1;IFNGR2;PRKCD;CYBB;IRF8;ISG15;IRF9;ICAM1;IFIT2;PSMB9
TNF-alpha effects on cytokine activity, cell motility, and apoptosis	23/135	0.000581315605916259	0.00707892391075445	2.08404122777211	15.5265588358261	IFNAR2;CCR1;IL1RN;TNFAIP8;VCAM1;GPX1;IFNGR2;TNFAIP2;NME2;ATP5J;CSF2RB;SOD2;ICAM1;NFKB2;NFKBIA;SELP;IL1A;LCP2;CD14;IL7R;ABCG1;CD44;BIRC3
Leishmaniasis	15/72	0.000612311211429029	0.00739671943406266	2.54841997961264	18.8538988004464	ITGB1;IL10;JUN;MARCKSL1;NCF2;IFNGR1;STAT1;IFNGR2;ITGB2;CYBA;FOS;NFKBIA;IL1A;PTPN6;TLR4
Keratan sulfate/keratin metabolism	9/31	0.000614083128849337	0.00735925019494047	3.55134655223439	26.2635581532144	B4GALT1;GLB1;HEXB;HEXA;ST3GAL4;B3GNT2;ST3GAL6;GNS;B4GALT5
Electron transport reaction in mitochondria	5/10	0.000644577433795478	0.0076638734254423	6.11620795107034	44.935263591864	ATP5A1;UQCRC1;SDHD;SDHA;SDHB
IKK complex recruitment mediated by RIP1	5/10	0.000644577433795478	0.00760399941430603	6.11620795107034	44.935263591864	IKBKB;LY96;CD14;IKBKG;TLR4
Ubiquitin-mediated proteolysis	23/136	0.000646575514978102	0.00756844207454988	2.06871739521497	15.1922893413189	UBE2H;PPIL2;UBE2B;UBE2E3;UBE2D3;UBE2L6;UBE2G1;WWP2;UBE2G2;PIAS1;RBX1;ANAPC11;KLHL9;HERC4;MDM2;UBE2N;BIRC6;TCEB1;STUB1;SAE1;ANAPC1;BIRC2;BIRC3
HIV-1 Nef as negative effector of Fas and TNF	13/58	0.000670637096667252	0.00778970781513501	2.74174839185912	20.0347297878171	PRKCD;PSEN1;TNFRSF1B;TNFRSF1A;NFKBIA;CASP8;CASP6;ARHGDIB;MDM2;FADD;BIRC2;MAP3K5;BIRC3
Signaling events mediated by HDAC class II	10/38	0.000731013190073457	0.00842618257260245	3.21905681635281	23.2450637518144	TUBA1B;HSP90AA1;GNG2;XPO1;HDAC10;SUMO1;NUP62;GNB1;NUP153;HDAC9
Semaphorin interactions	14/66	0.000761620019421857	0.00871247143429548	2.59475488833287	18.6305030198458	ITGB1;HSP90AA1;HSP90AB1;CD72;RHOG;TREM2;MYL12B;CDC42;TYROBP;PTPRC;FES;DPYSL2;CFL1;RAC2
Activation of IRF3/IRF7 mediated by TBK1/IKK epsilon	6/15	0.000775425375621702	0.00880370163299827	4.89296636085627	35.0439085378153	IRF3;UBB;UBC;LY96;CD14;TLR4
Adhesion and diapedesis of granulocytes	6/15	0.000775425375621702	0.00873800236708037	4.89296636085627	35.0439085378153	SELP;IL1A;SELPLG;ITGB2;ITGAL;ICAM1
Capped intron-containing pre-mRNA processing	23/138	0.000796416488295447	0.00890806590611945	2.03873598369011	14.5471728490384	SF3B5;HNRNPU;NUP153;YBX1;SRRM1;LSM2;NUP93;SNRNP40;HNRNPK;SNRPD2;SNRNP70;HNRNPF;NUP62;POLR2D;HNRNPH2;POLR2G;SRSF5;DNAJC8;EIF4E;SF3B1;SNRPB;SUGP1;NUP37
Prolactin activation of MAPK signaling	15/75	0.000958333443120303	0.0106403198464092	2.44648318042813	17.0038282051147	ITGB1;PTPN1;JUN;STAT1;STAT3;PIK3CB;FOS;NFKBIA;MAPK9;MYC;EIF4EBP1;SIRPA;GRB2;CTSD;YWHAG
Negative regulators of RIG-I/MDA5 signaling	9/33	0.00101217512176638	0.011156090758155	3.33611342785655	23.0046828285697	MAVS;UBB;IRF3;UBE2D3;UBC;TRIM25;PIN1;UBE2L6;ISG15
Acetylation and deacetylation of RelA in the nucleus	6/16	0.0011552962586575	0.0126412851490784	4.58715596330275	31.0247636096191	IKBKB;NFKBIA;FADD;IKBKG;TNFRSF1B;TNFRSF1A
PI3K subunit p85 role in regulation of actin organization and cell migration	6/16	0.0011552962586575	0.0125503406516031	4.58715596330275	31.0247636096191	ACTR3;CDC42;ARPC2;ARPC3;ARPC1B;ARPC4
RANKL signaling pathway	12/54	0.00115697292006256	0.0124787793521033	2.71831464492015	18.3811029190598	IKBKB;CDC42;NFKBIA;MAPK9;JUN;SPI1;VCAM1;ACP5;IKBKG;FOS;ICAM1;NFKB2
Pathways in cancer	43/325	0.00117309457861956	0.0125629277568478	1.61844271936015	10.9214296330731	ITGB1;CSF1R;SPI1;HSP90AB1;RALB;MAX;HDAC1;PIK3CB;STK4;CSF2RA;HSP90B1;IKBKB;CDC42;MAPK9;NRAS;CASP8;MYC;RAC2;TCEB1;ITGAV;FADD;IKBKG;TCF7L2;JUN;RALBP1;HSP90AA1;STAT1;TPM3;NCOA4;STAT3;FOS;PIAS1;RBX1;NFKB2;NFKBIA;CDK6;CCDC6;MDM2;BAX;GRB2;ITGA6;BIRC2;BIRC3
Attachment of GPI anchor to uPAR	4/7	0.00127317723821343	0.0135387157021288	6.98995194408038	46.5966954326728	PIGS;PIGT;PIGK;PLAUR
C-Myb transcription factor network	16/85	0.00130364839346294	0.0137657977211821	2.30257240510883	15.295040952692	CSF1R;HSPA8;SLC25A3;COPA;SPI1;CEBPD;H2AFZ;CLTA;IQGAP1;NRAS;CDK6;MAT2A;CASP6;MYC;PRTN3;BIRC3
NOD signaling pathway	16/85	0.00130364839346294	0.0136702019036739	2.30257240510883	15.295040952692	HSP90AA1;HSP90AB1;HSP90B1;IKBKB;PYCARD;NFKBIA;MAPK9;CASP8;ACAP1;CASP1;UBE2N;IKBKG;UBE2V1;SUGT1;BIRC2;BIRC3
Platelet activation, signaling and aggregation	30/205	0.00130814682201996	0.0136227703534492	1.79010964421571	11.8847953152757	WDR1;ARRB2;PIK3CB;RASGRP1;RAP1B;CDC42;GNA15;GNG2;CFL1;LAMP2;PSAP;RAC2;P2RY12;SRGN;PTPN1;FCER1G;HSPA5;ACTN1;PRKCD;RHOG;SOD1;SELP;GNAQ;GNB2;GNB1;GRB2;LCP2;PFN1;CALM1;ALDOA
ERBB1 internalization pathway	10/41	0.00138403883709577	0.0143143742740727	2.98351607369285	19.6397385267248	CDC42;USP8;NRAS;SYNJ1;ITSN1;UBE2D3;GRB2;PIK3CB;STAMBP;RAB5A
Leptin influence on immune response	19/110	0.00142274296905124	0.0146145706344719	2.11287183764248	13.8502311307878	CCR1;IL1RN;FCER1G;TFRC;NCF2;PTAFR;FPR1;FOS;CTSS;CXCL16;IFIT2;SELP;OAS2;ALOX5AP;CD38;IRF8;BANF1;MNDA;IL7R
Thromboxane A2 receptor signaling	12/56	0.00161787059929386	0.0165066527360387	2.62123197903014	16.8457259220409	FGR;HCK;GNA15;GNG2;VCAM1;ADRBK2;GNAQ;PRKCD;GNB1;ARRB2;RAB11A;ICAM1
Unfolded protein response	15/79	0.00166482742050688	0.0168717409729221	2.32261061433051	14.8601412432217	ACADVL;XBP1;HSPA5;NFYB;PDIA6;HERPUD1;HSP90B1;DDIT3;EXOSC9;DNAJB11;DNAJB9;TPP1;ATP6V0D1;EXOSC3;ATF4
Ceramide signaling pathway	11/49	0.00168176261937341	0.0169297437016923	2.74605254946015	17.5415443877137	NFKBIA;ASAH1;CASP8;PRKRA;MYC;PRKCD;BAX;FADD;CTSD;TNFRSF1A;BIRC3
Diabetes pathways	22/137	0.00168238710405039	0.0168238710405039	1.9643295609277	12.5472367842084	XBP1;ACADVL;HSPA5;NFYB;PDIA6;PLA2G7;ACTB;HSP90B1;HERPUD1;SPCS3;SPCS2;MYC;DDIT3;EXOSC9;DNAJB11;DNAJB9;TPP1;ATP6V0D1;EXOSC3;CD44;ATF4;SEC11C
TWEAK signaling pathway	10/42	0.00168541612132904	0.0167432785737293	2.91247997670016	18.5983480104504	IKBKB;NFKBIA;MAPK9;CD163;JUN;CASP8;HDAC1;FADD;BIRC2;NFKB2
Assembly of HIV virion	5/12	0.00176291110407971	0.017398665144839	5.09683995922528	32.317985728516	UBB;UBC;NMT1;NMT2;VPS37B
SODD/TNFR1 signaling pathway	5/12	0.00176291110407971	0.0172856867997426	5.09683995922528	32.317985728516	CASP8;FADD;TNFRSF1B;BIRC3;TNFRSF1A
Toll-like receptor endosomal trafficking and processing	5/12	0.00176291110407971	0.0171741662397443	5.09683995922528	32.317985728516	UNC93B1;CTSS;CTSB;HSP90B1;LGMN
Interferon alpha/beta signaling	13/64	0.00176454387781777	0.0170798798429797	2.48470948012232	15.752717818441	IFITM3;IFNAR2;EGR1;PTPN1;STAT1;ISG15;IFIT3;IFIT2;IRF3;OAS2;IRF8;PTPN6;IRF9
Integrin signaling pathway	24/155	0.00177405340292846	0.0170625518370826	1.89405149452501	11.997847017331	ITGB1;JUN;RALB;ACTN1;ARPC1B;RHOG;ARPC4;ARPC5;ACTB;MYL12A;MYL12B;RAP1B;CDC42;MAPK9;NRAS;PTPRC;TSPAN13;ARPC2;ARPC3;TSPAN4;RAC2;ZYX;GRB2;MAP3K5
Apoptosis modulation and signaling	15/80	0.00189718613912996	0.0181313358866218	2.29357798165138	14.3747327292408	JUN;HN1;FOS;TNFRSF1B;TNFRSF1A;IKBKB;NFKBIA;CASP8;CASP6;BAX;BIRC6;FADD;BIRC2;MAP3K5;BIRC3
Keratinocyte differentiation	12/57	0.00189949800737156	0.0180392578058557	2.57524545308225	16.1369145581587	IKBKB;NFKBIA;JUN;PRKCD;GRB2;IKBKG;FOS;TNFRSF1B;BIRC2;MAP3K5;TNFRSF1A;BIRC3
GM-CSF-mediated signaling events	9/36	0.00197716173899539	0.018659463911769	3.05810397553517	19.0400395346288	IKBKB;NRAS;STAT1;STAT3;IRF8;CSF2RB;GRB2;FOS;CSF2RA
T cell receptor signaling pathway	22/139	0.00203250985309024	0.0190626700507221	1.93606582623809	12.0006727928431	IL10;RALBP1;JUN;NCF2;PIK3CB;FOS;RASGRP1;ARHGAP4;NFKBIA;IKBKB;CDC42;MAPK9;PPP3R1;NRAS;PTPRC;MAP3K8;GRB2;LCP2;PTPN6;IKBKG;CALM1;NCK1
TGF-beta regulation of extracellular matrix	66/565	0.00205939234030987	0.0191955705794315	1.42891937971909	8.83835836926633	KDM5C;SLC40A1;TNFAIP2;CCNC;SAT1;IFIT3;HERPUD1;LGALS3;RGS2;GM2A;DPYSL2;MYC;RUVBL2;CASP1;FAM3C;JUNB;TBC1D10A;CTSC;MAP3K5;NCK1;ACTR3;KLF10;PCYT2;PTGIS;TNFRSF1A;ACLY;ILF3;PKM;TFDP1;NPC2;NINJ1;PLIN2;ABCG1;IRF9;ASAH1;CEBPD;SDC4;INSIG1;COPB1;FGL2;LY96;LRP4;IQGAP2;NID2;ADH5;PTGS1;CDC42;SDCBP;C6;CREG1;EIF4EBP1;CKB;APOE;SKIL;VCAM1;GOT1;GOLM1;PPP1CA;CLK1;RCAN1;CDK6;TSPAN13;ID2;APOC1;ALOX5AP;EVI2B
Antigen-activated B-cell receptor generation of second messengers	30/211	0.0020636155329459	0.0191169291702351	1.73920605243706	10.7540253428606	CD81;MAX;DAPP1;PIK3CB;IKBKB;CDC42;MAPK9;PPP3R1;NRAS;MYC;PRDX1;RAC2;IKBKG;NCK1;IL10;KLF11;JUN;CD72;CSNK2A1;PRKCD;FOS;ILF2;NFKB2;LAT2;NFKBIA;PTPRC;GRB2;PTPN6;CALM1;PIK3AP1
Signaling by NOTCH1	14/73	0.00212521735477102	0.019567550034782	2.34594277575301	14.4366531375035	HDAC10;HDAC1;ADAM10;CCNC;ARRB2;PSEN1;HDAC9;RBX1;ADAM17;NCSTN;SNW1;UBB;MYC;UBC
Bone remodeling	6/18	0.00232314706684336	0.021260315581415	4.07747196738022	24.7291845797437	IFNAR2;IKBKB;NFKBIA;FOS;IKBKG;IRF9
Pre-NOTCH processing in Golgi	6/18	0.00232314706684336	0.0211322413911655	4.07747196738022	24.7291845797437	B4GALT1;MFNG;ST3GAL4;TMED2;ST3GAL6;RFNG
Malaria	11/51	0.0023642920358822	0.0213777303843241	2.6383642141872	15.9549183130635	IL10;SELP;VCAM1;LRP1;SDC4;CD81;SDC2;ITGB2;ITGAL;TLR4;ICAM1
Nicotinate and nicotinamide metabolism	7/24	0.00240691251542268	0.0216335589183824	3.5677879714577	21.5116581382164	NT5C;PNP;NAMPT;CD38;NT5M;NT5C2;NADK
Fas signaling pathway	19/115	0.00241946523257061	0.0216177071075835	2.0210078447015	12.17497312471	CSNK1A1;PDCD6;ADRB2;PIK3CB;ACTB;NFKB2;IKBKB;IL1A;MAPK9;CASP8;BAX;PTPN6;CYC1;FADD;IKBKG;CD47;BIRC2;MAP3K5;BIRC3
Toll-like receptor signaling pathway regulation	22/142	0.00267259318860884	0.023738915969408	1.89516302709222	11.2282838451889	IFNAR2;JUN;CUEDC2;STAT1;TRAFD1;LY96;PIK3CB;FOS;NFKB2;NFKBIA;IKBKB;MAPK9;CASP8;IRF3;CCL3;MAP3K8;PTPN6;CD14;FADD;IKBKG;TLR6;TLR4
Chemiosmotic coupling formation of ATP	5/13	0.00267303028008147	0.0236039515960411	4.70477534697718	27.8736415608716	ATP5B;ATP5E;ATP5A1;ATP5C1;ATP5J
T cell receptor signaling in naive CD4+ T cells	13/67	0.00271119948739234	0.02380180945327	2.37345383175864	14.0279763837042	DBNL;RASGRP1;FYB;IKBKB;CDC42;NRAS;PTPRC;MAP3K8;LCP2;GRB2;PTPN6;IKBKG;NCK1
Telomerase regulation	13/67	0.00271119948739234	0.0236642267396673	2.37345383175864	14.0279763837042	IFNAR2;HSP90AA1;JUN;PARP2;HDAC1;MAX;FOS;RAD50;SIN3B;DKC1;MYC;RBBP7;RAD9A
Amino sugar and nucleotide sugar metabolism	10/45	0.00291975862105779	0.0253381351597544	2.71831464492015	15.8647756170985	UGDH;CMAS;NAGK;HEXB;AMDHD2;HEXA;MPI;GMPPA;UAP1L1;RENBP
Natural killer cell receptor signaling pathway	12/60	0.00299380596404331	0.0258322686040309	2.44648318042813	14.2170270418437	LAT2;MAPK9;NRAS;TYROBP;RAC2;TSPO;LCP2;GRB2;PTPN6;PILRA;HCST;MAP3K5
Selenium pathway	12/60	0.00299380596404331	0.0256854943505989	2.44648318042813	14.2170270418437	PRDX2;ALOX5;PRDX1;CAT;GSR;ALOX5AP;SOD2;XDH;ICAM1;PTGS1;NFKB2;SOD1
Actin cytoskeleton regulation	31/226	0.00308487532352956	0.0263172979577946	1.67789775648832	9.70033639806523	ITGB1;CYFIP1;ITGB5;ARPC1B;ITGB2;ARPC5L;BRK1;IQGAP1;PIK3CB;IQGAP2;ITGAL;ACTB;MYL12A;MYL12B;CDC42;NRAS;CFL1;RAC2;NCKAP1L;ITGAV;ITGB7;CD14;ACTN1;MSN;ARPC4;ARPC5;PPP1CA;ARPC2;ARPC3;ITGA6;PFN1
Basigin interactions	7/25	0.00311006453164091	0.0263831317009987	3.42507645259939	19.7733492956465	ITGB1;PPIL2;SLC7A8;BSG;SLC3A2;ATP1B3;ITGA6
Eicosanoid biosynthesis	6/19	0.00316294065392122	0.0266817898738606	3.86286817962337	22.2356469239082	PTGIS;ALOX5;ALOX5AP;TBXAS1;LTC4S;PTGS1
Glycosaminoglycan degradation	6/19	0.00316294065392122	0.0265335577078947	3.86286817962337	22.2356469239082	HGSNAT;GLB1;HEXB;HEXA;GUSB;GNS
Amyotrophic lateral sclerosis (ALS)	11/53	0.00325523023388407	0.0271568931114085	2.53880330044429	14.5409762870963	PPP3R1;GPX1;CAT;CASP1;BAX;TNFRSF1B;RAB5A;TOMM40L;MAP3K5;TNFRSF1A;SOD1
HIV life cycle	19/118	0.00326020709861575	0.0270489709830208	1.96962628932774	11.2780103260594	GTF2A1;FEN1;CCNT1;NUP153;VPS37B;NUP93;XPO1;UBB;UBC;NUP62;POLR2D;NMT1;TCEB3;NMT2;BANF1;POLR2G;TCEB1;CCR5;NUP37
Myc active pathway	15/85	0.00350124627831585	0.0288900649194368	2.15866162978953	12.2064463990269	EIF4A1;HSP90AA1;NPM1;TFRC;MAX;MINA;BMI1;LDHA;PDCD10;MYC;RUVBL2;ID2;BAX;GAPDH;EIF4E
Tricarboxylic acid (TCA) cycle	9/39	0.00356410214530741	0.0292488817359467	2.82286520818631	15.9120482977693	ACLY;MDH1;IDH3G;MDH2;IDH1;PDHB;SDHD;SDHA;SDHB
Interleukin-4 regulation of apoptosis	35/267	0.00371631882814312	0.0303331969216006	1.6035002118911	8.97161842209846	IL1RN;ALOX15;FGL2;UBE2L6;CSF2RB;OSBPL11;LITAF;RASGRP1;RGS2;NFIL3;MYC;ALOX5;CTSC;IL10;TMOD1;HSPA8;JUN;ANXA1;FCER1G;VCAM1;STAT1;TPK1;ACTN1;IL10RA;HPCAL1;FOS;DUSP6;RAB11B;MFNG;NINJ1;ALOX5AP;ID3;RBMS1;IL7R;TLR4
Endocytosis	28/201	0.00382274152635265	0.0310340844343683	1.70401813562159	9.48590674931279	CSF1R;RAB5B;TFRC;VPS4B;CLTA;ADRB2;ARRB2;IL2RG;AP2A2;CDC42;ADRBK2;CCR5;LDLRAP1;AP2M1;USP8;HSPA8;VPS37B;RAB11A;RAB11B;EHD4;ACAP1;RAB31;CHMP2A;MDM2;STAMBP;FOLR2;RAB5A;HSPA1A
Hyaluronan metabolism	5/14	0.00388043807715984	0.0313340186979217	4.36871996505024	24.2542910669983	ABCC5;HEXB;HEXA;GUSB;CD44
Porphyrin metabolism	5/14	0.00388043807715984	0.0311673483856987	4.36871996505024	24.2542910669983	FECH;HMBS;BLVRB;HMOX1;BLVRA
Interleukin-1 regulation of extracellular matrix	19/120	0.0039459274017548	0.0315256633685172	1.93679918450561	10.7203215209177	KDM6B;SRGN;MED1;IL1RN;JUN;CFH;TNFAIP2;FOS;SOD2;DUSP6;ICAM1;NFKBIA;IL1A;ZFP36;NAMPT;ID1;CAT;LCP1;BIRC3
Integrin family cell surface interactions	7/26	0.0039598599790136	0.0314704661490028	3.29334274288403	18.2172788954274	ITGB1;ITGB5;ITGB2;ITGAV;ITGB7;ITGA6;ITGAL
Alpha-4 beta-7 integrin signaling	4/9	0.00401053538473009	0.031706326863573	5.4366292898403	30.003835727756	ITGB1;VCAM1;ITGB7;CD44
MHC class II antigen presentation	17/103	0.00402886643425373	0.0316853558110579	2.0189424304504	11.1329941290379	CTSA;DCTN5;CD74;ARF1;SEC13;DCTN4;CLTA;KLC1;AP2A2;CTSS;CTSO;CTSH;CTSD;AP2M1;CTSC;LGMN;CTSB
G alpha q pathway	13/70	0.00403713630867954	0.0315858851093581	2.27173438182612	12.5222989509605	RGS19;PRKCD;PLD4;PIK3CB;PLD3;NFKB2;IKBKB;NFKBIA;RGS2;RGS1;GNAQ;RGS10;IKBKG
Golgi-associated vesicle biogenesis	6/20	0.00420974345485455	0.0327665598805689	3.6697247706422	20.0746920008579	NAPA;HSPA8;ARF1;BLOC1S3;DTNBP1;CLTA
Pyruvate metabolism and citric acid (TCA) cycle	9/40	0.00427136825799484	0.0330757234337036	2.75229357798165	15.0160212879148	LDHA;IDH3G;MDH2;IDH1;BSG;PDHB;SDHD;SDHA;SDHB
Calcineurin-dependent NFAT signaling role in lymphocytes	11/55	0.00439711628643902	0.0338757428189945	2.44648318042813	13.276590440037	MAPK9;RCAN1;PPP3R1;XPO1;CSNK2A1;CSNK1A1;PRKCD;MAP3K8;YWHAG;CABIN1;YWHAH
RIG-I-like receptor signaling pathway	13/71	0.00458049608482322	0.0351093862339242	2.23973812292717	12.0631129993291	ISG15;TMEM173;IKBKB;NFKBIA;MAPK9;SIKE1;MAVS;CASP8;IRF3;TRIM25;PIN1;IKBKG;FADD
Presenilin action in Notch and Wnt signaling	10/48	0.00478645375265577	0.0365027533662132	2.54841997961264	13.6135715740632	NCSTN;JUN;ADAM17;CSNK2A1;HDAC1;CSNK1A1;MYC;ADAM10;PSEN1;FOS
Heme degradation	3/5	0.00480822052191568	0.0364844873773501	7.3394495412844	39.1737850802052	BLVRB;HMOX1;BLVRA
Androgen receptor signaling, proteolysis, and transcription regulation	15/88	0.00490815013128927	0.037056533491234	2.08507089241034	11.0860261957966	JUN;HDAC1;NCOA4;STAT3;PARK7;FOS;NR2C2;PIAS1;CDC42;SUMO1;PRDX1;MDM2;STUB1;FKBP4;RAD9A
Collecting duct acid secretion	7/27	0.00497455268922801	0.037371017715096	3.17136708574017	16.8190910720978	ATP6V1B2;ATP6V1E1;ATP6V0D1;ATP6V0C;ATP6V1C1;ATP6V0A1;ATP6V1F
Cooperation of prefoldin and TriC/CCT in actin and tubulin folding	7/27	0.00497455268922801	0.0371860126769024	3.17136708574017	16.8190910720978	TUBA1B;TCP1;CCT8;CCT7;PFDN5;ACTB;CCT4
EGFR downregulation	7/27	0.00497455268922801	0.0370028303484448	3.17136708574017	16.8190910720978	CDC42;UBB;UBC;CLTA;GRB2;AP2A2;AP2M1
Alpha-M beta-2 integrin signaling	9/41	0.0050834315772254	0.0376273611843645	2.68516446632356	14.1824177349285	RAP1B;FGR;SELP;HCK;SELPLG;LRP1;ITGB2;PLAUR;ICAM1
EGF receptor transactivation by GPCRs in cardiac hypertrophy	8/34	0.00519492357097595	0.0382650467910911	2.87821550638604	15.1396247284032	IKBKB;NFKBIA;JUN;MYC;GNB1;GRB2;IKBKG;FOS
EPO receptor signaling	8/34	0.00519492357097595	0.0380792941367654	2.87821550638604	15.1396247284032	JUN;PTPRC;CSNK2A1;STAT1;STAT3;GRB2;PTPN6;FOS
EGF/EGFR signaling pathway	21/141	0.00527230323258291	0.0384597965275371	1.82184917691457	9.55612356330881	USP8;RALBP1;JUN;RALB;STAT1;PRKCD;STAT3;IQGAP1;FOS;CDC42;MAPK9;DOK2;SYNJ1;CFL1;ABI1;FOSB;GRB2;STAMBP;RAB5A;AP2M1;NCK1
Calcium signaling by HBx of hepatitis B virus	5/15	0.00543294956961545	0.0394411242794199	4.07747196738022	21.265129841758	JUN;CSNK2A1;GRB2;FOS;LAMTOR5
Glycosphingolipid biosynthesis: ganglio series	5/15	0.00543294956961545	0.0392524107661212	4.07747196738022	21.265129841758	GLB1;HEXB;HEXA;ST3GAL5;ST6GALNAC4
TRAF6-mediated induction of TAK1 complex	5/15	0.00543294956961545	0.0390654945243778	4.07747196738022	21.265129841758	UBB;UBC;LY96;CD14;TLR4
Cytosolic sensors of pathogen-associated DNA	6/21	0.00549168543577724	0.0393006872418181	3.49497597204019	18.1896725889858	IKBKB;NFKBIA;RIPK3;IRF3;IKBKG;NFKB2
Chemokine signaling pathway	26/189	0.00611133008958541	0.0435288133739338	1.68276620876009	8.57808726508759	ARRB2;PIK3CB;FOXO3;CXCL16;RAP1B;IKBKB;CDC42;NRAS;GNG2;ADRBK2;RAC2;CCL3;IKBKG;CCR5;CCR1;CCL24;STAT1;PRKCD;STAT3;NFKBIA;FGR;HCK;PLCB3;GNB2;GNB1;GRB2
Extension of telomeres	7/28	0.00617282031153545	0.043760369344688	3.05810397553517	15.558408087977	POLD4;FEN1;RFC3;RFC2;DKC1;RUVBL2;WRAP53
Interleukin receptor SHC signaling	7/28	0.00617282031153545	0.0435558816374698	3.05810397553517	15.558408087977	IL3RA;CSF2RB;GRB2;PTPN6;PIK3CB;IL2RG;CSF2RA
PERK-regulated gene expression	7/28	0.00617282031153545	0.0433532961414816	3.05810397553517	15.558408087977	HSPA5;NFYB;EXOSC9;DDIT3;EXOSC3;HERPUD1;ATF4
TGF-beta receptor activation of SMADs	7/28	0.00617282031153545	0.0431525864371229	3.05810397553517	15.558408087977	PPP1R15A;USP15;XPO1;UBB;UBC;STUB1;PPP1CA
Free radical-induced apoptosis	4/10	0.00625451569469761	0.0435222059861446	4.89296636085627	24.8291208071816	GPX1;GSR;XDH;SOD1
IKK complex recruitment by IRAK1	4/10	0.00625451569469761	0.0433225628394192	4.89296636085627	24.8291208071816	IKBKB;UBE2N;IKBKG;UBE2V1
Interferon-alpha signaling pathway	4/10	0.00625451569469761	0.043124742917778	4.89296636085627	24.8291208071816	IFNAR2;ST13;STAT1;IRF9
EGF receptor (ErbB1) signaling pathway	8/35	0.00626094982565022	0.0429728828942356	2.79598077763215	14.1851942362052	PTPN1;NRAS;STAT1;STAT3;GRB2;PTPN6;PIK3CB;NCK1
Regular glucocorticoid receptor pathway	14/82	0.00635498549576033	0.0434209416226158	2.08846125158499	10.5645139395089	EGR1;HSP90AA1;JUN;SPI1;HDAC1;STAT1;FOS;ICAM1;MAPK9;MDM2;BAX;FKBP4;SGK1;YWHAH
SMAD2/3 nuclear pathway	14/82	0.00635498549576033	0.0432253517954869	2.08846125158499	10.5645139395089	IL10;TGIF1;HSPA8;JUN;ITGB5;HDAC1;MAX;FOS;FOXO3;TFDP1;SIN3B;MYC;RBBP7;SKIL
Leukocyte transendothelial migration	18/117	0.00669137254476155	0.0453092939129594	1.88191013879087	9.42260411619608	ITGB1;VCAM1;NCF2;ACTN1;CTNND1;ITGB2;CYBB;MSN;CYBA;PIK3CB;ITGAL;ACTB;MYL12A;ICAM1;MYL12B;RAP1B;CDC42;RAC2
HIF-1 transcriptional activity in hypoxia	12/66	0.00669463718421142	0.0451290274471395	2.22407561857103	11.1347200297126	LDHA;JUN;NPM1;PKM;TFRC;FECH;ID2;ITGB2;HMOX1;PLIN2;FOS;ALDOA
Neurotrophin signaling pathway	19/126	0.00675176129521074	0.0453118202478588	1.8445706519101	9.21907534922642	JUN;PRKCD;PSEN1;PIK3CB;FOXO3;RAP1B;NFKBIA;IKBKB;CDC42;MAPK9;NRAS;ARHGDIB;BAX;GRB2;CALM1;YWHAG;MAP3K5;ATF4;YWHAH
AKT signaling pathway	6/22	0.00703704822165209	0.0470174460827197	3.33611342785655	16.5356680014498	IKBKB;NFKBIA;HSP90AA1;IKBKG;FOXO3;YWHAH
TRAF6 mediated NF-kB activation	6/22	0.00703704822165209	0.04681032076958	3.33611342785655	16.5356680014498	IKBKB;NFKBIA;MAVS;TRIM25;IKBKG;NFKB2
PI3K class IB pathway in neutrophils	9/43	0.00706168718466686	0.0467681914423112	2.56027309579689	12.6812151347033	FGR;HCK;NRAS;CYTH4;PRKCD;FPR1;RAC2;DAPP1;MYO1F
ERBB2/ERBB3 signaling events	9/44	0.00824830256023156	0.0543883705936666	2.50208507089241	12.0043732695913	CDC42;MAPK9;USP8;NRAS;JUN;STAT3;GRB2;PIK3CB;FOS
Interactions of HIV Vpr protein with host cellular proteins	9/44	0.00824830256023156	0.0541518994171724	2.50208507089241	12.0043732695913	NUP93;NPM1;XPO1;NUP62;BANF1;NUP153;SLC25A5;HSPA1A;NUP37
Asparagine N-linked glycosylation	14/85	0.00874126192864027	0.0571398507023671	2.01475085447023	9.54931606408785	PDIA3;MCFD2;SEC13;B4GALT1;RPN2;MPI;EDEM2;DDOST;DOLPP1;GMPPA;ST3GAL4;STT3A;MGAT2;B4GALT5
Integrin cell surface interactions	14/85	0.00874126192864027	0.0568935582424431	2.01475085447023	9.54931606408785	ITGB1;PTPN1;VCAM1;ITGB5;ITGB2;ITGAL;RASGRP1;ICAM1;RAP1B;BSG;ITGAV;ITGB7;ITGA6;GRB2
Downregulation of SMAD2/3-SMAD4 transcriptional activity	6/23	0.00887386143697843	0.0575087157503752	3.19106501794974	15.0766501496339	TGIF1;UBB;HDAC1;UBE2D3;UBC;SKIL
Eicosanoid metabolism	6/23	0.00887386143697843	0.0572629520078523	3.19106501794974	15.0766501496339	PTGIS;ALOX5;EPHX1;ALOX5AP;TBXAS1;PTGS1
Telomere extension by telomerase	3/6	0.00903295872383209	0.0580415645658998	6.11620795107034	28.7882281976206	DKC1;RUVBL2;WRAP53
B lymphocyte cell surface molecules	4/11	0.00919865185307351	0.0588557809243263	4.44815123714206	20.8560393366661	PTPRC;ITGB2;ITGAL;ICAM1
Keratan sulfate degradation	4/11	0.00919865185307351	0.0586074442959536	4.44815123714206	20.8560393366661	GLB1;HEXB;HEXA;GNS
Phospholipid metabolism	27/205	0.00935335000794701	0.0593426828235294	1.61109867979414	7.52708639822554	MTMR2;ARF1;ASAH1;SGMS1;PITPNB;HEXB;HEXA;PLD4;PIK3CB;PLD3;SGPL1;COL4A3BP;GM2A;OSBP;PSAP;INPP5K;CDIPT;CTSA;PCYT2;PISD;GNPAT;SYNJ1;GLB1;LPCAT3;LPCAT2;PLBD1;CERS2
Integrin-linked kinase signaling	9/45	0.00958044103468247	0.0605291462860692	2.44648318042813	11.3713312563567	CDC42;HSP90AA1;JUN;XPO1;RUVBL2;ACTN1;RHOG;ZYX;IQGAP1
Wnt interactions in lipid metabolism and immune response	9/45	0.00958044103468247	0.0602769415098772	2.44648318042813	11.3713312563567	KLF10;DUSP1;MYC;CYBB;ITGB7;APOE;FOS;DUSP6;ARHGAP4
Apoptotic cleavage of cellular proteins	5/17	0.00975841053997066	0.0611419083624718	3.59776938298255	16.6563257648159	CASP8;STK24;CASP6;PRKCD;BIRC2
Inflammasomes	5/17	0.00975841053997066	0.0608892558485773	3.59776938298255	16.6563257648159	PANX1;PYCARD;HSP90AB1;CASP1;SUGT1
Integrin beta-5 pathway	5/17	0.00975841053997066	0.0606386827792416	3.59776938298255	16.6563257648159	VCAM1;ITGB5;PLAUR;ITGAV;ITGB7
FGF signaling pathway	11/61	0.00980608459671975	0.060685195660028	2.20584549054996	10.2014888045906	JUN;SDC4;STAT1;SDC2;CTNND1;STAT3;PLAUR;GRB2;FOS;PSEN1;DUSP6
Protein folding	10/53	0.00984407817133253	0.0606716654641311	2.3080030004039	10.6650169187509	AP3M1;TUBA1B;TCP1;XRN2;TBCE;CCT8;CCT7;PFDN5;ACTB;CCT4
Peroxisome	13/78	0.0102297812089312	0.0627925594531954	2.03873598369011	9.34240996217852	ABCD2;PEX19;IDH1;ACSL5;HSD17B4;SOD2;DHRS4;SOD1;GNPAT;PRDX1;AGPS;CAT;XDH
Nucleotide metabolism	12/70	0.0107094639908669	0.0654708122518582	2.09698558322412	9.51324234508625	NT5C;PNP;GPX1;GMPR2;CAT;GSR;NME2;GLRX;NT5M;NT5C2;PFAS;XDH
Endogenous Toll-like receptor signaling	6/24	0.0110295158550551	0.0671555199239242	3.05810397553517	13.7834261166588	IKBKB;LY96;CD14;IKBKG;TLR6;TLR4
Protein export	6/24	0.0110295158550551	0.0668858190406956	3.05810397553517	13.7834261166588	SEC61A1;SPCS3;SPCS2;HSPA5;SRP14;SEC11C
Activated NOTCH1 signaling in the nucleus	7/31	0.0110582086056215	0.0667915799779536	2.76215842951564	12.4423698790398	NCSTN;ADAM17;UBB;UBC;ADAM10;ARRB2;PSEN1
Bacterial invasion of epithelial cells	12/71	0.0119560355699528	0.0719267478511103	2.06745057500969	9.15160937484129	ITGB1;CDC42;ARPC2;ARPC3;ARPC1B;ARPC5L;RHOG;CLTA;ARPC4;PIK3CB;ARPC5;ACTB
G13 signaling pathway	8/39	0.0122412891667678	0.0733505819119815	2.50921351838783	11.0479182833512	CDC42;ARHGDIB;CFL1;IQGAP1;PIK3CB;IQGAP2;CALM1;PFN1
Fatty acyl-CoA biosynthesis	5/18	0.0126181339485171	0.0753098113132841	3.39789330615019	14.8576972389413	ELOVL1;ACLY;TECR;ACSL5;HSD17B12
Pertussis toxin-insensitive CCR5 signaling in macrophage	5/18	0.0126181339485171	0.075013315993153	3.39789330615019	14.8576972389413	JUN;GNAQ;FOS;CALM1;CCR5
TNFR2 signaling pathway	5/18	0.0126181339485171	0.0747191461265132	3.39789330615019	14.8576972389413	IKBKB;NFKBIA;DUSP1;IKBKG;TNFRSF1B
Regulation of transcription by NOTCH1 intracellular domain	9/47	0.0127232468176479	0.0750472761509698	2.34237751317587	10.2228955705998	SNW1;HDAC10;UBB;HDAC1;MYC;UBC;CCNC;HDAC9;RBX1
T cell receptor signaling in naive CD8+ T cells	10/55	0.012735653538	0.0748281589197664	2.22407561857103	9.704420024711	IKBKB;NRAS;PTPRC;MAP3K8;LCP2;GRB2;PTPN6;IKBKG;B2M;RASGRP1
D4-GDI signaling pathway	4/12	0.0129165322484838	0.0755967585085679	4.07747196738022	17.7339336125343	JUN;CASP8;ARHGDIB;CASP1
Parkin role in the ubiquitin-proteasomal pathway	4/12	0.0129165322484838	0.075304879132087	4.07747196738022	17.7339336125343	SUMO1;UBE2G1;UBE2L6;UBE2G2
Sphingolipid metabolism	12/72	0.0133110141939288	0.0773062747416634	2.03873598369011	8.80563394818972	CTSA;COL4A3BP;ASAH1;SGPL1;GM2A;SGMS1;GLB1;HEXB;HEXA;OSBP;PSAP;CERS2
TPO signaling pathway	6/25	0.0135304002873918	0.0782793273331861	2.93577981651376	12.6321211069769	JUN;CSNK2A1;STAT1;STAT3;GRB2;FOS
Cytosolic DNA-sensing pathway	10/56	0.0144006918118475	0.0829963535720982	2.18435998252512	9.26273270219479	IKBKB;PYCARD;NFKBIA;MAVS;RIPK3;IRF3;TREX1;CASP1;IKBKG;TMEM173
Diurnally regulated genes with circadian orthologs	9/48	0.0145548173188274	0.0835656811841419	2.29357798165138	9.70145241503963	DAZAP2;HSPA8;BTG1;SUMO1;CBX3;NCOA4;ZFR;ARNTL;HERPUD1
Lipid and lipoprotein metabolism	54/489	0.0145693518958373	0.0833322778890696	1.35081893397872	5.71239057830183	ARF1;ACADVL;HEXB;ECI1;PITPNB;HEXA;TECR;CCNC;PIK3CB;COL4A3BP;GM2A;SIN3B;MED10;OSBP;LDLRAP1;MED1;ELOVL1;PCYT2;ACSL5;PISD;ACLY;GNPAT;MED21;AGPS;PLBD1;PLIN2;ABCG1;CERS2;MTMR2;ASAH1;SGMS1;HSD17B4;PLD4;HSD17B12;PLD3;ARNTL;HELZ2;SGPL1;PSAP;INPP5K;APOE;CDIPT;CTSA;NFYB;IDH1;PPP1CA;SYNJ1;GLB1;LPCAT3;APOC2;LPCAT2;DHCR7;RGL1;LGMN
Interleukin-1 processing	3/7	0.014852813387697	0.0846330121336699	5.24246395806029	22.068497918535	IL1A;CASP1;NFKB2
Internal ribosome entry pathway	3/7	0.014852813387697	0.0843148429151223	5.24246395806029	22.068497918535	EIF4A2;EIF4A1;EIF4E
Viral dsRNA-TLR3-TRIF complex activation of RIP1	3/7	0.014852813387697	0.0839990569866012	5.24246395806029	22.068497918535	IKBKB;RIPK3;IKBKG
Apoptosis modulation by HSP70	5/19	0.0159949957673083	0.0901210582411774	3.21905681635281	13.31234305555	CASP8;CASP6;FADD;TNFRSF1A;HSPA1A
Cell cycle progression regulation by PLK3	5/19	0.0159949957673083	0.0897860357198347	3.21905681635281	13.31234305555	CASP6;TREX1;CHEK2;BAX;YWHAH
IGF-1 receptor and longevity	5/19	0.0159949957673083	0.0894534948467983	3.21905681635281	13.31234305555	CAT;GRB2;FOXO3;SOD2;SOD1
Signaling by constitutively active EGFR	5/19	0.0159949957673083	0.0891234081499467	3.21905681635281	13.31234305555	HSP90AA1;NRAS;UBB;UBC;GRB2
Acute myeloid leukemia	10/57	0.0162229254882691	0.0900610937032587	2.14603787756854	8.84453003601717	IKBKB;TCF7L2;NRAS;SPI1;MYC;STAT3;EIF4EBP1;GRB2;PIK3CB;IKBKG
Mechanism of gene regulation by peroxisome proliferators via PPAR-alpha	10/57	0.0162229254882691	0.0897311995871296	2.14603787756854	8.84453003601717	NFKBIA;MED1;HSP90AA1;JUN;DUSP1;MYC;SRA1;HSD17B4;NR1H3;HSPA1A
Plasma membrane estrogen receptor signaling	8/41	0.0164520407769516	0.0906663561065582	2.38681285895428	9.80337017993903	GNA15;NRAS;PLCB3;GNG2;GNAQ;GNB1;MSN;GRB2
Arf6 integrin-mediated signaling pathway	9/49	0.0165735849217712	0.0910040481159074	2.24677026774012	9.21163479679516	ITGB1;SPAG9;ACAP1;CTNND1;ITGAV;ITGA6;ADRB2;KLC1;VAMP3
T cell signal transduction	13/83	0.0168354221753618	0.0921068387130304	1.91592056298589	7.82513716410529	PRKCD;RASGRP1;NFKB2;LAT2;MAPK9;NRAS;PPP3R1;PTPRC;PRDX1;LCP2;GRB2;MAP3K5;NCK1
Thyroid-stimulating hormone signaling pathway	11/66	0.017362729411234	0.0946488137579906	2.03873598369011	8.26387228941677	RAP1B;JUN;GNG2;STAT1;MYC;APEX1;GNAQ;STAT3;GNB1;FOS;MYL12B
CTL mediated immune response against target cells	4/13	0.017469210362003	0.0948867181533257	3.76382027758175	15.2333676048519	ITGB2;ITGAL;B2M;ICAM1
T helper cell surface molecules	4/13	0.017469210362003	0.0945466223893353	3.76382027758175	15.2333676048519	PTPRC;ITGB2;ITGAL;ICAM1
Glycolysis and gluconeogenesis	12/75	0.0180831417623253	0.0975198002182544	1.95718654434251	7.85374956638386	LDHA;PKM;GOT1;MDH1;MDH2;PGAM1;ALDH3B1;AKR1A1;PDHB;ALDOA;GAPDH;ADH5
Small cell lung cancer	13/84	0.0184754789614138	0.0992810435293054	1.8931119848551	7.55599847668189	ITGB1;MAX;PIK3CB;PIAS1;IKBKB;NFKBIA;CDK6;MYC;ITGAV;ITGA6;IKBKG;BIRC2;BIRC3
Messenger RNA splicing: minor pathway	8/42	0.0189089563224379	0.101250085272628	2.32998398136013	9.24565508004753	SF3B5;SNRNP40;SNRPD2;POLR2D;POLR2G;SF3B1;LSM2;SNRPB
Signaling events mediated by T cell protein tyrosine phosphatase (TC-PTP)	8/42	0.0189089563224379	0.100892311119722	2.32998398136013	9.24565508004753	ITGB1;CSF1R;PTPN1;STAT1;STAT3;GRB2;PIK3CB;PIAS1
Notch signaling pathway	17/121	0.0194280508934395	0.10329703115878	1.71860388707762	6.77308208289391	CSF1R;SPI1;HDAC1;STAT3;ADAM10;CCNC;DTX3;PSEN1;RFNG;RAB11A;ADAM17;NCSTN;SNW1;MYC;MFNG;INPP5K;BIRC3
Hypertrophy pathway	5/20	0.0199234205781655	0.105559175694842	3.05810397553517	11.9751049718526	IL1A;WDR1;EIF4EBP1;ADAM10;EIF4E
Fc gamma receptor-mediated phagocytosis	14/94	0.0202803313142859	0.107074476519481	1.82184917691457	7.10175713287105	MARCKSL1;ARPC1B;PRKCD;ARPC5L;ARPC4;PIK3CB;ARPC5;CDC42;HCK;PTPRC;ARPC2;ARPC3;CFL1;RAC2
Jak-STAT signaling pathway	25/199	0.0207669632275037	0.109261722904288	1.53673566609807	5.95391615776228	CSF2RB;PIK3CB;IL2RG;CSF2RA;MYC;IL10;IFNAR2;PTPN1;IFNGR1;IL10RB;STAT1;IFNGR2;IL10RA;STAT3;PIAS1;PTP4A1;PTPRE;PTP4A2;PTPRC;SOAT1;IL3RA;GRB2;PTPN6;IL7R;IRF9
Base excision repair	7/35	0.0212708226251714	0.111524104736142	2.44648318042813	9.41998526029466	POLE4;POLD4;FEN1;PARP3;PARP2;APEX1;XRCC1
Messenger RNA splicing: major pathway	11/68	0.0213656861023169	0.111633861641864	1.9787731606404	7.61030042584342	SF3B5;HNRNPK;SNRNP70;HNRNPF;HNRNPU;HNRNPH2;YBX1;DNAJC8;SRSF5;SRRM1;SUGP1
mTOR signaling pathway	16/113	0.0214136130670585	0.111498468038822	1.73202349056859	6.65742794003637	EIF4A2;EIF4A1;RRN3;POLDIP3;PIK3CB;EEF2;IKBKB;RRAGA;NRAS;EIF4EBP1;PDCD4;EIF4E2;SGK1;EIF4E;YWHAG;YWHAH
Porphyrin and chlorophyll metabolism	8/43	0.0216169072938436	0.112170206232659	2.27579830737501	8.72604685388939	FECH;FTH1;HMBS;HMOX1;BLVRB;HCCS;GUSB;BLVRA
Interleukin-4 signaling pathway	15/104	0.0218077408555412	0.112772906478997	1.76429075511644	6.74927714731532	IL10;SPI1;STAT1;ALOX15;STAT3;FOS;IL2RG;NFKBIA;SELP;IKBKB;DOK2;NFIL3;FES;GRB2;PTPN6
Binding of RNA by insulin-like growth factor 2 mRNA binding proteins (IGF2BPs/IMPs/VICKZs)	3/8	0.022335526425475	0.115108003080093	4.58715596330275	17.4384254813064	MYC;ACTB;CD44
Insulin secretion regulation by fatty acids bound to GPR40 (FFAR1)	3/8	0.022335526425475	0.114716479260093	4.58715596330275	17.4384254813064	GNA15;PLCB3;GNAQ
Support of platelet aggregation by Eph kinases and ephrins	3/8	0.022335526425475	0.114327609838872	4.58715596330275	17.4384254813064	ITGB1;RAP1B;SELP
Thiamine metabolism	3/8	0.022335526425475	0.113941367913741	4.58715596330275	17.4384254813064	MTMR2;TPK1;PHPT1
Initiation of the second proteolytic cleavage of Notch receptor by receptor-ligand binding	4/14	0.0229047302076221	0.116451658631345	3.49497597204019	13.1984686080125	ADAM17;UBB;UBC;ADAM10
T cell receptor/JNK pathway	4/14	0.0229047302076221	0.116060881253387	3.49497597204019	13.1984686080125	JUN;DBNL;LCP2;MAP3K8
TRAF3-dependent IRF activation pathway	4/14	0.0229047302076221	0.115672717770935	3.49497597204019	13.1984686080125	MAVS;SIKE1;IRF3;TRIM25
Integrated breast cancer pathway	20/152	0.0231387230435874	0.116464905986057	1.6095284081764	6.06188273407543	JUN;GRN;USP15;ANXA1;SMEK1;MAX;HDAC1;STAT1;ZMYND8;SMEK2;PIAS1;CDC42;RAD50;CASP8;CHEK2;MYC;MDM2;BAX;FADD;FAU
Mitochondrial protein import	9/52	0.0238524493233889	0.119658466705373	2.11714890613973	7.90938963286519	CHCHD4;ATP5B;SAMM50;GRPEL1;IDH3G;ATP5A1;PMPCA;VDAC1;CYC1
p75 neurotrophin receptor-mediated signaling	17/124	0.0241412588872825	0.120706294436413	1.67702476077735	6.24496000385641	HDAC1;ITSN1;PSEN1;ARHGAP4;FGD2;NFKBIA;IKBKB;AKAP13;MAPK9;ADAM17;NCSTN;UBB;CASP6;UBC;IKBKG;BIRC2;BIRC3
Mitochondrial role in apoptotic signaling	5/21	0.0244333454057157	0.121763536510332	2.91247997670016	10.8105620057172	CASP8;CASP6;BAX;BIRC2;BIRC3
Gastrin pathway	8/44	0.0245877121845183	0.122129754600732	2.22407561857103	8.24133103259878	ITGB1;JUN;ITGAV;FOS;BIRC2;CD44;IER3;BIRC3
Vasopressin-regulated water reabsorption	8/44	0.0245877121845183	0.121729329175812	2.22407561857103	8.24133103259878	DCTN5;DYNC1LI1;RAB5B;DCTN4;ARHGDIB;RAB5A;RAB11A;RAB11B
PI3K/PLC/TRK pathway	7/36	0.0245984656722241	0.121384585506727	2.37852531430513	8.81260566199709	EGR1;NRAS;PRKCD;GRB2;FOXO3;YWHAG;YWHAH
Leptin signaling pathway	10/61	0.0252444528831095	0.124166527210083	2.00531408231814	7.37784897015753	IKBKB;CDC42;PTPN1;IL1RN;STAT1;STAT3;BAX;KPNA4;GRB2;IKBKG
TSH regulation of gene expression	14/97	0.0259574600759569	0.127258976346412	1.76550332608216	6.44637564182847	PPP1R15A;EGR1;JUN;CYBA;FOS;ICAM1;PDIA4;VMP1;PRDX2;RGS2;THEMIS2;MYC;ID1;CKB
CDC42 signaling events	11/70	0.0260076288507457	0.127092296325651	1.92223678462211	7.01494434832504	ACTR3;CDC42;MAPK9;JUN;ARPC2;ARPC3;ARPC1B;CFL1;ARPC4;IQGAP1;ARPC5
Pancreatic cancer	11/70	0.0260076288507457	0.126682321176213	1.92223678462211	7.01494434832504	IKBKB;CDC42;MAPK9;RALBP1;RALB;CDK6;STAT1;STAT3;RAC2;PIK3CB;IKBKG
Signaling events mediated by VEGFR1 and VEGFR2	11/70	0.0260076288507457	0.126274982522913	1.92223678462211	7.01494434832504	CDC42;ARF1;HSP90AA1;HSP90AB1;FES;PRKCD;ITGAV;GRB2;PTPN6;IQGAP1;NCK1
Association of TriC/CCT with target proteins during biosynthesis	6/29	0.0274612034574406	0.132905183399793	2.53084466940842	9.09833863655101	AP3M1;TCP1;XRN2;CCT8;CCT7;CCT4
Sema4D in semaphorin signaling	6/29	0.0274612034574406	0.132480566200432	2.53084466940842	9.09833863655101	CDC42;CD72;PTPRC;RAC2;RHOG;MYL12B
T cell receptor calcium pathway	6/29	0.0274612034574406	0.132058653569221	2.53084466940842	9.09833863655101	RCAN1;PPP3R1;JUN;FOS;JUNB;CABIN1
Thyroid cancer	6/29	0.0274612034574406	0.131639419748366	2.53084466940842	9.09833863655101	TCF7L2;NRAS;TPM3;MYC;NCOA4;CCDC6
Interleukin-3 signaling pathway	8/45	0.0278325314842723	0.132997223231808	2.17465171593612	7.78862329901564	HCK;JUN;STAT3;IL3RA;CSF2RB;GRB2;PTPN6;FOS
Interleukin-3, interleukin-5, and GM-CSF signaling	8/45	0.0278325314842723	0.132577673631707	2.17465171593612	7.78862329901564	HCK;IL3RA;CSF2RB;GRB2;PTPN6;PIK3CB;IL2RG;CSF2RA
Myometrial relaxation and contraction pathways	20/155	0.027883460452103	0.13240259522854	1.57837624543751	5.6501475091662	JUN;RAMP2;RGS19;PRKCD;ARRB2;FOS;ACTB;RGS2;PLCB3;GNG2;RGS1;CALD1;GNAQ;GNB2;GNB1;RGS10;CALM1;YWHAG;ATF4;YWHAH
Carbohydrate metabolism	28/235	0.0283065282156215	0.13399014923382	1.45747934153165	5.1954224225006	PYGB;B4GALT1;SDC4;SDC2;HEXB;HEXA;GNS;CHSY1;NUP62;ST3GAL4;ST3GAL6;GUSB;MDH1;GOT1;MDH2;PGAM1;ABCC5;TALDO1;NUP153;NUP93;GLB1;B3GNT2;CALM1;ALDOA;GAPDH;CD44;B4GALT5;NUP37
Mechanisms of transcriptional repression by DNA methylation	4/15	0.0292581160866148	0.138061735283713	3.26197757390418	11.5199943592127	MECP2;SIN3B;HDAC1;RBBP7
PRC2 complex long-term gene silencing through modification of histone tails	4/15	0.0292581160866148	0.137631636419901	3.26197757390418	11.5199943592127	H3F3B;HDAC1;RBBP7;BMI1
Sema3A/PAK-dependent axon repulsion	4/15	0.0292581160866148	0.137204208977603	3.26197757390418	11.5199943592127	HSP90AA1;HSP90AB1;FES;CFL1
Smooth muscle contraction	5/22	0.0295499111412761	0.13814354744064	2.78009452321379	9.790588107306	ITGB5;TPM3;CALD1;CALM1;MYL12B
T cell receptor downstream signaling	5/22	0.0295499111412761	0.137717178467058	2.78009452321379	9.790588107306	IKBKB;NFKBIA;UBE2N;IKBKG;UBE2V1
Post-translational protein modification	24/196	0.0302854348970544	0.140710789829391	1.49784684516008	5.23810279499008	PIGS;VKORC1;PDIA3;EIF5A;SEC13;MCFD2;PIGT;B4GALT1;RPN2;PIGQ;EDEM2;MPI;PLAUR;DDOST;C1GALT1C1;DOLPP1;GMPPA;ST3GAL4;PIGK;STT3A;B3GNT2;MGAT2;ST6GALNAC4;B4GALT5
Natural killer cell-mediated cytotoxicity	18/137	0.0304336990134351	0.140965906473273	1.60717873166812	5.61259722388695	IFNAR2;FCER1G;IFNGR1;IFNGR2;ITGB2;PIK3CB;ITGAL;ICAM1;PPP3R1;NRAS;TYROBP;RAC2;GRB2;CD48;LCP2;PTPN6;KLRC1;HCST
Nef-mediated CD4 downregulation	3/9	0.0314980407056949	0.145449668090518	4.07747196738022	14.0992046275403	ARF1;AP2A2;AP2M1
Rapid glucocorticoid receptor pathway	3/9	0.0314980407056949	0.145006223980486	4.07747196738022	14.0992046275403	MAPK9;GNG2;GNB1
cAMP receptor, G-protein-independent pathways inferred from amoeba model	3/9	0.0314980407056949	0.144565475579329	4.07747196738022	14.0992046275403	KLF6;STAT1;STAT3
PDGFA signaling pathway	6/30	0.0320275677950532	0.146550385971304	2.44648318042813	8.41873578828041	JUN;CSNK2A1;STAT1;STAT3;GRB2;FOS
TNFR1 signaling pathway	6/30	0.0320275677950532	0.146107635560515	2.44648318042813	8.41873578828041	JUN;CASP8;ARHGDIB;FADD;TNFRSF1A;BIRC3
Glycosphingolipid metabolism	7/38	0.0322864198464981	0.146844861350037	2.25333977144697	7.73596009253484	CTSA;ASAH1;GM2A;GLB1;HEXB;HEXA;PSAP
Signal transduction through IL-1R	7/38	0.0322864198464981	0.146403885790427	2.25333977144697	7.73596009253484	IKBKB;NFKBIA;IL1A;IL1RN;JUN;IKBKG;FOS
p38 alpha/beta MAPK downstream pathway	7/38	0.0322864198464981	0.14596555080303	2.25333977144697	7.73596009253484	JUN;CSNK2A1;DDIT3;EIF4EBP1;HBP1;EIF4E;RAB5A
Validated nuclear estrogen receptor alpha network	10/64	0.0340411929917585	0.153439407216583	1.91131498470948	6.46059619481971	MED1;JUN;XBP1;HDAC1;MYC;SRA1;ATP5J;PHB2;CTSD;SOD1
ATM-dependent DNA damage response	12/82	0.0340519348761642	0.15303101685419	1.79010964421571	6.05033506098746	CDC42;MAPK9;JUN;MYC;CAT;RAC2;MDM2;BAX;GRB2;PPP2R5C;FOXO3;SOD2
Glycosaminoglycan metabolism	15/110	0.034148565475329	0.153009892782631	1.66805671392827	5.63308540521532	B4GALT1;SDC4;SDC2;HEXB;ABCC5;HEXA;GNS;CHSY1;GLB1;ST3GAL4;B3GNT2;ST3GAL6;GUSB;CD44;B4GALT5
Signaling events mediated by PRL	5/23	0.0352932660789975	0.157671099938717	2.65922084829145	8.89260230255291	ITGB1;PTP4A1;EGR1;PTP4A2;TUBA1B
CD40L signaling pathway	4/16	0.0365517181577786	0.162811487959427	3.05810397553517	10.1193488852308	IKBKB;NFKBIA;DUSP1;IKBKG
Cell death signaling by NRIF in the nucleus	4/16	0.0365517181577786	0.162332630641899	3.05810397553517	10.1193488852308	NCSTN;UBB;UBC;PSEN1
Ghrelin biosynthesis, secretion, and deacylation	4/16	0.0365517181577786	0.161856581871688	3.05810397553517	10.1193488852308	SPCS3;SPCS2;PLA2G7;SEC11C
Glyoxylate and dicarboxylate metabolism	4/16	0.0365517181577786	0.161383317012414	3.05810397553517	10.1193488852308	MDH1;MTHFD1;MDH2;PGP
Interleukin-9 signaling pathway	4/16	0.0365517181577786	0.160912811715002	3.05810397553517	10.1193488852308	STAT1;STAT3;GRB2;IL2RG
Other glycan degradation	4/16	0.0365517181577786	0.160445041913505	3.05810397553517	10.1193488852308	GLB1;HEXB;HEXA;MAN2B1
Riboflavin metabolism	4/16	0.0365517181577786	0.159979983821002	3.05810397553517	10.1193488852308	MTMR2;ACP5;ACP2;PHPT1
p75 neurotrophin receptor signaling via NF-kB	4/16	0.0365517181577786	0.159517613925565	3.05810397553517	10.1193488852308	IKBKB;NFKBIA;UBB;UBC
Signaling by EGFR in cancer	15/111	0.0366175586118484	0.159344419319571	1.65302917596496	5.46694340048237	HSP90AA1;PRKCD;ADAM10;CLTA;FOXO3;AP2A2;CDC42;ADAM17;NRAS;UBB;UBC;MDM2;GRB2;CALM1;AP2M1
E-cadherin nascent AJ-like junctions pathway	7/39	0.0366712970084509	0.159119708283796	2.19556182858935	7.25800250748045	CDC42;RAP1B;CSNK2A1;CTNND1;ABI1;ITGB7;IQGAP1
Response to elevated platelet cytosolic calcium	12/83	0.0369617704418934	0.159920554060914	1.76854205814082	5.83242379889823	SRGN;SELP;WDR1;HSPA5;ACTN1;CFL1;LAMP2;PSAP;ALDOA;PFN1;CALM1;SOD1
Alpha-V beta-3 integrin/OPN pathway	6/31	0.0370602199817199	0.15988837763542	2.36756436815626	7.8016244387483	CDC42;NFKBIA;JUN;ITGAV;FOS;CD44
CD40/CD40L signaling	6/31	0.0370602199817199	0.159432855192014	2.36756436815626	7.8016244387483	NFKBIA;MAPK9;JUN;MYC;BIRC2;BIRC3
Gluconeogenesis	6/31	0.0370602199817199	0.15897992094431	2.36756436815626	7.8016244387483	GOT1;MDH1;MDH2;PGAM1;ALDOA;GAPDH
Signal amplification	6/31	0.0370602199817199	0.158529552896309	2.36756436815626	7.8016244387483	P2RY12;GNA15;GNG2;GNAQ;GNB2;GNB1
Interleukin-12-mediated signaling events	10/65	0.0373969198339972	0.159517934885129	1.88191013879087	6.18427087336243	PPP3R1;STAT1;STAT3;CCL3;FOS;CCR5;IL2RG;B2M;GADD45G;NFKB2
LPA receptor mediated events	10/65	0.0373969198339972	0.159068588589678	1.88191013879087	6.18427087336243	NFKBIA;PLCB3;GNA15;JUN;GNG2;GNAQ;PRKCD;GNB1;PIK3CB;FOS
Signaling by NGF	26/221	0.0383994394981947	0.162874027085039	1.43910775319302	4.69107741089572	RALB;HDAC1;ITSN1;CLTA;PSEN1;PIK3CB;FOXO3;AP2A2;ARHGAP4;FGD2;IKBKB;AKAP13;NCSTN;NRAS;UBB;UBC;AP2M1;DUSP3;PRKCD;STAT3;DUSP6;NFKBIA;ADAM17;MDM2;GRB2;CALM1
ATM pathway	8/48	0.0393111360884623	0.16627399297921	2.03873598369011	6.59785410645566	NFKBIA;JUN;RAD50;CHEK2;TREX1;MDM2;UBE2N;RAD9A
Activation of chaperones by IRE1 alpha	8/48	0.0393111360884623	0.165809540484855	2.03873598369011	6.59785410645566	ACADVL;XBP1;HSPA5;DNAJB11;DNAJB9;TPP1;ATP6V0D1;PDIA6
Pre-NOTCH expression and processing	9/57	0.0406008179455471	0.17077224261219	1.93143408981169	6.18825121416773	JUN;B4GALT1;TFDP1;SNW1;MFNG;ST3GAL4;TMED2;ST3GAL6;RFNG
Inhibition of cellular proliferation by Gleevec	5/24	0.0416784712897847	0.174818032354375	2.54841997961264	8.09829398450072	JUN;STAT1;MYC;GRB2;FOS
Lysosome vesicle biogenesis	5/24	0.0416784712897847	0.174333771876939	2.54841997961264	8.09829398450072	HSPA8;ARF1;CTSZ;CLTA;GNS
Activation of the AP-1 family of transcription factors	3/10	0.0423167124036877	0.176514463341349	3.6697247706422	11.6057731327433	MAPK9;JUN;FOS
Insulin secretion regulation by acetylcholine	3/10	0.0423167124036877	0.176028197602117	3.6697247706422	11.6057731327433	GNA15;PLCB3;GNAQ
Signal-dependent regulation of myogenesis by corepressor MITR	3/10	0.0423167124036877	0.175544603652661	3.6697247706422	11.6057731327433	CAMK1;HDAC9;YWHAH
Tetrahydrobiopterin (BH4) biosynthesis, recycling, salvage and regulation	3/10	0.0423167124036877	0.175063659533064	3.6697247706422	11.6057731327433	HSP90AA1;CALM1;PTS
Alpha-synuclein signaling	6/32	0.0425711947841223	0.175635257169467	2.29357798165138	7.23985649815426	FGR;HCK;CSNK2A1;PRKCD;STUB1;PARK7
Syndecan 4 pathway	6/32	0.0425711947841223	0.175156686986443	2.29357798165138	7.23985649815426	ITGB1;SDCBP;SDC4;ACTN1;PRKCD;NUDT16L1
Interleukin-5 signaling pathway	8/49	0.0437477355024464	0.179508371219277	1.99712912688011	6.24964698738002	JUN;STAT1;MYC;STAT3;CSF2RB;GRB2;FOS;FOXO3
Arachidonic acid metabolism	9/58	0.0447133271337656	0.182973235696439	1.89813350205631	5.89841887180658	GPX1;PTGIS;GPX4;GPX3;ALOX5;ALOX15;TBXAS1;LTC4S;PTGS1
G alpha 13 pathway	10/67	0.0447791838241685	0.182747479931066	1.82573371673741	5.67075064005644	IKBKB;CDC42;NFKBIA;PRKCD;PLD4;PIK3CB;IKBKG;PLD3;MAP3K5;NFKB2
ABCA transporters in lipid homeostasis	4/17	0.0447958237317408	0.182322624891991	2.87821550638604	8.93870225344161	ABCD2;PEX19;ABCA9;ABCG1
Atypical NF-kappaB pathway	4/17	0.0447958237317408	0.181832510308948	2.87821550638604	8.93870225344161	IKBKB;NFKBIA;CSNK2A1;ARRB2
Cadmium-induced DNA biosynthesis and proliferation in macrophages	4/17	0.0447958237317408	0.181345023686136	2.87821550638604	8.93870225344161	NFKBIA;JUN;MYC;FOS
Complement activation, classical pathway	4/17	0.0447958237317408	0.180860143943659	2.87821550638604	8.93870225344161	C1QB;C1QA;C6;C1QC
Endocytotic role of NDK, phosphins and dynamin	4/17	0.0447958237317408	0.180377850226476	2.87821550638604	8.93870225344161	SYNJ1;NME2;CALM1;AP2M1
Eukaryotic protein translation	4/17	0.0447958237317408	0.179898121901406	2.87821550638604	8.93870225344161	EIF4A2;EIF4A1;EEF2;EIF4E
Non-coding RNA metabolism	8/50	0.0485016649366132	0.194263963008716	1.95718654434251	5.9227540609917	NUP93;PRMT5;SNRPD2;CLNS1A;NUP62;NUP153;SNRPB;NUP37
Glycoprotein VI-mediated activation cascade	6/33	0.0485698770277784	0.194022524634776	2.22407561857103	6.72727662937601	CDC42;FCER1G;RAC2;RHOG;LCP2;PIK3CB
C-Myc pathway	5/25	0.0487154967303108	0.194090765337122	2.44648318042813	7.39268034616864	MAX;MYC;RUVBL2;PIN1;HBP1
Cellular response to hypoxia	5/25	0.0487154967303108	0.193580000165182	2.44648318042813	7.39268034616864	UBB;UBE2D3;UBC;TCEB1;RBX1
Metal ion solute carrier family (SLC) transporters	5/25	0.0487154967303108	0.193071916175248	2.44648318042813	7.39268034616864	SLC31A1;SLC11A1;SLC40A1;SLC39A7;SLC39A1
CD8/T cell receptor downstream pathway	10/68	0.0488159968413903	0.192963757147904	1.79888469149128	5.43208709428354	IFNAR2;MAPK9;EGR1;NRAS;PPP3R1;JUN;FOS;IL2RG;B2M;JUNB
Caspase cascade in apoptosis	9/59	0.04909486827759	0.193559402347678	1.86596174778417	5.62401013598229	CASP8;CASP6;ARHGDIB;CASP1;BAX;FADD;BIRC2;TNFRSF1A;BIRC3
Telomere maintenance	9/59	0.04909486827759	0.193055341404065	1.86596174778417	5.62401013598229	POLD4;FEN1;RFC3;H2AFZ;RFC2;DKC1;RUVBL2;HIST1H2BC;WRAP53
Urokinase-type plasminogen activator (uPA) and uPAR-mediated signaling	7/42	0.0521063684646452	0.204365237354842	2.03873598369011	6.02338043279734	ITGB1;ITGB5;LRP1;ITGB2;FPR1;PLAUR;ITGAV
Type I interferon (interferon-alpha/beta) pathway	8/51	0.0535786754651317	0.209595336664116	1.91881033759069	5.6155982699369	PTP4A1;PTP4A2;PTPN1;PTPRE;PTPRC;STAT1;PTPN6;IRF9
Ephrin receptor B forward pathway	9/60	0.0537503948977625	0.209723763037781	1.8348623853211	5.36404452305732	FGR;CDC42;RAP1B;HCK;NRAS;SYNJ1;ITSN1;GRB2;NCK1
RAGE pathway	9/60	0.0537503948977625	0.209183237875313	1.8348623853211	5.36404452305732	ITGB1;VCAM1;ID2;ID1;ID3;CYBA;TLR4;ABCG1;ICAM1
Corticosteroids and cardioprotection	4/18	0.0539894599997848	0.209573482261376	2.71831464492015	7.93466921279821	HSP90AA1;ANXA1;ADRB2;CALM1
Downregulation of MTA-3 in ER-negative breast tumors	4/18	0.0539894599997848	0.209036114358141	2.71831464492015	7.93466921279821	HDAC1;ALDOA;CTSD;GAPDH
Effect of METS on macrophage differentiation	4/18	0.0539894599997848	0.208501495139834	2.71831464492015	7.93466921279821	CSF1R;JUN;SIN3B;FOS
Tie2 signaling	4/18	0.0539894599997848	0.2079696035706	2.71831464492015	7.93466921279821	DOK2;NRAS;GRB2;PIK3CB
Hematopoietic cell lineage	12/88	0.0541578736965821	0.208087504533941	1.66805671392827	4.86380635665236	IL1A;CSF1R;TFRC;IL3RA;CD38;CD37;ITGA6;CD14;IL7R;CSF2RA;CD33;CD44
Cardiac protection against reactive oxygen species	3/11	0.0547360022297449	0.20977503392618	3.33611342785655	9.6921888574163	GPX1;SOD2;SOD1
Notch receptor processing	3/11	0.0547360022297449	0.209243957890924	3.33611342785655	9.6921888574163	NCSTN;ADAM10;PSEN1
Regulated proteolysis of p75 neurotrophin receptor	3/11	0.0547360022297449	0.208715564057866	3.33611342785655	9.6921888574163	ADAM17;NCSTN;PSEN1
Telomerase protein component gene hTERT transcriptional regulation	3/11	0.0547360022297449	0.208189832158476	3.33611342785655	9.6921888574163	HDAC1;MAX;MYC
Induction of apoptosis through DR3 and DR4/5 death receptors	6/34	0.0550629612849437	0.208907214925289	2.15866162978953	6.25856016803393	NFKBIA;CASP8;CASP6;FADD;BIRC2;BIRC3
MAPK/TRK pathway	6/34	0.0550629612849437	0.208383637945526	2.15866162978953	6.25856016803393	RAP1B;EGR1;NRAS;EHD4;PRKCD;FOS
CARM1 and regulation of the estrogen receptor	5/26	0.0564092968861173	0.212945095745093	2.35238767348859	6.76339989568607	GTF2A1;MED1;HDAC1;SRA1;PHB2
Selective expression of chemokine receptors during T-cell polarization	5/26	0.0564092968861173	0.212414060593609	2.35238767348859	6.76339989568607	CCR1;IFNGR1;IFNGR2;CCL3;CCR5
Activation of RAS in B cells	2/5	0.056537571417131	0.212367494626537	4.89296636085627	14.05675782751	NRAS;RASGRP1
Cytochrome P450 metabolism of eicosanoids	2/5	0.056537571417131	0.21184052813863	4.89296636085627	14.05675782751	PTGIS;TBXAS1
FasL/CD95L signaling	2/5	0.056537571417131	0.211316170395712	4.89296636085627	14.05675782751	CASP8;FADD
GDP-mannose biosynthesis	2/5	0.056537571417131	0.210794402073748	4.89296636085627	14.05675782751	GMPPA;MPI
AP-1 transcription factor network	10/70	0.0576028944801181	0.214237366169897	1.7474879860201	4.98764956077223	IL10;EGR1;TCF7L2;JUN;DUSP1;MYC;MAFG;FOSB;FOS;JUNB
MicroRNA regulation of DNA damage response	10/70	0.0576028944801181	0.213710984434836	1.7474879860201	4.98764956077223	CCNB2;RAD50;CASP8;CDK6;CHEK2;MYC;MDM2;BAX;GADD45G;RAD9A
G2/M checkpoints	7/43	0.0580348795297533	0.214785951200803	1.99132351895313	5.66872272125451	ORC5;CCNB2;RFC3;DBF4;RFC2;CHEK2;RAD9A
Prostate cancer	12/89	0.0581515463865728	0.214691528224266	1.64931450365942	4.69180959869498	IKBKB;NFKBIA;TCF7L2;HSP90AA1;NRAS;HSP90AB1;MDM2;GRB2;PIK3CB;IKBKG;ATF4;HSP90B1
Senescence and autophagy	13/99	0.0596255638933264	0.219596588972982	1.60627683563463	4.52917200659106	BECN1;JUN;BMI1;GABARAP;IL1A;MAP1LC3B;LAMP1;CREG1;LAMP2;MDM2;CCL3;SLC39A1;CD44
Arf6 signal transduction regulation	6/35	0.0620544439843996	0.227985913422004	2.09698558322412	5.82908131163496	GNA15;ACAP1;GNAQ;ADRB2;ARRB2;NCK1
Integrated cancer pathway	6/35	0.0620544439843996	0.227432549554474	2.09698558322412	5.82908131163496	RAD50;CASP8;STAT1;CHEK2;MDM2;BAX
Interleukin-2/PI3K pathway	6/35	0.0620544439843996	0.226881865415117	2.09698558322412	5.82908131163496	HSP90AA1;SGMS1;MYC;GRB2;FOXO3;IL2RG
Signal transduction by L1	6/35	0.0620544439843996	0.226333841585612	2.09698558322412	5.82908131163496	ITGB1;CSNK2A1;CLTA;ITGAV;AP2A2;AP2M1
fMLP induced chemokine gene expression in HMC-1 cells	6/35	0.0620544439843996	0.225788458834804	2.09698558322412	5.82908131163496	NFKBIA;GNA15;NCF2;FPR1;CAMK1;CALM1
Signaling events mediated by focal adhesion kinase	9/62	0.0638994880023002	0.231942853085272	1.77567327611719	4.88388978416274	ITGB1;RAP1B;MAPK9;JUN;ITGB5;ACTN1;ITGAV;GRB2;NCK1
ER-associated degradation (ERAD) pathway	4/19	0.0641213273108732	0.232189938224025	2.57524545308225	7.07414325069609	SEC61A1;MAN2B1;SAE1;RBX1
Hypoxic and oxygen homeostasis regulation of HIF-1-alpha	4/19	0.0641213273108732	0.231634459902915	2.57524545308225	7.07414325069609	HSP90AA1;NAA10;TCEB1;RBX1
Resolution of abasic sites (AP sites)	4/19	0.0641213273108732	0.231081633029638	2.57524545308225	7.07414325069609	POLD4;FEN1;APEX1;XRCC1
Signaling by FGFR1 fusion mutants	4/19	0.0641213273108732	0.230531438665282	2.57524545308225	7.07414325069609	STAT1;STAT3;GRB2;LRRFIP1
TP53 network	4/19	0.0641213273108732	0.229983858050875	2.57524545308225	7.07414325069609	SUMO1;MYC;MDM2;BAX
Thrombin signaling through protease-activated receptors	8/53	0.0647195666761384	0.231579492134998	1.84640240032312	5.05488052920999	ARFGEF1;GNA15;CYTH4;GNG2;GNAQ;GNB2;GNB1;ARRB2
ADP signalling through P2Y purinoceptor 12	5/27	0.0647599546997649	0.231176197628002	2.26526220410012	6.20017634994324	P2RY12;PLCB3;GNG2;GNB2;GNB1
TNF/stress-related signaling	5/27	0.0647599546997649	0.230630970746804	2.26526220410012	6.20017634994324	IKBKB;NFKBIA;JUN;IKBKG;TNFRSF1A
eIF4E and p70 S6 kinase regulation	5/27	0.0647599546997649	0.230088309639165	2.26526220410012	6.20017634994324	EIF4A2;EIF4A1;EIF4EBP1;PABPC1;EIF4E
MAP kinase signaling pathway	11/81	0.0649529796600967	0.230232392691892	1.66119228300676	4.54185196779437	IKBKB;NFKBIA;MAPK9;JUN;MAX;STAT1;MYC;MAP3K8;GRB2;FOS;MAP3K5
Myocyte adrenergic pathway	10/72	0.067363728422165	0.238218337043253	1.69894665307509	4.58316099200563	MAPK9;ASAH1;GNA15;NRAS;PPP3R1;ZMYND8;GNAQ;ARRB2;PIK3CB;ADRB2
Caspase-mediated cleavage of cytoskeletal proteins	3/12	0.0686758414235339	0.242290935863402	3.05810397553517	8.19069662025075	CASP8;DBNL;CASP6
Iron metabolism in placenta	3/12	0.0686758414235339	0.241726155127124	3.05810397553517	8.19069662025075	TFRC;FTH1;SLC40A1
Insulin signaling pathway	30/277	0.069259531248452	0.243213702756192	1.32481038651343	3.5371039751318	PYGB;ARF1;SNAP23;PIK3CB;FOXO3;IKBKB;MAPK9;NRAS;RAC2;EIF4EBP1;INPP5K;MAP3K8;EIF4E;MAP3K5;NCK1;EGR1;PTPN1;JUN;XBP1;CSNK2A1;PRKCD;RHOG;FOS;PPP1CA;TNFRSF1A;GRB2;SGK3;CALM1;SGK1;EIF4E2
SNARE interactions in vesicular transport	6/36	0.0695456452177971	0.243651796470705	2.03873598369011	5.43480525232195	SNAP23;STX7;VAMP4;BET1L;VTI1B;VAMP3
Transport to the Golgi and subsequent modification	6/36	0.0695456452177971	0.243087787682578	2.03873598369011	5.43480525232195	MCFD2;SEC13;B4GALT1;ST3GAL4;MGAT2;B4GALT5
Chronic myeloid leukemia	10/73	0.0726158256527545	0.253233017865264	1.67567341125215	4.3945748342487	IKBKB;NFKBIA;NRAS;CDK6;HDAC1;MYC;MDM2;GRB2;PIK3CB;IKBKG
Endosomal sorting complex required for transport (ESCRT) pathway	5/28	0.0737628829427501	0.256640445261642	2.18435998252512	5.69440719757139	UBB;VPS4B;UBC;CHMP2A;VPS37B
Nef in HIV-1 replication and disease pathogenesis	5/28	0.0737628829427501	0.256050467226558	2.18435998252512	5.69440719757139	HCK;ARF1;AP2A2;B2M;AP2M1
Recycling pathway of cell adhesion molecule L1	5/28	0.0737628829427501	0.255463195512736	2.18435998252512	5.69440719757139	DPYSL2;CLTA;MSN;AP2A2;AP2M1
TRAIL signaling pathway	5/28	0.0737628829427501	0.254878611541311	2.18435998252512	5.69440719757139	IKBKB;CASP8;PIK3CB;FADD;IKBKG
4-1BB-dependent immune response	4/20	0.0751708136254373	0.259150521859384	2.44648318042813	6.33147948635139	IKBKB;NFKBIA;JUN;MAP3K5
Estrogen receptor signaling pathway	4/20	0.0751708136254373	0.258560201764033	2.44648318042813	6.33147948635139	MAPK9;JUN;GNB1;FOS
Heparan sulfate/heparin glycosaminoglycan (HS-GAG) degradation	4/20	0.0751708136254373	0.257972564941842	2.44648318042813	6.33147948635139	SDC4;GLB1;SDC2;GUSB
Interleukin-3 regulation of hematopoietic cells	4/20	0.0751708136254373	0.257387593139252	2.44648318042813	6.33147948635139	IL3RA;CSF2RB;FOS;CSF2RA
N-glycan antennae elongation in the medial/trans-Golgi	4/20	0.0751708136254373	0.256805268267897	2.44648318042813	6.33147948635139	B4GALT1;ST3GAL4;MGAT2;B4GALT5
Nerve growth factor (NGF) pathway	4/20	0.0751708136254373	0.256225572402732	2.44648318042813	6.33147948635139	JUN;CSNK2A1;GRB2;FOS
Peroxisomal lipid metabolism	4/20	0.0751708136254373	0.255648487780203	2.44648318042813	6.33147948635139	GNPAT;IDH1;AGPS;HSD17B4
Purine metabolism	19/164	0.0774709875669424	0.262879081406928	1.4171701350041	3.62491113351448	PNPT1;GPX1;CANT1;GMPR2;NME2;NUDT5;NT5C2;PFAS;NT5C;POLE4;POLD4;PNP;PKM;CAT;POLR2D;PDE4A;NT5M;POLR2G;XDH
FRA pathway	6/37	0.0775352577049754	0.262507262633437	1.98363501115795	5.07219937108276	JUN;PLAUR;TXLNG;HMOX1;JUNB;ATF4
Adherens junction cell adhesion	10/74	0.0781179745700532	0.263888459957003	1.65302917596496	4.21445590622767	CDC42;PTPN1;TCF7L2;CSNK2A1;ACTN1;CTNND1;RAC2;PTPN6;IQGAP1;ACTB
Alpha-6 beta-1 and alpha-6 beta-4 integrin signaling	7/46	0.0782230421481445	0.263653557240398	1.86145459380402	4.74334187673289	ITGB1;IL1A;PMP22;GRB2;ITGA6;YWHAG;YWHAH
ADP signalling through P2Y purinoceptor 1	2/6	0.0802899095049524	0.270017290317323	4.07747196738022	10.2838382299226	GNG2;GNB1
Basic mechanisms of SUMOylation	2/6	0.0802899095049524	0.269417251894396	4.07747196738022	10.2838382299226	SUMO1;SAE1
G beta-gamma signaling through PI3K gamma	2/6	0.0802899095049524	0.268819874395739	4.07747196738022	10.2838382299226	GNG2;GNB1
Proteolysis and signaling pathway of Notch	2/6	0.0802899095049524	0.26822514016035	4.07747196738022	10.2838382299226	ADAM17;PSEN1
eIF4E release	2/6	0.0802899095049524	0.267633031683175	4.07747196738022	10.2838382299226	EIF4EBP1;EIF4E
ERK1/ERK2 MAPK pathway	9/65	0.0812581094633135	0.270263756144501	1.69371912491179	4.25144613234768	ITGB1;NRAS;MYC;STAT3;EIF4EBP1;MAP3K8;GRB2;EIF4E;DUSP6
Influence of Ras and Rho proteins on G1 to S transition	5/29	0.0834090728456623	0.276808131861429	2.10903722450701	5.23884464497748	IKBKB;NFKBIA;CDK6;TFDP1;IKBKG
Integrin beta-2 pathway	5/29	0.0834090728456623	0.27620109648454	2.10903722450701	5.23884464497748	VCAM1;ITGB2;PLAUR;ITGAL;ICAM1
Post-translational modification: biosynthesis of GPI-anchored proteins	5/29	0.0834090728456623	0.275596717717615	2.10903722450701	5.23884464497748	PIGS;PIGT;PIGQ;PLAUR;PIGK
Statin pathway	5/29	0.0834090728456623	0.27499497815928	2.10903722450701	5.23884464497748	LRP1;SOAT1;APOC2;APOC1;APOE
Advanced glycosylation endproduct receptor signaling	3/13	0.0840378451477866	0.27646437074762	2.82286520818631	6.99079193825464	LGALS3;CAPZA2;DDOST
Death receptor signaling	3/13	0.0840378451477866	0.275863361245995	2.82286520818631	6.99079193825464	CASP8;FADD;TNFRSF1A
Downregulation of ERBB2-ERBB3 signaling	3/13	0.0840378451477866	0.275264959160863	2.82286520818631	6.99079193825464	USP8;UBB;UBC
Glucose-dependent insulinotropic polypeptide (GIP) biosynthesis, secretion, and inactivation	3/13	0.0840378451477866	0.274669147560948	2.82286520818631	6.99079193825464	SPCS3;SPCS2;SEC11C
HIV life cycle early phase	3/13	0.0840378451477866	0.274075909661248	2.82286520818631	6.99079193825464	FEN1;BANF1;CCR5
Interleukin-22 soluble receptor signaling pathway	3/13	0.0840378451477866	0.273485228821461	2.82286520818631	6.99079193825464	STAT1;IL10RA;STAT3
Integration of energy metabolism	15/125	0.0855708115860182	0.277875108591156	1.46788990825688	3.60867675615131	TCF7L2;TALDO1;IQGAP1;RAP1B;ACLY;SPCS3;PLCB3;GNA15;SPCS2;GNG2;GNAQ;GNB2;GNB1;SLC25A5;SEC11C
Regulation of NFAT transcription factors	7/47	0.0857546898206203	0.277874638689135	1.82184917691457	4.47494346243003	EGR1;PTPN1;JUN;RNF128;SLC3A2;FOS;JUNB
Signaling of hepatocyte growth factor receptor	6/38	0.0860194199553515	0.278135597714306	1.93143408981169	4.73815971952936	ITGB1;RAP1B;JUN;STAT3;GRB2;FOS
Transport of mature mRNAs derived from intronless transcripts	6/38	0.0860194199553515	0.277541290881583	1.93143408981169	4.73815971952936	NUP93;XPO1;NUP62;NUP153;EIF4E;NUP37
Trefoil factor initiation of mucosal healing	6/38	0.0860194199553515	0.276949518406356	1.93143408981169	4.73815971952936	ITGB1;IKBKB;NFKBIA;CASP6;GRB2;IKBKG
IGF1 signaling pathway	4/21	0.0871090504412768	0.279860991843251	2.32998398136013	5.68654607111427	JUN;CSNK2A1;GRB2;FOS
Nicotine activity on dopaminergic neurons	4/21	0.0871090504412768	0.279266807147193	2.32998398136013	5.68654607111427	GNG2;GNB1;SLC18A2;PPP1CA
Oxidative stress-induced gene expression via Nrf2	4/21	0.0871090504412768	0.278675140182898	2.32998398136013	5.68654607111427	JUN;MAFG;HMOX1;FOS
Presynaptic function of kainate receptors	4/21	0.0871090504412768	0.278085974981666	2.32998398136013	5.68654607111427	PLCB3;GNG2;GNB2;GNB1
Post-translational regulation of adherens junction stability and disassembly	7/48	0.0936840810842073	0.298445068432812	1.78389398572885	4.22395233838986	CDC42;PTPN1;CTNND1;ADAM10;PTPN6;IQGAP1;RAB5A
Activation of kainate receptors upon glutamate binding	5/30	0.09368538014735	0.297820892678944	2.03873598369011	4.82734583123644	PLCB3;GNG2;GNB2;GNB1;CALM1
Apoptosis intrinsic pathway	5/30	0.09368538014735	0.297195218534661	2.03873598369011	4.82734583123644	PPP3R1;CASP8;TFDP1;NMT1;BAX
CDC42 activity regulation	5/30	0.09368538014735	0.296572167762051	2.03873598369011	4.82734583123644	ITSN2;CDC42;DOCK10;RALBP1;ITSN1
Nuclear events mediated by MAP kinases	5/30	0.09368538014735	0.29595172389644	2.03873598369011	4.82734583123644	MAPK9;JUN;DUSP3;FOS;DUSP6
p38-alpha and p38-beta regulation	5/30	0.09368538014735	0.295333870610644	2.03873598369011	4.82734583123644	CDC42;FGR;HCK;RALB;DUSP1
FAS pathway and stress induction of heat shock protein regulation	6/39	0.0949918108311626	0.298828404906366	1.88191013879087	4.4299498336851	IL1A;JUN;CASP8;CASP6;ARHGDIB;FADD
G alpha (12/13) signaling events	10/77	0.0961311511715716	0.301783863345267	1.58862544183645	3.72062728753633	CDC42;AKAP13;GNG2;GNB2;ITSN1;GNB1;RAC2;RHOG;ARHGAP4;FGD2
Mitochondrial pathway of apoptosis: caspases	10/77	0.0961311511715716	0.301157755744965	1.58862544183645	3.72062728753633	IKBKB;HSP90AA1;CASP6;BIRC6;COMMD1;CYC1;BIRC2;BIRC3;HSPA1A;LAMTOR5
Nucleotide excision repair	8/58	0.0984175701394	0.307682258613859	1.68722977960561	3.91190287046097	POLE4;POLD4;RFC3;RFC2;POLR2D;RAD23A;POLR2G;RBX1
BRCA1, BRCA2 and ATR roles in cancer susceptibility	4/22	0.0998999785713279	0.311671420749391	2.22407561857103	5.12334903047845	RAD50;TREX1;CHEK2;RAD9A
Epstein-Barr virus LMP1 signaling	4/22	0.0998999785713279	0.31102879926331	2.22407561857103	5.12334903047845	IKBKB;HSP90AA1;IKBKG;NFKB2
Nephrin interactions	4/22	0.0998999785713279	0.310388822310093	2.22407561857103	5.12334903047845	ACTN1;IQGAP1;PIK3CB;NCK1
Interleukin-6 regulation of target genes	3/14	0.10071052568419	0.312264668959193	2.62123197903014	6.01705100800591	ABCC5;LY96;ICAM1
Leading strand biosynthesis	3/14	0.10071052568419	0.311624782342474	2.62123197903014	6.01705100800591	POLD4;RFC3;RFC2
Retrograde neurotrophin signaling	3/14	0.10071052568419	0.310987512848931	2.62123197903014	6.01705100800591	CLTA;AP2A2;AP2M1
Signaling by NOTCH2	3/14	0.10071052568419	0.310352844455362	2.62123197903014	6.01705100800591	NCSTN;ADAM10;PSEN1
T cell receptor/Ras pathway	3/14	0.10071052568419	0.309720761269098	2.62123197903014	6.01705100800591	NRAS;MAP3K8;FOS
p53 activity regulation	14/118	0.101168767560344	0.310497640276667	1.45130358160991	3.32488598661703	PRMT5;CSNK1A1;EI24;PRKCD;SHISA5;GADD45G;CCNB2;MAPK9;CDK6;CASP8;CHEK2;MDM2;PIN1;BAX
Calcium regulation in the cardiac cell	17/149	0.1011876923736	0.309925792057071	1.39564476735833	3.19711253318295	RGS19;PRKCD;ATP1B3;ADRB2;ARRB2;RGS2;PLCB3;GNG2;RGS1;GNAQ;GNB2;GNB1;RGS10;CAMK1;CALM1;YWHAG;YWHAH
Prostaglandin biosynthesis and regulation	5/31	0.104574839887398	0.319651838522208	1.97297030679688	4.45467553069783	ANXA1;PTGIS;HPGD;TBXAS1;PTGS1
Ras family activation regulation	5/31	0.104574839887398	0.319006077232264	1.97297030679688	4.45467553069783	LGALS3;RABGEF1;NRAS;GRB2;RASGRP1
RNA degradation	8/59	0.106154467721684	0.323171867459159	1.65863266469704	3.72008086325257	PNPT1;CNOT7;EXOSC9;XRN2;RQCD1;EXOSC3;CNOT8;LSM2
Activation of PKC through G-protein coupled receptors	2/7	0.10646477331701	0.32346440182834	3.49497597204019	7.82854037754321	NFKBIA;GNAQ
Endothelial NOS activation	2/7	0.10646477331701	0.322814874917038	3.49497597204019	7.82854037754321	HSP90AA1;CALM1
FYVE-finger proteins in vesicle transport	2/7	0.10646477331701	0.32216795132001	3.49497597204019	7.82854037754321	TFRC;RAB5A
Gamma-secretase-mediated ErbB4 signaling pathway	2/7	0.10646477331701	0.32152361541737	3.49497597204019	7.82854037754321	ADAM17;PSEN1
Nef-mediated CD8 downregulation	2/7	0.10646477331701	0.320881851713942	3.49497597204019	7.82854037754321	AP2A2;AP2M1
Phase I of biological oxidations: non-cytochrome P450 enzymes	2/7	0.10646477331701	0.320242644838018	3.49497597204019	7.82854037754321	PON2;LIPA
Phosphatidylglycerol biosynthesis	2/7	0.10646477331701	0.319605979540129	3.49497597204019	7.82854037754321	PLD4;PLD3
Transport of nucleosides and free purine and pyrimidine bases across the plasma membrane	2/7	0.10646477331701	0.318971840691835	3.49497597204019	7.82854037754321	SLC28A2;SLC29A1
Signaling by insulin receptor	13/109	0.107871872754986	0.32254757992085	1.4589119883287	3.24872143801692	ATP6V0B;PIK3CB;NRAS;EIF4EBP1;ATP6V1B2;GRB2;ATP6V1E1;ATP6V0D1;ATP6V0C;EIF4E;ATP6V1C1;ATP6V0A1;ATP6V1F
Signaling events mediated by hepatocyte growth factor receptor (c-Met)	10/79	0.109391308725522	0.326444419319245	1.54840707622034	3.42635208775175	CDC42;RAP1B;EGR1;PTPN1;JUN;EIF4EBP1;GRB2;EIF4E;RAB5A;NCK1
Hypoxia and p53 in the cardiovascular system	4/23	0.113501399241056	0.338041642710049	2.12737667863316	4.62904425267201	HSP90AA1;MDM2;BAX;HSPA1A
Incretin biosynthesis, secretion, and inactivation	4/23	0.113501399241056	0.337376206405502	2.12737667863316	4.62904425267201	TCF7L2;SPCS3;SPCS2;SEC11C
Interleukin-11 pathway	4/23	0.113501399241056	0.336713384781915	2.12737667863316	4.62904425267201	JUN;FOS;DUSP6;ICAM1
Neurotrophic factor-mediated Trk receptor signaling	8/60	0.114216635773118	0.338170823563546	1.63098878695209	3.53868839160108	CDC42;RAP1B;NRAS;RGS19;EHD4;STAT3;RHOG;GRB2
Insulin biosynthesis and processing	6/41	0.114364389815804	0.33794565288036	1.79010964421571	3.88161204086341	SPCS3;SPCS2;RPN2;SRP14;DDOST;SEC11C
Integrin-mediated cell adhesion	12/100	0.11507255542795	0.339374138078524	1.46788990825688	3.17386045181419	RAP1B;ITGB1;CDC42;ITGB5;ITGB2;RAC2;ZYX;GRB2;ITGAV;ITGB7;ITGA6;ITGAL
Sphingolipid de novo biosynthesis	5/32	0.116057001783668	0.341610278154657	1.91131498470948	4.11634903265254	COL4A3BP;SGPL1;SGMS1;OSBP;CERS2
Cardiac muscle contraction	10/80	0.116392350418265	0.341930834886344	1.52905198776758	3.2886673759946	COX7A2L;TPM3;COX4I1;UQCRC1;ATP1B3;CYC1;COX6A1;COX5B;COX5A;COX6B1
Nuclear beta-catenin signaling and target gene transcription regulation	10/80	0.116392350418265	0.341266891517632	1.52905198776758	3.2886673759946	TCF7L2;JUN;XPO1;HDAC1;MYC;RUVBL2;ID2;HBP1;YWHAG;YWHAH
Arf6 vesicle-mediated transport	3/15	0.118573639270845	0.346988750579411	2.44648318042813	5.21644301643474	ARF1;PLAUR;RAB11A
Association of licensing factors with the pre-replicative complex	3/15	0.118573639270845	0.346317592454499	2.44648318042813	5.21644301643474	ORC5;UBB;UBC
HDL-mediated lipid transport	3/15	0.118573639270845	0.345649025673699	2.44648318042813	5.21644301643474	APOC2;APOE;ABCG1
Spliceosomal assembly	3/15	0.118573639270845	0.344983035258143	2.44648318042813	5.21644301643474	SNRPD2;SNRNP70;SNRPB
Androgen receptor proteolysis and transcription regulation	8/61	0.122598905249258	0.356008359473806	1.60425126585451	3.36706221081273	TGIF1;MED1;CASP8;CDK6;PRDX1;NCOA4;FKBP4;PIAS1
Glucose metabolism	8/61	0.122598905249258	0.355325042085181	1.60425126585451	3.36706221081273	PYGB;GOT1;MDH1;MDH2;PGAM1;ALDOA;CALM1;GAPDH
Mitochondrial pathway of apoptosis: multidomain Bcl-2 family	9/71	0.123686550382265	0.357790595933372	1.55058793125727	3.24073611557831	UBB;PRKCD;UBC;MFN2;BAX;TMBIM6;PARK7;MAP3K5;HSPA1A
Cytosolic tRNA aminoacylation	4/24	0.127865991531927	0.369173321631375	2.03873598369011	4.1932161154843	NARS;KARS;LARS;FARSA
Ras-independent pathway in NK cell-mediated cytotoxicity	4/24	0.127865991531927	0.36846879239162	2.03873598369011	4.1932161154843	ITGB1;PTPN6;KLRC1;B2M
TAK1 activates NF-kappaB by phosphorylation and activation of IKK complex	4/24	0.127865991531927	0.367766947072779	2.03873598369011	4.1932161154843	IKBKB;NFKBIA;IKBKG;NFKB2
Tumor suppressor Arf inhibits ribosomal biogenesis	4/24	0.127865991531927	0.367067770367318	2.03873598369011	4.1932161154843	HSP90AA1;MYC;MDM2;HSPA1A
Syndecan 2 pathway	5/33	0.128108278974526	0.367065467270465	1.85339634880919	3.8085060572157	ITGB1;SDCBP;SDC2;PRKCD;BAX
Pyruvate metabolism	7/52	0.129268602218368	0.36968861619268	1.64667137144201	3.36886378767527	LDHA;PKM;MDH1;MDH2;GLO1;BSG;PDHB
Signaling events mediated by PTP1B	7/52	0.129268602218368	0.368989771927666	1.64667137144201	3.36886378767527	FGR;HCK;CSF1R;PTPN1;STAT3;GRB2;YBX1
Vitamin B12 metabolism	7/52	0.129268602218368	0.368293564810821	1.64667137144201	3.36886378767527	TCN2;SHMT2;APOE;SOD2;ICAM1;NFKB2;SOD1
Rho GTPase cycle	14/123	0.129505281587425	0.36827302296989	1.39230750105666	2.84592333348396	ARHGAP9;RALBP1;ITSN1;GDI2;ARHGAP19;RHOG;GMIP;MYO9A;ARHGAP4;FGD2;CDC42;AKAP13;ARHGDIB;RAC2
Circadian rhythm	8/62	0.131295117827273	0.372660954735306	1.57837624543751	3.20458941573422	HELZ2;MED1;PER3;UBB;NAMPT;UBC;RBX1;ARNTL
Colorectal cancer	8/62	0.131295117827273	0.371961778460005	1.57837624543751	3.20458941573422	MAPK9;TCF7L2;JUN;MYC;RAC2;BAX;PIK3CB;FOS
CHL1 interactions	2/8	0.134507875260349	0.380349984350424	3.05810397553517	6.13496186401468	ITGB1;STIP1
Downregulation of ERBB4 signaling	2/8	0.134507875260349	0.379639049800236	3.05810397553517	6.13496186401468	UBB;UBC
Formyl peptide interaction with formyl peptide receptors	2/8	0.134507875260349	0.378930767990908	3.05810397553517	6.13496186401468	ANXA1;FPR1
NOD-like receptor (NLR) proteins	2/8	0.134507875260349	0.378225124102656	3.05810397553517	6.13496186401468	IKBKB;IKBKG
Nicotinate metabolism	2/8	0.134507875260349	0.377522103425886	3.05810397553517	6.13496186401468	NAMPT;NADK
Shuttle for transfer of acetyl groups from mitochondria to the cytosol	2/8	0.134507875260349	0.376821691360161	3.05810397553517	6.13496186401468	ACLY;MDH1
Stabilization of mRNA by HuR	2/8	0.134507875260349	0.376123873413197	3.05810397553517	6.13496186401468	XPO1;PRKCD
TSP1-induced apoptosis in microvascular endothelial cell	2/8	0.134507875260349	0.375428635199864	3.05810397553517	6.13496186401468	JUN;FOS
Transcription factor regulation of microRNAs related to cardiac hypertrophy	2/8	0.134507875260349	0.374735962441193	3.05810397553517	6.13496186401468	PPP3R1;STAT3
Cell differentiation by G alpha (i/o) pathway inferred from mouse Neuro2A model	6/43	0.135557899337119	0.376965797419982	1.70684873053126	3.41089213321726	RAP1B;ASAH1;NRAS;RALB;STAT3;RASGRP1
Growth hormone receptor signaling	6/43	0.135557899337119	0.37627284558649	1.70684873053126	3.41089213321726	PTPN1;ADAM17;STAT1;STAT3;GRB2;PTPN6
B cell survival pathway	3/16	0.137501784408416	0.380968246709557	2.29357798165138	4.55073023955038	ITGB1;FOS;CCT4
Control of cell cycle and breast tumor growth by estrogen-responsive protein Efp	3/16	0.137501784408416	0.380270502667964	2.29357798165138	4.55073023955038	CCNB2;CDK6;TRIM25
Gap-filling DNA repair biosynthesis and ligation in global genomic nucleotide excision repair	3/16	0.137501784408416	0.379575309792886	2.29357798165138	4.55073023955038	POLD4;RFC3;RFC2
Hypoxia-inducible factor in the cardivascular system	3/16	0.137501784408416	0.378882654118081	2.29357798165138	4.55073023955038	HSP90AA1;JUN;LDHA
Inhibition of platelet activation by aspirin	3/16	0.137501784408416	0.378192521779068	2.29357798165138	4.55073023955038	ITGB1;TBXAS1;PTGS1
Inhibitor of DNA binding (ID) signaling pathway	3/16	0.137501784408416	0.377504899012197	2.29357798165138	4.55073023955038	ID2;ID1;ID3
N-glycan precursor substrate biosynthesis	3/16	0.137501784408416	0.376819772153736	2.29357798165138	4.55073023955038	DOLPP1;MPI;GMPPA
Other semaphorin interactions	3/16	0.137501784408416	0.376137127638965	2.29357798165138	4.55073023955038	ITGB1;TYROBP;TREM2
Selenium metabolism and selenoproteins	3/16	0.137501784408416	0.375456952001281	2.29357798165138	4.55073023955038	JUN;FOS;TRNAU1AP
Sprouty regulation of FGF signaling	3/16	0.137501784408416	0.374779231871315	2.29357798165138	4.55073023955038	UBB;UBC;GRB2
JNK/MAPK pathway	7/53	0.139091284420632	0.378428539594873	1.61560210028273	3.18697683287537	CDC42;MAPK9;JUN;HNRNPK;RAC2;DUSP6;MAP3K5
Folate metabolism	8/63	0.140298167827688	0.381025599675917	1.55332265424009	3.05070293818061	MTHFD1;SHMT2;CAT;SOD2;FOLR2;ICAM1;NFKB2;SOD1
Cysteine and methionine metabolism	5/34	0.140702303638018	0.381437124763748	1.79888469149128	3.52780885465375	LDHA;MAT2A;GOT1;AMD1;DNMT3A
Fructose and mannose metabolism	5/34	0.140702303638018	0.38075354568711	1.79888469149128	3.52780885465375	MTMR2;MPI;GMPPA;ALDOA;PHPT1
Focal adhesion	24/233	0.142734527448052	0.385561961442861	1.25999133755955	2.45291185633081	ITGB1;JUN;ITGB5;ACTN1;ITGB2;PIK3CB;ITGAL;ACTB;MYL12A;MYL12B;PPP1CA;RAP1B;FGR;CDC42;HCK;MAPK9;RAC2;ZYX;GRB2;ITGAV;ITGB7;ITGA6;BIRC2;BIRC3
APC/C- and Cdc20-mediated degradation of Nek2A	4/25	0.142942282109311	0.38543365354475	1.95718654434251	3.80734307388392	UBB;UBC;ANAPC1;ANAPC11
Alpha-9 beta-1 integrin pathway	4/25	0.142942282109311	0.384746606033975	1.95718654434251	3.80734307388392	ITGB1;VCAM1;CSF2RA;SAT1
Corticotropin releasing hormone pathway	4/25	0.142942282109311	0.384062003532136	1.95718654434251	3.80734307388392	HSP90AA1;ADRBK2;FOS;TLR4
DARPP-32 events	4/25	0.142942282109311	0.383379833010764	1.95718654434251	3.80734307388392	PPP3R1;PDE4A;CALM1;PPP1CA
Ghrelin pathway	4/25	0.142942282109311	0.382700081533795	1.95718654434251	3.80734307388392	NR1H3;BAX;PLIN2;ABCG1
Interferon alpha signaling regulation	4/25	0.142942282109311	0.382022736256744	1.95718654434251	3.80734307388392	IFNAR2;PTPN1;STAT1;PTPN6
Oncostatin M	31/311	0.145291282502718	0.387614552259902	1.21930833751241	2.35206371511934	ECM1;CEBPD;STK4;ITGAL;ICAM1;LDHA;NRAS;CASP8;MYC;NAMPT;HMOX1;CTSH;ITGAV;B2M;JUNB;XDH;IER3;CTSB;KLF10;JUN;RFC3;ANXA1;HSPA5;STAT1;STAT3;PLAUR;ACSL5;RAD23A;FOXN3;SOD2;SELP
HNF3A pathway	6/44	0.14679924563712	0.390946844642065	1.66805671392827	3.20048257135387	JUN;XBP1;ATP5J;FOS;PISD;SOD1
Angiotensin II-stimulated signaling through G-proteins and beta-arrestin	8/64	0.149600048421205	0.3977043540775	1.52905198776758	2.90487750729458	MAPK9;EGR1;PLCB3;ADRBK2;GNAQ;PRKCD;ARRB2;MAP3K5
Interleukin-7 signaling pathway	5/35	0.153810284117059	0.408178434124357	1.7474879860201	3.27135929633054	STAT1;MYC;STAT3;IL2RG;IL7R
PIK3C1/AKT pathway	5/35	0.153810284117059	0.40746233160835	1.7474879860201	3.27135929633054	HSP90AA1;FOXO3;YWHAG;MAP3K5;YWHAH
Branched-chain amino acid catabolism	3/17	0.157367355230016	0.416155352709849	2.15866162978953	3.99173743027012	HIBADH;AUH;IVD
Chylomicron-mediated lipid transport	3/17	0.157367355230016	0.41542780838693	2.15866162978953	3.99173743027012	APOC2;APOE;LDLRAP1
Nitric oxide metabolism	3/17	0.157367355230016	0.414702803485731	2.15866162978953	3.99173743027012	HSP90AA1;CALM1;PTS
Platelet sensitization by LDL	3/17	0.157367355230016	0.413980324734014	2.15866162978953	3.99173743027012	FGR;PTPN6;PPP2R5C
Interleukin-12/STAT4 pathway	6/45	0.158446520492377	0.416094340771286	1.63098878695209	3.00483286889809	MAPK9;PPP3R1;JUN;STAT3;FOS;CCR5
RhoA signaling pathway	6/45	0.158446520492377	0.415371954763003	1.63098878695209	3.00483286889809	ITGB1;CDC42;JUN;CFL1;MSN;FOS
Estrogen receptor transcription factor targets	4/26	0.158675557151501	0.415251458056789	1.88191013879087	3.4643964855726	MED1;DDX5;SRA1;PHB2
Inhibition of activated T cell apoptosis by neuropeptides VIP and PACAP	4/26	0.158675557151501	0.414533029928663	1.88191013879087	3.4643964855726	NFKBIA;MYC;GNAQ;CALM1
Physiological and pathological hypertrophy of the heart	4/26	0.158675557151501	0.41381708341756	1.88191013879087	3.4643964855726	JUN;STAT3;FOS;CALM1
Steroid biosynthesis	4/26	0.158675557151501	0.413103605687529	1.88191013879087	3.4643964855726	SOAT1;HSD17B4;DHCR7;LIPA
Transport of mature transcript to cytoplasm	7/55	0.159773999449822	0.415247399602808	1.55685293299972	2.85526044147279	NUP93;NUP62;NUP153;SRSF5;EIF4E;SRRM1;NUP37
Glycerophospholipid biosynthesis	10/86	0.163388387071633	0.423911450993412	1.42237394210938	2.57680843415818	GNPAT;PCYT2;PITPNB;LPCAT3;LPCAT2;PLBD1;PLD4;CDIPT;PLD3;PISD
p53 signaling pathway	15/139	0.163794518258005	0.42423623082262	1.32004488152597	2.38814939501223	DDX5;JUN;BTG2;GPX1;DUSP1;NFYB;RPS27L;PYCARD;TFDP1;CASP6;MDM2;CASP1;BAX;CEBPZ;CTSD
Activation of pro-caspase 8	2/9	0.163939271116574	0.423884074291142	2.71831464492015	4.91541751357083	CASP8;FADD
Benzo(a)pyrene metabolism	2/9	0.163939271116574	0.423159486129961	2.71831464492015	4.91541751357083	EPHX1;AKR1A1
Calcium/calmodulin-dependent protein kinase activation	2/9	0.163939271116574	0.422437370965917	2.71831464492015	4.91541751357083	CAMK1;CALM1
EGFR transactivation by gastrin	2/9	0.163939271116574	0.421717716160183	2.71831464492015	4.91541751357083	NRAS;GRB2
Endosomal/vacuolar pathway	2/9	0.163939271116574	0.42100050915991	2.71831464492015	4.91541751357083	B2M;CTSS
Heme biosynthesis	2/9	0.163939271116574	0.420285737497499	2.71831464492015	4.91541751357083	FECH;HMBS
MAP kinase pathway regulation through dual specificity phosphatases	2/9	0.163939271116574	0.419573388789877	2.71831464492015	4.91541751357083	DUSP1;DUSP6
West Nile virus infection	2/9	0.163939271116574	0.418863450737779	2.71831464492015	4.91541751357083	EEF1A1;CASP6
Cell-cell communication	14/129	0.168812140661714	0.430585020944575	1.32754901263542	2.3616682421614	ITGB1;CADM1;ACTN1;CTNND1;IQGAP1;PIK3CB;FYB;TYROBP;SIRPA;GRB2;ITGA6;PTPN6;CD47;NCK1
Retinoblastoma protein regulation	8/66	0.169064070399023	0.430500415349958	1.48271707904735	2.63549627818411	MAPK9;JUN;SPI1;TFDP1;CDK6;CEBPD;HDAC1;MDM2
G alpha i pathway	12/108	0.171350490810864	0.435587948020884	1.35915732246007	2.39761354575522	RAP1B;MAPK9;RGS2;NRAS;RGS19;RGS1;PRKCD;STAT3;RGS10;GRB2;PIK3CB;MAP3K5
Immunoregulatory interactions between a lymphoid and a non-lymphoid cell	13/119	0.173954685359773	0.441464831753373	1.33631434225066	2.33716092354486	ITGB1;VCAM1;CD81;ITGB2;ITGAL;LILRB4;ICAM1;CD200R1;TYROBP;ITGB7;KLRC1;B2M;HCST
BAD phosphorylation regulation	4/27	0.175008709527808	0.443394549307031	1.8122097632801	3.15853580259003	IL3RA;BAX;CSF2RB;YWHAH
Glycosphingolipid biosynthesis: lacto and neolacto series	4/27	0.175008709527808	0.442651844869331	1.8122097632801	3.15853580259003	B4GALT1;ST3GAL4;B3GNT2;ST3GAL6
CBL signaling regulation	3/18	0.178042940437706	0.449573311138689	2.03873598369011	3.51830890799038	HCK;GRB2;PIK3CB
Nucleotide di- and triphosphate biosynthesis and interconversion	3/18	0.178042940437706	0.448822771387205	2.03873598369011	3.51830890799038	GSR;NME2;GLRX
Transcriptional activity regulation by PML	3/18	0.178042940437706	0.448074733434893	2.03873598369011	3.51830890799038	SUMO1;TNFRSF1B;TNFRSF1A
Adipocytokine signaling pathway	8/67	0.17920615578703	0.450251739165417	1.46058697338993	2.51106803967857	IKBKB;NFKBIA;MAPK9;STAT3;ACSL5;IKBKG;TNFRSF1B;TNFRSF1A
G-protein beta-gamma signalling	4/28	0.191883017195377	0.481301255755847	1.7474879860201	2.88487440469183	PLCB3;GNG2;GNB2;GNB1
Pyrimidine metabolism	11/100	0.193111884948524	0.483580342076736	1.34556574923547	2.21276342216088	NT5C;POLE4;POLD4;PNP;PNPT1;CANT1;POLR2D;NME2;NT5M;POLR2G;NT5C2
Fanconi anemia pathway regulation	2/10	0.194344920876842	0.485862302192104	2.44648318042813	4.00763487687785	UBB;UBC
Gap junction degradation	2/10	0.194344920876842	0.485059224006663	2.44648318042813	4.00763487687785	CLTA;AP2M1
IRAK2-mediated activation of TAK1 complex	2/10	0.194344920876842	0.484258796244276	2.44648318042813	4.00763487687785	UBB;UBC
TRAF6-mediated IRF7 activation in TLR7/8 or 9 signaling	2/10	0.194344920876842	0.483461005805652	2.44648318042813	4.00763487687785	UBE2N;UBE2V1
Zinc influx into cells by the SLC39 gene family	2/10	0.194344920876842	0.482665839677683	2.44648318042813	4.00763487687785	SLC39A7;SLC39A1
N-glycan biosynthesis	6/48	0.195620994866257	0.485037277911409	1.52905198776758	2.49476481869178	B4GALT1;RPN2;DOLPP1;STT3A;MGAT2;DDOST
Triglyceride biosynthesis	5/38	0.195901050238352	0.484935386655594	1.6095284081764	2.62376564131952	ELOVL1;ACLY;TECR;ACSL5;HSD17B12
Cell adhesion molecules (CAMs)	14/133	0.198008549710257	0.489350098301943	1.28762272654112	2.08523427505555	ITGB1;VCAM1;SELPLG;SDC4;CADM1;SDC2;ITGB2;ITGAL;ICAM1;SELP;PTPRC;ITGAV;ITGB7;ITGA6
Destabilization of mRNA by butyrate response factor 1 (BRF1)	3/19	0.199403247478387	0.491991672699942	1.93143408981169	3.1142948050919	ZFP36;EXOSC9;EXOSC3
PTEN-dependent cell cycle arrest and apoptosis	3/19	0.199403247478387	0.491189076170252	1.93143408981169	3.1142948050919	ITGB1;GRB2;FOXO3
ATF2 transcription factor network	7/59	0.204906208375749	0.503922434279122	1.45130358160991	2.30061068213218	MAPK9;JUN;DUSP1;RUVBL2;DDIT3;FOS;JUNB
Opioid signaling	9/80	0.205150156284322	0.503702009738742	1.37614678899083	2.17983453892996	PLCB3;PPP3R1;GNG2;GNB2;PRKCD;GNB1;PDE4A;CALM1;PPP1CA
G alpha 12 pathway	6/49	0.208683440631938	0.511545447003615	1.49784684516008	2.34703136246534	MAPK9;NRAS;JUN;PLD4;PLD3;MAP3K5
Muscle contraction	6/49	0.208683440631938	0.510716362000368	1.49784684516008	2.34703136246534	TMOD1;ITGB5;TPM3;CALD1;CALM1;MYL12B
BARD1 signaling events	4/29	0.209238850655322	0.511247029918344	1.68722977960561	2.63929786513796	NPM1;RAD50;EWSR1;UBE2D3
Lipoprotein metabolism	4/29	0.209238850655322	0.510421105798928	1.68722977960561	2.63929786513796	APOC2;APOE;LDLRAP1;ABCG1
Phototransduction	4/29	0.209238850655322	0.509597845950865	1.68722977960561	2.63929786513796	GNB1;GUCA1A;ARRB2;CALM1
Skeletal myogenesis control by HDAC and calcium/calmodulin-dependent kinase (CaMK)	4/29	0.209238850655322	0.508777237503279	1.68722977960561	2.63929786513796	CAMK1;CALM1;CABIN1;YWHAH
Angiotensin II-mediated activation of JNK pathway via Pyk2-dependent signaling	5/39	0.210740645846837	0.511605104869331	1.56825844899239	2.44197768078665	JUN;GNAQ;GRB2;FOS;CALM1
Signaling by ERBB2	11/102	0.210800537768535	0.510929072280078	1.3191821070936	2.05375931205547	USP8;HSP90AA1;NRAS;UBB;PRKCD;UBC;MDM2;GRB2;STUB1;FOXO3;CALM1
Long-term potentiation	8/70	0.211137993526413	0.510926875360391	1.39799038881608	2.17421527166643	RAP1B;PLCB3;NRAS;PPP3R1;GNAQ;CALM1;ATF4;PPP1CA
Renal cell carcinoma	8/70	0.211137993526413	0.510109392359815	1.39799038881608	2.17421527166643	CDC42;RAP1B;NRAS;JUN;TCEB1;GRB2;PIK3CB;RBX1
Chromosome maintenance	11/103	0.219892016660214	0.530410455522243	1.30637451382085	1.97865925018808	POLD4;FEN1;RFC3;NPM1;DKC1;H2AFZ;RFC2;RUVBL2;RBBP7;HIST1H2BC;WRAP53
Apoptotic signaling in response to DNA damage	3/20	0.221326621189944	0.533019454540375	1.8348623853211	2.76718485244532	STAT1;CASP6;BAX
NGF signaling via TRKA from the plasma membrane	14/136	0.22132879195617	0.532175916964677	1.25921928404389	1.89903607781659	DUSP3;RALB;PRKCD;STAT3;CLTA;PIK3CB;FOXO3;AP2A2;DUSP6;NRAS;MDM2;GRB2;CALM1;AP2M1
Phosphatidylinositol metabolism	6/50	0.22204250799281	0.533043222685442	1.46788990825688	2.20900761540438	ARF1;MTMR2;SYNJ1;PITPNB;INPP5K;PIK3CB
Alternative complement pathway	2/11	0.225369131150432	0.540170457201829	2.22407561857103	3.31390745215	C6;CFP
BTG family proteins and cell cycle regulation	2/11	0.225369131150432	0.539314402594536	2.22407561857103	3.31390745215	BTG2;BTG1
CD28-dependent Vav1 pathway	2/11	0.225369131150432	0.53846105702081	2.22407561857103	3.31390745215	CDC42;GRB2
Erythropoietin-mediated neuroprotection through NF-kB	2/11	0.225369131150432	0.537610407641631	2.22407561857103	3.31390745215	NFKBIA;SOD2
Mammalian target of rapamycin complex 1 (mTORC1)-mediated signaling	2/11	0.225369131150432	0.536762441698978	2.22407561857103	3.31390745215	EIF4EBP1;EIF4E
Mechanism of protein import into the nucleus	2/11	0.225369131150432	0.5359171465152	2.22407561857103	3.31390745215	NUP62;NUP153
Messenger RNA decay by 3' to 5' exoribonuclease	2/11	0.225369131150432	0.535074509492378	2.22407561857103	3.31390745215	EXOSC9;EXOSC3
SLBP-dependent processing of replication-dependent histone pre-mRNAs	2/11	0.225369131150432	0.534234518111699	2.22407561857103	3.31390745215	LSM10;SNRPB
SUMOylation as a mechanism to modulate CtBP-dependent gene responses	2/11	0.225369131150432	0.53339715993284	2.22407561857103	3.31390745215	SUMO1;SAE1
Valine, leucine and isoleucine biosynthesis	2/11	0.225369131150432	0.532562422593352	2.22407561857103	3.31390745215	LARS;PDHB
Interferon-beta enhancer pathway	4/30	0.227016309162786	0.535616604430948	1.63098878695209	2.41832157806235	GTF2A1;JUN;IRF3;ACTB
Interleukin-2/STAT5 pathway	4/30	0.227016309162786	0.534781009104222	1.63098878695209	2.41832157806235	CDK6;MYC;GRB2;IL2RG
Nectin adhesion pathway	4/30	0.227016309162786	0.533948016878203	1.63098878695209	2.41832157806235	CDC42;RAP1B;ITGAV;IQGAP1
Signaling by FGFR1 mutants	4/30	0.227016309162786	0.533117615607786	1.63098878695209	2.41832157806235	STAT1;STAT3;GRB2;LRRFIP1
Signaling pathway from G-protein families	4/30	0.227016309162786	0.532289793223302	1.63098878695209	2.41832157806235	JUN;GNAQ;FOS;CALM1
TRAF6-mediated IRF7 activation	4/30	0.227016309162786	0.531464537729933	1.63098878695209	2.41832157806235	MAVS;SIKE1;IRF3;TRIM25
Signaling by ERBB4	10/93	0.227898368750826	0.532703617358741	1.31531353786459	1.94515866034937	ADAM17;NCSTN;NRAS;UBB;UBC;MDM2;GRB2;PSEN1;FOXO3;RBX1
Glutathione metabolism	6/51	0.235673891269148	0.55002716509492	1.43910775319302	2.07995142464719	GPX1;GPX4;GPX3;IDH1;GSR;GCLM
ERBB signaling pathway	10/94	0.23783458868113	0.554213316216831	1.30132084065326	1.86893077295913	MAPK9;HSP90AA1;NRAS;JUN;MYC;EIF4EBP1;MDM2;GRB2;PIK3CB;NCK1
L1CAM interactions	10/94	0.23783458868113	0.553359366577052	1.30132084065326	1.86893077295913	ITGB1;SDCBP;STIP1;CSNK2A1;DPYSL2;CLTA;MSN;ITGAV;AP2A2;AP2M1
Amoebiasis	11/105	0.238535102366899	0.554135391652334	1.28149118974807	1.83668289468241	IL10;RAB5B;PLCB3;GNA15;ACTN1;GNAQ;ITGB2;CD14;PIK3CB;RAB5A;TLR4
DNA repair	11/105	0.238535102366899	0.553284185213544	1.28149118974807	1.83668289468241	POLD4;FEN1;RFC3;RAD50;UBB;RFC2;APEX1;UBC;POLR2D;XRCC1;POLR2G
Bioactive peptide-induced signaling pathway	5/41	0.241420572686431	0.559118197479312	1.49175803684642	2.12010852771504	STAT1;STAT3;GNB1;GRB2;CALM1
FOXM1 transcription factor network	5/41	0.241420572686431	0.558261967467858	1.49175803684642	2.12010852771504	CCNB2;CHEK2;MYC;XRCC1;FOS
Fc epsilon receptor I signaling in mast cells	5/41	0.241420572686431	0.557408355896806	1.49175803684642	2.12010852771504	JUN;FCER1G;GRB2;FOS;CALM1
Biosynthesis of unsaturated fatty acids	3/21	0.243696217874579	0.56180349464216	1.7474879860201	2.46716092279056	ACOT7;TECR;HSD17B12
p38 MK2 pathway	3/21	0.243696217874579	0.560947086875937	1.7474879860201	2.46716092279056	LSP1;YWHAG;YWHAH
Amino acid transport across the plasma membrane	4/31	0.245155786738124	0.563447850798428	1.57837624543751	2.21897824804368	SLC6A6;SLC43A2;SLC7A8;SLC3A2
DNA strand elongation	4/31	0.245155786738124	0.562591547073811	1.57837624543751	2.21897824804368	POLD4;FEN1;RFC3;RFC2
NF-kappaB activation by non-typeable Hemophilus influenzae	4/31	0.245155786738124	0.561737842146536	1.57837624543751	2.21897824804368	IKBKB;NFKBIA;DUSP1;IKBKG
One-carbon metabolism	4/31	0.245155786738124	0.56088672420389	1.57837624543751	2.21897824804368	MTHFD1;TCN2;SHMT2;DNMT3A
Differentiation pathway in PC12 cells	9/84	0.247026645050434	0.564312003065287	1.31061598951507	1.83258069917969	RAP1B;MAPK9;EGR1;PLCB3;NRAS;JUN;GNAQ;FOS;MAP3K5
ECM-receptor interaction	9/84	0.247026645050434	0.56345956801534	1.31061598951507	1.83258069917969	ITGB1;ITGB5;SDC4;SDC2;ITGAV;ITGB7;ITGA6;CD47;CD44
G-protein signaling pathways	10/95	0.247925864850215	0.564657701242572	1.28762272654112	1.79575150112581	AKAP13;PLCB3;GNA15;NRAS;GNAQ;GNB2;PRKCD;GNB1;PDE4A;CALM1
Fatty acid, triacylglycerol, and ketone body metabolism	17/173	0.248625066701963	0.565397365542114	1.20202930830284	1.67299553834429	MED1;ELOVL1;ACADVL;NFYB;ECI1;TECR;ACSL5;CCNC;HSD17B12;ARNTL;HELZ2;ACLY;SIN3B;MED10;MED21;PLIN2;RGL1
Apoptotic execution phase	6/52	0.249552841975575	0.566653821628749	1.41143260409315	1.95918785424128	CASP8;DBNL;STK24;CASP6;PRKCD;BIRC2
Endometrial cancer	6/52	0.249552841975575	0.565802990064742	1.41143260409315	1.95918785424128	TCF7L2;NRAS;MYC;GRB2;PIK3CB;FOXO3
Interleukin-2 receptor beta chain in T cell activation	6/52	0.249552841975575	0.564954709719817	1.41143260409315	1.95918785424128	TFDP1;MYC;GRB2;PTPN6;FOS;IL2RG
ERK inactivation	2/12	0.256707791788905	0.580282583235399	2.03873598369011	2.77230751863126	DUSP3;DUSP6
Phosphatidylethanolamine biosynthesis	2/12	0.256707791788905	0.579415195218605	2.03873598369011	2.77230751863126	PCYT2;PISD
Phospholipase C epsilon pathway	2/12	0.256707791788905	0.578550396419771	2.03873598369011	2.77230751863126	RAP2B;ADRB2
Platelet endothelial cell adhesion molecule 1 (PECAM1) interactions	2/12	0.256707791788905	0.577688175262663	2.03873598369011	2.77230751863126	ITGAV;PTPN6
Pyrimidine catabolism	2/12	0.256707791788905	0.576828520239951	2.03873598369011	2.77230751863126	NT5C;NT5M
Rab GTPases mark targets in the endocytotic machinery	2/12	0.256707791788905	0.5759714199127	2.03873598369011	2.77230751863126	RAB5A;RAB11A
Resolution of AP sites via the single-nucleotide replacement pathway	2/12	0.256707791788905	0.575116862909862	2.03873598369011	2.77230751863126	APEX1;XRCC1
Androgen receptor regulation of biosynthesis and transcription	6/53	0.263654316971621	0.589804472040218	1.38480180024234	1.84610204502917	EGR1;HSP90AA1;JUN;HDAC1;MDM2;NR2C2
Endothelins	7/64	0.267059092384539	0.59653732174653	1.33792048929664	1.76643678840606	CDC42;PLCB3;GNA15;JUN;GNAQ;PRKCD;FOS
Arrhythmogenic right ventricular cardiomyopathy (ARVC)	8/75	0.268613479683079	0.599123123074519	1.30479102956167	1.71512407575188	ITGB1;TCF7L2;ITGB5;ACTN1;ITGAV;ITGB7;ITGA6;ACTB
Insulin secretion regulation by glucagon-like peptide-1	5/43	0.273192094299111	0.608436670194186	1.42237394210938	1.84564410655848	RAP1B;GNG2;GNB2;GNB1;IQGAP1
Kit receptor signaling pathway	6/54	0.277953119148493	0.61812843875438	1.35915732246007	1.74013294688233	STAT1;STAT3;PTPN6;FOS;FOXO3;JUNB
Non-small cell lung cancer	6/54	0.277953119148493	0.617219426344447	1.35915732246007	1.74013294688233	NRAS;CDK6;GRB2;PIK3CB;FOXO3;STK4
Transmembrane transport of small molecules	39/432	0.280515830635271	0.621995454125196	1.10431532449881	1.40372294761499	ABCD2;TFRC;SLC43A2;SLC5A11;SLC40A1;SLC3A2;GNG2;FTH1;NUP62;SLC17A5;HMOX1;SLC39A7;ATP6V1E1;SLC39A1;SLC18A2;ATP6V1C1;ATP6V0A1;ATP6V1F;ATP6V0B;PEX19;SLC31A1;SLC11A1;ABCC5;ABCA9;ATP1B3;NUP153;RAB11A;NUP93;SLC6A6;SLC7A8;GNB2;GNB1;ATP6V1B2;SLC29A1;SLC28A2;ATP6V0D1;ATP6V0C;ABCG1;NUP37
Alpha-hemoglobin stabilizing enzyme (AHSP) pathway	2/13	0.288102327215582	0.637880519201655	1.88191013879087	2.34192342341927	FECH;HMBS
CBL-mediated ligand-induced downregulation of EGF receptors	2/13	0.288102327215582	0.636946579934888	1.88191013879087	2.34192342341927	CSF1R;GRB2
Chondroitin sulfate/dermatan sulfate degradation	2/13	0.288102327215582	0.636015371484691	1.88191013879087	2.34192342341927	HEXB;HEXA
Keap1-Nrf2 pathway	2/13	0.288102327215582	0.635086881891283	1.88191013879087	2.34192342341927	HMOX1;GCLM
N-glycan trimming in the ER and calnexin/calreticulin cycle	2/13	0.288102327215582	0.634161099264619	1.88191013879087	2.34192342341927	PDIA3;EDEM2
Platelet adhesion to exposed collagen	2/13	0.288102327215582	0.633238011783885	1.88191013879087	2.34192342341927	ITGB1;FCER1G
Purine salvage	2/13	0.288102327215582	0.632317607696989	1.88191013879087	2.34192342341927	PNP;GMPR2
p27 phosphorylation regulation during cell cycle progression	2/13	0.288102327215582	0.631399875320071	1.88191013879087	2.34192342341927	TFDP1;RBX1
Mismatch repair	3/23	0.289335809398432	0.633184162596569	1.59553250897487	1.97872723605557	POLD4;RFC3;RFC2
Mitochondrial pathway of apoptosis: antiapoptotic Bcl-2 family	3/23	0.289335809398432	0.632267832404679	1.59553250897487	1.97872723605557	MAPK9;CDK6;BAX
Rho cell motility signaling pathway	3/23	0.289335809398432	0.631354150565943	1.59553250897487	1.97872723605557	CFL1;PFN1;ARHGAP4
Th1/Th2 differentiation pathway	3/23	0.289335809398432	0.630443105615632	1.59553250897487	1.97872723605557	IL10;IFNGR1;IFNGR2
TAp63 pathway	6/55	0.292424030479471	0.636254014443805	1.33444537114262	1.64076780103563	IKBKB;PRKCD;MDM2;BAX;HBP1;DHRS3
Beta-1 integrin cell surface interactions	7/66	0.293248634629842	0.637130127037498	1.29737744416643	1.59153760210764	ITGB1;VCAM1;CD81;PLAUR;ITGAV;ITGA6;CD14
Signaling by SCF-KIT	8/78	0.305043782983447	0.661804759058916	1.25460675919391	1.48959455740516	NRAS;STAT1;FES;STAT3;MDM2;GRB2;PTPN6;FOXO3
G alpha (z) signaling events	5/45	0.305765025617281	0.662417774292819	1.35915732246007	1.61051765157732	RGS19;GNG2;GNB2;PRKCD;GNB1
Signaling by FGFR mutants	5/45	0.305765025617281	0.661468751693545	1.35915732246007	1.61051765157732	NRAS;STAT1;STAT3;GRB2;LRRFIP1
GnRH signaling pathway	10/101	0.311210893005128	0.67228676457474	1.21113028734066	1.41373359258867	CDC42;MAPK9;JUN;PLCB3;NRAS;GNAQ;PRKCD;GRB2;CALM1;ATF4
RNA polymerase II transcription	10/101	0.311210893005128	0.671326354911062	1.21113028734066	1.41373359258867	LSM10;GTF2A1;CCNT1;POLR2D;TCEB3;POLR2G;TCEB1;SRSF5;SRRM1;SNRPB
Plexin D1 signaling	3/24	0.312402923833481	0.672936397986527	1.52905198776758	1.77899312201575	ITGB1;ITGA6;ITGAV
Sulfur amino acid metabolism	3/24	0.312402923833481	0.671977799128997	1.52905198776758	1.77899312201575	GOT1;MAT2A;GCLM
Fc epsilon receptor I signaling pathway	8/79	0.317424500241106	0.681807959266103	1.23872566097627	1.42145662796354	MAPK9;NRAS;FCER1G;PRKCD;RAC2;LCP2;GRB2;PIK3CB
Glycerophospholipid metabolism	8/79	0.317424500241106	0.680839482051236	1.23872566097627	1.42145662796354	PLA2G15;LYPLA2;GNPAT;PCYT2;LPCAT3;LPCAT2;CDIPT;PISD
DCC-mediated attractive signaling	2/14	0.319334291213198	0.683964226570112	1.7474879860201	1.99478687647024	CDC42;NCK1
Glycogen breakdown (glycogenolysis)	2/14	0.319334291213198	0.68299543871378	1.7474879860201	1.99478687647024	PYGB;CALM1
Glycosphingolipid biosynthesis: globo series	2/14	0.319334291213198	0.682029391417155	1.7474879860201	1.99478687647024	HEXB;HEXA
Non-homologous end-joining (NHEJ) pathway	2/14	0.319334291213198	0.681066073067696	1.7474879860201	1.99478687647024	FEN1;RAD50
Polyamine metabolism	2/14	0.319334291213198	0.680105472118376	1.7474879860201	1.99478687647024	GOT1;AMD1
Viral messenger RNA biosynthesis	2/14	0.319334291213198	0.679147577087224	1.7474879860201	1.99478687647024	POLR2D;POLR2G
Visual signal transduction	2/14	0.319334291213198	0.678192376556862	1.7474879860201	1.99478687647024	GNB1;GUCA1A
MEF2D role in T cell apoptosis	4/35	0.320178168967315	0.679029543736863	1.39799038881608	1.59214002286955	PTPRC;HDAC1;CALM1;CABIN1
Primary immunodeficiency	4/35	0.320178168967315	0.678077188135549	1.39799038881608	1.59214002286955	PTPRC;IKBKG;IL2RG;IL7R
SHP2 signaling	6/57	0.321781943970045	0.680519237247573	1.28762272654112	1.46001114498741	NRAS;IFNGR1;STAT1;SDC2;GRB2;IL2RG
Transfer RNA aminoacylation	5/46	0.32226319167605	0.680583803399771	1.32961042414573	1.50563316293762	NARS;KARS;LARS;FARSA;FARS2
Neural crest differentiation	9/91	0.32606968959818	0.687660937560408	1.20979937493699	1.3557545906093	ITGB1;RAB4B;HDAC10;HDAC1;MYC;ID1;PMP22;HDAC9;NFKB2
G0 and early G1 pathway	3/25	0.335511189527672	0.706585629270271	1.46788990825688	1.60308252672326	TFDP1;HDAC1;DYRK1A
Phosphoinositides and their downstream targets	3/25	0.335511189527672	0.705601526722541	1.46788990825688	1.60308252672326	ARF1;RAB5A;AP2M1
ABC transporters	5/47	0.338856559377601	0.711645903560748	1.30132084065326	1.40826129198455	ABCD2;PEX19;ABCC5;ABCA9;ABCG1
Delta Np63 pathway	5/47	0.338856559377601	0.710657506472469	1.30132084065326	1.40826129198455	CCNB2;IL1A;CEBPD;MDM2;HBP1
LKB1 signaling events	5/47	0.338856559377601	0.709671851123686	1.30132084065326	1.40826129198455	HSP90AA1;MYC;CTSD;YWHAG;YWHAH
Phospholipids as signaling intermediaries	4/36	0.339275267022106	0.709564616625179	1.35915732246007	1.46917227859686	ASAH1;GNB1;ITGAV;GRB2
Complement and coagulation cascades	7/70	0.347084986476628	0.724893955158657	1.22324159021407	1.29441664981366	C1QB;C1QA;C6;CFH;C3AR1;PLAUR;C1QC
2-LTR circle formation	1/5	0.347191678699279	0.724115241486064	2.44648318042813	2.58808137825837	BANF1
APOBEC3G-mediated resistance to HIV-1 infection	1/5	0.347191678699279	0.723116461842635	2.44648318042813	2.58808137825837	BANF1
Abacavir metabolism	1/5	0.347191678699279	0.722120433658279	2.44648318042813	2.58808137825837	NT5C2
Activation of NOXA and translocation to mitochondria	1/5	0.347191678699279	0.721127145578969	2.44648318042813	2.58808137825837	TFDP1
Beta-oxidation of myristoyl-CoA to lauroyl-CoA	1/5	0.347191678699279	0.720136586313064	2.44648318042813	2.58808137825837	ACADVL
Cyclin B2-mediated events	1/5	0.347191678699279	0.719148744630879	2.44648318042813	2.58808137825837	CCNB2
Electric transmission across gap junctions	1/5	0.347191678699279	0.718163609364261	2.44648318042813	2.58808137825837	PANX1
FOSB gene expression and drug abuse	1/5	0.347191678699279	0.71718116940617	2.44648318042813	2.58808137825837	FOSB
Flap intermediate removal from the telomere lagging strand (C-strand)	1/5	0.347191678699279	0.71620141371026	2.44648318042813	2.58808137825837	FEN1
G-protein signaling through tubby proteins	1/5	0.347191678699279	0.715224331290465	2.44648318042813	2.58808137825837	GNAQ
Phenylalanine, tyrosine and tryptophan biosynthesis	1/5	0.347191678699279	0.714249911220587	2.44648318042813	2.58808137825837	GOT1
Polo-like kinase 3 (PLK3) pathway	1/5	0.347191678699279	0.713278142633892	2.44648318042813	2.58808137825837	CHEK2
Systemic lupus erythematosus	13/139	0.348146737774188	0.714268442987804	1.14403889732251	1.20711116639512	IL10;C1QB;C1QA;SSB;H3F3B;H2AFZ;ACTN1;C6;HIST3H2A;HIST1H2BG;HIST1H2BC;SNRPB;C1QC
AKAP95 role in mitosis and chromosome dynamics	2/15	0.350220540093935	0.717548189337642	1.63098878695209	1.71122072723082	DDX5;H3F3B
ATR activation in response to replication stress	2/15	0.350220540093935	0.716575901818214	1.63098878695209	1.71122072723082	RFC3;RFC2
Cyclin A/B1-associated events during G2/M transition	2/15	0.350220540093935	0.715606245658785	1.63098878695209	1.71122072723082	CCNB2;XPO1
Erythrocyte differentiation pathway	2/15	0.350220540093935	0.714639210191679	1.63098878695209	1.71122072723082	IL1A;CCL3
Glycosaminoglycan biosynthesis: keratan sulfate	2/15	0.350220540093935	0.713674784806805	1.63098878695209	1.71122072723082	B4GALT1;B3GNT2
Glycosylation of mammalian N-linked oligosaccarides	2/15	0.350220540093935	0.71271295895127	1.63098878695209	1.71122072723082	ST3GAL4;MAN2B1
Lagging strand processive biosynthesis	2/15	0.350220540093935	0.711753722128994	1.63098878695209	1.71122072723082	POLD4;FEN1
Mu-calpain pathway	2/15	0.350220540093935	0.710797063900325	1.63098878695209	1.71122072723082	ITGB1;ACTN1
Repression of pain sensation by the transcriptional regulator DREAM	2/15	0.350220540093935	0.709842973881667	1.63098878695209	1.71122072723082	JUN;FOS
Chondroitin sulfate/dermatan sulfate metabolism	5/48	0.355511854185328	0.719601742385851	1.27420998980632	1.3177837476916	SDC4;CHSY1;HEXB;SDC2;HEXA
Energy metabolism	5/48	0.355511854185328	0.718638420106887	1.27420998980632	1.3177837476916	MED1;PPP3R1;HDAC1;FOXO3;SIRT3
Lipid digestion, mobilization, and transport	5/48	0.355511854185328	0.717677673555942	1.27420998980632	1.3177837476916	APOC2;APOE;LDLRAP1;ABCG1;PPP1CA
Platelet aggregation (plug formation)	4/37	0.358406454331472	0.72255506814489	1.32242334077196	1.35692217777489	RAP1B;PTPN1;GRB2;RASGRP1
ALK1 pathway	3/26	0.358576702109099	0.721934426912986	1.41143260409315	1.44758318834524	ID1;ARRB2;PPP1CA
Acyl chain remodelling of phosphatidylcholine	3/26	0.358576702109099	0.72097312940711	1.41143260409315	1.44758318834524	LPCAT3;LPCAT2;PLBD1
Interleukin-9 regulation of target genes	3/26	0.358576702109099	0.720014388543536	1.41143260409315	1.44758318834524	MYC;CCL3;JUNB
PGC-1a regulation	3/26	0.358576702109099	0.71905819413644	1.41143260409315	1.44758318834524	CAMK1;CALM1;YWHAH
Segmentation clock	3/26	0.358576702109099	0.718104536054031	1.41143260409315	1.44758318834524	ADAM17;CSNK2A1;PSEN1
Amino acid and oligopeptide SLC transporters	5/49	0.372196897349178	0.744393794698355	1.24820570430007	1.2336419781392	SLC6A6;SLC7A8;SLC43A2;SLC17A5;SLC3A2
Angiopoietin receptor Tie2-mediated signaling	5/49	0.372196897349178	0.74340914682177	1.24820570430007	1.2336419781392	ITGB1;DOK2;FES;GRB2;NCK1
BMAL1-CLOCK/NPAS2 activates circadian expression	4/38	0.377524732535502	0.753054618399747	1.28762272654112	1.25429801485768	HELZ2;MED1;NAMPT;ARNTL
Cyclin D-associated events in G1	4/38	0.377524732535502	0.752061142649879	1.28762272654112	1.25429801485768	CDK6;TFDP1;UBB;UBC
ERBB4 signaling events	4/38	0.377524732535502	0.751070284754425	1.28762272654112	1.25429801485768	ADAM17;MDM2;GRB2;PIK3CB
CRMPs in Sema3A signaling	2/16	0.380608926499711	0.756209840808636	1.52905198776758	1.47703802849948	FES;DPYSL2
Cell-extracellular matrix interactions	2/16	0.380608926499711	0.755216135367363	1.52905198776758	1.47703802849948	ITGB1;ACTN1
DNA-PK pathway in nonhomologous end joining	2/16	0.380608926499711	0.754225038076855	1.52905198776758	1.47703802849948	CSNK2A1;PNKP
GluR2-containing AMPA receptor trafficking	2/16	0.380608926499711	0.753236538682258	1.52905198776758	1.47703802849948	AP2A2;AP2M1
JNK (c-Jun kinases) phosphorylation and activation mediated by activated human TAK1	2/16	0.380608926499711	0.752250626982413	1.52905198776758	1.47703802849948	MAPK9;IKBKG
KIT signaling regulation	2/16	0.380608926499711	0.751267292829494	1.52905198776758	1.47703802849948	GRB2;PTPN6
Nucleotide-like (purinergic) G-protein coupled receptors	2/16	0.380608926499711	0.750286526128673	1.52905198776758	1.47703802849948	P2RY12;P2RY13
Rap1 signaling	2/16	0.380608926499711	0.749308316837762	1.52905198776758	1.47703802849948	RAP1B;RASGRP1
SREBF and miR-33 in cholesterol and lipid homeostasis	2/16	0.380608926499711	0.748332654966879	1.52905198776758	1.47703802849948	NR1H3;SIRT6
Serotonin receptor 2 and ELK-SRF/GATA4 signaling	2/16	0.380608926499711	0.747359530578106	1.52905198776758	1.47703802849948	GNAQ;RASGRP1
TGF-beta receptor signaling in EMT (epithelial to mesenchymal transition)	2/16	0.380608926499711	0.746388933785147	1.52905198776758	1.47703802849948	UBB;UBC
HIV genome transcription	6/61	0.381478559648199	0.747124027326564	1.20318844939089	1.15951346665386	GTF2A1;CCNT1;POLR2D;TCEB3;POLR2G;TCEB1
Cell cycle: G2/M checkpoint	3/27	0.381522695453837	0.746242577895458	1.35915732246007	1.30966352698296	CHEK2;MDM2;YWHAH
Control of gene expression by vitamin D receptor	3/27	0.381522695453837	0.745277192930522	1.35915732246007	1.30966352698296	MED1;SNW1;HDAC1
Glycolysis	3/27	0.381522695453837	0.74431430250038	1.35915732246007	1.30966352698296	PGAM1;ALDOA;GAPDH
RORA activates circadian expression	3/27	0.381522695453837	0.743353896948766	1.35915732246007	1.30966352698296	HELZ2;MED1;ARNTL
Rev-mediated nuclear export of HIV-1 RNA	3/27	0.381522695453837	0.742395966669193	1.35915732246007	1.30966352698296	NUP93;XPO1;NUP153
TWEAK regulation of gene expression	3/27	0.381522695453837	0.741440502104625	1.35915732246007	1.30966352698296	VCAM1;CCL3;ICAM1
Type 2 diabetes mellitus	5/50	0.388880714052037	0.754768481000741	1.22324159021407	1.15533043433742	IKBKB;MAPK9;PKM;PRKCD;PIK3CB
Alternative NF-kappaB pathway	1/6	0.400572019058417	0.776461808444429	2.03873598369011	1.86516147965843	NFKB2
Assembly of the ORC complex at the origin of replication	1/6	0.400572019058417	0.775466344587449	2.03873598369011	1.86516147965843	ORC5
Beta-oxidation of very long chain fatty acids	1/6	0.400572019058417	0.774473429933688	2.03873598369011	1.86516147965843	HSD17B4
Cell cycle negative regulation by p75 neurotrophin receptor	1/6	0.400572019058417	0.773483054703594	2.03873598369011	1.86516147965843	HDAC1
ER quality control compartment (ERQC)	1/6	0.400572019058417	0.772495209167574	2.03873598369011	1.86516147965843	EDEM2
Fas signaling pathway in hepatocytes	1/6	0.400572019058417	0.771509883645677	2.03873598369011	1.86516147965843	CASP8
Interleukin-1-beta (IL-1b) processing pathway	1/6	0.400572019058417	0.770527068507274	2.03873598369011	1.86516147965843	CASP1
Methionine salvage pathway	1/6	0.400572019058417	0.769546754170751	2.03873598369011	1.86516147965843	GOT1
Mitochondrial beta-oxidation of unsaturated fatty acids	1/6	0.400572019058417	0.76856893110319	2.03873598369011	1.86516147965843	ECI1
NF-kappaB activation	1/6	0.400572019058417	0.767593589820064	2.03873598369011	1.86516147965843	NFKBIA
Signaling by EGFR	1/6	0.400572019058417	0.766620720884931	2.03873598369011	1.86516147965843	GRB2
Vitamin B6 metabolism	1/6	0.400572019058417	0.765650314909127	2.03873598369011	1.86516147965843	PHOSPHO2
Seven transmembrane receptor signaling through beta-arrestin	7/74	0.401885785545546	0.767190311218425	1.15712042317547	1.05481633590041	NFKBIA;MAPK9;MDM2;PDE4A;ACTB;MAP3K5;NFKB2
Cell cycle: G1/S checkpoint	3/28	0.404279450146784	0.770785315305107	1.31061598951507	1.18695797097874	CDK6;TFDP1;HDAC1
G-protein activation	3/28	0.404279450146784	0.769813328778871	1.31061598951507	1.18695797097874	GNG2;GNB2;GNB1
Multi-step regulation of transcription by PITX2	3/28	0.404279450146784	0.768843790581416	1.31061598951507	1.18695797097874	MED1;CSNK2A1;HDAC1
Amyloids	5/51	0.405533624781547	0.770258834490738	1.19925646099418	1.0823907022667	CST3;H2AFZ;B2M;ITM2B;HIST1H2BC
Metabolism of vitamins and cofactors	5/51	0.405533624781547	0.769291172638362	1.19925646099418	1.0823907022667	MTHFD1;TPK1;NAMPT;ACP5;NADK
Transcription	16/181	0.409990374958671	0.776769719181422	1.08131853278592	0.964126955197487	GTF2A1;RRN3;SSB;CCNT1;CBX3;H2AFZ;SRRM1;LSM10;SNAPC1;POLR2D;TCEB3;POLR2G;TCEB1;SRSF5;HIST1H2BC;SNRPB
Activation of BH3-only proteins	2/17	0.41037446032915	0.776523101625335	1.43910775319302	1.28179200320749	PPP3R1;TFDP1
Beta-arrestin-dependent recruitment of Src kinases in GPCR signaling	2/17	0.41037446032915	0.775551232912412	1.43910775319302	1.28179200320749	FGR;HCK
Beta-catenin phosphorylation cascade	2/17	0.41037446032915	0.774581793871271	1.43910775319302	1.28179200320749	CSNK1A1;PPP2R5C
Chromatin remodeling by hSWI/SNF ATP-dependent complexes	2/17	0.41037446032915	0.773614775402019	1.43910775319302	1.28179200320749	GTF2A1;ACTB
Dendritic cells in regulating TH1 and TH2 development	2/17	0.41037446032915	0.772650168450146	1.43910775319302	1.28179200320749	IL10;CD33
Destabilization of mRNA by KSRP	2/17	0.41037446032915	0.771687964006248	1.43910775319302	1.28179200320749	EXOSC9;EXOSC3
GRB2-SOS provides linkage to MAPK signaling for integrins	2/17	0.41037446032915	0.770728153105742	1.43910775319302	1.28179200320749	RAP1B;GRB2
HIV-1 elongation complex formation in the absence of HIV-1 Tat	2/17	0.41037446032915	0.769770726828592	1.43910775319302	1.28179200320749	CCNT1;TCEB3
Phenylalanine metabolism	2/17	0.41037446032915	0.768815676299028	1.43910775319302	1.28179200320749	GOT1;ALDH3B1
Post-chaperonin tubulin folding pathway	2/17	0.41037446032915	0.767862992685275	1.43910775319302	1.28179200320749	TUBA1B;TBCE
SHC-related events	2/17	0.41037446032915	0.766912667199278	1.43910775319302	1.28179200320749	NRAS;GRB2
SHC1 events in EGFR signaling	2/17	0.41037446032915	0.765964691096436	1.43910775319302	1.28179200320749	NRAS;GRB2
Syndecan 3 pathway	2/17	0.41037446032915	0.76501905567533	1.43910775319302	1.28179200320749	NCSTN;PSEN1
Zinc transporters	2/17	0.41037446032915	0.764075752277456	1.43910775319302	1.28179200320749	SLC39A7;SLC39A1
Nuclear signaling by ErbB4	4/40	0.415547965341229	0.772755452789723	1.22324159021407	1.07419844807123	NCSTN;ADAM17;PSEN1;RBX1
Granule cell survival pathway	9/99	0.420952334163236	0.781842588667265	1.11203780928552	0.962174781456282	JUN;PLCB3;GNAQ;KCNK13;BAX;POLR2G;CYC1;FOS;MAP3K5
Signaling events mediated by stem cell factor receptor (c-Kit)	5/52	0.422127319807507	0.783061735760854	1.1761938367443	1.01440638055181	STAT1;STAT3;GRB2;PTPN6;FOXO3
Epidermal growth factor receptor (EGFR) pathway	10/111	0.422715777663686	0.78319119542597	1.1020194506433	0.948899629382452	MAPK9;JUN;NRAS;SOAT1;PRKCD;RAC2;RHOG;GRB2;ACTB;NCK1
Homologous recombination	3/29	0.426784127127602	0.789759843091519	1.26542233470421	1.07747795086213	POLD4;RAD50;SHFM1
IGF1 pathway	3/29	0.426784127127602	0.788793184776841	1.26542233470421	1.07747795086213	PTPN1;PRKCD;GRB2
Inhibition of insulin secretion by adrenaline/noradrenaline	3/29	0.426784127127602	0.787828889929926	1.26542233470421	1.07747795086213	GNG2;GNB2;GNB1
S1P/S1P3 pathway	3/29	0.426784127127602	0.786866949893381	1.26542233470421	1.07747795086213	GNA15;GNAQ;ITGAV
Lipid metabolism regulation by peroxisome proliferator-activated receptor alpha (PPAR-alpha)	10/112	0.433979008119425	0.799156466171136	1.09217999126256	0.911707202315359	HELZ2;MED1;SIN3B;NFYB;MED10;MED21;CCNC;PLIN2;RGL1;ARNTL
Nicotinic acetylcholine receptor role in the regulation of apoptosis	2/18	0.439415889726526	0.808182696086546	1.35915732246007	1.11764724071814	FOXO3;YWHAH
Sodium/chloride-dependent neurotransmitter transporters	2/18	0.439415889726526	0.807199505458703	1.35915732246007	1.11764724071814	SLC6A6;SLC18A2
Glioma	6/65	0.44125974926267	0.809601727079746	1.12914608327452	0.923778773558151	NRAS;CDK6;MDM2;GRB2;PIK3CB;CALM1
Oocyte meiosis	10/113	0.445225699484404	0.815886900754186	1.08251468160537	0.875942665195101	CCNB2;PPP3R1;PPP2R5C;CALM1;ANAPC1;YWHAG;RBX1;ANAPC11;YWHAH;PPP1CA
Factors involved in megakaryocyte development and platelet production	11/125	0.445475764626964	0.815355641923292	1.07645259938838	0.87043295641187	DOCK10;CDC42;CAPZB;IRF3;HDAC1;MAFG;CAPZA2;MFN2;KLC1;RAB5A;PHF21A
Adrenergic pathway	12/137	0.445579057215056	0.81455735641009	1.07145248777875	0.866141394808384	MAPK9;RGS2;PLCB3;GNA15;NRAS;RGS19;RGS1;GNAQ;PRKCD;RGS10;PDE4A;PIK3CB
Biosynthesis of the N-glycan precursor (dolichol lipid-linked oligosaccharide, LLO) and transfer to a nascent protein	3/30	0.448980542910523	0.819783095277981	1.22324159021407	0.979542173032225	DOLPP1;MPI;GMPPA
Glutamate binding and activation of AMPA receptors and synaptic plasticity	3/30	0.448980542910523	0.818793019075954	1.22324159021407	0.979542173032225	MDM2;AP2A2;AP2M1
Inflammatory response pathway	3/30	0.448980542910523	0.817805331477551	1.22324159021407	0.979542173032225	IL2RG;TNFRSF1B;TNFRSF1A
Anandamide metabolism	1/7	0.449589875020085	0.817928567807624	1.7474879860201	1.39697597313998	PLD3
Arachidonate epoxygenase/epoxide hydrolase pathway	1/7	0.449589875020085	0.816944297569588	1.7474879860201	1.39697597313998	COX5A
BAD activation and translocation to mitochondria	1/7	0.449589875020085	0.815962393365778	1.7474879860201	1.39697597313998	PPP3R1
Caffeine metabolism	1/7	0.449589875020085	0.814982846675063	1.7474879860201	1.39697597313998	XDH
Creatine metabolism	1/7	0.449589875020085	0.814005649017179	1.7474879860201	1.39697597313998	CKB
Cyanoamino acid metabolism	1/7	0.449589875020085	0.813030791952488	1.7474879860201	1.39697597313998	SHMT2
FXR and LXR regulation of cholesterol metabolism	1/7	0.449589875020085	0.812058267081732	1.7474879860201	1.39697597313998	NR1H3
Integrin alpha-2b beta-3 signaling	1/7	0.449589875020085	0.811088066045792	1.7474879860201	1.39697597313998	PTPN1
MEK activation	1/7	0.449589875020085	0.810120180525451	1.7474879860201	1.39697597313998	NRAS
Nectin/Necl trans heterodimerization	1/7	0.449589875020085	0.809154602241153	1.7474879860201	1.39697597313998	CADM1
Neurofascin interactions	1/7	0.449589875020085	0.808191322952771	1.7474879860201	1.39697597313998	SDCBP
SARS coronavirus protease	1/7	0.449589875020085	0.807230334459367	1.7474879860201	1.39697597313998	EIF4E
Spermatogenesis regulation by CREM	1/7	0.449589875020085	0.806271628598964	1.7474879860201	1.39697597313998	XPO1
Telomerase RNA component gene hTERC transcriptional regulation	1/7	0.449589875020085	0.805315197248313	1.7474879860201	1.39697597313998	NFYB
Terminal pathway of complement	1/7	0.449589875020085	0.804361032322663	1.7474879860201	1.39697597313998	C6
Vitamin D (calciferol) metabolism	1/7	0.449589875020085	0.803409125775536	1.7474879860201	1.39697597313998	LGMN
Fatty acid metabolism	4/42	0.453023526685722	0.808588091365769	1.16499199068006	0.922453728916992	ACADVL;ECI1;ACSL5;ADH5
Hexose transport	4/42	0.453023526685722	0.80763344190725	1.16499199068006	0.922453728916992	NUP93;NUP62;NUP153;NUP37
Calcineurin in effects in keratinocyte differentiation	2/19	0.467652659297168	0.832730560776797	1.28762272654112	0.978631179277136	GNAQ;CALM1
G-protein-independent seven transmembrane receptor signaling	2/19	0.467652659297168	0.831749723838308	1.28762272654112	0.978631179277136	MAPK9;SOAT1
STAT3 pathway	2/19	0.467652659297168	0.83077119475144	1.28762272654112	0.978631179277136	STAT3;RAC2
Telomeres, telomerase, cellular aging, and immortality	2/19	0.467652659297168	0.829794965380404	1.28762272654112	0.978631179277136	HSP90AA1;MYC
p73 transcription factor network	7/79	0.470073833046195	0.833112074999711	1.08388495335424	0.81818736270597	CDK6;MYC;MDM2;BAX;PIN1;FOXO3;PFDN5
Alpha-6 beta-4 integrin signaling pathway	3/31	0.470818900413669	0.833454325468512	1.18378218407813	0.891721525999598	PRKCD;EIF4EBP1;ITGA6
CD28 co-stimulation	3/31	0.470818900413669	0.832478383635411	1.18378218407813	0.891721525999598	CDC42;MAP3K8;GRB2
Inwardly rectifying potassium channels	3/31	0.470818900413669	0.831504724707182	1.18378218407813	0.891721525999598	GNG2;GNB2;GNB1
Beta-3 integrin cell surface interactions	4/43	0.471467768531535	0.831677956171283	1.1378991536875	0.855591538205635	SDC4;PLAUR;ITGAV;CD47
Cleavage of growing transcript in the termination region	4/43	0.471467768531535	0.830707503480302	1.1378991536875	0.855591538205635	LSM10;SRSF5;SRRM1;SNRPB
Signaling by FGFR in disease	11/128	0.477394452290291	0.840169723727668	1.05122324159021	0.77728727484775	NRAS;UBB;STAT1;PRKCD;UBC;STAT3;MDM2;GRB2;LRRFIP1;FOXO3;CALM1
Signaling by Robo receptor	3/32	0.492255486713932	0.865315232756737	1.14678899082569	0.812795201067835	CDC42;PFN1;NCK1
Axon guidance	27/325	0.494555464222497	0.86834738485578	1.01623147494707	0.715524488109084	ITGB1;HSP90AB1;CLTA;TREM2;AP2A2;MYL12B;CDC42;SDCBP;STIP1;PPP3R1;NRAS;DPYSL2;CFL1;RAC2;ITGAV;AP2M1;NCK1;HSP90AA1;CD72;CSNK2A1;RHOG;MSN;TYROBP;PTPRC;FES;GRB2;PFN1
Aflatoxin B1 metabolism	1/8	0.494601567832193	0.867419706651117	1.52905198776758	1.07645681039839	EPHX1
Beta-oxidation of pristanoyl-CoA	1/8	0.494601567832193	0.866413419288413	1.52905198776758	1.07645681039839	HSD17B4
ChREBP activates metabolic gene expression	1/8	0.494601567832193	0.865409463993756	1.52905198776758	1.07645681039839	ACLY
Chromatin remodeling by nuclear receptors to facilitate initiation of transcription in carcinoma cells	1/8	0.494601567832193	0.864407832669689	1.52905198776758	1.07645681039839	GTF2A1
Cytoskeletal remodeling regulation and cell spreading by IPP complex components	1/8	0.494601567832193	0.863408517256198	1.52905198776758	1.07645681039839	ACTN1
Dissolution of fibrin clot	1/8	0.494601567832193	0.862411509730499	1.52905198776758	1.07645681039839	PLAUR
Fatty acid elongation in mitochondria	1/8	0.494601567832193	0.861416802106819	1.52905198776758	1.07645681039839	PPT1
Folate and pterine metabolism	1/8	0.494601567832193	0.860424386436189	1.52905198776758	1.07645681039839	MTHFD1
Hydrolysis of lysophosphatidylcholine (LPC)	1/8	0.494601567832193	0.859434254806228	1.52905198776758	1.07645681039839	PLBD1
Integration of provirus	1/8	0.494601567832193	0.858446399340933	1.52905198776758	1.07645681039839	BANF1
Mechanism of acetaminophen activity and toxicity	1/8	0.494601567832193	0.857460812200473	1.52905198776758	1.07645681039839	PTGS1
Mitochondrial beta-oxidation of saturated fatty acids	1/8	0.494601567832193	0.856477485580977	1.52905198776758	1.07645681039839	ACADVL
Nef-induced signal transduction	1/8	0.494601567832193	0.855496411714332	1.52905198776758	1.07645681039839	HCK
Proepithelin conversion to epithelin and wound repair control	1/8	0.494601567832193	0.854517582867977	1.52905198776758	1.07645681039839	GRN
Recruitment of repair and signaling proteins to double-strand breaks	1/8	0.494601567832193	0.853540991344699	1.52905198776758	1.07645681039839	RAD50
Cell differentiation pathway	2/20	0.495022205925977	0.85329170199569	1.22324159021407	0.860125574266823	ID2;STAT3
GATA3-mediated activation of Th2 cytokine expression	2/20	0.495022205925977	0.852318735402765	1.22324159021407	0.860125574266823	IL1A;JUNB
ID regulation of gene expression	2/20	0.495022205925977	0.851347985134652	1.22324159021407	0.860125574266823	ITGA6;ICAM1
Skeletal muscle hypertrophy is regulated via AKT/mTOR pathway	2/20	0.495022205925977	0.850379443627104	1.22324159021407	0.860125574266823	EIF4EBP1;EIF4E
NFAT involvement in hypertrophy of the heart	6/69	0.499823039840198	0.857650897907612	1.06368833931658	0.737669100943095	CSNK1A1;GRB2;CAMK1;CALM1;HDAC9;YWHAH
Inositol phosphate metabolism	5/57	0.503318906346486	0.862669181138699	1.07301893878427	0.736661088191256	PLCB3;SYNJ1;INPP5K;PIK3CB;CDIPT
Deposition of new CENP-A-containing nucleosomes at the centromere	4/45	0.507617325670138	0.86905007002484	1.08732585796806	0.737236736607297	NPM1;H2AFZ;RBBP7;HIST1H2BC
Global genomic nucleotide excision repair (GG-NER)	3/33	0.513252347642845	0.877702202650844	1.11203780928552	0.74171548403758	POLD4;RFC3;RFC2
Glucagon signaling in metabolic regulation	3/33	0.513252347642845	0.87670932685599	1.11203780928552	0.74171548403758	GNG2;GNB2;GNB1
Glucagon-type ligand receptors	3/33	0.513252347642845	0.875718694848243	1.11203780928552	0.74171548403758	GNG2;GNB2;GNB1
PIP biosynthesis at the plasma membrane	3/33	0.513252347642845	0.87473029903013	1.11203780928552	0.74171548403758	SYNJ1;INPP5K;PIK3CB
APC/C activator regulation between G1/S and early anaphase	2/21	0.521477558873827	0.887746464373708	1.16499199068006	0.758513513730772	ANAPC1;ANAPC11
E-cadherin keratinocyte pathway	2/21	0.521477558873827	0.886746749886801	1.16499199068006	0.758513513730772	CTNND1;ZYX
Inactivation of APC/C via direct inhibition of the APC/C complex	2/21	0.521477558873827	0.885749284476354	1.16499199068006	0.758513513730772	ANAPC1;ANAPC11
Mitochondrial tRNA aminoacylation	2/21	0.521477558873827	0.884754060561212	1.16499199068006	0.758513513730772	KARS;FARS2
PKC-catalyzed phosphorylation of inhibitory phosphoprotein of myosin phosphatase	2/21	0.521477558873827	0.883761070594252	1.16499199068006	0.758513513730772	GNAQ;GNB1
RhoA activity regulation	4/46	0.525270091254053	0.889190401113923	1.06368833931658	0.684847960800872	ARHGAP9;AKAP13;ARHGDIB;ARHGAP4
Viral myocarditis	6/71	0.528302462725246	0.893322193409991	1.03372528750485	0.659605957585228	CASP8;ITGB2;RAC2;ITGAL;ACTB;ICAM1
Transport of glucose and other sugars, bile salts and organic acids, metal ions and amine compounds	8/96	0.531058218817898	0.89697752842844	1.01936799184506	0.645141308656313	SLC6A6;SLC31A1;SLC11A1;SLC40A1;SLC5A11;SLC39A7;SLC39A1;SLC18A2
Fatty acid beta oxidation	3/34	0.533776947536204	0.900562224334825	1.07933081489477	0.677579307637852	ACADVL;ECI1;ACSL5
HIF-2-alpha transcription factor network	3/34	0.533776947536204	0.899557132566595	1.07933081489477	0.677579307637852	APEX1;TCEB1;EIF3E
Interleukin-7 interactions in immune response	3/34	0.533776947536204	0.898554281805651	1.07933081489477	0.677579307637852	JUN;UBC;LITAF
N-cadherin signaling events	3/34	0.533776947536204	0.897553664565333	1.07933081489477	0.677579307637852	CDC42;PTPN1;CTNND1
Nuclear receptors in lipid metabolism and toxicity	3/34	0.533776947536204	0.89655527339229	1.07933081489477	0.677579307637852	ABCD2;NR1H3;ABCG1
TOR signaling	3/34	0.533776947536204	0.895559100866299	1.07933081489477	0.677579307637852	CDC42;RRAGA;EIF4EBP1
AKT phosphorylation of nuclear targets	1/9	0.535934331157145	0.898180732571908	1.35915732246007	0.847765738246629	FOXO3
Adrenoceptors	1/9	0.535934331157145	0.897184966793004	1.35915732246007	0.847765738246629	ADRB2
COPII-mediated vesicle transport	1/9	0.535934331157145	0.896191406475403	1.35915732246007	0.847765738246629	SEC13
G2/M DNA damage checkpoint	1/9	0.535934331157145	0.895200044300099	1.35915732246007	0.847765738246629	CHEK2
HIV-induced T cell apoptosis	1/9	0.535934331157145	0.89421087298043	1.35915732246007	0.847765738246629	CCR5
Inactivation of Cdc42 and Rac	1/9	0.535934331157145	0.893223885261909	1.35915732246007	0.847765738246629	CDC42
Nitric oxide effects	1/9	0.535934331157145	0.892239073922039	1.35915732246007	0.847765738246629	XDH
PPAR-gamma coactivator role in obesity and thermogenesis	1/9	0.535934331157145	0.891256431770142	1.35915732246007	0.847765738246629	MED1
Type I hemidesmosome assembly	1/9	0.535934331157145	0.890275951647183	1.35915732246007	0.847765738246629	ITGA6
Actions of nitric oxide in the heart	4/47	0.542610875434523	0.900376287808934	1.04105667252261	0.636463359509507	HSP90AA1;GNAQ;GNB1;CALM1
Signaling by PDGF	10/122	0.544342820724789	0.902258681991692	1.00265704115907	0.609791994238346	NRAS;STAT1;PRKCD;STAT3;MDM2;GRB2;PIK3CB;FOXO3;CALM1;NCK1
CCR3 signaling in eosinophils	2/22	0.54698521085952	0.905644373243285	1.11203780928552	0.67092967889413	GNAQ;CFL1
Fanconi anemia pathway	2/22	0.54698521085952	0.904652429789568	1.11203780928552	0.67092967889413	UBB;UBC
MicroRNAs in cardiomyocyte hypertrophy	7/85	0.54901384490586	0.907014120139878	1.00737542723511	0.604054158759458	IKBKB;RCAN1;STAT3;PIK3CB;IKBKG;CALM1;HDAC9
Developmental biology	34/420	0.55036427572287	0.908251427695666	0.990243192078054	0.591348379696303	ITGB1;HSP90AB1;CEBPD;CLTA;TREM2;CCNC;FOXO3;AP2A2;MYL12B;CDC42;HELZ2;STIP1;SDCBP;NRAS;DPYSL2;MED10;CFL1;RAC2;ITGAV;AP2M1;NCK1;SPAG9;MED1;HSP90AA1;CD72;CSNK2A1;RHOG;MSN;PTPRC;TYROBP;FES;MED21;GRB2;PFN1
Ether lipid metabolism	3/35	0.55380182127401	0.912926583104537	1.04849279161206	0.619605116188958	AGPS;LPCAT2;PLA2G7
Wnt signaling pathway and pluripotency	8/98	0.555019859627391	0.91393673722722	0.998564563440055	0.587906267503949	MAPK9;TCF7L2;JUN;MYC;CTNND1;PRKCD;PPP2R5C;CD44
HES/HEY pathway	4/48	0.559619867395306	0.920507625018422	1.01936799184506	0.591740605474237	RCAN1;HDAC1;STAT3;ID1
Progesterone-mediated oocyte maturation	7/86	0.561693046239165	0.922912404593187	0.995661759476566	0.574297463278761	CCNB2;MAPK9;HSP90AA1;HSP90AB1;PIK3CB;ANAPC1;ANAPC11
E2F transcription factor network	6/74	0.569699778343252	0.935050723150337	0.991817505578974	0.55804191576705	PRMT5;TFDP1;HDAC1;MYC;XRCC1;HBP1
BAD phosphorylation mediated by IGF1R signaling	2/23	0.571523233030764	0.937025061755107	1.06368833931658	0.595080594443638	GRB2;YWHAH
Collagen binding in corneal epithelia mediated by Erk and PI-3 Kinase	2/23	0.571523233030764	0.936008765592683	1.06368833931658	0.595080594443638	ITGB1;PFN1
Cyclins and cell cycle regulation	2/23	0.571523233030764	0.93499467158879	1.06368833931658	0.595080594443638	CDK6;TFDP1
Mitochondrial fatty acid beta-oxidation	2/23	0.571523233030764	0.933982772593564	1.06368833931658	0.595080594443638	ACADVL;ECI1
Post-elongation processing of intronless pre-mRNA	2/23	0.571523233030764	0.932973061488058	1.06368833931658	0.595080594443638	LSM10;SNRPB
Progesterone-initiated oocyte maturation	2/23	0.571523233030764	0.931965531184075	1.06368833931658	0.595080594443638	PAQR7;PIN1
Proximal tubule bicarbonate reclamation	2/23	0.571523233030764	0.930960174624006	1.06368833931658	0.595080594443638	MDH1;ATP1B3
Visual signal transduction: rods	2/23	0.571523233030764	0.929956984780661	1.06368833931658	0.595080594443638	GNB1;GUCA1A
Generation of second messenger molecules	3/36	0.573304222830421	0.931850781995625	1.01936799184506	0.567113938088466	LCP2;FYB;NCK1
Glycogen metabolism	3/36	0.573304222830421	0.930848791907457	1.01936799184506	0.567113938088466	PYGB;PPP2R5C;CALM1
Signaling to ERKs	3/36	0.573304222830421	0.929848954322165	1.01936799184506	0.567113938088466	NRAS;RALB;GRB2
Abacavir transport and metabolism	1/10	0.573888684798451	0.929798191036117	1.22324159021407	0.67929031240584	NT5C2
Activation of Src by protein tyrosine phosphatase alpha	1/10	0.573888684798451	0.928801622771341	1.22324159021407	0.67929031240584	GRB2
Activation of calcium-permeable kainate receptor	1/10	0.573888684798451	0.927807188485719	1.22324159021407	0.67929031240584	CALM1
Calcitonin-like ligand receptors	1/10	0.573888684798451	0.926814881332258	1.22324159021407	0.67929031240584	RAMP2
Cdc25 and Chk1 regulatory pathway in response to DNA damage	1/10	0.573888684798451	0.925824694493228	1.22324159021407	0.67929031240584	YWHAH
E2F-enabled inhibition of pre-replication complex formation	1/10	0.573888684798451	0.924836621180002	1.22324159021407	0.67929031240584	ORC5
Ganglio sphingolipid metabolism	1/10	0.573888684798451	0.923850654632901	1.22324159021407	0.67929031240584	ST3GAL5
Nef-mediated downregulation of MHC class I complex cell surface expression	1/10	0.573888684798451	0.922866788121045	1.22324159021407	0.67929031240584	B2M
PIP biosynthesis at the late endosome membrane	1/10	0.573888684798451	0.921885014942193	1.22324159021407	0.67929031240584	MTMR2
Taurine and hypotaurine metabolism	1/10	0.573888684798451	0.920905328422595	1.22324159021407	0.67929031240584	ADO
Interleukin-23-mediated signaling events	3/37	0.592265777735055	0.949385694670842	0.991817505578974	0.519513807060495	NFKBIA;STAT1;STAT3
PI3K/AKT activation	3/37	0.592265777735055	0.948378922990385	0.991817505578974	0.519513807060495	MDM2;PIK3CB;FOXO3
Cytokine-cytokine receptor interaction	21/265	0.592373248613825	0.9475461921683	0.969361260169638	0.507575348691672	CCR1;IL10;IFNAR2;CCL24;CSF1R;IFNGR1;IL10RB;IFNGR2;IL10RA;CSF2RB;TNFRSF1B;IL2RG;CSF2RA;CXCL16;TNFRSF1A;IL1A;IL3RA;CCL3;PLEKHO2;CCR5;IL7R
Aquaporin-mediated transport	4/50	0.592575227870966	0.946866237127152	0.978593272171254	0.512075789271323	GNG2;GNB2;GNB1;RAB11A
O-linked glycosylation of mucins	5/63	0.594137199736922	0.948358532349632	0.970826658900053	0.505456055824722	C1GALT1C1;ST3GAL4;B3GNT2;ST6GALNAC4;B4GALT5
SREBP signaling	2/24	0.59507960804746	0.948859776295316	1.01936799184506	0.529113238887377	SEC13;INSIG1
Signal transduction of S1P receptor	2/24	0.59507960804746	0.947858869358296	1.01936799184506	0.529113238887377	ASAH1;PLCB3
Triacylglyceride biosynthesis	2/24	0.59507960804746	0.946860071814188	1.01936799184506	0.529113238887377	GNPAT;AGPS
Salivary secretion	7/89	0.598716871178015	0.951644711030319	0.96210012713466	0.493525098076901	CST3;PLCB3;GNAQ;CD38;ATP1B3;ADRB2;CALM1
MAPK cascade role in angiogenesis	5/64	0.608353783627647	0.965945544981858	0.95565749235474	0.474960517274972	CDC42;DOK2;GRB2;IQGAP1;NCK1
Nuclear receptor transcription pathway	4/51	0.608493651124727	0.965152744956237	0.959405168795347	0.476602554663549	MED1;NR1H3;NR2C2;NRBP1
Alpha-linolenic (omega3) and linoleic (omega6) acid metabolism	1/11	0.608740613557993	0.964531297452854	1.11203780928552	0.551974449720096	HSD17B4
CDC6 association with the ORC-origin complex	1/11	0.608740613557993	0.963520258356991	1.11203780928552	0.551974449720096	ORC5
Cystic fibrosis transmembrane conductance regulator (CFTR) and beta 2 adrenergic receptor (b2AR) pathway	1/11	0.608740613557993	0.962511336620492	1.11203780928552	0.551974449720096	ADRB2
E2F1 destruction pathway	1/11	0.608740613557993	0.961504525598922	1.11203780928552	0.551974449720096	TFDP1
Folate biosynthesis	1/11	0.608740613557993	0.960499818675622	1.11203780928552	0.551974449720096	PTS
Gamma-carboxylation, transport, and amino-terminal cleavage of proteins	1/11	0.608740613557993	0.959497209261555	1.11203780928552	0.551974449720096	VKORC1
Glutathione biosynthesis and recycling	1/11	0.608740613557993	0.958496690795172	1.11203780928552	0.551974449720096	GCLM
Glypican-3 pathway	1/11	0.608740613557993	0.95749825674226	1.11203780928552	0.551974449720096	MAPK9
Integrin beta-4 pathway	1/11	0.608740613557993	0.956501900595806	1.11203780928552	0.551974449720096	ITGA6
Methylation	1/11	0.608740613557993	0.955507615875852	1.11203780928552	0.551974449720096	MAT2A
Norepinephrine neurotransmitter release cycle	1/11	0.608740613557993	0.954515396129356	1.11203780928552	0.551974449720096	SLC18A2
Osteopontin signaling	1/11	0.608740613557993	0.953525234930052	1.11203780928552	0.551974449720096	IKBKB
Purine ribonucleoside monophosphate biosynthesis	1/11	0.608740613557993	0.952537125878311	1.11203780928552	0.551974449720096	PFAS
Sonic Hedgehog (SHH) receptor PTCH1 regulation of cell cycle	1/11	0.608740613557993	0.951551062601004	1.11203780928552	0.551974449720096	XPO1
Stress fiber formation mediated by Rho-selective guanine exchange factor AKAP13	1/11	0.608740613557993	0.950567038751365	1.11203780928552	0.551974449720096	AKAP13
eIF2 regulation	1/11	0.608740613557993	0.949585048008853	1.11203780928552	0.551974449720096	EIF2AK1
Transcriptional regulation of white adipocyte differentiation	6/77	0.609239738151244	0.949382873692857	0.953175265101871	0.472339740288969	HELZ2;MED1;CEBPD;MED10;MED21;CCNC
RAC1 activity regulation	3/38	0.610672139676054	0.950633949392621	0.965717044905843	0.476286876006485	ARHGAP9;RALBP1;ABI1
Ck1/Cdk5 regulation by type 1 glutamate receptors	2/25	0.617650757340992	0.960507356936043	0.978593272171254	0.471517650235865	GNB1;PPP1CA
Fatty acid biosynthesis	2/25	0.617650757340992	0.959519180642899	0.978593272171254	0.471517650235865	ACLY;ACSL5
PIP2 hydrolysis	2/25	0.617650757340992	0.958533035544602	0.978593272171254	0.471517650235865	PRKCD;RASGRP1
Regulatory RNA pathways	2/25	0.617650757340992	0.957548915384905	0.978593272171254	0.471517650235865	POLR2D;POLR2G
SHC1 events in ERBB2 signaling	2/25	0.617650757340992	0.956566813933229	0.978593272171254	0.471517650235865	NRAS;GRB2
Phosphatidylinositol signaling system	6/78	0.621964045372749	0.962259947246773	0.940955069395436	0.44683414987597	PLCB3;SYNJ1;INPP5K;PIK3CB;CDIPT;CALM1
Heparan sulfate/heparin glycosaminoglycan (HS-GAG) metabolism	4/52	0.62402416728811	0.964459050772822	0.940955069395436	0.443722589258339	SDC4;GLB1;SDC2;GUSB
Aurora B signaling	3/39	0.628512656996722	0.970402977571627	0.940955069395436	0.436978699350745	KLHL9;NPM1;PSMA3
GAB1 signalosome	3/39	0.628512656996722	0.969411759004138	0.940955069395436	0.436978699350745	MDM2;GRB2;FOXO3
HIV-1 transcription initiation	3/39	0.628512656996722	0.968422563331684	0.940955069395436	0.436978699350745	GTF2A1;POLR2D;POLR2G
Signaling events regulated by Ret tyrosine kinase	3/39	0.628512656996722	0.967435384368044	0.940955069395436	0.436978699350745	JUN;GRB2;NCK1
PI3K pathway	4/53	0.639157971779306	0.982819284507894	0.92320120016156	0.413228215775867	NRAS;PRKCD;DAPP1;GRB2
ERBB2 role in signal transduction and oncology	2/26	0.63924024386948	0.981945847653016	0.940955069395436	0.421053800768016	STAT3;GRB2
Galactose metabolism	2/26	0.63924024386948	0.980947935206214	0.940955069395436	0.421053800768016	B4GALT1;GLB1
Interleukin-27-mediated signaling events	2/26	0.63924024386948	0.979952048977579	0.940955069395436	0.421053800768016	STAT1;STAT3
RXR/VDR pathway	2/26	0.63924024386948	0.978958182802145	0.940955069395436	0.421053800768016	MED1;NR1H3
Ras signaling pathway	2/26	0.63924024386948	0.977966330539934	0.940955069395436	0.421053800768016	CDC42;RALBP1
Termination of O-glycan biosynthesis	2/26	0.63924024386948	0.976976486075825	0.940955069395436	0.421053800768016	ST3GAL4;ST6GALNAC4
Tetrasaccharide linker sequence formation in glycosaminoglycan biosynthesis	2/26	0.63924024386948	0.975988643319429	0.940955069395436	0.421053800768016	SDC4;SDC2
YAP1- and WWTR1 (TAZ)-stimulated gene expression	2/26	0.63924024386948	0.975002796204965	0.940955069395436	0.421053800768016	HELZ2;MED1
Alanine and aspartate metabolism	1/12	0.640743569903675	0.976309576745256	1.01936799184506	0.453747144805037	GOT1
Beta-arrestins in GPCR desensitization	1/12	0.640743569903675	0.975325393704182	1.01936799184506	0.453747144805037	AP2M1
Dopamine neurotransmitter release cycle	1/12	0.640743569903675	0.974343192904883	1.01936799184506	0.453747144805037	SLC18A2
Gamma-aminobutyric acid receptor life cycle	1/12	0.640743569903675	0.973362968364737	1.01936799184506	0.453747144805037	GABARAP
Granzyme A-mediated apoptosis pathway	1/12	0.640743569903675	0.972384714125175	1.01936799184506	0.453747144805037	APEX1
Hormone-sensitive lipase (HSL)-mediated triacylglycerol hydrolysis	1/12	0.640743569903675	0.971408424251555	1.01936799184506	0.453747144805037	PPP1CA
Inhibition of replication initiation of damaged DNA by RB1/E2F1	1/12	0.640743569903675	0.970434092833048	1.01936799184506	0.453747144805037	TFDP1
Pyruvate dehydrogenase (PDH) complex regulation	1/12	0.640743569903675	0.969461713982514	1.01936799184506	0.453747144805037	PDHB
Tandem pore domain potassium channels	1/12	0.640743569903675	0.968491281836385	1.01936799184506	0.453747144805037	KCNK13
Negative regulation of FGFR signaling	3/40	0.645780050136425	0.975127875706001	0.91743119266055	0.401189277835664	UBB;UBC;GRB2
PAC1 receptor pathway	3/40	0.645780050136425	0.974153721984017	0.91743119266055	0.401189277835664	PLCB3;GNAQ;PRKCD
G1 to S cell cycle control	5/67	0.649220067583844	0.978365570909785	0.912866858368707	0.3943434502432	ORC5;TFDP1;CDK6;MYC;MDM2
cAMP cell motility pathway inferred from amoeba model	5/67	0.649220067583844	0.977390131656635	0.912866858368707	0.3943434502432	PLCB3;RIPK3;BRK1;PDE4A;ACTB
Arginine and proline metabolism	4/54	0.653888116336824	0.983437306442832	0.90610488164005	0.384930586111835	GOT1;AMD1;CKB;SAT1
Binding of chemokines to chemokine receptors	4/54	0.653888116336824	0.982458761859307	0.90610488164005	0.384930586111835	CCR1;CCL3;CCR5;CXCL16
G alpha s pathway	9/120	0.655086078975071	0.983280297467552	0.91743119266055	0.388062966696294	RAP1B;PYGB;MAPK9;RGS2;RGS19;RGS1;RGS10;PDE4A;MAP3K5
Adipogenesis	10/133	0.655132916288942	0.982374085001293	0.919730518957945	0.388969799086279	KLF6;PTGIS;CEBPD;STAT1;DDIT3;NAMPT;STAT3;ID3;NR1H3;PLIN2
CTCF pathway	2/27	0.659857629109057	0.988477202335988	0.90610488164005	0.376696052284325	MYC;MDM2
FSH signaling pathway	2/27	0.659857629109057	0.987497542075992	0.90610488164005	0.376696052284325	EIF4EBP1;SGK1
Insulin regulation of blood glucose	2/27	0.659857629109057	0.986519821737303	0.90610488164005	0.376696052284325	YWHAG;YWHAH
Mammalian calpain regulation of cell motility	2/27	0.659857629109057	0.985544035563478	0.90610488164005	0.376696052284325	ITGB1;CAST
Pentose phosphate pathway	2/27	0.659857629109057	0.984570177820826	0.90610488164005	0.376696052284325	TALDO1;ALDOA
VEGFR1 pathway	2/27	0.659857629109057	0.983598242798298	0.90610488164005	0.376696052284325	HSP90AA1;NCK1
Tyrosine metabolism	3/41	0.662470101919369	0.986518593588016	0.895054822107854	0.368565541569409	GOT1;ALDH3B1;ADH5
RNA polymerase I transcription	4/55	0.668209391070201	0.994084906912319	0.889630247428412	0.358657721325802	RRN3;H2AFZ;CBX3;HIST1H2BC
Double stranded RNA-induced gene expression	1/13	0.670130311849677	0.995961388674224	0.940955069395436	0.376648402927179	NFKBIA
Lck and Fyn tyrosine kinases in initiation of T cell receptor activation	1/13	0.670130311849677	0.994982075607681	0.940955069395436	0.376648402927179	PTPRC
MAP kinase downregulation by phosphorylation of MEK1 by Cdk5/p35	1/13	0.670130311849677	0.994004686535375	0.940955069395436	0.376648402927179	EGR1
NICD trafficking to the nucleus	1/13	0.670130311849677	0.993029215792946	0.940955069395436	0.376648402927179	SNW1
Organic anion transporters	1/13	0.670130311849677	0.992055657738247	0.940955069395436	0.376648402927179	SLC17A5
PI3K class IB pathway	1/13	0.670130311849677	0.991084006751236	0.940955069395436	0.376648402927179	NRAS
PIP biosynthesis at the early endosome membrane	1/13	0.670130311849677	0.990114257233866	0.940955069395436	0.376648402927179	MTMR2
Signal attenuation	1/13	0.670130311849677	0.989146403609982	0.940955069395436	0.376648402927179	GRB2
Platelet homeostasis	6/82	0.670402113371244	0.98858124139705	0.895054822107854	0.357912353918841	FGR;GNG2;GNB2;GNB1;PTPN6;PPP2R5C
M phase pathway	7/96	0.678296575346007	0.999246662217044	0.891946992864424	0.34622765283466	CENPT;SEC13;XPO1;TAOK1;PPP2R5C;PMF1;NUP37
Aldosterone-regulated sodium reabsorption	3/42	0.678581361975927	0.998691868015253	0.873743993010048	0.338795013031491	ATP1B3;PIK3CB;SGK1
Bladder cancer	3/42	0.678581361975927	0.997719431921762	0.873743993010048	0.338795013031491	NRAS;MYC;MDM2
Dual incision reaction in TC-NER	2/28	0.679517469904714	0.998123910074045	0.873743993010048	0.337590507453666	POLR2D;POLR2G
Messenger RNA capping	2/28	0.679517469904714	0.997153915992341	0.873743993010048	0.337590507453666	POLR2D;POLR2G
PKB-mediated events	2/28	0.679517469904714	0.99618580539429	0.873743993010048	0.337590507453666	EIF4EBP1;EIF4E
PTM: gamma carboxylation, hypusine formation and arylsulfatase activation	2/28	0.679517469904714	0.995219572799339	0.873743993010048	0.337590507453666	EIF5A;VKORC1
AKT phosphorylation of cytosolic targets	1/14	0.697114592355277	1	0.873743993010048	0.315251615347186	MDM2
Activation of Rac	1/14	0.697114592355277	1	0.873743993010048	0.315251615347186	NCK1
Complement cascade regulation	1/14	0.697114592355277	1	0.873743993010048	0.315251615347186	CFH
Lectin-induced complement pathway	1/14	0.697114592355277	1	0.873743993010048	0.315251615347186	C6
Osteoblast signaling	1/14	0.697114592355277	1	0.873743993010048	0.315251615347186	ITGAV
S1P/S1P4 pathway	1/14	0.697114592355277	1	0.873743993010048	0.315251615347186	CDC42
Sema3A-plexin repulsion signaling by inhibiting integrin adhesion	1/14	0.697114592355277	1	0.873743993010048	0.315251615347186	FES
Adherens junction actin cytoskeletal organization	2/29	0.698238438671057	1	0.843614889802805	0.303021939784523	CADM1;CTNND1
Amine compound SLC transporters	2/29	0.698238438671057	1	0.843614889802805	0.303021939784523	SLC6A6;SLC18A2
CDO in myogenesis	2/29	0.698238438671057	1	0.843614889802805	0.303021939784523	CDC42;SPAG9
Pentose and glucuronate interconversions	2/29	0.698238438671057	1	0.843614889802805	0.303021939784523	UGDH;GUSB
RNA polymerase	2/29	0.698238438671057	1	0.843614889802805	0.303021939784523	POLR2D;POLR2G
TGF-beta regulation of skeletal system development	6/85	0.704020853740679	1	0.863464651915812	0.303030589506378	TFDP1;MYC;ID2;ID1;ID3;RBX1
G-protein-mediated events	3/44	0.709073871960724	1	0.834028356964137	0.286735251137219	PLCB3;PRKCD;CALM1
Lysine degradation	3/44	0.709073871960724	1	0.834028356964137	0.286735251137219	EHMT1;COLGALT1;WHSC1L1
PI3K events in ERBB2 signaling	3/44	0.709073871960724	1	0.834028356964137	0.286735251137219	MDM2;GRB2;FOXO3
Valine, leucine and isoleucine degradation	3/44	0.709073871960724	1	0.834028356964137	0.286735251137219	HIBADH;AUH;IVD
Wnt signaling pathway	17/231	0.709997364281167	1	0.900221083707322	0.308320338958292	TCF7L2;JUN;CSNK2A1;CSNK1A1;HDAC1;PRKCD;PSEN1;PPP2R5C;SENP2;HDAC9;RBX1;MAPK9;PPP3R1;PLCB3;MYC;RAC2;PIN1
Costimulation by the CD28 family	5/72	0.711042001567833	1	0.849473326537547	0.289690602266926	CDC42;MAP3K8;GRB2;PTPN6;PPP2R5C
Activation of the pre-replicative complex	2/30	0.716042554092932	1	0.815494393476045	0.272387914941391	ORC5;DBF4
Asthma	2/30	0.716042554092932	1	0.815494393476045	0.272387914941391	IL10;FCER1G
Gap junction trafficking and regulation	2/30	0.716042554092932	1	0.815494393476045	0.272387914941391	CLTA;AP2M1
Heparan sulfate/heparin glycosaminoglycan (HS-GAG) biosynthesis	2/30	0.716042554092932	1	0.815494393476045	0.272387914941391	SDC4;SDC2
MicroRNAs in muscle cell differentiation	2/30	0.716042554092932	1	0.815494393476045	0.272387914941391	ID2;PRKCD
O-glycan biosynthesis	2/30	0.716042554092932	1	0.815494393476045	0.272387914941391	C1GALT1C1;B4GALT5
Dilated cardiomyopathy	7/100	0.719008477823899	1	0.856269113149847	0.282467879069153	ITGB1;ITGB5;TPM3;ITGAV;ITGB7;ITGA6;ACTB
Bile acid and bile salt biosynthesis via 7-alpha-hydroxycholesterol	1/15	0.721892709547095	1	0.815494393476045	0.265752295915978	HSD17B4
Coagulation intrinsic pathway	1/15	0.721892709547095	1	0.815494393476045	0.265752295915978	PRCP
Messenger RNA decay by 5' to 3' exoribonuclease	1/15	0.721892709547095	1	0.815494393476045	0.265752295915978	LSM2
Prolactin receptor signaling pathway	1/15	0.721892709547095	1	0.815494393476045	0.265752295915978	RBX1
Signaling to p38 via RIT and RIN	1/15	0.721892709547095	1	0.815494393476045	0.265752295915978	NRAS
Stress induction of HSP regulation	1/15	0.721892709547095	1	0.815494393476045	0.265752295915978	IL1A
TrkA receptor signaling pathway	1/15	0.721892709547095	1	0.815494393476045	0.265752295915978	GRB2
HNF3B pathway	3/45	0.723463609323247	1	0.815494393476045	0.263979638962307	ACADVL;CEBPD;TFRC
PD-1 signaling	2/31	0.732954509824098	1	0.789188122718753	0.2451783677921	PTPRC;PTPN6
RNA polymerase I promoter opening	2/31	0.732954509824098	1	0.789188122718753	0.2451783677921	H2AFZ;HIST1H2BC
Transport of vitamins, nucleosides, and related molecules	2/31	0.732954509824098	1	0.789188122718753	0.2451783677921	SLC28A2;SLC29A1
Gastric acid secretion	5/74	0.733503059159882	1	0.826514587982478	0.256156302813465	PLCB3;GNAQ;ATP1B3;CALM1;ACTB
Acyl chain remodelling of phosphatidylinositol	1/16	0.744644931992535	1	0.764525993883792	0.225418788658566	PLBD1
Amino acid biosynthesis and interconversion (transamination)	1/16	0.744644931992535	1	0.764525993883792	0.225418788658566	GOT1
Primary bile acid biosynthesis	1/16	0.744644931992535	1	0.764525993883792	0.225418788658566	HSD17B4
Protein kinase A (PKA) at the centrosome	1/16	0.744644931992535	1	0.764525993883792	0.225418788658566	PPP1CA
Rb tumor suppressor/checkpoint signaling in response to DNA damage	1/16	0.744644931992535	1	0.764525993883792	0.225418788658566	YWHAH
Sonic Hedgehog (Shh) pathway	1/16	0.744644931992535	1	0.764525993883792	0.225418788658566	DYRK1A
Alanine, aspartate and glutamate metabolism	2/32	0.749001090704181	1	0.764525993883792	0.22095935722639	GOT1;NIT2
Netrin-mediated signaling events	2/32	0.749001090704181	1	0.764525993883792	0.22095935722639	CDC42;NCK1
Packaging of telomere ends	2/32	0.749001090704181	1	0.764525993883792	0.22095935722639	H2AFZ;HIST1H2BC
Serotonin HTR1 group and FOS pathway	2/32	0.749001090704181	1	0.764525993883792	0.22095935722639	FOS;RASGRP1
Agrin in postsynaptic differentiation	3/47	0.750564679667322	1	0.780792504391958	0.224032363474831	ITGB1;CDC42;JUN
SLC-mediated transmembrane transport	18/251	0.75291791153904	1	0.877225044775028	0.248955653945158	SLC43A2;SLC31A1;SLC11A1;SLC40A1;SLC5A11;NUP153;SLC3A2;NUP93;SLC6A6;SLC7A8;NUP62;SLC17A5;SLC39A7;SLC29A1;SLC28A2;SLC39A1;SLC18A2;NUP37
VEGF signaling pathway	5/76	0.754666156640915	1	0.804764204088202	0.226524870558972	CDC42;NRAS;PPP3R1;RAC2;PIK3CB
G alpha (i) signaling events	14/199	0.758815809173654	1	0.860571973014922	0.23751460014234	CCR1;P2RY12;P2RY13;ANXA1;RGS19;FPR1;CXCL16;GNG2;RGS1;GNB2;GNB1;C3AR1;RGS10;CCR5
E2F-mediated regulation of DNA replication	2/33	0.764210666103593	1	0.741358539523677	0.199360049561214	ORC5;TFDP1
Fluoropyrimidine activity	2/33	0.764210666103593	1	0.741358539523677	0.199360049561214	ABCC5;SLC29A1
Complement cascade	5/77	0.764765201292858	1	0.794312720918225	0.21302388393639	C1QB;C1QA;C6;CFH;C1QC
ACE inhibitor pathway	1/17	0.765536806405566	1	0.71955387659651	0.192248953781368	ATP6AP2
Acyl chain remodelling of phosphatidylserine	1/17	0.765536806405566	1	0.71955387659651	0.192248953781368	LPCAT3
Cell to cell adhesion signaling	1/17	0.765536806405566	1	0.71955387659651	0.192248953781368	ACTN1
G1/S-specific transcription	1/17	0.765536806405566	1	0.71955387659651	0.192248953781368	TFDP1
Glycosylphosphatidylinositol (GPI) biosynthesis	1/17	0.765536806405566	1	0.71955387659651	0.192248953781368	PIGQ
Ion channel function in vascular endothelium	1/17	0.765536806405566	1	0.71955387659651	0.192248953781368	HSP90AA1
NO2-dependent IL-12 pathway in NK cells	1/17	0.765536806405566	1	0.71955387659651	0.192248953781368	CCR5
Osteoclast signaling	1/17	0.765536806405566	1	0.71955387659651	0.192248953781368	ACP5
PIP biosynthesis at the Golgi membrane	1/17	0.765536806405566	1	0.71955387659651	0.192248953781368	ARF1
Renin-angiotensin system	1/17	0.765536806405566	1	0.71955387659651	0.192248953781368	CTSA
Sulfation biotransformation reaction	1/17	0.765536806405566	1	0.71955387659651	0.192248953781368	GSR
TAK1-mediated activation of p38 MAPK	1/17	0.765536806405566	1	0.71955387659651	0.192248953781368	IKBKG
Ephrin receptor A forward pathway	2/34	0.778612752246344	1	0.71955387659651	0.180062216592156	FGR;HCK
Botulinum neurotoxicity	1/18	0.784720359325028	1	0.679578661230037	0.16474879702614	STX7
CDK regulation of DNA replication	1/18	0.784720359325028	1	0.679578661230037	0.16474879702614	ORC5
Serotonin receptor 4/6/7 and NR3C signaling	1/18	0.784720359325028	1	0.679578661230037	0.16474879702614	EGR1
Retinol metabolism	4/65	0.788803072086349	1	0.752764055516349	0.178584676410068	RETSAT;ADH5;DHRS3;DHRS4
Autophagy regulation	2/35	0.792237635865298	1	0.698995194408038	0.162791707741601	BECN1;GABARAP
Cytokines and inflammatory response	2/35	0.792237635865298	1	0.698995194408038	0.162791707741601	IL10;IL1A
Class B GPCRs (secretin family receptors)	6/95	0.798746840260151	1	0.772573635924674	0.17360597134065	CD97;RAMP2;GNG2;GNB2;EMR1;GNB1
RNA polymerase I, RNA polymerase III, and mitochondrial transcription	6/95	0.798746840260151	1	0.772573635924674	0.17360597134065	RRN3;SSB;SNAPC1;H2AFZ;CBX3;HIST1H2BC
Gastrin-CREB signaling pathway via PKC and MAPK	14/206	0.800936332729319	1	0.831329236067813	0.184533326045788	ANXA1;RGS19;PRKCD;PTAFR;RASGRP1;PLCB3;NRAS;RGS2;GNA15;GNG2;GNAQ;GNB2;GNB1;GRB2
FRS2-mediated activation	1/19	0.802335201067314	1	0.643811363270562	0.141785805241946	NRAS
GABA biosynthesis, release, reuptake and degradation	1/19	0.802335201067314	1	0.643811363270562	0.141785805241946	HSPA8
Inhibition of T cell receptor signaling by activated Csk	1/19	0.802335201067314	1	0.643811363270562	0.141785805241946	PTPRC
Lissencephaly gene (LIS1) in neuronal migration and development	1/19	0.802335201067314	1	0.643811363270562	0.141785805241946	CSNK2A1
MAL role in Rho-mediated activation of SRF	1/19	0.802335201067314	1	0.643811363270562	0.141785805241946	CDC42
Mitochondrial gene expression	1/19	0.802335201067314	1	0.643811363270562	0.141785805241946	HCFC1
Ras activation upon calcium influx through NMDA receptor	1/19	0.802335201067314	1	0.643811363270562	0.141785805241946	CALM1
Signaling by NODAL	1/19	0.802335201067314	1	0.643811363270562	0.141785805241946	FOXO3
Small ligand GPCRs	1/19	0.802335201067314	1	0.643811363270562	0.141785805241946	PTAFR
Neurotransmitter release cycle	2/36	0.805116050267703	1	0.679578661230037	0.147311484968166	HSPA8;SLC18A2
Chondroitin sulfate biosynthesis	1/20	0.818509538457293	1	0.611620795107034	0.122489436487051	CHSY1
RNA polymerase III abortive and retractive initiation	1/20	0.818509538457293	1	0.611620795107034	0.122489436487051	SSB
Signaling by Hippo	1/20	0.818509538457293	1	0.611620795107034	0.122489436487051	STK4
Sprouty regulation of tyrosine kinase signals	1/20	0.818509538457293	1	0.611620795107034	0.122489436487051	GRB2
Urea cycle and metabolism of amino groups	1/20	0.818509538457293	1	0.611620795107034	0.122489436487051	CKB
GABA A and B receptor activation	3/53	0.819196188228575	1	0.69240090012117	0.13808667318609	GNG2;GNB2;GNB1
Starch and sucrose metabolism	3/53	0.819196188228575	1	0.69240090012117	0.13808667318609	PYGB;UGDH;GUSB
PPAR signaling pathway	4/69	0.826037897530541	1	0.709125559544387	0.135524265905116	FABP7;UBC;ACSL5;NR1H3
Cell junction organization	5/84	0.826768924442744	1	0.72811999417504	0.138510293591543	ITGB1;CADM1;ACTN1;CTNND1;ITGA6
EGFR interaction with phospholipase C-gamma	2/38	0.828757032858342	1	0.643811363270562	0.120925962603889	PRKCD;CALM1
Nuclear receptors	2/38	0.828757032858342	1	0.643811363270562	0.120925962603889	NR1H3;NR2C2
Striated muscle contraction	2/38	0.828757032858342	1	0.643811363270562	0.120925962603889	TMOD1;TPM3
Meiotic recombination	3/54	0.828920174990171	1	0.679578661230037	0.127510308669146	RAD50;H2AFZ;HIST1H2BC
CD28-dependent PI3K/Akt signaling	1/21	0.833361106632391	1	0.582495995340032	0.106182163617562	MAP3K8
Prion pathway	1/21	0.833361106632391	1	0.582495995340032	0.106182163617562	HSPA5
S1P/S1P1 pathway	1/21	0.833361106632391	1	0.582495995340032	0.106182163617562	ITGAV
T cell activation co-stimulatory signal	1/21	0.833361106632391	1	0.582495995340032	0.106182163617562	GRB2
FRS2-mediated cascade	2/39	0.839581031246759	1	0.627303379596957	0.109685428619686	NRAS;GRB2
Vitamin A and carotenoid metabolism	2/39	0.839581031246759	1	0.627303379596957	0.109685428619686	RETSAT;DHRS3
Melanoma	4/71	0.842514595897454	1	0.689150191669897	0.118095734951681	NRAS;CDK6;MDM2;PIK3CB
Pancreatic secretion	6/101	0.843221292455018	1	0.726678172404396	0.123917412699488	RAP1B;PLCB3;GNAQ;CD38;ATP1B3;RAB11A
Vascular smooth muscle contraction	7/116	0.845795929036287	1	0.738163028577454	0.123625452889304	PLCB3;RAMP2;CALD1;GNAQ;PRKCD;CALM1;PPP1CA
CTLA4 inhibitory signaling	1/22	0.846998023176632	1	0.556018904642758	0.0923307857907662	PPP2R5C
Double-strand break repair	1/22	0.846998023176632	1	0.556018904642758	0.0923307857907662	RAD50
Glycosaminoglycan biosynthesis: chondroitin sulfate	1/22	0.846998023176632	1	0.556018904642758	0.0923307857907662	CHSY1
Nitric oxide signaling pathway	1/22	0.846998023176632	1	0.556018904642758	0.0923307857907662	CALM1
RNA polymerase II promoter escape	1/22	0.846998023176632	1	0.556018904642758	0.0923307857907662	GTF2A1
Mitotic G2-G2/M phases	5/87	0.848950034979386	1	0.703012408169004	0.115121758948996	CCNB2;HSP90AA1;XPO1;YWHAG;HAUS2
Signal transduction	75/1020	0.85174914586878	1	0.899442345745638	0.144327419713297	ARHGAP9;ITGB1;B4GALT1;CCNT1;ITGB5;HDAC10;ITSN1;ITGB2;GDI2;CLTA;CCNC;ARRB2;ITGAL;AP2A2;ARHGAP4;CXCL16;ICAM1;IKBKB;AKAP13;MYC;BSG;ARHGDIB;C3AR1;ITGAV;ITGB7;ATP6V1E1;CCR5;JUNB;AP2M1;NCK1;CD97;HSP90AA1;ATP6V0B;DUSP3;ANXA1;ADAM10;GMIP;DUSP6;ADAM17;MFNG;ATP6V1B2;ITGA6;ATP6V0D1;ATP6V0C;HDAC1;FPR1;ARHGAP19;ADRB2;FOXO3;HDAC9;FGD2;CDC42;NRAS;NCSTN;GNA15;GNG2;EIF4EBP1;CCL3;EIF4E;ATP6V1C1;ATP6V0A1;ATP6V1F;CC…
PI3K cascade	3/57	0.855438137570903	1	0.643811363270562	0.100525671781968	MDM2;GRB2;FOXO3
Graft-versus-host disease	2/41	0.859386728925295	1	0.596703214738569	0.0904221675341878	IL1A;KLRC1
CREB transcription factor and its extracellular signals	1/23	0.859519573635623	1	0.53184416965829	0.080511464505698	GRB2
RNA polymerase III transcription termination	1/23	0.859519573635623	1	0.53184416965829	0.080511464505698	SSB
Signaling by bone morphogenetic protein (BMP)	1/23	0.859519573635623	1	0.53184416965829	0.080511464505698	UBE2D3
Signaling events mediated by the hedgehog family	1/23	0.859519573635623	1	0.53184416965829	0.080511464505698	ARRB2
Visual signal transduction: cones	1/23	0.859519573635623	1	0.53184416965829	0.080511464505698	GUCA1A
Tight junction	8/133	0.860262445465866	1	0.735784415166356	0.110748627269356	CDC42;NRAS;CSNK2A1;ACTN1;PRKCD;ACTB;MYL12A;MYL12B
Integrins in angiogenesis	4/74	0.864752231879923	1	0.661211670385982	0.0960821556917069	CSF1R;HSP90AA1;CASP8;ITGAV
Fibroblast growth factor receptor pathway	6/105	0.868182562489183	1	0.698995194408038	0.0988052501450177	MAPK9;NRAS;SOAT1;SDC2;PRKCD;GRB2
BMP receptor signaling	2/42	0.868426975225225	1	0.582495995340032	0.082173745930882	PPP1R15A;PPP1CA
Netrin-1 signaling	2/42	0.868426975225225	1	0.582495995340032	0.082173745930882	CDC42;NCK1
VEGF, hypoxia, and angiogenesis	2/42	0.868426975225225	1	0.582495995340032	0.082173745930882	HSP90AA1;GRB2
Gap junction pathway	5/90	0.868722864220441	1	0.679578661230037	0.0956378647778995	TUBA1B;PLCB3;NRAS;GNAQ;GRB2
Calcium signaling pathway	11/178	0.869921633881042	1	0.755935814177233	0.105341278994149	PPP3R1;PLCB3;GNA15;P2RX4;GNAQ;PTAFR;CD38;VDAC1;ADRB2;CALM1;SLC25A5
Cholesterol biosynthesis	1/24	0.871016932614101	1	0.509683995922528	0.0703842313400048	DHCR7
Dorso-ventral axis formation	1/24	0.871016932614101	1	0.509683995922528	0.0703842313400048	GRB2
Mitotic prometaphase	2/43	0.876929982806515	1	0.568949576843752	0.0747190822626322	XPO1;TAOK1
Glutathione conjugation	1/25	0.881573825751434	1	0.489296636085627	0.0616741433676475	GCLM
IGF1 receptor signaling through beta-arrestin	1/25	0.881573825751434	1	0.489296636085627	0.0616741433676475	MAPK9
RNA polymerase I transcription initiation	1/25	0.881573825751434	1	0.489296636085627	0.0616741433676475	RRN3
Ascorbate and aldarate metabolism	1/26	0.8912671383706	1	0.470477534697718	0.0541571761233526	UGDH
Fibroblast growth factor 1	1/26	0.8912671383706	1	0.470477534697718	0.0541571761233526	PLAUR
Selenoamino acid metabolism	1/26	0.8912671383706	1	0.470477534697718	0.0541571761233526	MAT2A
RNA polymerase III transcription	2/45	0.892432831027979	1	0.54366292898403	0.0618710309278282	SSB;SNAPC1
Transport of inorganic cations/anions and amino acids/oligopeptides	5/95	0.896806593264934	1	0.643811363270562	0.0701207502081931	SLC6A6;SLC7A8;SLC43A2;SLC17A5;SLC3A2
Polo-like kinase 1 (PLK1) pathway	2/46	0.899484708313472	1	0.53184416965829	0.056339968591104	KIZ;TPT1
Syndecan 1 pathway	2/46	0.899484708313472	1	0.53184416965829	0.056339968591104	SDCBP;BSG
Bile acid and bile salt metabolism	1/27	0.900167473576548	1	0.453052440820025	0.0476495418358446	HSD17B4
ERK5 role in neuronal survival pathway	1/27	0.900167473576548	1	0.453052440820025	0.0476495418358446	GRB2
Glucuronidation	1/27	0.900167473576548	1	0.453052440820025	0.0476495418358446	UGDH
Kinesins	1/27	0.900167473576548	1	0.453052440820025	0.0476495418358446	KLC1
Phosphatidic acid biosynthesis	1/28	0.908339665583806	1	0.436871996505024	0.0419995147628997	GNPAT
RNA polymerase III transcription initiation From type 3 promoter	1/28	0.908339665583806	1	0.436871996505024	0.0419995147628997	SNAPC1
Intestinal immune network for IgA production	2/48	0.912312421100928	1	0.509683995922528	0.0467751175198019	IL10;ITGB7
Histidine metabolism	1/29	0.915843250689794	1	0.421807444901402	0.037081114690472	ALDH3B1
Matrix metalloproteinases	1/29	0.915843250689794	1	0.421807444901402	0.037081114690472	BSG
Reelin signaling pathway	1/29	0.915843250689794	1	0.421807444901402	0.037081114690472	ITGB1
Butanoate metabolism	1/30	0.922732899991683	1	0.407747196738022	0.0327891819841043	PDHB
Inactivation of GSK3 by Akt causes accumulation of beta-catenin in alveolar macrophages	1/30	0.922732899991683	1	0.407747196738022	0.0327891819841043	CSNK2A1
Ovarian infertility genes	1/30	0.922732899991683	1	0.407747196738022	0.0327891819841043	EGR1
Retinoic acid receptor-mediated signaling	1/30	0.922732899991683	1	0.407747196738022	0.0327891819841043	HDAC1
Melanogenesis	5/101	0.923504251564076	1	0.60556514367033	0.0481907988024402	TCF7L2;PLCB3;NRAS;GNAQ;CALM1
AMPK signaling	3/68	0.924275782283408	1	0.539665407447383	0.0424958371277859	EIF4EBP1;PIK3CB;EEF2
Phase I of biological oxidations: functionalization of compounds	3/69	0.92874112328046	1	0.53184416965829	0.039316708257914	PTGIS;TBXAS1;PTGS1
Stathmin and breast cancer resistance to antimicrotubule agents	1/31	0.929058816640624	1	0.394594061359377	0.029035505729754	HSPA5
Hedgehog signaling pathway	3/70	0.932963209135839	1	0.524246395806029	0.0363772014566107	CSNK1A1;ARRB2;ARNTL
Long-term depression	3/70	0.932963209135839	1	0.524246395806029	0.0363772014566107	PLCB3;NRAS;GNAQ
Drug metabolism: other enzymes	2/52	0.933492067085535	1	0.470477534697718	0.0323795878946951	GUSB;XDH
Fibrin clot formation (clotting cascade)	1/32	0.934867101002143	1	0.382262996941896	0.0257457560250881	PRCP
Glycine, serine and threonine metabolism	1/32	0.934867101002143	1	0.382262996941896	0.0257457560250881	SHMT2
Prothrombin activation intrinsic pathway	1/32	0.934867101002143	1	0.382262996941896	0.0257457560250881	PRCP
Phase II of biological oxidations: conjugation	3/71	0.936953571950487	1	0.516862643752423	0.0336588952839642	UGDH;MAT2A;GCLM
Propanoate metabolism	1/33	0.940200085536945	1	0.370679269761839	0.0228570362022863	LDHA
Phospholipase C-mediated cascade	2/54	0.942168603297793	1	0.453052440820025	0.0269888032751196	PRKCD;CALM1
Meiotic synapsis	2/55	0.94609223038839	1	0.444815123714206	0.0246495277430979	H2AFZ;HIST1H2BC
Wnt/calcium/cyclic GMP pathway	3/74	0.947643740999057	1	0.495908752789487	0.0266683104348005	PLCB3;PPP3R1;PRKCD
G alpha (s) signaling events	6/125	0.948497314653337	1	0.587155963302752	0.0310466470529245	RAMP2;GNG2;GNB2;GNB1;PDE4A;ADRB2
Basal transcription factors	1/35	0.949592467374517	1	0.349497597204019	0.0180768433857798	GTF2A1
Linoleic acid metabolism	1/35	0.949592467374517	1	0.349497597204019	0.0180768433857798	ALOX15
Transmission across chemical synapses	10/190	0.953363904561353	1	0.643811363270562	0.0307475272034816	HSPA8;PLCB3;GNG2;GNB2;GNB1;MDM2;CALM1;AP2A2;AP2M1;SLC18A2
Ion transport by P-type ATPases	1/36	0.953720336837413	1	0.339789330615019	0.0161008489566036	ATP1B3
Steroid hormone, vitamin A, and vitamin D metabolism	1/36	0.953720336837413	1	0.339789330615019	0.0161008489566036	LGMN
Tryptophan metabolism	2/58	0.956396524780175	1	0.421807444901402	0.0188053050939138	CAT;MDM2
Activation of NMDA receptor upon glutamate binding and postsynaptic events	1/37	0.957510349011235	1	0.330605835192991	0.0143544919807986	CALM1
Allograft rejection	1/37	0.957510349011235	1	0.330605835192991	0.0143544919807986	IL10
Potassium channels	4/99	0.966082240439413	1	0.494239026349118	0.0170543667194026	GNG2;GNB2;KCNK13;GNB1
Drug metabolism: cytochrome P450	3/83	0.97042812335857	1	0.442135514535205	0.0132719975992438	ALDH3B1;EPHX1;ADH5
Meiosis	3/83	0.97042812335857	1	0.442135514535205	0.0132719975992438	RAD50;H2AFZ;HIST1H2BC
Amine ligand-binding G-protein coupled receptors	1/42	0.972284542587331	1	0.291247997670016	0.00818604283503858	ADRB2
Eukaryotic transcription initiation	1/42	0.972284542587331	1	0.291247997670016	0.00818604283503858	POLR2G
Type 1 diabetes mellitus	1/43	0.974554863729201	1	0.284474788421876	0.00733218469705293	IL1A
Biological oxidations	6/139	0.974906846148219	1	0.528017952610389	0.0134187076553839	UGDH;PTGIS;MAT2A;TBXAS1;GCLM;PTGS1
Endochondral ossification	2/66	0.975455755984201	1	0.370679269761839	0.00921155598784405	STAT1;CALM1
Non-class A, B, C GPCRs	3/86	0.975656797676973	1	0.426712182632814	0.0105160640639668	P2RY13;ADRB2;CCR5
SIDS susceptibility pathways	2/67	0.977175752695828	1	0.365146743347483	0.00843078294688704	IL10;YBX1
NCAM signaling for neurite out-growth	2/70	0.981663836011993	1	0.349497597204019	0.00646792663622871	NRAS;GRB2
Glycerolipid metabolism	1/49	0.98476409448725	1	0.249641140860014	0.00383278149578909	AKR1A1
Autoimmune thyroid disease	1/52	0.988210898346599	1	0.235238767348859	0.00278973045133042	IL10
Taste transduction	1/52	0.988210898346599	1	0.235238767348859	0.00278973045133042	GNB1
Basal cell carcinoma	1/55	0.990878164026274	1	0.222407561857103	0.00203807498827267	TCF7L2
Steroid hormone biosynthesis	1/56	0.991625722222172	1	0.218435998252512	0.00183694605468924	HSD17B12
Generic transcription pathway	19/377	0.99342677004962	1	0.616487804086665	0.00406569315316869	TGIF1;MED1;CCNT1;HDAC1;UBE2D3;NR1H3;CCNC;NR2C2;NRBP1;ZFP90;HELZ2;SNW1;TFDP1;UBB;MYC;MED10;UBC;JUNB;SKIL
Neuronal system	13/283	0.993670422552539	1	0.561913097978193	0.00356797631360051	HSPA8;KCNK13;STX7;AP2A2;PANX1;PLCB3;GNG2;GNB2;GNB1;MDM2;CALM1;SLC18A2;AP2M1
Ion channel transport	1/61	0.994539133202039	1	0.200531408231814	0.0010980762695763	ATP1B3
Collagen biosynthesis and modifying enzymes	1/64	0.995774816109485	1	0.191131498470948	0.000809276606044977	COLGALT1
Peptide G-protein coupled receptors	7/192	0.996403762394286	1	0.445973496432212	0.0016067174626523	CCR1;ANXA1;C3AR1;FPR1;CCL3;CCR5;CXCL16
Class A GPCRs (rhodopsin-like)	9/253	0.999095621791043	1	0.435145229720419	0.000393713923484072	CCR1;P2RY12;P2RY13;GPR171;PTAFR;C3AR1;FPR1;ADRB2;CCR5
GPCR ligand binding	17/410	0.999630340030279	1	0.507197732527784	0.000187525360894461	P2RY12;CCR1;CD97;P2RY13;RAMP2;ANXA1;PTAFR;EMR1;FPR1;ADRB2;CXCL16;GNG2;GNB2;GNB1;C3AR1;CCL3;CCR5
Extracellular matrix organization	1/93	0.999644653089201	1	0.131531353786459	4.6747566534882e-05	COLGALT1
Metapathway biotransformation	4/174	0.999740076431873	1	0.281204963267602	7.31012982141566e-05	NAA40;EPHX1;GSR;AKR1A1
Neuroactive ligand-receptor interaction	7/272	0.999968883387148	1	0.314804821010973	9.79581214639312e-06	P2RY13;P2RX4;PTAFR;C3AR1;FPR1;TSPO;ADRB2
Signaling by GPCR	39/977	0.999993754825694	1	0.488295005305513	3.04949694306397e-06	RAMP2;RGS19;ITSN1;PTAFR;FPR1;ADRB2;RASGRP1;ARHGAP4;CXCL16;FGD2;CDC42;AKAP13;NRAS;RGS2;PPP3R1;GNA15;GNG2;RGS1;C3AR1;CCL3;RAC2;PDE4A;CCR5;P2RY12;CCR1;CD97;P2RY13;ANXA1;EMR1;PRKCD;RHOG;PPP1CA;PLCB3;GNAQ;GNB2;GNB1;RGS10;GRB2;CALM1
Olfactory transduction	5/432	0.999995043705026	1	0.141578887756258	7.01708468747961e-07	ADRBK2;GNB1;GUCA1A;ARRB2;CALM1

## Sheet: Enrichment Cl. 2
Term	Overlap	P.value	Adjusted.P.value	Odds.Ratio	Combined.Score	Genes
Cytoplasmic ribosomal proteins	13/108	0.000175169322567776	0.264505677077341	3.25765549040245	28.1779299919323	RPL41;RPLP1;RPL22;RPL11;RPS15;RPS27;RPS19;RPS18;RPS29;RPL37A;RPL36;RPLP2;RPS21
Influenza viral RNA transcription and replication	13/125	0.000734894937083235	0.554845677497843	2.81461434370771	20.3096463658488	RPL41;RPLP1;RPL22;RPL11;RPS15;RPS27;RPS19;RPS18;RPS29;RPL37A;RPL36;RPLP2;RPS21
Influenza infection	14/142	0.000797212263403628	0.40126350591316	2.66824220015628	19.0362793674513	RPL41;RPLP1;RPL22;RPL11;EIF2AK2;RPS15;RPS27;RPS19;RPS18;RPS29;RPL37A;RPL36;RPLP2;RPS21
M phase pathway	11/96	0.000825642438120985	0.311680020390672	3.10103743797925	22.0153462955987	CENPE;ERCC6L;CENPF;RPS27;CENPI;PPP2R5A;BIRC5;FBXO5;SKA2;CLASP2;SPC25
E2F-mediated regulation of DNA replication	6/33	0.00117612590142131	0.355190022229235	4.92065444704146	33.1924191226689	CCNB1;CDC45;RRM2;ORC3;FBXO5;TYMS
Respiratory electron transport, ATP biosynthesis by chemiosmotic coupling, and heat production by uncoupling proteins	9/81	0.0029688980880241	0.747172685486065	3.00706660652533	17.4998177992591	NDUFA13;UQCRB;NDUFB4;NDUFA2;ETFDH;COX6C;COX7C;ATP5J2;ATP5L
G1/S-specific transcription	4/17	0.00299501939561127	0.646068469624717	6.36790575499483	37.0026558716142	RRM2;CDC45;FBXO5;TYMS
Translation	13/151	0.00402535709668342	0.759786151998996	2.32997876134744	12.8501629158542	RPL41;RPLP1;RPL22;RPL11;RPS15;RPS27;RPS19;RPS18;RPS29;RPL37A;RPL36;RPLP2;RPS21
G2/M checkpoints	6/43	0.00473817486399369	0.794960449403386	3.77631620354344	20.2112342910264	CCNB1;CDC45;ORC3;RAD1;CLSPN;ATR
Mitotic prometaphase	6/43	0.00473817486399369	0.715464404463047	3.77631620354344	20.2112342910264	CENPE;ERCC6L;CENPF;RPS27;SKA2;CLASP2
Cell cycle	28/453	0.00574636717679299	0.788819494268856	1.67280526455714	8.63031587564128	TOP2A;ERCC6L;TYMS;SKA2;SYNE1;CKS1B;CCNB1;CDC45;ORC3;FBXO5;CLSPN;CLASP2;RRM2;UBE2C;PPP2R5A;TUBG1;TUBA4A;CCNA2;CENPE;CENPF;RPS27;CENPI;PSMC2;BIRC5;RAD1;SFI1;ATR;SPC25
Polo-like kinase 1 (PLK1) pathway	6/46	0.00663249365215606	0.83458878456297	3.530034712008	17.7058578420938	CENPE;ERCC6L;CCNB1;CLSPN;FBXO5;TUBG1
DNA replication	15/207	0.0101921414222438	1	1.96113039556	8.9940152270788	ERCC6L;PPP2R5A;SKA2;CCNA2;CENPE;CENPF;RPS27;CDC45;CENPI;ORC3;PSMC2;BIRC5;FBXO5;SPC25;CLASP2
Adhesion and diapedesis of lymphocytes	3/14	0.0134832668479099	1	5.799342741156	24.9737436019234	ITGA4;SELL;CD34
ATR activation in response to replication stress	3/15	0.0163986459900865	1	5.4127198917456	22.249290983169	CDC45;RAD1;CLSPN
FOXM1 transcription factor network	5/41	0.0169579228255982	1	3.30043895838147	13.4559560745398	CCNA2;CCNB1;CENPF;BIRC5;CKS1B
Cap-dependent translation initiation	7/73	0.0180779499070504	1	2.5951396741246	10.4144572427783	RPL41;RPLP1;RPL22;RPL37A;RPL11;RPL36;RPLP2
Activation of mRNA upon binding of the cap-binding complex and eIFs, and subsequent binding to 43S	6/57	0.0182992977985455	1	2.848799943024	11.3977425868105	RPS15;RPS27;RPS19;RPS18;RPS29;RPS21
Phosphorylation of Emi1	2/6	0.0185242628067442	1	9.021199819576	35.9826242949891	CCNB1;FBXO5
DNA-PK pathway in nonhomologous end joining	3/16	0.0196386623154548	1	5.0744248985115	19.9437842790248	XRCC4;APLF;DNTT
Chylomicron-mediated lipid transport	3/17	0.0232051648380294	1	4.77592931624612	17.9736387937166	APOA2;LPL;APOA5
Mitotic G1-G1/S phases	10/135	0.0282712666631616	1	2.00471107101689	7.14861785669795	TOP2A;CCNA2;CCNB1;CDC45;RRM2;ORC3;PSMC2;FBXO5;TYMS;CKS1B
Tricarboxylic acid (TCA) cycle and respiratory electron transport	9/117	0.0294700804032515	1	2.08181534297908	7.33710784621163	NDUFA13;UQCRB;NDUFB4;NDUFA2;ETFDH;COX6C;COX7C;ATP5J2;ATP5L
Electron transport chain	8/105	0.0407055756425173	1	2.0619885301888	6.60122987768329	UQCRB;NDUFB4;NDUFA2;COX6C;COX6A2;COX7C;ATP5J2;ATP5L
APC/C activator regulation between G1/S and early anaphase	3/21	0.0407177499192243	1	3.866228494104	12.3761498768724	CCNB1;UBE2C;FBXO5
G2/M DNA damage checkpoint	2/9	0.0413103177519328	1	6.01413321305067	19.164895418518	CCNB1;ATR
Apoptotic DNA fragmentation and tissue homeostasis	2/10	0.0503972757032353	1	5.4127198917456	16.1722227814506	TOP2A;HMGB2
E2F-enabled inhibition of pre-replication complex formation	2/10	0.0503972757032353	1	5.4127198917456	16.1722227814506	CCNB1;ORC3
Recruitment of NuMA to mitotic centrosomes	2/11	0.0601216521829422	1	4.92065444704146	13.8338552493809	CCNB1;TUBG1
Monocyte and its surface molecules	2/11	0.0601216521829422	1	4.92065444704146	13.8338552493809	ITGA4;SELL
Cell cycle checkpoints	8/117	0.0684230031703416	1	1.85050252709251	4.96313328425998	CCNB1;CDC45;UBE2C;ORC3;PSMC2;RAD1;CLSPN;ATR
Chemiosmotic coupling formation of ATP	2/13	0.0812486769724851	1	4.16363068595816	10.4517153797041	ATP5J2;ATP5L
Statin pathway	3/29	0.0902898753155175	1	2.79968270262704	6.73248083877701	APOA2;LPL;APOA5
Lipoprotein metabolism	3/29	0.0902898753155175	1	2.79968270262704	6.73248083877701	APOA2;LPL;APOA5
Non-homologous end-joining (NHEJ) pathway	2/14	0.0925429234719804	1	3.866228494104	9.20194357069768	XRCC4;DNTT
C-Myb transcription factor network	6/85	0.0944498655826372	1	1.91037172649845	4.50787762450609	CCNB1;LEF1;PIM1;MPO;CD34;ELANE
Cyclin A/B1-associated events during G2/M transition	2/15	0.104257438157568	1	3.6084799278304	8.15838365941433	CCNA2;CCNB1
Stathmin and breast cancer resistance to antimicrotubule agents	3/31	0.105340879231037	1	2.61905801213497	5.89433074781063	CCNB1;STMN1;TUBA4A
Glycine, serine and threonine metabolism	3/32	0.11321067876202	1	2.53721244925575	5.52732945443714	MAOA;PSAT1;PHGDH
Amino acid biosynthesis and interconversion (transamination)	2/16	0.116345844159751	1	3.382949932341	7.2773616654589	PSAT1;PHGDH
B cell survival pathway	2/16	0.116345844159751	1	3.382949932341	7.2773616654589	JUND;BIRC5
Other semaphorin interactions	2/16	0.116345844159751	1	3.382949932341	7.2773616654589	PLXNA2;SEMA3E
Fluoropyrimidine activity	3/33	0.12129572137694	1	2.46032722352073	5.19011867811912	RRM2;TYMS;UPB1
Platelet sensitization by LDL	2/17	0.128764609904008	1	3.18395287749741	6.52636876826714	PPP2R5A;LRP8
Apoptotic cleavage of cellular proteins	2/17	0.128764609904008	1	3.18395287749741	6.52636876826714	PRKCQ;CLSPN
Glycosylphosphatidylinositol (GPI) biosynthesis	2/17	0.128764609904008	1	3.18395287749741	6.52636876826714	PIGN;PIGX
Ion channel function in vascular endothelium	2/17	0.128764609904008	1	3.18395287749741	6.52636876826714	KCNQ3;KCNQ5
Oxidative phosphorylation	8/136	0.131342159624305	1	1.59197643874871	3.23163170476682	UQCRB;NDUFB4;NDUFA2;COX6C;COX6A2;COX7C;ATP5J2;ATP5L
Bone remodeling	2/18	0.14147290255731	1	3.00706660652533	5.88076103322609	TRAF6;EIF2AK2
Cell cycle progression regulation by PLK3	2/19	0.154432448549085	1	2.848799943024	5.32155403311759	CCNB1;ATR
G-protein-independent seven transmembrane receptor signaling	2/19	0.154432448549085	1	2.848799943024	5.32155403311759	GRK1;GRK4
2-LTR circle formation	1/5	0.171607714312477	1	5.4127198917456	9.54015771441309	XRCC4
Chk1/Chk2(Cds1)-mediated inactivation of cyclin B-Cdk1 complex	1/5	0.171607714312477	1	5.4127198917456	9.54015771441309	CCNB1
FOSB gene expression and drug abuse	1/5	0.171607714312477	1	5.4127198917456	9.54015771441309	JUND
G2 phase pathway	1/5	0.171607714312477	1	5.4127198917456	9.54015771441309	CCNA2
GDP-mannose biosynthesis	1/5	0.171607714312477	1	5.4127198917456	9.54015771441309	PMM1
Maturation of Notch precursor via proteolytic cleavage	1/5	0.171607714312477	1	5.4127198917456	9.54015771441309	NOTCH2
APC/C-mediated degradation of cell cycle proteins	5/82	0.186282509647943	1	1.65021947919073	2.77317879882	CCNA2;CCNB1;UBE2C;PSMC2;FBXO5
BRCA1, BRCA2 and ATR roles in cancer susceptibility	2/22	0.194471510850649	1	2.46032722352073	4.02871103561952	RAD1;ATR
T cell receptor downstream signaling	2/22	0.194471510850649	1	2.46032722352073	4.02871103561952	TRAF6;PRKCQ
Double-strand break repair	2/22	0.194471510850649	1	2.46032722352073	4.02871103561952	BRIP1;XRCC4
Urokinase-type plasminogen activator (uPA) and uPAR-mediated signaling	3/42	0.201946456801528	1	1.933114247052	3.09250470144196	MMP12;CTSG;ELANE
Pre-NOTCH Processing in the endoplasmic reticulum	1/6	0.20222442126504	1	4.510599909788	7.20964006278342	NOTCH2
Pyrimidine biosynthesis	1/6	0.20222442126504	1	4.510599909788	7.20964006278342	TYMS
Assembly of the ORC complex at the origin of replication	1/6	0.20222442126504	1	4.510599909788	7.20964006278342	ORC3
Vitamin B6 metabolism	1/6	0.20222442126504	1	4.510599909788	7.20964006278342	PSAT1
Influenza factor interactions with host	1/6	0.20222442126504	1	4.510599909788	7.20964006278342	EIF2AK2
Low-density lipoprotein (LDL) pathway during atherogenesis	1/6	0.20222442126504	1	4.510599909788	7.20964006278342	LPL
NF-kappaB activation	1/6	0.20222442126504	1	4.510599909788	7.20964006278342	TRAF6
Neurotransmitter clearance in the synaptic cleft	1/6	0.20222442126504	1	4.510599909788	7.20964006278342	MAOA
Protein metabolism	20/442	0.205634779149131	1	1.22459726057593	1.93688866625596	RPL41;PMM1;PIGN;RPLP1;RPL22;RPL11;TUBA4A;PIGX;RPS15;RPS27;RPS19;RPS18;RPS29;RPL37A;RPL36;RPLP2;TIMM17B;SKIV2L;RPS21;MUC6
Visual signal transduction: cones	2/23	0.20809999586335	1	2.353356474672	3.69414970985641	GRK1;PDE6H
Interleukin-11 pathway	2/23	0.20809999586335	1	2.353356474672	3.69414970985641	BIRC5;RUNX2
Voltage-gated potassium channels	3/43	0.211586013422282	1	1.88815810177172	2.93254306005197	KCNA1;KCNQ3;KCNQ5
Mitotic G2-G2/M phases	5/87	0.218985064118677	1	1.55537927923724	2.36223500515255	CCNA2;CCNB1;TUBG1;SFI1;TUBA4A
Plexin D1 signaling	2/24	0.221822316081082	1	2.255299954894	3.39620792872462	ITGA4;SEMA3E
Phase I of biological oxidations: non-cytochrome P450 enzymes	1/7	0.231711034053563	1	3.866228494104	5.65344761848687	CES5A
CREB phosphorylation	1/7	0.231711034053563	1	3.866228494104	5.65344761848687	ATF1
Endothelial NOS activation	1/7	0.231711034053563	1	3.866228494104	5.65344761848687	ZDHHC21
Glucocorticoid biosynthesis	1/7	0.231711034053563	1	3.866228494104	5.65344761848687	HSD3B2
Homologous DNA pairing and strand exchange	1/7	0.231711034053563	1	3.866228494104	5.65344761848687	BRIP1
Mineralocorticoid biosynthesis	1/7	0.231711034053563	1	3.866228494104	5.65344761848687	HSD3B2
Neurofascin interactions	1/7	0.231711034053563	1	3.866228494104	5.65344761848687	CNTN1
APC/C- and Cdc20-mediated degradation of Nek2A	2/25	0.23561297242999	1	2.16508795669824	3.1297748686824	CCNB1;UBE2C
G0 and early G1 pathway	2/25	0.23561297242999	1	2.16508795669824	3.1297748686824	TOP2A;CCNA2
Interaction between L1-type proteins and ankyrins	2/26	0.249448217232211	1	2.08181534297908	2.89060878837251	KCNQ3;ANK2
Interleukin-9 regulation of target genes	2/26	0.249448217232211	1	2.08181534297908	2.89060878837251	SELL;PIM1
G alpha q pathway	4/70	0.259153404709312	1	1.5464913976416	2.08828161058697	GRK1;GRK4;PLD5;PRKCQ
MicroRNA regulation of DNA damage response	4/70	0.259153404709312	1	1.5464913976416	2.08828161058697	CCNB1;TNFRSF10B;RAD1;ATR
Proepithelin conversion to epithelin and wound repair control	1/8	0.260109210650732	1	3.382949932341	4.55566202704589	ELANE
Beta-oxidation of pristanoyl-CoA	1/8	0.260109210650732	1	3.382949932341	4.55566202704589	CROT
Cytoskeletal remodeling regulation and cell spreading by IPP complex components	1/8	0.260109210650732	1	3.382949932341	4.55566202704589	PARVA
Visceral fat deposits and the metabolic syndrome	1/8	0.260109210650732	1	3.382949932341	4.55566202704589	LPL
Glucocorticoid and mineralcorticoid metabolism	1/8	0.260109210650732	1	3.382949932341	4.55566202704589	HSD3B2
Integration of provirus	1/8	0.260109210650732	1	3.382949932341	4.55566202704589	XRCC4
Mitotic metaphase/anaphase transition	1/8	0.260109210650732	1	3.382949932341	4.55566202704589	FBXO5
Lipid digestion, mobilization, and transport	3/48	0.261049267975826	1	1.6914749661705	2.27172889594492	APOA2;LPL;APOA5
Cell cycle: G2/M checkpoint	2/27	0.263305960015336	1	2.00471107101689	2.67516378870572	CCNB1;ATR
Oxidative stress	2/27	0.263305960015336	1	2.00471107101689	2.67516378870572	MAOA;NOX4
p53 activity regulation	6/118	0.270970100753295	1	1.37611522671498	1.79685804478723	CCNA2;CCNB1;RRM2;RPL11;TNFRSF10B;ATR
Abl role in Robo-Slit signaling	1/9	0.287459075539941	1	3.00706660652533	3.74883408457347	CLASP2
Activation of pro-caspase 8	1/9	0.287459075539941	1	3.00706660652533	3.74883408457347	TNFRSF10B
Alpha-4 beta-7 integrin signaling	1/9	0.287459075539941	1	3.00706660652533	3.74883408457347	ITGA4
PPAR-gamma coactivator role in obesity and thermogenesis	1/9	0.287459075539941	1	3.00706660652533	3.74883408457347	LPL
Post-translational modification: biosynthesis of GPI-anchored proteins	2/29	0.291008329627787	1	1.86645513508469	2.30395854242888	PIGN;PIGX
E2F transcription factor network	4/74	0.292210280624162	1	1.46289726803935	1.79977558682774	CCNA2;RRM2;TYMS;CES5A
Apoptotic execution phase	3/52	0.30158071568298	1	1.56136150723431	1.87163149516356	HMGB2;PRKCQ;CLSPN
Activation of matrix metalloproteinases	2/30	0.304816275260479	1	1.8042399639152	2.14352018055265	CTSG;ELANE
Activation of the pre-replicative complex	2/30	0.304816275260479	1	1.8042399639152	2.14352018055265	CDC45;ORC3
p38-alpha and p38-beta regulation	2/30	0.304816275260479	1	1.8042399639152	2.14352018055265	RALB;TRAF6
Inactivation of GSK3 by Akt causes accumulation of beta-catenin in alveolar macrophages	2/30	0.304816275260479	1	1.8042399639152	2.14352018055265	LEF1;EIF2AK2
Activation of Src by protein tyrosine phosphatase alpha	1/10	0.313799276188759	1	2.7063599458728	3.13667590063973	CCNB1
Androgen biosynthesis	1/10	0.313799276188759	1	2.7063599458728	3.13667590063973	HSD3B2
Calcitonin-like ligand receptors	1/10	0.313799276188759	1	2.7063599458728	3.13667590063973	RAMP1
TRAF6-mediated IRF7 activation in TLR7/8 or 9 signaling	1/10	0.313799276188759	1	2.7063599458728	3.13667590063973	TRAF6
Fanconi anemia pathway regulation	1/10	0.313799276188759	1	2.7063599458728	3.13667590063973	ATR
Glycoprotein 1b-IX-V activation signaling	1/10	0.313799276188759	1	2.7063599458728	3.13667590063973	VWF
IKK complex recruitment by IRAK1	1/10	0.313799276188759	1	2.7063599458728	3.13667590063973	TRAF6
IRAK2-mediated activation of TAK1 complex	1/10	0.313799276188759	1	2.7063599458728	3.13667590063973	TRAF6
PIP biosynthesis at the late endosome membrane	1/10	0.313799276188759	1	2.7063599458728	3.13667590063973	PIKFYVE
Regulated proteolysis of p75 neurotrophin receptor	1/11	0.339167037130608	1	2.46032722352073	2.66025970736159	TRAF6
Attenuation of GPCR signaling	1/11	0.339167037130608	1	2.46032722352073	2.66025970736159	GRK4
BTG family proteins and cell cycle regulation	1/11	0.339167037130608	1	2.46032722352073	2.66025970736159	CHAF1B
Serotonin transporter activity	1/11	0.339167037130608	1	2.46032722352073	2.66025970736159	MAOA
CDC6 association with the ORC-origin complex	1/11	0.339167037130608	1	2.46032722352073	2.66025970736159	ORC3
Sonic Hedgehog (SHH) receptor PTCH1 regulation of cell cycle	1/11	0.339167037130608	1	2.46032722352073	2.66025970736159	CCNB1
Unwinding of DNA	1/11	0.339167037130608	1	2.46032722352073	2.66025970736159	CDC45
eIF2 regulation	1/11	0.339167037130608	1	2.46032722352073	2.66025970736159	EIF2AK2
p38 gamma/delta MAPK pathway	1/11	0.339167037130608	1	2.46032722352073	2.66025970736159	STMN1
Norepinephrine neurotransmitter release cycle	1/11	0.339167037130608	1	2.46032722352073	2.66025970736159	MAOA
Notch receptor processing	1/11	0.339167037130608	1	2.46032722352073	2.66025970736159	NOTCH2
Cardiac muscle contraction	4/80	0.342658871486803	1	1.3531799729364	1.44928263934135	UQCRB;COX6C;COX6A2;COX7C
Parkinson's disease	6/131	0.355398582732273	1	1.2395541736822	1.28233782116913	UQCRB;NDUFB4;NDUFA2;COX6C;COX6A2;COX7C
Phosphatidylethanolamine biosynthesis	1/12	0.363598212412621	1	2.255299954894	2.28170011963876	ETNK2
Pyrimidine catabolism	1/12	0.363598212412621	1	2.255299954894	2.28170011963876	UPB1
BMP signaling and regulation	1/12	0.363598212412621	1	2.255299954894	2.28170011963876	RUNX2
Beta-arrestins in GPCR desensitization	1/12	0.363598212412621	1	2.255299954894	2.28170011963876	KCNA1
Granzyme A-mediated apoptosis pathway	1/12	0.363598212412621	1	2.255299954894	2.28170011963876	HMGB2
Base excision repair	2/35	0.372806630220233	1	1.5464913976416	1.52591596582769	NEIL3;APEX2
RNA degradation	3/59	0.372878568705655	1	1.37611522671498	1.35754106384281	PAPOLG;SKIV2L;LSM3
Myc active pathway	4/85	0.384889168217624	1	1.27358115099897	1.2160151058157	CCNB1;RPL11;PIM1;BIRC5
Activation of DNA fragmentation factor	1/13	0.387127335809102	1	2.08181534297908	1.97564610590906	HMGB2
Platelet adhesion to exposed collagen	1/13	0.387127335809102	1	2.08181534297908	1.97564610590906	VWF
TACI and BCMA stimulation of B cell immune responses	1/13	0.387127335809102	1	2.08181534297908	1.97564610590906	TRAF6
Death receptor signaling	1/13	0.387127335809102	1	2.08181534297908	1.97564610590906	TNFRSF10B
Double stranded RNA-induced gene expression	1/13	0.387127335809102	1	2.08181534297908	1.97564610590906	EIF2AK2
p27 phosphorylation regulation during cell cycle progression	1/13	0.387127335809102	1	2.08181534297908	1.97564610590906	CKS1B
HIV life cycle early phase	1/13	0.387127335809102	1	2.08181534297908	1.97564610590906	XRCC4
NICD trafficking to the nucleus	1/13	0.387127335809102	1	2.08181534297908	1.97564610590906	NOTCH2
PIP biosynthesis at the early endosome membrane	1/13	0.387127335809102	1	2.08181534297908	1.97564610590906	PIKFYVE
S phase	5/112	0.398725971950136	1	1.2081964044075	1.11091349933665	CCNA2;CDC45;ORC3;PSMC2;CKS1B
FRA pathway	2/37	0.399278491127829	1	1.46289726803935	1.343080324486	CCNA2;JUND
Colorectal cancer	3/62	0.403091591679966	1	1.30952900606748	1.18982688229732	MSH3;LEF1;BIRC5
Sema3A-plexin repulsion signaling by inhibiting integrin adhesion	1/14	0.40978766943624	1	1.933114247052	1.72456240644395	PLXNA2
Signaling by NOTCH2	1/14	0.40978766943624	1	1.933114247052	1.72456240644395	NOTCH2
Visual signal transduction	1/14	0.40978766943624	1	1.933114247052	1.72456240644395	GRK1
Hyaluronan metabolism	1/14	0.40978766943624	1	1.933114247052	1.72456240644395	HMMR
Initiation of the second proteolytic cleavage of Notch receptor by receptor-ligand binding	1/14	0.40978766943624	1	1.933114247052	1.72456240644395	NOTCH2
DNA replication pre-Initiation	4/88	0.410089006810897	1	1.23016361176036	1.09654453568912	CCNA2;CDC45;ORC3;PSMC2
Aurora B signaling	2/39	0.425215493736918	1	1.38787689531939	1.18685568783078	STMN1;BIRC5
AKAP95 role in mitosis and chromosome dynamics	1/15	0.431611250720513	1	1.8042399639152	1.51597650602948	CCNB1
Adhesion and diapedesis of granulocytes	1/15	0.431611250720513	1	1.8042399639152	1.51597650602948	SELL
Association of licensing factors with the pre-replicative complex	1/15	0.431611250720513	1	1.8042399639152	1.51597650602948	ORC3
Biogenic amine biosynthesis	1/15	0.431611250720513	1	1.8042399639152	1.51597650602948	MAOA
Sema3A/PAK-dependent axon repulsion	1/15	0.431611250720513	1	1.8042399639152	1.51597650602948	PLXNA2
Coagulation intrinsic pathway	1/15	0.431611250720513	1	1.8042399639152	1.51597650602948	VWF
TRAF6-mediated induction of TAK1 complex	1/15	0.431611250720513	1	1.8042399639152	1.51597650602948	TRAF6
Interleukin-17 signaling pathway	1/15	0.431611250720513	1	1.8042399639152	1.51597650602948	CD34
Messenger RNA decay by 5' to 3' exoribonuclease	1/15	0.431611250720513	1	1.8042399639152	1.51597650602948	LSM3
PRC2 complex long-term gene silencing through modification of histone tails	1/15	0.431611250720513	1	1.8042399639152	1.51597650602948	PHC1
Alzheimer's disease	7/169	0.433779868453281	1	1.12097749237335	0.936260679109209	UQCRB;NDUFB4;NDUFA2;LPL;COX6C;COX6A2;COX7C
Insulin biosynthesis and processing	2/41	0.450555928041815	1	1.32017558335259	1.05254043109356	PCSK2;EXOC2
G1 to S cell cycle control	3/67	0.452420063940697	1	1.21180296083857	0.96113447262989	CCNB1;CDC45;ORC3
Pantothenate and CoA biosynthesis	1/16	0.45262893690108	1	1.6914749661705	1.34080279601323	UPB1
Acetylation and deacetylation of RelA in the nucleus	1/16	0.45262893690108	1	1.6914749661705	1.34080279601323	TRAF6
CD40L signaling pathway	1/16	0.45262893690108	1	1.6914749661705	1.34080279601323	TRAF6
CRMPs in Sema3A signaling	1/16	0.45262893690108	1	1.6914749661705	1.34080279601323	PLXNA2
Cell death signaling by NRIF in the nucleus	1/16	0.45262893690108	1	1.6914749661705	1.34080279601323	TRAF6
Cell-extracellular matrix interactions	1/16	0.45262893690108	1	1.6914749661705	1.34080279601323	PARVA
Control of cell cycle and breast tumor growth by estrogen-responsive protein Efp	1/16	0.45262893690108	1	1.6914749661705	1.34080279601323	CCNB1
TGF-beta receptor signaling in EMT (epithelial to mesenchymal transition)	1/16	0.45262893690108	1	1.6914749661705	1.34080279601323	PARD3
p75 neurotrophin receptor signaling via NF-kB	1/16	0.45262893690108	1	1.6914749661705	1.34080279601323	TRAF6
JNK (c-Jun kinases) phosphorylation and activation mediated by activated human TAK1	1/16	0.45262893690108	1	1.6914749661705	1.34080279601323	TRAF6
N-glycan precursor substrate biosynthesis	1/16	0.45262893690108	1	1.6914749661705	1.34080279601323	PMM1
Signaling events mediated by T cell protein tyrosine phosphatase (TC-PTP)	2/42	0.462986396576671	1	1.288742831368	0.992406219951597	EIF2AK2;ATR
PPAR signaling pathway	3/69	0.471684499430758	1	1.176678237336	0.884208919582522	APOA2;LPL;APOA5
ACE inhibitor pathway	1/17	0.472870449121833	1	1.59197643874871	1.1922849955034	CTSG
Phenylalanine metabolism	1/17	0.472870449121833	1	1.59197643874871	1.1922849955034	MAOA
Post-chaperonin tubulin folding pathway	1/17	0.472870449121833	1	1.59197643874871	1.1922849955034	TUBA4A
Renin-angiotensin system	1/17	0.472870449121833	1	1.59197643874871	1.1922849955034	CTSG
Beta-arrestin-dependent recruitment of Src kinases in GPCR signaling	1/17	0.472870449121833	1	1.59197643874871	1.1922849955034	KCNA1
Beta-catenin phosphorylation cascade	1/17	0.472870449121833	1	1.59197643874871	1.1922849955034	PPP2R5A
Cells and molecules involved in local acute inflammatory response	1/17	0.472870449121833	1	1.59197643874871	1.1922849955034	ITGA4
TAK1-mediated activation of p38 MAPK	1/17	0.472870449121833	1	1.59197643874871	1.1922849955034	TRAF6
GRB2-SOS provides linkage to MAPK signaling for integrins	1/17	0.472870449121833	1	1.59197643874871	1.1922849955034	VWF
Insulin-like growth factor (IGF) activity regulation by insulin-like growth factor binding proteins (IGFBPs)	1/17	0.472870449121833	1	1.59197643874871	1.1922849955034	CTSG
Integrin beta-5 pathway	1/17	0.472870449121833	1	1.59197643874871	1.1922849955034	ITGA4
NO2-dependent IL-12 pathway in NK cells	1/17	0.472870449121833	1	1.59197643874871	1.1922849955034	IL12A
Nitric oxide metabolism	1/17	0.472870449121833	1	1.59197643874871	1.1922849955034	ZDHHC21
PIP biosynthesis at the Golgi membrane	1/17	0.472870449121833	1	1.59197643874871	1.1922849955034	PIKFYVE
Nucleotide metabolism	3/70	0.481200812956524	1	1.1598685482312	0.848409749213848	RRM2;TYMS;UPB1
Pre-NOTCH processing in Golgi	1/18	0.492364413630078	1	1.50353330326267	1.06530771094057	NOTCH2
Serotonin receptor 4/6/7 and NR3C signaling	1/18	0.492364413630078	1	1.50353330326267	1.06530771094057	ATF1
CDK regulation of DNA replication	1/18	0.492364413630078	1	1.50353330326267	1.06530771094057	ORC3
Downregulation of MTA-3 in ER-negative breast tumors	1/18	0.492364413630078	1	1.50353330326267	1.06530771094057	TUBA4A
Nucleotide di- and triphosphate biosynthesis and interconversion	1/18	0.492364413630078	1	1.50353330326267	1.06530771094057	RRM2
G alpha (z) signaling events	2/45	0.499257580051871	1	1.20282664261013	0.835523228294587	GNG5;PRKCQ
Cyclin A-Cdk2-associated events at S phase entry	3/72	0.499984628318777	1	1.127649977447	0.781662070810757	CCNA2;PSMC2;CKS1B
Leishmaniasis	3/72	0.499984628318777	1	1.127649977447	0.781662070810757	ITGA4;TRAF6;IL12A
Potassium channels	4/99	0.499991709188522	1	1.09347876600921	0.75795985546439	GNG5;KCNA1;KCNQ3;KCNQ5
Degradation of beta-catenin by the destruction complex	3/73	0.509245964232908	1	1.11220271748197	0.750541252150887	PSMC2;PPP2R5A;FBXO5
Signaling by FGFR1 fusion mutants	1/19	0.511138402330281	1	1.424399971512	0.955936015103034	TRIM24
Lissencephaly gene (LIS1) in neuronal migration and development	1/19	0.511138402330281	1	1.424399971512	0.955936015103034	LRP8
Myometrial relaxation and contraction pathways	6/155	0.512326111013164	1	1.04762320485399	0.700644031038366	ATF1;PKIB;GNG5;GRK4;PRKCQ;RAMP1
Seven transmembrane receptor signaling through beta-arrestin	3/74	0.518416481417785	1	1.09717295102951	0.720816671460051	GRK1;PDE6H;GRK4
Delta Np63 pathway	2/47	0.522548719331251	1	1.15164253015864	0.747458678203172	TOP2A;PPP2R5A
Peroxisomal lipid metabolism	1/20	0.529218971554913	1	1.3531799729364	0.861100132455798	CROT
Cell differentiation pathway	1/20	0.529218971554913	1	1.3531799729364	0.861100132455798	RUNX2
Hypertrophy pathway	1/20	0.529218971554913	1	1.3531799729364	0.861100132455798	JUND
ATM pathway	2/48	0.533918254336771	1	1.127649977447	0.707614494256313	XRCC4;ATR
Arf6 integrin-mediated signaling pathway	2/49	0.545100783254696	1	1.10463671260114	0.670276521512254	ITGA4;EXOC2
Deadenylation-dependent mRNA decay	2/49	0.545100783254696	1	1.10463671260114	0.670276521512254	PAN3;LSM3
FoxO family signaling	2/49	0.545100783254696	1	1.10463671260114	0.670276521512254	CCNB1;RALB
Presynaptic function of kainate receptors	1/21	0.546631699351679	1	1.288742831368	0.778374912659853	GNG5
Biosynthesis of unsaturated fatty acids	1/21	0.546631699351679	1	1.288742831368	0.778374912659853	PTPLA
Inactivation of APC/C via direct inhibition of the APC/C complex	1/21	0.546631699351679	1	1.288742831368	0.778374912659853	UBE2C
PKC-catalyzed phosphorylation of inhibitory phosphoprotein of myosin phosphatase	1/21	0.546631699351679	1	1.288742831368	0.778374912659853	PPP1R12B
Type II interferon signaling (interferon-gamma)	2/50	0.556094586899763	1	1.08254397834912	0.635255078621987	HIST4H4;EIF2AK2
Beta-alanine metabolism	1/22	0.563401221613488	1	1.23016361176036	0.705822678378847	UPB1
CCR3 signaling in eosinophils	1/22	0.563401221613488	1	1.23016361176036	0.705822678378847	PPP1R12B
CTLA4 inhibitory signaling	1/22	0.563401221613488	1	1.23016361176036	0.705822678378847	PPP2R5A
TRAF6 mediated NF-kB activation	1/22	0.563401221613488	1	1.23016361176036	0.705822678378847	TRAF6
Epstein-Barr virus LMP1 signaling	1/22	0.563401221613488	1	1.23016361176036	0.705822678378847	TRAF6
Fanconi anemia pathway	1/22	0.563401221613488	1	1.23016361176036	0.705822678378847	ATR
Apoptosis modulation and signaling	3/80	0.571400742197135	1	1.0148849797023	0.567995084854238	TRAF6;BIRC5;TNFRSF10B
Drug metabolism: other enzymes	2/52	0.577511025657569	1	1.04090767148954	0.571487191340377	UPB1;CES5A
Progesterone-initiated oocyte maturation	1/23	0.579551266518124	1	1.176678237336	0.641879335532512	CCNB1
Rho cell motility signaling pathway	1/23	0.579551266518124	1	1.176678237336	0.641879335532512	PPP1R12B
Blood clotting cascade	1/23	0.579551266518124	1	1.176678237336	0.641879335532512	VWF
Signaling by bone morphogenetic protein (BMP)	1/23	0.579551266518124	1	1.176678237336	0.641879335532512	FSTL1
Signaling events mediated by PRL	1/23	0.579551266518124	1	1.176678237336	0.641879335532512	CCNA2
Cyclins and cell cycle regulation	1/23	0.579551266518124	1	1.176678237336	0.641879335532512	CCNB1
Deadenylation of mRNA	1/23	0.579551266518124	1	1.176678237336	0.641879335532512	PAN3
Th1/Th2 differentiation pathway	1/23	0.579551266518124	1	1.176678237336	0.641879335532512	IL12A
Visual signal transduction: rods	1/23	0.579551266518124	1	1.176678237336	0.641879335532512	GRK1
Mismatch repair	1/23	0.579551266518124	1	1.176678237336	0.641879335532512	MSH3
Protein folding	2/53	0.58793202943399	1	1.02126790410294	0.542440252218411	SKIV2L;TUBA4A
Thrombin signaling through protease-activated receptors	2/53	0.58793202943399	1	1.02126790410294	0.542440252218411	GNG5;PPP1R12B
PI3K pathway	2/53	0.58793202943399	1	1.02126790410294	0.542440252218411	PIKFYVE;PRKCQ
Platelet homeostasis	3/82	0.588239653925607	1	0.990131687514439	0.525384507161396	GNG5;PPP2R5A;LRP8
TAK1 activates NF-kappaB by phosphorylation and activation of IKK complex	1/24	0.595104687983838	1	1.127649977447	0.585270571404937	TRAF6
Dorso-ventral axis formation	1/24	0.595104687983838	1	1.127649977447	0.585270571404937	NOTCH2
Triacylglyceride biosynthesis	1/24	0.595104687983838	1	1.127649977447	0.585270571404937	LPL
NF-kappaB signaling pathway	1/24	0.595104687983838	1	1.127649977447	0.585270571404937	TRAF6
Meiosis	3/83	0.59649814706683	1	0.978202390074506	0.505416773358271	MSH4;SYNE1;ATR
RANKL signaling pathway	2/54	0.598160998066292	1	1.00235553550844	0.515105832437357	TRAF6;TRAF5
EGF/EGFR signaling pathway	5/141	0.60007647026201	1	0.959702108465532	0.490118121527485	ATF1;NDUFA13;JUND;RALB;STMN1
Small cell lung cancer	3/84	0.604647839068848	1	0.966557123526	0.486283659976596	TRAF6;TRAF5;CKS1B
ECM-receptor interaction	3/84	0.604647839068848	1	0.966557123526	0.486283659976596	ITGA4;VWF;HMMR
Calcineurin-dependent NFAT signaling role in lymphocytes	2/55	0.608197876474602	1	0.984130889408291	0.489364000725214	PIM1;PRKCQ
T cell receptor signaling in naive CD8+ T cells	2/55	0.608197876474602	1	0.984130889408291	0.489364000725214	TRAF6;PRKCQ
Meiotic synapsis	2/55	0.608197876474602	1	0.984130889408291	0.489364000725214	SYNE1;ATR
Basigin interactions	1/25	0.610083498121046	1	1.08254397834912	0.534949335877283	SLC7A11
C-Myc pathway	1/25	0.610083498121046	1	1.08254397834912	0.534949335877283	PPP2R5A
Corticotropin releasing hormone pathway	1/25	0.610083498121046	1	1.08254397834912	0.534949335877283	HSD3B2
Ghrelin pathway	1/25	0.610083498121046	1	1.08254397834912	0.534949335877283	LPL
Ligand-gated ion channel transport	1/25	0.610083498121046	1	1.08254397834912	0.534949335877283	GLRB
PIP2 hydrolysis	1/25	0.610083498121046	1	1.08254397834912	0.534949335877283	PRKCQ
Segmentation clock	1/26	0.624508897777619	1	1.04090767148954	0.490048612132341	NOTCH2
Steroid biosynthesis	1/26	0.624508897777619	1	1.04090767148954	0.490048612132341	HSD3B2
Termination of O-glycan biosynthesis	1/26	0.624508897777619	1	1.04090767148954	0.490048612132341	MUC6
YAP1- and WWTR1 (TAZ)-stimulated gene expression	1/26	0.624508897777619	1	1.04090767148954	0.490048612132341	RUNX2
Glycosaminoglycan biosynthesis: heparan sulfate	1/26	0.624508897777619	1	1.04090767148954	0.490048612132341	EXT1
Integrin family cell surface interactions	1/26	0.624508897777619	1	1.04090767148954	0.490048612132341	ITGA4
Interleukin-27-mediated signaling events	1/26	0.624508897777619	1	1.04090767148954	0.490048612132341	IL12A
Acute myeloid leukemia	2/57	0.627696453124871	1	0.949599981008	0.442227366772808	LEF1;PIM1
Mechanism of gene regulation by peroxisome proliferators via PPAR-alpha	2/57	0.627696453124871	1	0.949599981008	0.442227366772808	APOA2;LPL
Hematopoietic cell lineage	3/88	0.636141646822436	1	0.922622708820273	0.417333643722842	ITGA4;DNTT;CD34
Autodegradation of Cdh1 by Cdh1-APC/C	2/58	0.63715929394926	1	0.933227567542345	0.420638874226947	UBE2C;PSMC2
ADP signalling through P2Y purinoceptor 12	1/27	0.638401306630133	1	1.00235553550844	0.449845322630415	GNG5
Pentose phosphate pathway	1/27	0.638401306630133	1	1.00235553550844	0.449845322630415	RPIA
Proteins and DNA sequences in cardicac structures	1/27	0.638401306630133	1	1.00235553550844	0.449845322630415	RUNX2
Cooperation of prefoldin and TriC/CCT in actin and tubulin folding	1/27	0.638401306630133	1	1.00235553550844	0.449845322630415	TUBA4A
TNF/stress-related signaling	1/27	0.638401306630133	1	1.00235553550844	0.449845322630415	ATF1
TWEAK regulation of gene expression	1/27	0.638401306630133	1	1.00235553550844	0.449845322630415	RUNX2
Glycosphingolipid biosynthesis: lacto and neolacto series	1/27	0.638401306630133	1	1.00235553550844	0.449845322630415	GCNT2
Kinesins	1/27	0.638401306630133	1	1.00235553550844	0.449845322630415	CENPE
ATF2 transcription factor network	2/59	0.646432293889977	1	0.917410151143322	0.40025395143797	CCNA2;JUND
Cell cycle: G1/S checkpoint	1/28	0.651780391990011	1	0.966557123526	0.413732453019523	ATR
TRAIL signaling pathway	1/28	0.651780391990011	1	0.966557123526	0.413732453019523	TNFRSF10B
G-protein activation	1/28	0.651780391990011	1	0.966557123526	0.413732453019523	GNG5
G-protein beta-gamma signalling	1/28	0.651780391990011	1	0.966557123526	0.413732453019523	GNG5
Multi-step regulation of transcription by PITX2	1/28	0.651780391990011	1	0.966557123526	0.413732453019523	LEF1
Cytochrome P450 pathway	2/61	0.664413308961536	1	0.887331129794361	0.362786104300497	CYB5R4;CYP4X1
Licensing factor removal from origins	2/61	0.664413308961536	1	0.887331129794361	0.362786104300497	ORC3;PSMC2
Phototransduction	1/29	0.664665096350933	1	0.933227567542345	0.381197312017674	GRK1
Reelin signaling pathway	1/29	0.664665096350933	1	0.933227567542345	0.381197312017674	LRP8
Association of TriC/CCT with target proteins during biosynthesis	1/29	0.664665096350933	1	0.933227567542345	0.381197312017674	SKIV2L
BARD1 signaling events	1/29	0.664665096350933	1	0.933227567542345	0.381197312017674	ATR
Thyroid cancer	1/29	0.664665096350933	1	0.933227567542345	0.381197312017674	LEF1
Histidine metabolism	1/29	0.664665096350933	1	0.933227567542345	0.381197312017674	MAOA
Inhibition of insulin secretion by adrenaline/noradrenaline	1/29	0.664665096350933	1	0.933227567542345	0.381197312017674	GNG5
Extracellular matrix organization	3/93	0.672984401519188	1	0.873019337378323	0.345744578236196	COL22A1;CTSG;ELANE
Activation of kainate receptors upon glutamate binding	1/30	0.677073664071899	1	0.9021199819576	0.351804422579629	GNG5
Biosynthesis of the N-glycan precursor (dolichol lipid-linked oligosaccharide, LLO) and transfer to a nascent protein	1/30	0.677073664071899	1	0.9021199819576	0.351804422579629	PMM1
Signaling by FGFR1 mutants	1/30	0.677073664071899	1	0.9021199819576	0.351804422579629	TRIM24
TRAF6-mediated IRF7 activation	1/30	0.677073664071899	1	0.9021199819576	0.351804422579629	TRAF6
Tight junction interactions	1/30	0.677073664071899	1	0.9021199819576	0.351804422579629	PARD3
Heparan sulfate/heparin glycosaminoglycan (HS-GAG) biosynthesis	1/30	0.677073664071899	1	0.9021199819576	0.351804422579629	EXT1
Interleukin-2/STAT5 pathway	1/30	0.677073664071899	1	0.9021199819576	0.351804422579629	CCNA2
MicroRNAs in muscle cell differentiation	1/30	0.677073664071899	1	0.9021199819576	0.351804422579629	PRKCQ
Nuclear events mediated by MAP kinases	1/30	0.677073664071899	1	0.9021199819576	0.351804422579629	ATF1
Huntington's disease	6/184	0.678552939684296	1	0.882508678002	0.342230491993588	UQCRB;NDUFB4;NDUFA2;COX6C;COX6A2;COX7C
Cell surface interactions at the vascular wall	3/94	0.680014268338561	1	0.863731897618979	0.333090863024757	ITGA4;SELL;SLC7A11
L1CAM interactions	3/94	0.680014268338561	1	0.863731897618979	0.333090863024757	KCNQ3;CNTN1;ANK2
G-protein signaling pathways	3/95	0.68693138689853	1	0.8546399829072	0.320935145865073	AKAP11;GNG5;PRKCQ
Activated NOTCH1 signaling in the nucleus	1/31	0.689023667225749	1	0.873019337378323	0.325181944605604	CNTN1
Amino acid transport across the plasma membrane	1/31	0.689023667225749	1	0.873019337378323	0.325181944605604	SLC7A11
Signal amplification	1/31	0.689023667225749	1	0.873019337378323	0.325181944605604	GNG5
CD40/CD40L signaling	1/31	0.689023667225749	1	0.873019337378323	0.325181944605604	TRAF6
DNA strand elongation	1/31	0.689023667225749	1	0.873019337378323	0.325181944605604	CDC45
Inwardly rectifying potassium channels	1/31	0.689023667225749	1	0.873019337378323	0.325181944605604	GNG5
One-carbon metabolism	1/31	0.689023667225749	1	0.873019337378323	0.325181944605604	TYMS
Ubiquitin-mediated degradation of phosphorylated Cdc25A	2/64	0.689993770507594	1	0.84573748308525	0.313830099527613	PSMC2;CKS1B
Prothrombin activation intrinsic pathway	1/32	0.700532030078066	1	0.84573748308525	0.301010816691861	VWF
Signaling by Robo receptor	1/32	0.700532030078066	1	0.84573748308525	0.301010816691861	CLASP2
Sphingolipid de novo biosynthesis	1/32	0.700532030078066	1	0.84573748308525	0.301010816691861	ACER2
Fibrin clot formation (clotting cascade)	1/32	0.700532030078066	1	0.84573748308525	0.301010816691861	VWF
Retinoblastoma protein regulation	2/66	0.706140010757358	1	0.82010907450691	0.285350182991333	CCNA2;RUNX2
Semaphorin interactions	2/66	0.706140010757358	1	0.82010907450691	0.285350182991333	PLXNA2;SEMA3E
Propanoate metabolism	1/33	0.711615053139258	1	0.82010907450691	0.279016008103043	ACSS3
Glucagon signaling in metabolic regulation	1/33	0.711615053139258	1	0.82010907450691	0.279016008103043	GNG5
Glucagon-type ligand receptors	1/33	0.711615053139258	1	0.82010907450691	0.279016008103043	GNG5
T cell receptor signaling in naive CD4+ T cells	2/67	0.713946769609053	1	0.807868640559045	0.272208811253604	TRAF6;PRKCQ
G alpha 13 pathway	2/67	0.713946769609053	1	0.807868640559045	0.272208811253604	PLD5;PRKCQ
Pyrimidine metabolism	3/100	0.719836797924113	1	0.81190798376184	0.266899130350721	RRM2;TYMS;UPB1
AMPK signaling	2/68	0.721578792945576	1	0.795988219374353	0.259741860701346	CCNA2;CCNB1
Messenger RNA splicing: major pathway	2/68	0.721578792945576	1	0.795988219374353	0.259741860701346	DHX9;SRSF7
Fatty acid beta oxidation	1/34	0.72228843602806	1	0.795988219374353	0.258959423690843	LPL
Fructose and mannose metabolism	1/34	0.72228843602806	1	0.795988219374353	0.258959423690843	PMM1
Induction of apoptosis through DR3 and DR4/5 death receptors	1/34	0.72228843602806	1	0.795988219374353	0.258959423690843	TNFRSF10B
Interleukin-7 interactions in immune response	1/34	0.72228843602806	1	0.795988219374353	0.258959423690843	DNTT
Cell adhesion molecules (CAMs)	4/133	0.728891268139317	1	0.813942840864	0.257393722604229	SELL;ITGA4;CNTN1;CD34
Integrated cancer pathway	1/35	0.732567299834655	1	0.7732456988208	0.240634112046364	ATR
Complement and coagulation cascades	2/70	0.73632764455106	1	0.7732456988208	0.236675113152677	VWF;APOA2
Chromosome maintenance	3/103	0.738253722906756	1	0.788260178409554	0.239211515553697	CENPI;ATR;SYNE1
SNARE interactions in vesicular transport	1/36	0.742466207908177	1	0.751766651631334	0.223859510280956	GOSR1
Signaling to ERKs	1/36	0.742466207908177	1	0.751766651631334	0.223859510280956	RALB
Steroid hormone, vitamin A, and vitamin D metabolism	1/36	0.742466207908177	1	0.751766651631334	0.223859510280956	HSD3B2
GM-CSF-mediated signaling events	1/36	0.742466207908177	1	0.751766651631334	0.223859510280956	PIM1
Glycogen metabolism	1/36	0.742466207908177	1	0.751766651631334	0.223859510280956	PPP2R5A
Neurotransmitter release cycle	1/36	0.742466207908177	1	0.751766651631334	0.223859510280956	MAOA
RIG-I-like receptor signaling pathway	2/71	0.743449154206377	1	0.762354914330367	0.226003851798167	TRAF6;IL12A
Ubiquitin-mediated proteolysis	4/136	0.744734818063393	1	0.795988219374353	0.234599277939684	CUL4A;UBE2C;TRAF6;MID1
Adrenergic pathway	4/137	0.749856609769041	1	0.790178086386219	0.227471155698628	GRK1;PDE6H;GRK4;PRKCQ
DNA repair	3/105	0.749990167429627	1	0.7732456988208	0.22245906254131	BRIP1;XRCC4;ATR
Myocyte adrenergic pathway	2/72	0.750405274457734	1	0.751766651631334	0.215863668961989	GRK1;GRK4
Platelet aggregation (plug formation)	1/37	0.75199918711303	1	0.731448634019676	0.208477516000144	VWF
Allograft rejection	1/37	0.75199918711303	1	0.731448634019676	0.208477516000144	IL12A
Interleukin-23-mediated signaling events	1/37	0.75199918711303	1	0.731448634019676	0.208477516000144	MPO
Endocytosis	6/201	0.756954323128155	1	0.807868640559045	0.224952934941453	RUFY1;GRK1;GRK4;PARD3;TRAF6;CXCR2
BMAL1-CLOCK/NPAS2 activates circadian expression	1/38	0.761179746578382	1	0.712199985756	0.19434922807612	CCRN4L
Signal transduction through IL-1R	1/38	0.761179746578382	1	0.712199985756	0.19434922807612	TRAF6
Striated muscle contraction	1/38	0.761179746578382	1	0.712199985756	0.19434922807612	MYH8
Cyclin D-associated events in G1	1/38	0.761179746578382	1	0.712199985756	0.19434922807612	CKS1B
p38 alpha/beta MAPK downstream pathway	1/38	0.761179746578382	1	0.712199985756	0.19434922807612	ATF1
Adherens junction cell adhesion	2/74	0.763831309611691	1	0.731448634019676	0.197058342634582	PARD3;LEF1
Wnt/calcium/cyclic GMP pathway	2/74	0.763831309611691	1	0.731448634019676	0.197058342634582	PDE6H;PRKCQ
G alpha i pathway	3/108	0.766799372429248	1	0.751766651631334	0.199616663839418	GRK1;GRK4;PRKCQ
E-cadherin nascent AJ-like junctions pathway	1/39	0.770020897986915	1	0.693938447659693	0.181352225294022	KLHL20
Vitamin A and carotenoid metabolism	1/39	0.770020897986915	1	0.693938447659693	0.181352225294022	LPL
Arrhythmogenic right ventricular cardiomyopathy (ARVC)	2/75	0.770306306219726	1	0.72169598556608	0.188338867262503	ITGA4;LEF1
PAC1 receptor pathway	1/40	0.778535172717285	1	0.6765899864682	0.169378287291309	PRKCQ
G alpha (12/13) signaling events	2/77	0.782793196799555	1	0.702950635291637	0.17214328548716	FGD4;GNG5
Tyrosine metabolism	1/41	0.786734640598643	1	0.660087791676293	0.158331473529067	MAOA
Oocyte meiosis	3/113	0.79275849099204	1	0.718502640497204	0.166862649704315	CCNB1;PPP2R5A;FBXO5
TWEAK signaling pathway	1/42	0.794630925879922	1	0.644371415684	0.148126500611312	TRAF5
Messenger RNA splicing: minor pathway	1/42	0.794630925879922	1	0.644371415684	0.148126500611312	SRSF7
Netrin-1 signaling	1/42	0.794630925879922	1	0.644371415684	0.148126500611312	PRKCQ
p73 transcription factor network	2/79	0.794680130007199	1	0.685154416676659	0.157459171638286	CCNA2;CCNB1
Cell differentiation by G alpha (i/o) pathway inferred from mouse Neuro2A model	1/43	0.802235224383649	1	0.629386033923907	0.138687363113182	RALB
Cleavage of growing transcript in the termination region	1/43	0.802235224383649	1	0.629386033923907	0.138687363113182	SRSF7
Type 1 diabetes mellitus	1/43	0.802235224383649	1	0.629386033923907	0.138687363113182	IL12A
Insulin secretion regulation by glucagon-like peptide-1	1/43	0.802235224383649	1	0.629386033923907	0.138687363113182	GNG5
PI3K class IB pathway in neutrophils	1/43	0.802235224383649	1	0.629386033923907	0.138687363113182	PRKCQ
Calcium regulation in the cardiac cell	4/149	0.805284765404424	1	0.726539582784645	0.157338916746104	PKIB;GNG5;GRK4;PRKCQ
Vascular smooth muscle contraction	3/116	0.807147818860465	1	0.699920675656759	0.149956924540459	PRKCQ;PPP1R12B;RAMP1
Amino sugar and nucleotide sugar metabolism	1/45	0.8166105951564	1	0.601413321305067	0.121842084174274	PMM1
RNA polymerase III transcription	1/45	0.8166105951564	1	0.601413321305067	0.121842084174274	ADAR
Signaling by FGFR mutants	1/45	0.8166105951564	1	0.601413321305067	0.121842084174274	TRIM24
[truncated: 233 more rows]

## Sheet: Enrichment Cl. 3
Term	Overlap	P.value	Adjusted.P.value	Odds.Ratio	Combined.Score	Genes
[truncated: 652 more rows]
