# Supplementary material for: Identification of a Kupffer cell subset capable of reverting the T cell dysfunction induced by hepatocellular priming
Source: Immunity. 2021 Sep 14;54(9):2089–2100.e8. doi: 10.1016/j.immuni.2021.05.005 (PMC8459394; doi:10.1016/j.immuni.2021.05.005)
Supplement: Table S4. Differential gene expression in KC2 relative to KC1, related to Figure 4 — Genes expressed (log2TPM > 1 in at least 3 samples) were processed using LIMMA (Ritchie et al., 2015). [file mmc5.xlsx]

## Sheet: DEGs up in KC2 vs KC1
Gene	logFC	AveExpr	t	P.Value	adj.P.Val	B
Gpr182	5.91936	5.97476	36.6827	1.60786e-18	2.23798e-14	32.4851
Esam	6.56585	5.46456	34.607	4.57697e-18	3.18534e-14	31.3069
Cyp4b1	6.6184	6.17825	33.4929	8.23101e-18	3.67266e-14	30.9518
Clec14a	6.79226	4.04678	33.0315	1.05544e-17	3.67266e-14	30.5709
Oit3	6.82451	5.52867	31.8011	2.08301e-17	5.79868e-14	30.0019
Aqp1	6.01478	4.68007	31.3644	2.66775e-17	6.18872e-14	29.7469
Gpihbp1	6.27836	5.26496	30.7026	3.90632e-17	7.65037e-14	29.442
Clec4g	6.00468	7.12656	30.5	4.39708e-17	7.65037e-14	29.3825
Cd300lg	6.2373	3.29736	30.2466	5.10403e-17	7.89367e-14	29.0131
Fcgr2b	6.50349	6.0334	29.8134	6.60379e-17	8.24502e-14	28.9324
Egfl7	5.5031	5.51991	29.6908	7.10829e-17	8.24502e-14	28.869
Aass	5.57946	2.99055	29.8065	6.63114e-17	8.24502e-14	28.835
Tinagl1	6.24572	6.39891	29.3853	8.54915e-17	8.98718e-14	28.7071
Plpp1	3.97489	7.06786	29.2577	9.23993e-17	8.98718e-14	28.6634
Eng	5.58064	5.81281	29.1806	9.68515e-17	8.98718e-14	28.5748
Kdr	6.33157	5.64786	28.9461	1.11845e-16	9.72982e-14	28.4419
Slc43a3	4.52097	7.30781	28.6051	1.38158e-16	1.08465e-13	28.2627
Tmem204	5.78066	4.33889	28.4943	1.48059e-16	1.08465e-13	28.1458
Wnt2	5.5229	3.4003	28.5736	1.40898e-16	1.08465e-13	28.1243
Bmp2	5.72022	5.202	27.3899	2.99341e-16	1.81153e-13	27.4897
Adgrg3	6.89006	3.74127	28.0353	1.9774e-16	1.37617e-13	27.4727
Akap12	4.68008	3.09911	27.7802	2.327e-16	1.54235e-13	27.4708
Btnl9	5.75238	1.79411	27.5132	2.76356e-16	1.74846e-13	27.3499
Tspan7	6.25235	5.87571	27.1561	3.48654e-16	1.94116e-13	27.3129
Flt4	5.52993	3.58836	27.3126	3.14776e-16	1.82557e-13	27.1835
Cldn5	6.10112	4.68228	26.9082	4.10428e-16	2.19721e-13	27.073
Fam124a	4.57093	4.71731	26.7089	4.68404e-16	2.32847e-13	27.0389
Lyve1	5.46734	4.67834	26.7654	4.51129e-16	2.32565e-13	27.0249
Rhoj	4.51629	4.18973	26.2667	6.30122e-16	2.92356e-13	26.6926
Phldb2	5.60531	3.37589	26.1522	6.80973e-16	3.05757e-13	26.5325
Bace2	6.34137	4.26964	26.0761	7.17105e-16	3.11918e-13	26.5189
Ushbp1	5.36212	4.80968	25.7214	9.14453e-16	3.53563e-13	26.3811
Adgrl4	6.76812	3.97962	25.8405	8.42484e-16	3.45186e-13	26.3503
Myct1	6.40379	2.18546	26.5226	5.30447e-16	2.54596e-13	26.2601
Slc26a10	6.82139	2.82514	25.7528	8.94839e-16	3.53563e-13	26.2437
Prex2	6.19081	2.15277	25.8393	8.43187e-16	3.45186e-13	26.0657
Dpp4	6.12753	5.25439	25.2506	1.26884e-15	4.64763e-13	26.0446
Nostrin	4.43701	3.94881	25.0714	1.43948e-15	4.96019e-13	25.9106
Ramp2	5.55263	4.69547	25.0513	1.46012e-15	4.96019e-13	25.9038
Ntn4	4.60531	5.63036	24.9889	1.52604e-15	4.96019e-13	25.8923
Mmrn2	6.67365	4.05946	25.3282	1.20172e-15	4.52073e-13	25.8838
Gata4	5.10822	4.08543	24.9332	1.58756e-15	4.96019e-13	25.8175
Mgll	4.50375	3.80161	24.8882	1.63926e-15	4.96019e-13	25.8041
Cmtm8	4.21724	3.3689	24.8905	1.63655e-15	4.96019e-13	25.7941
Ptprb	5.94633	4.09753	24.7886	1.75983e-15	5.21172e-13	25.7046
Csf1	4.69467	4.34511	24.6602	1.92937e-15	5.51413e-13	25.5979
Fam174b	5.33583	4.25107	24.4426	2.25697e-15	6.03771e-13	25.4676
Exoc3l	6.27824	3.19707	24.6517	1.94118e-15	5.51413e-13	25.4248
Jam2	5.75256	4.88713	24.4171	2.29901e-15	6.03771e-13	25.4109
Dnase1l3	4.42122	6.62397	24.2197	2.65397e-15	6.71647e-13	25.3398
Fam57a	3.8368	3.80679	24.1806	2.7309e-15	6.78775e-13	25.2693
Fermt2	4.12242	3.81605	24.1278	2.8384e-15	6.817e-13	25.2617
Tie1	6.2872	3.84125	24.2659	2.56607e-15	6.61429e-13	25.2283
Ldb2	5.83469	2.52442	24.5945	2.02253e-15	5.63032e-13	25.2148
F2r	6.22332	6.16383	24.0277	3.05489e-15	7.08684e-13	25.1672
Nrp2	5.52417	3.44986	24.1081	2.87972e-15	6.817e-13	25.1434
Sntb1	6.09911	1.55434	24.9194	1.6033e-15	4.96019e-13	25.126
Dpysl3	4.80029	4.33591	23.9255	3.29404e-15	7.51635e-13	25.1011
Plpp3	3.79829	7.62418	23.8414	3.50536e-15	7.65982e-13	25.0631
Enpep	6.69408	2.95959	24.1034	2.8896e-15	6.817e-13	25.0273
P2ry1	6.11145	1.23744	24.4567	2.234e-15	6.03771e-13	25.0057
Fzd4	4.80293	3.29993	23.8569	3.46533e-15	7.65982e-13	25.0018
Cd59a	3.84064	4.31169	23.7322	3.80143e-15	7.93578e-13	24.982
Plekhg1	7.20897	2.0458	25.0502	1.46127e-15	4.96019e-13	24.9715
Cavin2	5.00554	4.43777	23.7129	3.85653e-15	7.93578e-13	24.968
Mef2c	4.57295	3.7047	23.7357	3.79151e-15	7.93578e-13	24.9409
Wwtr1	4.24449	3.28973	23.6609	4.00883e-15	8.01423e-13	24.8859
Flt1	6.87089	3.61098	23.835	3.52201e-15	7.65982e-13	24.8246
Bok	4.26875	3.08067	23.4782	4.59684e-15	8.88659e-13	24.7662
Rab3b	5.17836	1.62144	23.7058	3.87695e-15	7.93578e-13	24.7005
Gm10605	5.78761	1.22671	23.6537	4.03043e-15	8.01423e-13	24.6754
Ephb4	6.04454	3.73623	23.4128	4.82889e-15	9.2073e-13	24.662
Tmem88	5.36032	4.09513	23.3113	5.21352e-15	9.80635e-13	24.6372
Meis2	5.19066	2.06999	23.5443	4.37429e-15	8.57545e-13	24.6035
Bmp6	5.66624	2.83975	23.1849	5.73855e-15	1.02492e-12	24.5448
Gng11	4.57081	4.22299	23.1067	6.09051e-15	1.05967e-12	24.5099
Timp3	5.49437	5.5587	23.1072	6.08831e-15	1.05967e-12	24.4943
Tek	6.47193	3.47865	23.1837	5.74348e-15	1.02492e-12	24.4898
Lifr	4.62711	5.48076	23.0621	6.30163e-15	1.07606e-12	24.48
Col13a1	6.07205	2.42722	23.2143	5.61158e-15	1.02492e-12	24.4536
Ica1	4.48922	3.01613	23.0543	6.3393e-15	1.07606e-12	24.4398
Sparc	4.80978	6.91365	22.9658	6.78403e-15	1.1109e-12	24.4026
Mapk12	5.44627	2.98698	22.9936	6.64124e-15	1.11037e-12	24.3488
Map1b	4.18509	1.70123	23.1948	5.69543e-15	1.02492e-12	24.3053
Fam171a1	6.12722	2.81994	22.9819	6.70097e-15	1.11037e-12	24.2625
Npdc1	5.3192	3.55155	22.8768	7.26458e-15	1.16225e-12	24.2566
Slc39a8	4.08277	4.5613	22.6347	8.76213e-15	1.3246e-12	24.1517
S100a16	4.46351	3.94599	22.6305	8.79084e-15	1.3246e-12	24.1446
Akr1b8	4.8911	3.58408	22.6825	8.44245e-15	1.30567e-12	24.1331
Calcrl	4.53905	3.80621	22.6218	8.85036e-15	1.3246e-12	24.1328
Galnt18	6.41583	3.27118	22.9085	7.08961e-15	1.14744e-12	24.0916
Plcb4	5.16767	2.60931	22.7345	8.10911e-15	1.26821e-12	24.0744
Ehd3	5.21421	6.03576	22.5293	9.51271e-15	1.40859e-12	24.0639
Gmpr	3.8143	3.61361	22.4764	9.91417e-15	1.43745e-12	24.0287
Chst7	7.19943	2.83042	22.7552	7.97963e-15	1.26214e-12	23.8948
Sox18	5.28489	3.62883	22.262	1.17363e-14	1.66692e-12	23.8555
Dll4	6.37813	2.4132	22.4942	9.77716e-15	1.43251e-12	23.7926
Mest	5.965	2.29872	22.3093	1.13062e-14	1.62238e-12	23.7214
Car8	4.28498	3.17858	21.7886	1.71241e-14	2.36547e-12	23.4829
Tpbgl	5.8059	4.81139	21.7736	1.73327e-14	2.36547e-12	23.4698
Lhfpl2	5.91987	2.67477	21.8168	1.67388e-14	2.3534e-12	23.4581
Efna1	4.82762	3.14466	21.7349	1.78817e-14	2.41646e-12	23.4234
Rnd3	3.70569	3.64917	21.6803	1.86895e-14	2.50134e-12	23.3971
Emcn	5.7529	2.13997	21.7734	1.73344e-14	2.36547e-12	23.296
Rasgrp3	4.92995	3.41462	21.5428	2.08991e-14	2.77042e-12	23.2706
Cav2	4.22624	3.57498	21.4109	2.32753e-14	3.02775e-12	23.1784
Cnn3	4.28047	7.12552	21.4205	2.30939e-14	3.02775e-12	23.173
Plxnc1	5.5793	5.13994	21.3788	2.38962e-14	3.07974e-12	23.1516
Tnfaip1	2.38273	7.41148	21.2992	2.55134e-14	3.25799e-12	23.0648
Syne1	3.29515	3.4514	21.1999	2.76914e-14	3.50291e-12	23.0026
Acer2	5.71459	4.41039	21.1893	2.79347e-14	3.50291e-12	22.9588
Adam23	5.83884	3.95412	21.0401	3.16174e-14	3.89454e-12	22.865
Clec1a	4.92164	3.16961	21.0188	3.21833e-14	3.92947e-12	22.7945
Ccdc80	5.64243	4.72293	20.9237	3.48454e-14	4.21751e-12	22.7667
Mxra8	3.88786	3.6735	20.8532	3.69663e-14	4.37201e-12	22.7156
Tm4sf1	5.44486	4.56179	20.83	3.76924e-14	4.37201e-12	22.697
Gimap6	4.87131	6.57369	20.8031	3.85542e-14	4.43501e-12	22.6598
Robo4	6.82712	3.82707	20.8903	3.58338e-14	4.29974e-12	22.6459
Vstm4	5.69113	1.28408	20.833	3.75995e-14	4.37201e-12	22.5998
Hoxb5	3.89751	0.424771	20.8388	3.74148e-14	4.37201e-12	22.5755
Tsc22d1	3.01087	4.69476	20.6208	4.49757e-14	5.13129e-12	22.501
Csgalnact1	5.83136	1.08685	21.0568	3.118e-14	3.87495e-12	22.4709
Nedd4	4.31971	4.65422	20.4577	5.16751e-14	5.80053e-12	22.3836
Apbb2	5.21983	2.40396	20.4979	4.99301e-14	5.65022e-12	22.3294
Arhgef15	4.89182	2.84214	20.319	5.82019e-14	6.42946e-12	22.227
Sh3rf1	3.69473	2.1831	20.0254	7.50406e-14	7.97321e-12	21.9927
Cnr2	5.54377	2.71822	20.0637	7.25832e-14	7.82142e-12	21.9875
Plk2	3.31848	5.95691	19.9993	7.67681e-14	8.09496e-12	21.9518
Art3	6.17395	1.94517	20.3825	5.51106e-14	6.13668e-12	21.948
Fabp4	4.46011	3.73551	19.8405	8.82211e-14	9.2327e-12	21.8504
Hpse	4.67092	4.56359	19.7852	9.26219e-14	9.54966e-12	21.8011
Tbxa2r	6.1255	3.00854	19.8045	9.10602e-14	9.45871e-12	21.768
Amigo2	3.1862	3.42692	19.7451	9.59575e-14	9.82083e-12	21.7552
Ralgapa2	3.88597	2.68832	19.6783	1.01798e-13	1.02688e-11	21.7059
Spns2	4.35282	3.0532	19.6782	1.0181e-13	1.02688e-11	21.7049
Stap2	3.7089	3.3217	19.661	1.03372e-13	1.02771e-11	21.6943
Rgs7bp	4.81622	1.89974	19.6619	1.03289e-13	1.02771e-11	21.6812
Cd93	6.00658	2.50079	20.0563	7.30501e-14	7.82142e-12	21.6523
Cdr2l	4.80233	2.91857	19.5961	1.09502e-13	1.07335e-11	21.6233
Pcdh12	6.64429	0.902651	20.2557	6.14597e-14	6.73588e-12	21.619
Tmem2	3.85909	5.75513	19.5698	1.12089e-13	1.09103e-11	21.5867
S1pr1	5.17731	4.31011	19.4942	1.19911e-13	1.15106e-11	21.5396
Arhgap29	3.4376	4.14283	19.4422	1.25618e-13	1.19758e-11	21.494
Rerg	4.77878	0.114979	19.5357	1.15542e-13	1.11683e-11	21.4785
Cdc42ep1	4.52645	4.52292	19.4194	1.2821e-13	1.20578e-11	21.4599
Podxl	6.06998	0.323572	20.2382	6.23935e-14	6.78481e-12	21.4409
Amotl2	4.64928	1.80593	19.3461	1.36934e-13	1.27918e-11	21.3658
Bcar1	4.82058	3.08705	19.2778	1.45612e-13	1.35119e-11	21.3521
Rhod	4.37878	2.07886	19.1259	1.67088e-13	1.51019e-11	21.2111
Afap1l1	4.75262	2.95545	19.0871	1.73091e-13	1.54488e-11	21.181
Vangl1	6.51348	2.13853	19.2631	1.47558e-13	1.36018e-11	21.178
Nfib	4.33145	3.05925	19.0798	1.74256e-13	1.54488e-11	21.1724
Lama4	5.98317	1.36464	19.2404	1.50624e-13	1.3793e-11	21.1458
Mxra7	4.13624	2.87783	19.0366	1.81251e-13	1.57851e-11	21.1342
Peak1	2.60709	4.69642	19.0354	1.81451e-13	1.57851e-11	21.1013
Prickle1	5.85517	2.85827	18.9537	1.95521e-13	1.68638e-11	21.0552
Gypc	4.69386	3.28261	18.9468	1.96765e-13	1.68638e-11	21.0514
Adarb1	3.43583	1.84045	18.9271	2.00357e-13	1.69017e-11	21.0281
Mfge8	4.34683	4.59017	18.933	1.99278e-13	1.69017e-11	21.0235
Atl1	2.79713	1.60666	18.8895	2.07388e-13	1.71823e-11	21.0015
Tspan2	6.25035	1.12559	19.2001	1.56215e-13	1.42115e-11	20.9535
Pcdh17	5.81885	1.53659	19.0863	1.73224e-13	1.54488e-11	20.9435
Adgrf5	5.82981	3.67439	18.8036	2.24467e-13	1.81649e-11	20.9163
Fam167b	4.17071	4.39794	18.8064	2.239e-13	1.81649e-11	20.9115
Unc45b	5.06383	0.385584	19.4239	1.2769e-13	1.20578e-11	20.8995
Igfbp4	3.71718	6.37595	18.8332	2.18434e-13	1.79357e-11	20.8869
Tdrp	5.02301	1.98047	18.8301	2.19059e-13	1.79357e-11	20.8816
St6galnac3	6.33411	2.03366	18.9428	1.97486e-13	1.68638e-11	20.8582
Arhgap23	3.94123	2.47932	18.7118	2.44376e-13	1.95487e-11	20.8331
Col4a2	5.19758	3.45741	18.6954	2.48105e-13	1.96214e-11	20.8193
Tmem44	5.15681	0.644609	18.9005	2.05308e-13	1.71118e-11	20.8169
Amotl1	4.87816	1.79827	18.7037	2.46206e-13	1.95825e-11	20.7726
Mb21d2	5.1545	2.40975	18.9022	2.04988e-13	1.71118e-11	20.7668
Col4a1	5.31642	3.50751	18.6406	2.61084e-13	2.04458e-11	20.7614
Nkd1	4.08446	3.0893	18.6279	2.64177e-13	2.04458e-11	20.7592
Abhd6	3.63517	2.9583	18.5832	2.75414e-13	2.10048e-11	20.7195
Wisp1	6.42262	0.993859	18.7755	2.30385e-13	1.8536e-11	20.7041
Elk3	3.27165	5.14122	18.627	2.64405e-13	2.04458e-11	20.7031
Apold1	5.30464	1.88106	18.6321	2.63146e-13	2.04458e-11	20.6826
Gpr4	5.06411	2.33703	18.5803	2.76161e-13	2.10048e-11	20.6821
Epas1	4.57246	1.81475	18.5545	2.829e-13	2.14005e-11	20.6525
Adgrl2	4.91283	2.93487	18.486	3.01617e-13	2.26769e-11	20.6189
Ddah1	3.57269	2.456	18.4218	3.20376e-13	2.37198e-11	20.5669
Fbxl7	7.51325	1.09167	19.0447	1.79922e-13	1.57851e-11	20.5596
Sgce	3.12666	3.45089	18.4232	3.19931e-13	2.37198e-11	20.5531
Nrp1	3.30286	8.24584	18.481	3.03032e-13	2.26769e-11	20.5531
Itga1	5.6583	4.13765	18.3418	3.45435e-13	2.54398e-11	20.4839
Nr2f2	5.09851	2.04228	18.3144	3.54489e-13	2.58331e-11	20.4354
Dapk2	5.0028	3.49856	18.2491	3.77102e-13	2.71963e-11	20.4067
Gja1	5.61727	3.30313	18.2375	3.81269e-13	2.7355e-11	20.3447
Snrk	3.27772	6.33606	18.2596	3.7336e-13	2.70667e-11	20.3399
Ctnnal1	4.15526	0.864746	18.2058	3.92926e-13	2.80468e-11	20.2763
Sept11	2.42537	6.47015	18.1564	4.11847e-13	2.92474e-11	20.2459
Endou	4.87676	0.443244	18.6018	2.7069e-13	2.08162e-11	20.2434
Myzap	5.20224	0.843418	18.3243	3.51207e-13	2.57287e-11	20.2226
Tgfb1i1	4.17792	1.99236	18.0564	4.53102e-13	3.1869e-11	20.1938
Enpp6	4.43536	1.43574	18.0559	4.53342e-13	3.1869e-11	20.1801
Sema3f	5.34374	3.75774	17.9332	5.10057e-13	3.53208e-11	20.1065
Nckap1	4.63015	4.38949	17.9599	4.97105e-13	3.45961e-11	20.1032
Uaca	3.37112	3.16942	17.9041	5.24552e-13	3.61448e-11	20.0787
Ltbp4	5.40504	3.09955	17.8496	5.52914e-13	3.74716e-11	20.0166
Il6st	4.0862	6.16236	17.8967	5.28288e-13	3.62229e-11	20.0148
Plscr4	4.76185	1.55741	17.8847	5.34487e-13	3.64682e-11	20.0125
Hdc	5.08845	4.79865	17.8084	5.7542e-13	3.85061e-11	19.9826
Slc16a2	5.86388	1.49004	17.9939	4.81131e-13	3.36526e-11	19.9724
Fam20a	4.94052	2.28548	17.7882	5.86794e-13	3.88933e-11	19.9628
Trim2	4.10335	1.12693	17.8465	5.54576e-13	3.74716e-11	19.9462
Armcx1	4.76542	2.63603	17.7645	6.00456e-13	3.96101e-11	19.9373
Plet1os	4.61787	-0.212349	17.8356	5.60474e-13	3.76872e-11	19.9303
Npr1	3.74311	1.58812	17.7474	6.10506e-13	3.9895e-11	19.9184
Ets1	3.6939	6.35389	17.7973	5.8162e-13	3.87348e-11	19.8954
Ddah2	3.35431	4.02756	17.7484	6.0995e-13	3.9895e-11	19.8915
Tnfaip8l1	3.24535	3.31616	17.6819	6.50767e-13	4.18776e-11	19.859
Gnb4	2.98146	5.34332	17.6785	6.5288e-13	4.18776e-11	19.8181
Tmcc2	4.22833	3.70105	17.637	6.79914e-13	4.32134e-11	19.8104
Hyal2	2.05624	6.33672	17.7138	6.30825e-13	4.10302e-11	19.8021
Ankrd29	4.65733	0.885882	17.6987	6.4016e-13	4.14437e-11	19.7993
Rcn3	3.26448	3.96563	17.6266	6.86858e-13	4.34563e-11	19.7733
Tfpi	3.36948	5.42185	17.596	7.07745e-13	4.45751e-11	19.6995
Sncaip	4.40592	-0.024234	17.4754	7.96821e-13	4.99592e-11	19.604
Sorbs3	3.60507	4.16053	17.4613	8.07993e-13	5.02074e-11	19.6037
Tjp1	4.98131	0.604342	17.6641	6.62136e-13	4.22765e-11	19.5823
AU021092	5.39607	1.3813	17.4476	8.19003e-13	5.06654e-11	19.5085
Tmtc2	7.67086	-2.04018	19.653	1.04108e-13	1.02771e-11	19.477
Cdh13	5.92195	2.02894	17.2953	9.52428e-13	5.84002e-11	19.467
Pik3c2b	5.57194	1.0531	17.4692	8.01748e-13	5.00428e-11	19.4616
Add3	3.15163	5.30564	17.3324	9.17945e-13	5.65348e-11	19.4347
Ppic	5.18971	2.79896	17.1941	1.0537e-12	6.43263e-11	19.3852
Pls3	2.83447	4.52612	17.15	1.10125e-12	6.6645e-11	19.2737
Fgd5	5.77972	1.6404	17.1649	1.08487e-12	6.59403e-11	19.2235
Tpm4	2.40887	8.16357	17.0799	1.18161e-12	7.11986e-11	19.1621
Card10	4.343	1.73888	16.9778	1.30971e-12	7.85768e-11	19.156
Rgs3	3.49983	4.17127	16.9703	1.3197e-12	7.88367e-11	19.1327
Chst15	3.38168	4.41252	16.9629	1.3297e-12	7.90944e-11	19.0872
Dab2ip	3.30779	3.06586	16.9013	1.41532e-12	8.3474e-11	19.0566
Zbtb46	4.25023	4.46415	16.7904	1.58469e-12	9.19053e-11	18.9176
Gatsl3	3.76672	2.12183	16.7391	1.67002e-12	9.64523e-11	18.9015
Dennd2c	4.64093	0.45511	16.9315	1.37265e-12	8.13016e-11	18.8989
Agpat4	2.98825	3.32677	16.6967	1.74429e-12	1.00326e-10	18.8706
Ndrg1	4.22475	3.90636	16.6728	1.78757e-12	1.01972e-10	18.8427
Yes1	4.37019	1.61787	16.6549	1.82075e-12	1.03441e-10	18.8377
Ecscr	6.06833	3.12752	16.6855	1.76449e-12	1.0107e-10	18.8303
B3galt1	4.72792	0.190835	16.8576	1.47966e-12	8.65352e-11	18.8257
Masp1	5.64534	2.65696	16.6087	1.90963e-12	1.08049e-10	18.7798
Stox1	4.50596	-1.08354	16.8704	1.46057e-12	8.57791e-11	18.7021
Colgalt2	4.46211	-1.01857	16.5812	1.9646e-12	1.1071e-10	18.6839
Ccm2l	4.25018	4.57641	16.5658	1.99601e-12	1.12026e-10	18.6711
Rnf144a	4.5981	2.19142	16.4461	2.25986e-12	1.24822e-10	18.6271
Jcad	2.99077	3.67473	16.4762	2.19034e-12	1.21464e-10	18.6072
Sema6a	5.99043	1.66636	16.4241	2.31221e-12	1.27208e-10	18.5491
Npr2	4.82571	-0.235402	16.4804	2.18069e-12	1.21412e-10	18.5382
Abat	3.54394	1.99476	16.3185	2.58212e-12	1.39846e-10	18.4944
Sh2d3c	4.4038	4.59982	16.3271	2.55874e-12	1.39426e-10	18.4734
Cntfr	4.95033	-0.820065	16.3251	2.56434e-12	1.39426e-10	18.3981
Tnik	4.84546	1.547	16.4167	2.33011e-12	1.27688e-10	18.3636
Fam189a2	5.04138	0.959148	16.1959	2.93718e-12	1.56638e-10	18.3568
Shroom2	5.15862	-0.245424	16.5104	2.11395e-12	1.18169e-10	18.2921
Ces2e	5.47665	0.145295	16.2365	2.81431e-12	1.50663e-10	18.2668
Hspg2	5.69634	1.43066	16.0852	3.30189e-12	1.74087e-10	18.1796
Itga8	7.11836	0.731477	16.2864	2.67053e-12	1.43518e-10	18.1729
Alox12	4.11533	3.54403	16.0085	3.58263e-12	1.86766e-10	18.1689
Ackr4	5.67289	-1.11546	16.117	3.19245e-12	1.69602e-10	18.1577
Bik	4.79293	1.12405	16.0634	3.37924e-12	1.77493e-10	18.1509
Rapgef3	5.32141	1.9808	15.9902	3.65326e-12	1.88825e-10	18.1388
Igfbp7	5.5453	8.28571	16.0987	3.255e-12	1.72267e-10	18.1285
Zfp503	5.49158	-0.737065	16.3037	2.62243e-12	1.41479e-10	18.1152
Gstm2	3.89416	2.89563	15.9989	3.61947e-12	1.87983e-10	18.1122
Gja4	6.23028	4.56979	15.9339	3.87951e-12	1.97798e-10	18.0773
Trib2	4.98176	1.84859	15.9751	3.71248e-12	1.90149e-10	18.0566
Myo6	3.0201	4.60381	15.9877	3.66281e-12	1.88825e-10	18.0362
Tmem132e	6.50828	1.80077	16.0211	3.53474e-12	1.84963e-10	18.0275
Zbtb39	2.79508	0.90982	15.8129	4.41783e-12	2.22796e-10	17.9608
Dock6	2.38757	2.54355	15.8189	4.38909e-12	2.22152e-10	17.9457
Srgap1	6.33626	1.01387	15.9743	3.71582e-12	1.90149e-10	17.9236
Csrp2	3.47689	3.11562	15.7661	4.64646e-12	2.3348e-10	17.8855
Adamts1	5.50332	3.6688	15.744	4.75857e-12	2.374e-10	17.8844
Ackr2	6.45182	2.27533	15.7509	4.72326e-12	2.36486e-10	17.8482
Cyp2j6	4.63705	1.33922	15.7005	4.988e-12	2.47957e-10	17.8245
Hvcn1	3.80055	2.20765	15.669	5.16119e-12	2.54747e-10	17.8044
Fas	3.38762	3.90882	15.6425	5.31194e-12	2.61261e-10	17.7164
Nes	4.07773	1.21684	15.5797	5.688e-12	2.78772e-10	17.704
C1qtnf1	4.64173	2.57469	15.5748	5.71862e-12	2.79289e-10	17.7034
Zeb1	3.33312	3.07002	15.5679	5.76189e-12	2.79442e-10	17.6635
Pdlim1	3.93688	4.43333	15.5684	5.75886e-12	2.79442e-10	17.629
Hecw2	3.43405	1.9395	15.4308	6.69579e-12	3.19174e-10	17.5479
Fabp5	3.03485	3.96589	15.5038	6.18032e-12	2.96634e-10	17.532
Emilin1	3.55348	5.67901	15.525	6.03827e-12	2.91829e-10	17.5247
Gfod2	3.16989	1.89256	15.3803	7.0787e-12	3.31746e-10	17.4945
Gm37035	6.97265	-4.0566	16.8454	1.4982e-12	8.72531e-11	17.4845
Rasd1	5.53419	3.40069	15.364	7.20744e-12	3.36646e-10	17.4555
Ralgps2	2.8428	3.72642	15.3865	7.03074e-12	3.30611e-10	17.4134
Atp2b4	5.54369	0.374938	15.5125	6.12139e-12	2.94822e-10	17.4085
Tgfbr3	5.50401	1.64492	15.3179	7.5838e-12	3.50694e-10	17.4018
Pdlim7	2.34237	3.29528	15.3328	7.46051e-12	3.46143e-10	17.4007
Gm38399	3.67496	0.505054	15.3033	7.708e-12	3.54085e-10	17.3878
Socs3	3.11381	6.3609	15.4134	6.82558e-12	3.2425e-10	17.3801
Arhgap31	2.20028	4.47645	15.4019	6.91212e-12	3.27244e-10	17.3668
Nectin2	2.41062	5.01631	15.3913	6.99335e-12	3.29968e-10	17.3609
Rasip1	5.06755	5.25842	15.314	7.61706e-12	3.51066e-10	17.3181
Cavin1	3.07745	1.51673	15.216	8.49243e-12	3.87561e-10	17.313
Efcc1	3.5274	1.90073	15.1969	8.67498e-12	3.94598e-10	17.2902
Grb10	5.6419	0.468153	15.3561	7.2705e-12	3.38455e-10	17.2889
Kcnb1	3.14808	1.66256	15.1786	8.85389e-12	4.00121e-10	17.2724
Prag1	4.08543	1.99613	15.1559	9.0814e-12	4.09074e-10	17.2472
Itga6	4.12337	3.8819	15.138	9.26534e-12	4.16014e-10	17.2145
Cav1	3.61038	1.41328	15.0857	9.82356e-12	4.35459e-10	17.1507
Fchsd2	2.84702	3.86278	15.1215	9.43804e-12	4.21051e-10	17.1453
Hdac7	3.925	2.16471	15.0605	1.01057e-11	4.46543e-10	17.1412
Ctdspl	3.75227	2.88556	15.1351	9.29525e-12	4.16015e-10	17.1355
Gata2	4.8074	1.8456	15.0521	1.02013e-11	4.4934e-10	17.1163
Magi3	3.2031	2.63997	15.0367	1.03798e-11	4.54793e-10	17.0571
Dll1	5.92546	0.919691	15.2736	7.96615e-12	3.64739e-10	17.0458
Sccpdh	1.99488	4.04306	15.1012	9.65506e-12	4.29357e-10	17.0423
Slc35g2	3.45273	1.28778	14.9574	1.13509e-11	4.86132e-10	17.0262
Pear1	6.09166	2.91178	14.9752	1.11251e-11	4.79412e-10	17.0192
Slc12a5	3.29772	2.17298	14.9461	1.14958e-11	4.90828e-10	16.973
F8	7.59126	4.24109	14.8926	1.22142e-11	5.19908e-10	16.9453
Ets2	2.4135	5.97643	15.0358	1.03904e-11	4.54793e-10	16.9292
Ccnd2	3.65517	6.60549	15.0064	1.07396e-11	4.6714e-10	16.9098
Sorbs1	3.16105	2.79876	14.8888	1.22669e-11	5.20559e-10	16.9046
Gimap5	4.60281	3.76613	14.8486	1.28406e-11	5.43246e-10	16.8982
Nxn	3.99864	1.34084	14.8417	1.29415e-11	5.44521e-10	16.8912
Prelp	3.96153	1.82207	14.8188	1.32827e-11	5.53537e-10	16.8481
Trpc3	6.8809	-0.167907	14.966	1.12409e-11	4.82907e-10	16.8475
Atp9a	3.47704	3.03333	14.822	1.32347e-11	5.53195e-10	16.8367
Fkbp7	2.33302	2.11073	14.8412	1.2949e-11	5.44521e-10	16.8299
Vstm5	6.19313	-2.18318	15.4554	6.5171e-12	3.11723e-10	16.8179
Spry4	5.69606	1.7494	14.8014	1.35495e-11	5.62972e-10	16.8154
Il27ra	4.49067	4.14317	14.7778	1.39187e-11	5.74879e-10	16.7961
Plxnd1	3.25132	2.51016	14.7691	1.40579e-11	5.77777e-10	16.7869
Upp1	5.15548	4.10431	14.7273	1.47467e-11	5.98423e-10	16.7667
Thsd1	6.37879	1.52353	14.7682	1.40719e-11	5.77777e-10	16.7644
Nos3	4.9106	1.63383	14.7323	1.46626e-11	5.97146e-10	16.7623
D830026I12Rik	7.30818	-3.82621	15.8935	4.05115e-12	2.05795e-10	16.7488
Lrrk2	4.58347	1.88378	14.7317	1.46723e-11	5.97146e-10	16.7474
Ldhb	3.27357	3.33126	14.7932	1.36761e-11	5.66541e-10	16.7293
Dnaja4	3.92446	2.15282	14.6817	1.55373e-11	6.28382e-10	16.711
Msrb3	5.29868	3.57613	14.6796	1.55752e-11	6.28382e-10	16.6837
Arhgap26	4.14062	2.99357	14.6604	1.59218e-11	6.40509e-10	16.6727
Robo1	8.11356	-1.66821	15.6896	5.04703e-12	2.49999e-10	16.6353
Tjp2	3.82081	2.67891	14.6221	1.66398e-11	6.61743e-10	16.6351
Kank3	2.40699	4.28687	14.733	1.46506e-11	5.97146e-10	16.598
St5	3.4882	1.09748	14.5783	1.75026e-11	6.90138e-10	16.5969
Rarb	5.78231	1.44266	14.6405	1.62908e-11	6.51584e-10	16.5865
Pgm5	5.47059	-2.18594	15.0006	1.08107e-11	4.67311e-10	16.5275
Fmo1	4.23379	2.81988	14.5553	1.79734e-11	7.06698e-10	16.5157
Cdh4	6.27644	0.911227	14.6321	1.64503e-11	6.5608e-10	16.5108
Cd9	2.35144	5.05618	14.6462	1.61846e-11	6.49204e-10	16.5064
Eml1	4.31446	2.23521	14.4982	1.92037e-11	7.48728e-10	16.4762
Gpr183	3.62996	2.49297	14.4841	1.95197e-11	7.56808e-10	16.4714
Tcim	2.66639	3.2999	14.6103	1.68684e-11	6.68921e-10	16.4466
Mageh1	5.03875	0.119902	14.4908	1.93685e-11	7.53046e-10	16.4014
Gimap4	4.61941	6.62198	14.5367	1.83655e-11	7.20083e-10	16.3904
Plxna2	6.56744	-0.0166403	14.8372	1.30077e-11	5.45342e-10	16.3381
Pxdn	6.44809	1.29719	14.4207	2.10145e-11	8.08015e-10	16.3321
Mgat1	1.80324	6.85485	14.5151	1.88306e-11	7.36245e-10	16.3162
Reep1	5.95983	2.21791	14.3863	2.18754e-11	8.36495e-10	16.3154
Kit	5.82552	3.02834	14.3038	2.40948e-11	8.99131e-10	16.2795
Ttll7	5.12981	-0.133596	14.4091	2.13017e-11	8.16798e-10	16.2719
Gm9917	2.42592	2.52494	14.3406	2.30761e-11	8.75097e-10	16.2712
Cyp2d22	4.50631	2.26423	14.3119	2.38668e-11	8.97576e-10	16.2605
Gm13889	4.27743	1.75937	14.3167	2.37324e-11	8.95207e-10	16.2552
Dchs1	3.43082	0.806767	14.2729	2.49835e-11	9.27322e-10	16.2441
Ppfia2	5.30868	-1.15044	14.6014	1.70411e-11	6.73849e-10	16.2347
Ppm1j	3.56147	3.07059	14.2846	2.46445e-11	9.17183e-10	16.2223
Lrrc32	5.5134	2.70471	14.2534	2.55653e-11	9.46392e-10	16.2215
Cda	4.00875	-0.337055	14.2281	2.63371e-11	9.69803e-10	16.1551
2010111I01Rik	2.02784	4.87803	14.3474	2.28929e-11	8.7062e-10	16.15
B3gnt3	2.2506	6.43499	14.3725	2.22296e-11	8.47709e-10	16.1466
Gm44095	6.65673	-3.40922	15.1791	8.84957e-12	4.00121e-10	16.1297
Ptprk	5.49972	1.9394	14.1858	2.76861e-11	1.01411e-09	16.1161
Pbxip1	2.78512	3.66516	14.239	2.60021e-11	9.60008e-10	16.0998
Maged2	2.01239	4.75404	14.3075	2.39887e-11	8.97576e-10	16.0827
Pabpc4l	5.1325	-0.867524	14.3096	2.39309e-11	8.97576e-10	16.0664
Layn	2.91065	0.926207	14.1087	3.03351e-11	1.09671e-09	16.0467
Cnksr3	2.26213	2.91585	14.1926	2.74644e-11	1.00865e-09	16.0157
Tmem246	2.70396	1.30863	14.1098	3.02947e-11	1.09671e-09	15.9872
Smtn	2.9843	3.85011	14.147	2.89859e-11	1.05616e-09	15.985
Angpt2	3.89426	3.07468	14.0524	3.24361e-11	1.15764e-09	15.9763
C130012C08Rik	6.58228	-4.00285	15.0313	1.04434e-11	4.5568e-10	15.959
Cgnl1	2.96176	1.03889	14.0317	3.32469e-11	1.18354e-09	15.9316
Tns2	4.20101	1.78766	13.9955	3.47149e-11	1.22328e-09	15.9141
Plcb1	4.77054	0.180407	14.0553	3.23241e-11	1.1566e-09	15.9033
Lck	3.87987	6.52191	14.1093	3.03137e-11	1.09671e-09	15.9012
Ntf3	6.5617	-2.43641	14.4682	1.98834e-11	7.6877e-10	15.8953
Sox7	6.04874	1.35593	14.0104	3.41036e-11	1.20786e-09	15.8908
Slco2a1	3.60522	3.91473	14.0273	3.34199e-11	1.18666e-09	15.8782
A430105I19Rik	4.52194	1.11165	13.9605	3.62003e-11	1.26601e-09	15.8657
Sgms1	2.36005	4.34538	14.097	3.07581e-11	1.10626e-09	15.8564
Stox2	6.72662	-0.665106	14.3384	2.31364e-11	8.75097e-10	15.7941
Dmd	5.94741	1.29994	13.9702	3.57833e-11	1.25458e-09	15.7917
Flnb	3.66562	3.57604	13.9325	3.74377e-11	1.29626e-09	15.789
Nid1	5.08308	2.63125	13.8874	3.95223e-11	1.35162e-09	15.7832
Eva1c	5.12992	0.592017	13.9021	3.88297e-11	1.3378e-09	15.7611
Sigirr	4.21636	3.22551	13.8658	4.05606e-11	1.37698e-09	15.7509
Hid1	4.8634	2.24639	13.854	4.11449e-11	1.39004e-09	15.7389
Nexn	4.12677	0.839261	13.8442	4.16336e-11	1.39975e-09	15.7383
Gimap3	4.14148	6.13734	13.9561	3.63903e-11	1.26946e-09	15.7175
Mcam	6.44246	1.54459	13.8481	4.14348e-11	1.39644e-09	15.7002
Npl	2.64901	4.59612	13.9269	3.76881e-11	1.30169e-09	15.6467
Fkbp1a	2.32151	8.49057	13.9427	3.69794e-11	1.28358e-09	15.6278
Dgkh	3.44877	3.53069	13.7982	4.40113e-11	1.46203e-09	15.6251
Rcn1	2.61461	7.31201	13.9438	3.69333e-11	1.28358e-09	15.6235
Gimap1	3.82997	6.09561	13.899	3.89715e-11	1.33937e-09	15.6042
Hdgfl3	2.99071	3.48309	13.8169	4.30245e-11	1.43965e-09	15.5652
Celf4	3.16917	0.820078	13.6994	4.96142e-11	1.606e-09	15.5646
Utrn	1.90568	4.78619	13.8555	4.1068e-11	1.39004e-09	15.5578
Sept4	3.10271	3.24726	13.8063	4.35809e-11	1.45468e-09	15.5578
Exoc3l2	3.38769	4.67439	13.8671	4.04963e-11	1.37698e-09	15.552
Gpr155	2.56883	2.45553	13.7872	4.45988e-11	1.47803e-09	15.5473
Pam	3.47559	2.20531	13.7424	4.70873e-11	1.53852e-09	15.5462
Id4	4.93673	4.13128	13.7771	4.51518e-11	1.48574e-09	15.5385
Dennd5b	4.99148	0.506815	13.7352	4.75021e-11	1.54844e-09	15.5274
Tspan12	5.99464	1.77513	13.6653	5.17237e-11	1.66653e-09	15.5158
Pard3b	2.57952	3.49488	13.8169	4.30271e-11	1.43965e-09	15.5058
Hoxb6	7.44104	-3.4459	14.4524	2.02535e-11	7.80911e-10	15.4843
Mindy4	2.21513	2.23388	13.6863	5.04114e-11	1.62802e-09	15.4839
Ssx2ip	2.00147	4.09618	13.7497	4.6672e-11	1.52853e-09	15.4361
Deup1	6.61137	0.0817764	13.9796	3.53831e-11	1.24368e-09	15.4305
Limch1	4.27291	-0.87606	13.6337	5.37558e-11	1.72402e-09	15.4283
Rell1	1.65364	5.35149	13.781	4.49372e-11	1.4857e-09	15.428
Mcc	4.16077	-0.382715	13.6633	5.18464e-11	1.66663e-09	15.3769
Sptbn1	2.26777	5.27041	13.721	4.83325e-11	1.56816e-09	15.3758
Ackr1	6.2523	1.46103	13.5514	5.9456e-11	1.88084e-09	15.3588
Tshz2	3.57005	1.42295	13.5391	6.03626e-11	1.90088e-09	15.3488
Mpdz	5.38981	-0.681255	13.8852	3.96231e-11	1.35175e-09	15.3391
Flrt1	5.06904	-1.09026	13.5427	6.00937e-11	1.8967e-09	15.3192
Dock9	2.63437	1.39467	13.5008	6.32759e-11	1.97233e-09	15.2942
Tspan18	4.4304	0.896053	13.4531	6.71085e-11	2.08036e-09	15.2658
Nav1	2.3245	2.82179	13.5123	6.23878e-11	1.95141e-09	15.2448
Mrgpre	7.21656	-1.33099	14.1695	2.82267e-11	1.0312e-09	15.2235
Mtss1	1.98643	3.31267	13.5821	5.726e-11	1.82166e-09	15.2227
Lzts2	2.33218	4.0323	13.5539	5.92731e-11	1.87932e-09	15.2055
Prkd2	2.98104	4.68257	13.5317	6.09176e-11	1.91101e-09	15.1821
Fzd6	5.9923	-0.417869	13.4675	6.59269e-11	2.0483e-09	15.1479
Map4k5	2.16298	4.61529	13.5311	6.09591e-11	1.91101e-09	15.1299
Mapk11	3.50269	2.31044	13.3654	7.48144e-11	2.30385e-09	15.1236
Slc41a2	4.17822	0.352105	13.4271	6.93017e-11	2.13882e-09	15.0958
Gm12946	6.65847	-1.89491	13.8042	4.36936e-11	1.45496e-09	15.0897
Serpina3i	5.80726	1.52053	13.4429	6.79627e-11	2.10216e-09	15.0674
Prickle2	7.72857	-0.0183269	13.7788	4.50579e-11	1.48574e-09	15.0308
9530020I12Rik	6.63474	-3.68366	13.9978	3.46212e-11	1.22308e-09	15.0007
Arhgap32	3.5096	0.427462	13.2574	8.55935e-11	2.58995e-09	14.9702
Gm14207	5.44567	-1.0762	13.3503	7.62352e-11	2.34242e-09	14.9472
Ppfibp1	2.38499	4.06371	13.3221	7.89498e-11	2.41517e-09	14.9241
Gm19461	4.96631	-1.89951	13.1861	9.35941e-11	2.80762e-09	14.8847
Adgra2	4.81728	-0.61812	13.3184	7.93168e-11	2.41643e-09	14.8483
Notch4	3.23667	2.18232	13.1708	9.54098e-11	2.85593e-09	14.8453
Tmem252	5.96423	-3.14418	13.8962	3.91041e-11	1.34062e-09	14.8408
Lrrc8c	1.62761	7.02174	13.3182	7.93382e-11	2.41643e-09	14.8329
Slc9a3r2	2.86164	5.93208	13.3029	8.08612e-11	2.45744e-09	14.8169
Bcl6b	4.08057	2.35495	13.073	1.0793e-10	3.18956e-09	14.7941
Ripply3	2.4807	3.57473	13.2173	8.99961e-11	2.71138e-09	14.7862
Eda2r	6.63932	-2.69776	13.7713	4.54702e-11	1.49269e-09	14.7777
Bcl2	3.2474	5.00462	13.1627	9.63866e-11	2.87196e-09	14.7451
Gpr143	6.28496	-3.46836	13.726	4.8036e-11	1.56218e-09	14.7352
Plxdc1	2.07376	3.19318	13.1668	9.58974e-11	2.86437e-09	14.7271
Pecam1	2.35383	5.60412	13.2146	9.03101e-11	2.71496e-09	14.7141
Klhl4	5.70152	0.646278	13.0491	1.11249e-10	3.25995e-09	14.7117
Tbx2	4.31476	3.07937	13.0789	1.07135e-10	3.1728e-09	14.7083
Rtkn	3.76033	0.102196	12.9983	1.18654e-10	3.44072e-09	14.6827
Slc2a13	8.30189	-1.89493	13.5926	5.65292e-11	1.80466e-09	14.6766
Cbfa2t3	3.91455	2.03848	12.9857	1.20576e-10	3.48195e-09	14.6744
Cdc42bpa	4.39792	2.01569	12.9884	1.20169e-10	3.47739e-09	14.6406
4931406P16Rik	2.45509	3.32094	13.0501	1.11111e-10	3.25995e-09	14.6405
Inpp5b	1.68187	6.56148	13.1613	9.65641e-11	2.87196e-09	14.634
Msantd3	4.4543	0.64017	12.9425	1.27396e-10	3.64862e-09	14.6282
Fkbp14	2.53247	1.75451	12.9689	1.23176e-10	3.54232e-09	14.6166
Gzmb	4.79789	7.71551	13.0473	1.11505e-10	3.26058e-09	14.5891
Pla2r1	5.50846	1.47656	12.9216	1.30839e-10	3.73187e-09	14.5875
Hmcn1	8.12945	-2.7426	13.5	6.334e-11	1.97233e-09	14.5746
Stxbp1	1.65296	4.55417	13.063	1.09309e-10	3.22345e-09	14.5555
1700047M11Rik	6.83248	-0.789688	13.0569	1.10157e-10	3.24158e-09	14.5352
Filip1	4.84017	-0.284061	12.8849	1.37128e-10	3.88735e-09	14.5191
Osbpl5	3.90073	1.38864	12.8578	1.41973e-10	4.00025e-09	14.5054
Rab27a	2.74028	2.21232	12.8212	1.488e-10	4.16728e-09	14.4551
Ccser2	1.57251	5.15252	13.0145	1.16244e-10	3.37788e-09	14.4522
Clic4	2.09065	8.46958	13.0176	1.1579e-10	3.37172e-09	14.4479
Tuba1a	3.28734	4.37339	12.9136	1.32189e-10	3.76264e-09	14.4218
Tcaf2	6.97759	-1.92544	13.3355	7.76508e-11	2.38066e-09	14.3825
Tanc1	2.18208	3.76196	12.8636	1.40911e-10	3.98647e-09	14.3556
Tgfa	6.70256	0.732882	12.9721	1.2268e-10	3.53537e-09	14.3428
Pdk4	5.6489	2.0561	12.6985	1.74328e-10	4.81443e-09	14.3215
Fndc8	6.58029	-1.26289	13.2523	8.61361e-11	2.60071e-09	14.3119
Zhx3	2.01393	3.16296	12.8327	1.46624e-10	4.11462e-09	14.3106
Tmem98	4.80538	1.73505	12.7075	1.7231e-10	4.76816e-09	14.2926
Fyn	2.77474	8.63921	12.8967	1.35077e-10	3.83702e-09	14.2913
Rspo3	3.7621	0.261805	12.6707	1.80722e-10	4.95172e-09	14.2805
Morc4	3.48573	0.391353	12.6503	1.85562e-10	5.07434e-09	14.2594
Zfp831	6.36157	-2.37788	13.2718	8.4063e-11	2.54918e-09	14.2525
A330009N23Rik	5.11469	0.24155	12.6794	1.78686e-10	4.90558e-09	14.2512
Snai2	4.49096	-0.578723	12.6941	1.7531e-10	4.83196e-09	14.2503
Parva	3.29298	2.8107	12.7349	1.66308e-10	4.62043e-09	14.2491
Jam3	5.45326	-1.56249	13.042	1.12261e-10	3.27582e-09	14.2464
Selenop	1.77883	10.1892	12.8377	1.45674e-10	4.09625e-09	14.2242
Hspa12b	4.55548	0.363559	12.6342	1.89489e-10	5.16145e-09	14.2173
Plec	2.14018	4.80365	12.7837	1.56146e-10	4.35551e-09	14.2139
Dok4	3.17096	3.2381	12.7363	1.66003e-10	4.62043e-09	14.199
Icam2	1.93676	6.01125	12.8094	1.51064e-10	4.22222e-09	14.1719
Yap1	3.5694	1.65626	12.5948	1.99463e-10	5.41195e-09	14.1573
Lhx6	3.71307	0.347167	12.5531	2.10641e-10	5.66005e-09	14.1125
Plppr5	5.58631	-1.55614	12.6298	1.90586e-10	5.18118e-09	14.0862
Fam129b	2.07941	2.55403	12.5763	2.04343e-10	5.50144e-09	14.0771
6430573F11Rik	4.81262	-0.917786	12.4985	2.2623e-10	6.00934e-09	14.0506
Dennd3	5.30995	1.61844	12.4914	2.2836e-10	6.05438e-09	14.0416
Tbc1d10c	3.62362	5.40752	12.5784	2.03777e-10	5.49685e-09	13.9791
Maged1	1.84769	4.5008	12.6463	1.86534e-10	5.09091e-09	13.9755
6030498E09Rik	5.86782	-3.20342	12.9405	1.27722e-10	3.65044e-09	13.9531
Zfpm2	4.63111	-1.47666	12.6829	1.77886e-10	4.89328e-09	13.9365
Tns1	3.6706	1.89827	12.417	2.51842e-10	6.58907e-09	13.9211
Tfpi2	4.77348	0.498639	12.3946	2.59414e-10	6.74055e-09	13.9167
N4bp3	3.62721	2.31976	12.3876	2.61818e-10	6.77368e-09	13.9126
AC166836.1	6.039	-3.65296	12.9587	1.24791e-10	3.58138e-09	13.8958
Coro2b	4.34862	0.359807	12.366	2.69413e-10	6.95727e-09	13.8917
Tmem263	4.40423	1.76063	12.3585	2.72085e-10	7.01324e-09	13.8814
Degs1	2.13559	7.75186	12.5885	2.01126e-10	5.43586e-09	13.8786
Il2rb	3.84514	6.39967	12.5304	2.16989e-10	5.79707e-09	13.8732
Il17rc	2.27385	3.42524	12.465	2.3642e-10	6.24427e-09	13.8682
Rabgap1l	3.06266	2.95619	12.3941	2.59569e-10	6.74055e-09	13.8077
Stab1	1.987	6.22457	12.5375	2.14964e-10	5.76508e-09	13.8043
Rps6ka2	3.77604	1.4054	12.3279	2.83349e-10	7.27528e-09	13.7802
Sell	2.61636	6.09905	12.4445	2.42877e-10	6.40266e-09	13.7667
Clca3a1	5.32216	1.90751	12.2772	3.03081e-10	7.67015e-09	13.7621
Smco4	2.77859	1.75425	12.2957	2.95708e-10	7.51087e-09	13.7574
Pros1	1.7168	7.70451	12.4714	2.34437e-10	6.20366e-09	13.7193
Olfm1	3.61062	5.54496	12.4254	2.49076e-10	6.54131e-09	13.693
Ccnjl	5.10634	1.21114	12.2145	3.29505e-10	8.23407e-09	13.6926
Gm43573	4.48009	-1.70469	12.3363	2.80196e-10	7.20895e-09	13.6868
Gchfr	2.78832	1.45132	12.3252	2.84342e-10	7.27528e-09	13.6861
Aplp2	1.83953	7.18229	12.4382	2.44894e-10	6.44362e-09	13.6717
Fcrlb	5.16932	0.520286	12.2421	3.17591e-10	7.97957e-09	13.6536
Gm37805	4.31316	-3.03127	12.5269	2.17985e-10	5.8125e-09	13.6266
Ppp1r14a	3.60437	0.278012	12.1655	3.51853e-10	8.69882e-09	13.6152
Pde10a	4.03262	-0.19296	12.1822	3.44051e-10	8.53626e-09	13.596
Pcdhb14	6.62204	-0.484126	12.39	2.60973e-10	6.7644e-09	13.5745
Syde1	5.02014	0.987526	12.1209	3.73574e-10	9.10645e-09	13.5655
Fam217a	6.08694	-3.75723	12.5906	2.00573e-10	5.43147e-09	13.5546
Rarg	2.61539	0.784586	12.1124	3.77864e-10	9.17886e-09	13.5392
Adamts7	4.90267	-1.23624	12.2199	3.27169e-10	8.1904e-09	13.5381
Slco3a1	2.31263	6.45919	12.319	2.86726e-10	7.32283e-09	13.5284
Vcl	4.04709	1.15486	12.078	3.95771e-10	9.58041e-09	13.5109
Fam205c	6.51831	-2.42017	12.516	2.21097e-10	5.88424e-09	13.5094
Hoxa5	4.25079	1.55037	12.1168	3.75629e-10	9.14053e-09	13.503
Cpne7	4.31941	-1.36269	12.1471	3.60618e-10	8.88398e-09	13.4628
Tal1	4.63753	-0.779304	12.1491	3.59697e-10	8.877e-09	13.4433
Oaz2	1.64602	5.5728	12.2701	3.05983e-10	7.72955e-09	13.4391
Ache	4.06424	-0.897487	12.1233	3.72373e-10	9.10645e-09	13.4346
E030013I19Rik	5.93857	-2.60279	12.2407	3.18207e-10	7.98039e-09	13.4259
Mylip	1.34177	4.76842	12.2466	3.15689e-10	7.96027e-09	13.4068
Ces2g	5.6573	0.479495	12.0008	4.39306e-10	1.04704e-08	13.3948
Cyyr1	6.95734	0.27116	12.1215	3.7325e-10	9.10645e-09	13.3743
Kctd17	2.55249	1.81922	12.0074	4.35396e-10	1.0395e-08	13.3558
Nr5a2	5.88284	-0.498253	12.1432	3.62518e-10	8.91498e-09	13.3548
Prkce	2.87442	0.594643	11.9701	4.57969e-10	1.08225e-08	13.3546
Cd69	3.88994	4.48041	12.052	4.09897e-10	9.87085e-09	13.3507
Cald1	1.70077	3.95984	12.183	3.4372e-10	8.53626e-09	13.3457
AC159379.2	6.71637	-3.03012	12.396	2.58908e-10	6.74055e-09	13.3295
Lmtk2	2.38628	1.99483	11.9706	4.57676e-10	1.08225e-08	13.322
Fads3	2.32067	1.68716	12.0236	4.25925e-10	1.02039e-08	13.3193
Plekhf1	2.0392	3.67349	12.0745	3.97623e-10	9.60854e-09	13.3065
H2-Q6	2.03134	7.53321	12.1372	3.65458e-10	8.97145e-09	13.2561
Mroh7	7.31382	-3.31628	12.2887	2.98496e-10	7.56787e-09	13.2483
CT009733.2	6.29356	-3.2344	12.3261	2.84024e-10	7.27528e-09	13.2419
Gipc3	6.59493	-2.83418	12.304	2.92478e-10	7.44241e-09	13.2367
Dusp4	3.59424	1.22113	11.8725	5.23099e-10	1.21633e-08	13.2324
Vegfc	4.65913	0.594951	11.853	5.37234e-10	1.24422e-08	13.2007
Numb	2.07877	5.36885	12.0864	3.91312e-10	9.48897e-09	13.1981
Rnf222	4.51476	-1.18254	11.9309	4.83039e-10	1.12809e-08	13.1665
Lmcd1	4.31856	0.714222	11.8004	5.77399e-10	1.32621e-08	13.1391
Siglech	4.73974	1.53811	11.7989	5.78581e-10	1.32673e-08	13.1194
Mettl24	7.00409	-3.03323	12.1842	3.43157e-10	8.53626e-09	13.1187
Ctsw	4.12846	5.28721	11.935	4.80381e-10	1.12377e-08	13.1101
Fkbp9	1.74373	5.37396	12.0282	4.23309e-10	1.01762e-08	13.1037
Ston1	4.01449	-0.443555	11.781	5.92994e-10	1.35309e-08	13.1034
Mid2	1.75856	2.02557	11.8727	5.22923e-10	1.21633e-08	13.0968
Kazn	4.57001	1.86489	11.7724	6.0007e-10	1.36032e-08	13.0847
Gm10505	5.71048	-2.31435	12.1708	3.4938e-10	8.65306e-09	13.0285
Akap2	5.3335	-0.499286	11.8455	5.42776e-10	1.25497e-08	13.0282
Ppp1r16b	4.52028	1.83184	11.7009	6.62203e-10	1.46603e-08	13.0028
Khdrbs3	3.94718	4.09909	11.872	5.23445e-10	1.21633e-08	12.9925
Ccdc8	4.28611	-1.1295	11.7136	6.50677e-10	1.45373e-08	12.9474
Tecpr1	2.07415	4.39448	11.867	5.27039e-10	1.22264e-08	12.9431
Trac	3.89072	4.51758	11.7695	6.02438e-10	1.36347e-08	12.9352
5930430L01Rik	3.87859	-1.54546	11.6955	6.67193e-10	1.47407e-08	12.9155
Mlf1	4.28817	0.214753	11.666	6.94942e-10	1.53184e-08	12.9097
Gm32688	5.72149	-2.39337	11.776	5.97045e-10	1.35789e-08	12.9076
Ctla2a	4.46902	2.88961	11.6277	7.32865e-10	1.59636e-08	12.8594
Gm37121	6.09106	-3.44834	12.0133	4.31919e-10	1.03297e-08	12.8557
Cxcr6	4.36788	5.08559	11.7524	6.16749e-10	1.38684e-08	12.8439
Syt12	4.33842	-0.648677	11.6023	7.59275e-10	1.64998e-08	12.839
Rnase4	2.25554	3.65696	11.7766	5.96611e-10	1.35789e-08	12.8361
Efnb2	4.79055	0.0727051	11.5803	7.8279e-10	1.69187e-08	12.836
Vash1	6.15907	-3.41073	11.9709	4.57505e-10	1.08225e-08	12.8288
Tpm1	1.74515	5.12424	11.8227	5.59954e-10	1.28826e-08	12.8253
Serpinh1	3.51955	2.60121	11.6435	7.16951e-10	1.5666e-08	12.8239
Gimap1os	4.03666	1.41113	11.5564	8.09334e-10	1.7313e-08	12.8041
Acvr1	1.43753	3.13109	11.737	6.30054e-10	1.41209e-08	12.7997
Hoxa2	5.02214	-0.000127884	11.5558	8.10008e-10	1.7313e-08	12.7947
Sox17	5.33657	2.75602	11.6566	7.04076e-10	1.54575e-08	12.7919
Snx33	2.93906	1.66676	11.5662	7.98344e-10	1.71219e-08	12.7825
Kdelr2	1.35008	6.30953	11.7938	5.82683e-10	1.33394e-08	12.7726
Iglc3	3.52234	1.4842	11.5779	7.85419e-10	1.69492e-08	12.7706
Gas7	4.0463	1.13304	11.5272	8.43114e-10	1.77782e-08	12.7658
Dcbld1	1.83079	4.99851	11.7733	5.99257e-10	1.36032e-08	12.7634
Wipi1	1.50538	2.88464	11.7006	6.62498e-10	1.46603e-08	12.7568
Hoxb7	3.92786	-0.877707	11.5444	8.23023e-10	1.74363e-08	12.7547
Inhbb	5.81535	1.60248	11.5335	8.35691e-10	1.7651e-08	12.7535
Nkg7	4.09079	6.39261	11.7088	6.55017e-10	1.45875e-08	12.7376
Zfp683	5.30181	1.44596	11.5462	8.20996e-10	1.74363e-08	12.7139
Dkk3	4.37249	1.61902	11.4973	8.7912e-10	1.84841e-08	12.6904
Hspa12a	6.172	-1.58809	11.6654	6.95541e-10	1.53184e-08	12.6904
Tead2	3.89474	-1.26706	11.5664	7.98209e-10	1.71219e-08	12.6849
Rnf19a	1.93842	4.51655	11.7047	6.58737e-10	1.46469e-08	12.6812
Enho	2.38277	1.80058	11.5842	7.7855e-10	1.68533e-08	12.6777
Cnn2	2.4629	7.36795	11.7124	6.5178e-10	1.45387e-08	12.6593
Ramp3	4.99496	-0.448168	11.5717	7.92242e-10	1.707e-08	12.6488
Gm37896	5.69095	-3.27857	11.7892	5.86306e-10	1.34003e-08	12.6478
Hoxb2	6.91947	-2.55368	11.7527	6.16544e-10	1.38684e-08	12.6187
Ccdc88c	4.15677	2.15049	11.4187	9.817e-10	2.02734e-08	12.6029
Arl15	2.71759	2.76301	11.5519	8.14464e-10	1.73607e-08	12.6025
Nectin3	4.40463	1.99251	11.4561	9.31424e-10	1.94079e-08	12.5839
Xpc	1.53675	4.85668	11.6439	7.16562e-10	1.5666e-08	12.5719
Ptch2	4.97343	-1.29678	11.3925	1.01864e-09	2.08507e-08	12.535
Chst2	5.26193	2.4923	11.3676	1.05515e-09	2.15032e-08	12.5082
Dbn1	3.09098	2.02826	11.3835	1.03167e-09	2.10554e-08	12.5079
Ipo11	2.05481	4.90181	11.5683	7.96016e-10	1.71219e-08	12.5044
Mid1	2.67214	1.78133	11.3446	1.08995e-09	2.21151e-08	12.4899
Adam15	2.48259	3.38051	11.4867	8.92243e-10	1.87035e-08	12.4881
2700081O15Rik	3.76578	-1.23184	11.3988	1.00967e-09	2.0728e-08	12.4879
Trbc2	3.76074	5.04093	11.4443	9.47024e-10	1.96397e-08	12.4461
Ecm2	4.99402	-1.00793	11.3214	1.12646e-09	2.26251e-08	12.4421
Gm16553	6.23951	-3.41537	11.6293	7.31279e-10	1.5954e-08	12.4113
Lpin3	7.34304	-0.826612	11.5499	8.16746e-10	1.73827e-08	12.4041
Osmr	6.86323	0.35653	11.3344	1.1059e-09	2.23411e-08	12.3601
Kti12	1.43584	4.8919	11.4747	9.07363e-10	1.89633e-08	12.3553
S100a10	3.33647	5.10245	11.4492	9.40446e-10	1.95666e-08	12.3552
Macrod2	2.53879	0.572023	11.2454	1.25488e-09	2.49167e-08	12.345
Hivep3	1.94537	3.442	11.4147	9.87325e-10	2.03594e-08	12.3443
Atp8a2	4.38649	1.45874	11.2157	1.30931e-09	2.57769e-08	12.326
Itgb3	5.56454	0.968845	11.2812	1.19254e-09	2.3849e-08	12.3093
Myo10	1.64655	5.3383	11.46	9.2627e-10	1.93295e-08	12.3028
Ldlrad4	1.77847	2.02734	11.3349	1.10503e-09	2.23411e-08	12.291
Jak1	1.63907	8.75459	11.4448	9.46299e-10	1.96397e-08	12.2815
Shisa9	5.66039	-2.70622	11.4434	9.4819e-10	1.96397e-08	12.2634
Cox6a2	3.44856	0.173841	11.1607	1.41631e-09	2.7533e-08	12.2535
Sh3tc2	6.08339	-0.32933	11.2113	1.31755e-09	2.59026e-08	12.2459
Ric8b	1.43217	3.05033	11.3314	1.11057e-09	2.2385e-08	12.2384
Mir99ahg	3.82086	-0.608359	11.1318	1.4763e-09	2.82649e-08	12.2055
Nxpe2	6.33754	-1.54182	11.3968	1.01254e-09	2.07563e-08	12.1913
Ednrb	3.26553	0.839483	11.1452	1.44824e-09	2.79585e-08	12.1821
Slc18a2	3.11789	0.38461	11.1108	1.52158e-09	2.89725e-08	12.1793
Arpin	2.26468	2.45281	11.2439	1.25753e-09	2.49339e-08	12.1748
9530082P21Rik	1.9221	5.20562	11.3388	1.09897e-09	2.22658e-08	12.1621
B3gnt7	3.55841	-0.247147	11.1788	1.38022e-09	2.69425e-08	12.1582
Gm42929	6.43557	-0.810205	11.3613	1.0645e-09	2.16619e-08	12.1308
Gna14	4.10419	-0.63737	11.0744	1.60338e-09	3.02814e-08	12.126
Acap1	3.34001	5.38084	11.2641	1.22196e-09	2.43327e-08	12.1241
Tmem150a	2.37842	1.50976	11.1335	1.47285e-09	2.82539e-08	12.1203
Kcns3	6.28523	-0.546669	11.1331	1.47369e-09	2.82539e-08	12.1185
Lama5	3.86491	-0.125867	11.069	1.61596e-09	3.04777e-08	12.1169
Ttc23	2.52065	0.865466	11.0847	1.57991e-09	2.99194e-08	12.1089
Inpp5a	2.50998	5.89426	11.3309	1.11129e-09	2.2385e-08	12.1072
Plcxd2	2.70678	2.74744	11.1616	1.41464e-09	2.7533e-08	12.1043
Cdkn1c	2.65512	2.07525	11.2171	1.3066e-09	2.576e-08	12.0906
Tnfsf10	2.34264	4.85229	11.2311	1.28069e-09	2.5285e-08	12.0774
Sh2d2a	3.7961	4.98262	11.1513	1.43555e-09	2.7752e-08	12.067
Adgra3	2.18612	2.66214	11.1998	1.33938e-09	2.62574e-08	12.065
Cxxc4	3.8782	-3.28152	11.1065	1.53103e-09	2.90729e-08	12.0454
Adcy6	5.15891	-1.96095	11.1924	1.35351e-09	2.64972e-08	12.016
Il1r1	5.19099	1.31688	10.9935	1.80236e-09	3.34941e-08	12.0086
Ccdc149	3.1541	0.0840699	10.9994	1.78719e-09	3.32565e-08	12.0058
AC102847.2	6.91376	-3.27499	11.236	1.2718e-09	2.51809e-08	11.959
Ush1g	6.11096	0.0209038	10.9833	1.82923e-09	3.38578e-08	11.9566
Adora2a	4.74121	2.92744	10.9646	1.8796e-09	3.45147e-08	11.9434
Fat4	6.79104	-1.48292	11.1778	1.38206e-09	2.69425e-08	11.924
Twist1	5.10626	0.982803	10.9445	1.93536e-09	3.54452e-08	11.9216
Gm10125	5.19477	-2.09241	11.0661	1.6227e-09	3.05634e-08	11.9187
Peli2	3.26906	-0.0570918	10.9415	1.94385e-09	3.55538e-08	11.8989
Shank3	6.98154	-0.55582	11.1529	1.43228e-09	2.77274e-08	11.8901
Obsl1	3.80748	-1.01559	10.8961	2.07672e-09	3.754e-08	11.8769
Cyb561a3	1.29026	4.80104	11.1571	1.42366e-09	2.76373e-08	11.8754
Adam19	4.42074	2.2902	10.9107	2.03297e-09	3.67971e-08	11.8707
Rcbtb1	1.85115	5.55049	11.1531	1.43195e-09	2.77274e-08	11.864
1700025G04Rik	2.71211	3.1977	11.0348	1.69774e-09	3.17618e-08	11.859
2200002D01Rik	3.17818	1.33068	10.8815	2.12164e-09	3.80507e-08	11.8418
Armcx2	3.35654	1.66589	10.886	2.10746e-09	3.78499e-08	11.8408
Slc35b3	1.52385	5.45511	11.1393	1.46047e-09	2.81555e-08	11.8302
Gm34006	5.9619	-1.52172	11.1372	1.46503e-09	2.82043e-08	11.8265
Myl4	4.11912	0.585285	10.8429	2.24469e-09	3.99159e-08	11.7957
Capn2	1.77467	6.23507	11.1091	1.52542e-09	2.9006e-08	11.7789
Erg	2.56137	0.842451	10.8764	2.1374e-09	3.81907e-08	11.7522
Ptprcap	3.62868	5.50451	10.9815	1.83405e-09	3.39019e-08	11.7472
Slc22a15	4.16226	0.501914	10.7984	2.39624e-09	4.1901e-08	11.7327
Pgghg	1.82523	4.68878	11.0524	1.65509e-09	3.10475e-08	11.7231
Sspn	4.25039	-1.86604	10.7902	2.42536e-09	4.21982e-08	11.7213
Lnx2	2.20486	3.88732	10.9752	1.85079e-09	3.41207e-08	11.7015
Gimap9	3.04775	4.16981	10.9325	1.96941e-09	3.58329e-08	11.6953
Pde4d	5.41157	-0.36474	10.9759	1.84898e-09	3.41207e-08	11.6935
Cuedc1	3.89077	0.794388	10.8028	2.38088e-09	4.179e-08	11.682
Spred2	1.73658	2.54589	10.8799	2.12645e-09	3.80507e-08	11.6807
Ube2e2	2.49941	1.77561	10.8751	2.14135e-09	3.82121e-08	11.6753
Smarca2	1.475	5.15343	11.0379	1.6903e-09	3.16652e-08	11.6738
Cd55	3.5711	6.05948	11.0289	1.71227e-09	3.19906e-08	11.6683
Esrrb	5.62197	-2.63907	10.9867	1.82026e-09	3.37366e-08	11.661
Socs5	1.59765	3.83417	10.9878	1.81741e-09	3.37287e-08	11.6603
Plekha5	3.60068	2.12298	10.7739	2.48423e-09	4.3061e-08	11.6541
Bvht	1.82695	1.84047	10.8949	2.08024e-09	3.7555e-08	11.6389
Pqlc3	2.08348	3.58637	10.8342	2.27356e-09	4.03129e-08	11.633
Pitpnm2	3.48899	1.78118	10.7654	2.51531e-09	4.34374e-08	11.6319
E030026E10Rik	6.14682	-3.02163	10.9649	1.87892e-09	3.45147e-08	11.6137
Spint2	3.63751	4.75969	10.9364	1.95824e-09	3.57232e-08	11.6013
2700033N17Rik	5.04248	-1.69728	10.7967	2.40204e-09	4.19498e-08	11.6006
Pcolce	2.97457	3.38489	10.8798	2.12684e-09	3.80507e-08	11.5993
Nkd2	5.51215	-0.879248	10.7338	2.63533e-09	4.51183e-08	11.5804
Ptprg	4.93587	-1.03014	10.7213	2.68426e-09	4.5731e-08	11.573
Ltb	3.24358	5.55152	10.9258	1.98869e-09	3.61365e-08	11.5595
Caskin2	4.3452	1.35101	10.6692	2.89939e-09	4.85639e-08	11.5375
Gem	3.95811	4.15754	10.8067	2.36725e-09	4.16033e-08	11.5286
Slc24a5	5.45859	-0.220629	10.657	2.95257e-09	4.92177e-08	11.525
Lgals1	3.659	6.18111	10.8925	2.08759e-09	3.76389e-08	11.5241
Arap3	2.20234	2.76704	10.8261	2.30078e-09	4.06618e-08	11.5113
Myo1d	7.21295	-0.777424	10.8397	2.25543e-09	4.00425e-08	11.487
Cd2	3.75012	4.30603	10.7567	2.54781e-09	4.38899e-08	11.4866
Slc16a1	2.30554	4.37734	10.7807	2.45934e-09	4.26828e-08	11.473
Adgrg1	4.556	1.53806	10.6336	3.05666e-09	5.05894e-08	11.4597
Vsig10	1.8032	1.81097	10.7237	2.67498e-09	4.56848e-08	11.4528
Foxd2os	4.73871	0.551549	10.6234	3.10373e-09	5.11858e-08	11.4527
Trbd1	6.13356	-1.92193	10.8427	2.24543e-09	3.99159e-08	11.4248
Col17a1	4.8988	-2.90324	10.8205	2.31949e-09	4.08671e-08	11.4221
Cdc42ep5	4.09712	1.66461	10.5962	3.23169e-09	5.28038e-08	11.4117
Sema4a	2.1545	5.68747	10.7999	2.39097e-09	4.18616e-08	11.4074
Igsf3	5.01088	-1.16506	10.5965	3.23039e-09	5.28038e-08	11.4035
Trbv17	5.82077	-1.63262	10.8253	2.30335e-09	4.06618e-08	11.4019
Tspan5	3.37956	2.73872	10.6548	2.96225e-09	4.93201e-08	11.3913
Gm15609	7.79838	-2.40972	10.7581	2.54241e-09	4.3851e-08	11.3679
Gm42928	6.10339	-0.977242	10.7677	2.50687e-09	4.33995e-08	11.363
Ighm	2.59511	6.15421	10.8248	2.30492e-09	4.06618e-08	11.3625
Tspan9	1.4853	5.62454	10.814	2.34184e-09	4.12087e-08	11.3455
Nsg1	4.84128	-0.717783	10.544	3.49371e-09	5.66111e-08	11.3355
Tead4	6.781	-1.70391	10.7227	2.67887e-09	4.5695e-08	11.3253
Cd96	4.55916	2.15115	10.5183	3.63052e-09	5.86232e-08	11.3152
Igf1r	4.94105	-0.538509	10.5455	3.48577e-09	5.65482e-08	11.3083
Fnbp1l	1.67819	2.84622	10.6887	2.81697e-09	4.75265e-08	11.3063
Prrg3	6.19527	-3.57539	10.71	2.72963e-09	4.6447e-08	11.2859
Pcdhgc4	6.62944	-2.51615	10.6994	2.77266e-09	4.7007e-08	11.2772
Ctgf	4.34374	2.04219	10.5844	3.28907e-09	5.35447e-08	11.2707
Cd3g	3.87573	4.96728	10.6842	2.83585e-09	4.77872e-08	11.2707
Cdc42ep3	3.20202	3.52703	10.6196	3.1212e-09	5.1413e-08	11.2672
Mmd	1.32916	3.97395	10.7471	2.58395e-09	4.43477e-08	11.2657
Nhsl2	2.72368	0.833818	10.4988	3.73814e-09	6.02213e-08	11.2574
She	2.36239	4.76023	10.7394	2.61372e-09	4.48034e-08	11.2455
A830082K12Rik	4.97608	-2.07236	10.474	3.88039e-09	6.2242e-08	11.1991
Chrne	5.94435	-2.02002	10.6402	3.02691e-09	5.01566e-08	11.1811
Hs3st3b1	2.17791	4.75448	10.6792	2.85666e-09	4.79636e-08	11.1808
Pcdhb9	5.3903	-3.11913	10.6314	3.0668e-09	5.06969e-08	11.1656
Mtmr11	3.17437	0.101976	10.4018	4.32636e-09	6.84303e-08	11.1476
Gm1673	3.51562	-1.01965	10.3983	4.34906e-09	6.87112e-08	11.1394
Ahr	2.29901	3.93127	10.6262	3.09063e-09	5.10303e-08	11.1306
Cers4	1.15647	4.78623	10.6723	2.88626e-09	4.84022e-08	11.1212
Zbtb10	4.28643	-1.46202	10.4619	3.95113e-09	6.32862e-08	11.1133
Epha2	4.54135	0.245999	10.3882	4.41563e-09	6.96049e-08	11.1105
Pacsin1	3.64235	3.17786	10.3908	4.39849e-09	6.94134e-08	11.1042
Fasl	4.78112	3.50791	10.4027	4.32024e-09	6.84112e-08	11.0912
Asap2	4.18561	0.886705	10.3703	4.53737e-09	7.10412e-08	11.089
Raph1	1.68394	3.33604	10.5828	3.29701e-09	5.3611e-08	11.0828
Tbx21	3.92447	5.4005	10.5332	3.55035e-09	5.73952e-08	11.0681
Adgrl1	2.70872	0.452258	10.3453	4.7123e-09	7.35872e-08	11.0646
Stx1a	4.49602	-0.41023	10.3405	4.74635e-09	7.3815e-08	11.0606
Il17rd	3.51117	-2.16357	10.3518	4.66615e-09	7.29754e-08	11.0595
Pcbp4	1.93052	1.01254	10.3712	4.53104e-09	7.1022e-08	11.0586
Bgn	3.48411	2.30206	10.4552	3.99162e-09	6.37296e-08	11.05
Cdc42ep2	1.71162	5.51476	10.604	3.19446e-09	5.24955e-08	11.0339
Gng12	1.13849	6.26656	10.5844	3.28908e-09	5.35447e-08	10.9822
Magi1	3.78052	0.158388	10.2772	5.22646e-09	7.97666e-08	10.9669
Ccdc152	3.0671	-0.92873	10.2572	5.3883e-09	8.19242e-08	10.9362
4930503L19Rik	1.46057	4.28925	10.4926	3.77315e-09	6.06449e-08	10.9346
Rasal2	2.37423	5.25637	10.5336	3.5487e-09	5.73952e-08	10.9057
Mecom	6.04229	-0.904103	10.2425	5.5101e-09	8.33643e-08	10.8755
Efnb1	1.80262	3.97882	10.4936	3.76768e-09	6.0627e-08	10.8689
Wdr59	2.83391	1.40476	10.2535	5.41804e-09	8.21499e-08	10.8589
Nrxn2	3.55323	-0.534165	10.2019	5.8632e-09	8.76584e-08	10.8552
Gpc1	4.27356	3.91871	10.3232	4.87319e-09	7.54504e-08	10.8275
Itpkb	1.92322	4.01054	10.4208	4.20385e-09	6.68724e-08	10.8076
Serpina3h	4.51011	0.043452	10.1847	6.0202e-09	8.97165e-08	10.8042
Slc18b1	3.56784	-0.605558	10.1704	6.15371e-09	9.13151e-08	10.8032
Spib	2.74898	1.91067	10.2344	5.57896e-09	8.41317e-08	10.7859
Mylk	1.99545	1.31409	10.2164	5.73472e-09	8.62003e-08	10.7732
Samd12	6.20447	-2.30829	10.294	5.09434e-09	7.83515e-08	10.7674
Ghr	2.52441	1.67821	10.29	5.12531e-09	7.86307e-08	10.7672
Cpne2	1.64707	7.25158	10.4196	4.21157e-09	6.69187e-08	10.7312
Dpagt1	1.15993	6.29196	10.4167	4.22988e-09	6.7133e-08	10.7208
Gm5069	3.72098	-0.928169	10.115	6.70077e-09	9.81768e-08	10.717
Inpp4b	2.71208	4.08743	10.3057	5.00448e-09	7.73971e-08	10.7104
Tubb4b	1.04441	6.88773	10.4081	4.28512e-09	6.79324e-08	10.7098
Lyst	2.16763	3.6581	10.3023	5.03053e-09	7.75415e-08	10.7061
2810410L24Rik	4.8441	-2.5669	10.1711	6.14667e-09	9.13078e-08	10.6767
F11r	1.40636	6.19991	10.3858	4.43178e-09	6.97804e-08	10.6731
Pygm	2.89688	-0.229061	10.0925	6.93773e-09	1.0059e-07	10.6725
Arhgef25	3.46805	-0.513159	10.0897	6.96688e-09	1.00802e-07	10.6658
Tlcd2	1.55787	2.40488	10.2476	5.46736e-09	8.28076e-08	10.6489
Il7r	3.59156	0.296386	10.0788	7.08571e-09	1.02065e-07	10.6413
Thbd	2.24094	2.89801	10.2568	5.39138e-09	8.19242e-08	10.6366
Pcdhb19	5.41095	-2.96145	10.2207	5.69646e-09	8.57179e-08	10.6297
Kcnj15	5.88959	-2.32511	10.2098	5.79274e-09	8.68849e-08	10.6262
Fam189b	2.55479	3.33086	10.2088	5.80124e-09	8.69187e-08	10.6202
Esm1	6.93591	-1.40092	10.1299	6.5488e-09	9.62543e-08	10.6042
Cd27	3.64264	1.92379	10.0589	7.30731e-09	1.04748e-07	10.6018
Sept1	3.55674	4.17745	10.1725	6.1339e-09	9.12156e-08	10.5958
B130024G19Rik	5.58228	-2.51938	10.144	6.40823e-09	9.43874e-08	10.5883
Lhfp	1.78166	1.22335	10.1692	6.16435e-09	9.13755e-08	10.5776
Cpne8	1.67161	3.33414	10.2612	5.35493e-09	8.15484e-08	10.5741
Trbj1-7	5.82077	-1.68328	10.1981	5.8971e-09	8.80705e-08	10.5681
Runx2	4.41251	0.612571	10.0152	7.81849e-09	1.11046e-07	10.5664
Klrb1c	4.54304	3.02825	10.0898	6.96657e-09	1.00802e-07	10.5633
Cd6	4.12888	3.54721	10.0642	7.24778e-09	1.04002e-07	10.5573
Fign	4.94285	-3.13452	10.1764	6.09713e-09	9.07657e-08	10.5536
Rora	2.52327	2.72102	10.1636	6.21759e-09	9.19688e-08	10.5214
A730015C16Rik	5.01549	-1.96606	10.0554	7.34714e-09	1.04887e-07	10.5115
Cadps2	3.70308	0.288619	9.99963	8.01031e-09	1.13655e-07	10.4998
Dmtn	4.06109	-0.877473	9.96695	8.42802e-09	1.18256e-07	10.481
Ptpn7	3.32392	4.58671	10.0966	6.89393e-09	1.00163e-07	10.4779
Unc5a	2.23326	1.75082	10.0568	7.33058e-09	1.04758e-07	10.468
Ablim1	3.43662	4.51523	10.1119	6.73266e-09	9.84106e-08	10.4643
Crygn	2.56864	-0.0616502	9.98209	8.23177e-09	1.16205e-07	10.4612
2900052L18Rik	2.61348	-1.79688	9.937	8.83082e-09	1.23162e-07	10.4539
Gm37033	3.05423	2.25297	10.0499	7.41005e-09	1.05677e-07	10.4481
Mtss1l	3.85528	-1.40368	9.91435	9.14895e-09	1.26585e-07	10.4207
Rflna	4.24221	-2.22115	9.92375	9.01552e-09	1.25112e-07	10.4038
Klk1	4.80022	1.30518	9.91497	9.13999e-09	1.26585e-07	10.4005
Gimap8	5.06199	2.29427	9.91495	9.14025e-09	1.26585e-07	10.3832
Pdia5	1.98564	3.86292	10.1119	6.73284e-09	9.84106e-08	10.3811
Dpf3	4.16097	-2.41678	9.89033	9.49923e-09	1.3001e-07	10.3625
Tmem47	6.371	0.331123	9.89637	9.40978e-09	1.2921e-07	10.3586
Tnfrsf25	3.9553	1.13306	9.86991	9.80807e-09	1.3358e-07	10.3524
Gzma	4.5857	6.72995	10.0838	7.03063e-09	1.01514e-07	10.3516
Stat4	4.12183	2.63411	9.89553	9.42225e-09	1.2921e-07	10.3497
Cpd	1.90142	4.30214	10.1287	6.56048e-09	9.63241e-08	10.3467
Il13ra2	5.08471	-2.53535	9.97851	8.2777e-09	1.16499e-07	10.3432
Fcrla	3.15122	0.936639	9.90452	9.2906e-09	1.28035e-07	10.3427
Zcchc18	3.67376	2.81864	9.91352	9.16072e-09	1.26622e-07	10.3409
Il12rb1	2.29137	5.1226	9.96093	8.5074e-09	1.19249e-07	10.3375
Limk2	1.72502	4.5393	10.1354	6.49327e-09	9.55389e-08	10.334
Ankrd28	3.41666	1.13192	9.86357	9.90616e-09	1.34521e-07	10.3306
A930004D18Rik	3.63371	-0.888722	9.85095	1.01043e-08	1.36413e-07	10.3227
Stab2	1.83847	7.37719	10.1474	6.37472e-09	9.39934e-08	10.3044
Tcf4	1.26858	6.27873	10.1488	6.36082e-09	9.38878e-08	10.2991
AC153569.1	4.50919	-2.08189	9.93934	8.79873e-09	1.22838e-07	10.2917
Vezf1	1.26399	4.49432	10.1243	6.60526e-09	9.68795e-08	10.2912
Lat2	3.26478	2.7141	9.89583	9.41781e-09	1.2921e-07	10.2884
Zfyve28	5.23954	-1.89694	9.98264	8.22471e-09	1.16205e-07	10.2653
Zmynd15	1.6355	4.49961	10.1039	6.8159e-09	9.93179e-08	10.2613
Slc9a7	3.66089	1.1198	9.85292	1.00731e-08	1.36257e-07	10.2582
Selp	6.4033	1.2699	9.8883	9.52943e-09	1.30167e-07	10.2558
Cd5	3.40168	2.19492	9.81543	1.06846e-08	1.42179e-07	10.2283
E2f7	2.33294	2.49336	9.85337	1.00659e-08	1.36257e-07	10.2158
Gm43508	6.68761	-3.14015	9.92504	8.99729e-09	1.24983e-07	10.2154
Lax1	3.74695	2.84676	9.8463	1.01783e-08	1.37146e-07	10.2119
Tcf7	2.90919	2.90323	9.93431	8.86808e-09	1.23558e-07	10.2112
Tspan6	3.57902	-0.0124638	9.77736	1.13455e-08	1.49261e-07	10.2029
Grasp	3.36456	2.62943	9.93017	8.92551e-09	1.24234e-07	10.1948
Pkp3	3.27158	3.66323	9.88904	9.51839e-09	1.30144e-07	10.1947
Sema3d	5.23961	-1.72585	9.82692	1.04932e-08	1.40573e-07	10.182
Cyr61	2.1674	4.18353	10.0575	7.32251e-09	1.04758e-07	10.1696
Tes	3.18371	4.42126	9.92782	8.95839e-09	1.24567e-07	10.1661
Bmper	6.3972	-1.33485	9.78572	1.11968e-08	1.47723e-07	10.1634
Igsf23	4.59033	-0.0360169	9.74455	1.19492e-08	1.56024e-07	10.1568
Adamts14	5.63661	-0.0953023	9.8676	9.84369e-09	1.33803e-07	10.1537
Agfg2	1.41755	4.8545	10.0404	7.51873e-09	1.07007e-07	10.1506
Cd28	3.90773	3.47933	9.82854	1.04666e-08	1.40351e-07	10.1501
Cd244	3.72706	3.29172	9.82277	1.05619e-08	1.4122e-07	10.1442
Gm4759	4.43363	1.80342	9.74817	1.1881e-08	1.55425e-07	10.1403
Myo5a	3.53549	1.50922	9.7496	1.18542e-08	1.5522e-07	10.1394
Trat1	6.58084	-0.814282	9.85849	9.98533e-09	1.35464e-07	10.1311
Mical2	3.7563	0.897051	9.73903	1.2054e-08	1.57097e-07	10.1263
Gm2399	5.33199	-3.21532	9.86859	9.82838e-09	1.33725e-07	10.1204
Paqr8	5.8157	-1.00992	9.7579	1.16996e-08	1.5334e-07	10.1199
4833407H14Rik	3.40505	0.929445	9.72283	1.23674e-08	1.60282e-07	10.1136
Pnp2	1.96766	2.97292	9.85101	1.01033e-08	1.36413e-07	10.0988
AC140264.2	3.04506	-1.33099	9.70729	1.2676e-08	1.63671e-07	10.0929
Mzb1	3.13982	0.527472	9.71352	1.25513e-08	1.62513e-07	10.0844
Gm9869	3.97339	-0.837743	9.70958	1.26299e-08	1.63378e-07	10.0811
Stard4	1.87708	3.9359	9.94343	8.74273e-09	1.22302e-07	10.0641
Ppp1r2	1.59636	6.35323	9.99439	8.07574e-09	1.1435e-07	10.0527
Ank	2.56115	2.74602	9.88309	9.60757e-09	1.31106e-07	10.0492
Sele	7.52666	-0.35061	9.79013	1.11191e-08	1.46838e-07	10.0404
Prkch	1.84152	6.08864	9.9799	8.25984e-09	1.1643e-07	10.0337
Lca5l	4.15961	-3.19405	9.8126	1.07323e-08	1.42541e-07	10.03
Gm15675	4.02667	-0.577384	9.6671	1.35117e-08	1.73143e-07	10.0267
Olfr1396	5.02856	-1.39144	9.6928	1.29708e-08	1.67168e-07	10.0266
Bcam	2.97405	1.10115	9.73026	1.22227e-08	1.5885e-07	10.02
Erbb2	4.48218	0.469439	9.66991	1.34514e-08	1.72881e-07	10.0143
Loxl2	5.10149	-2.01965	9.70831	1.26553e-08	1.63556e-07	9.99332
Il33	4.23197	1.60413	9.67516	1.33394e-08	1.71759e-07	9.9927
4930562F07Rik	3.58112	0.883824	9.64853	1.3917e-08	1.77553e-07	9.98935
Gm26580	4.24767	0.804296	9.60396	1.49428e-08	1.88055e-07	9.93583
Antxr2	2.2752	3.50877	9.80175	1.09174e-08	1.44585e-07	9.93226
Nhsl1	4.3439	-0.892705	9.62634	1.44182e-08	1.82277e-07	9.92478
Ly6c2	4.13761	4.716	9.73422	1.21463e-08	1.58004e-07	9.91669
Shroom4	5.04479	-1.34125	9.6423	1.40559e-08	1.78182e-07	9.91656
2700046A07Rik	5.51404	-4.04298	9.72596	1.23061e-08	1.59755e-07	9.91485
Rtn4rl1	3.69864	1.70912	9.62378	1.44774e-08	1.82693e-07	9.91305
Grap	1.25694	6.76307	9.90644	9.26279e-09	1.27779e-07	9.9111
Prkg1	4.96268	-1.25146	9.60056	1.50243e-08	1.8857e-07	9.9054
Trip10	1.59999	4.93158	9.84794	1.01521e-08	1.36925e-07	9.86246
Dnmbp	1.42195	3.48597	9.81886	1.0627e-08	1.41956e-07	9.84549
Arhgef10l	4.35071	0.715516	9.55692	1.61116e-08	1.99695e-07	9.84193
Ap1b1	1.72634	6.92099	9.85562	1.00305e-08	1.35944e-07	9.82883
Mpp3	5.39428	-3.64429	9.64585	1.39767e-08	1.77598e-07	9.81323
Klhl3	3.82245	0.133096	9.53134	1.67869e-08	2.06593e-07	9.81024
Frk	6.54607	-2.68187	9.64551	1.39843e-08	1.77598e-07	9.80581
4930402H24Rik	1.86324	3.80453	9.76976	1.14824e-08	1.50777e-07	9.80182
Kcnq1	1.26917	3.61432	9.8136	1.07154e-08	1.42452e-07	9.79926
Ikzf3	3.59221	3.78414	9.65961	1.36738e-08	1.74771e-07	9.79862
Ripor2	2.95279	3.69578	9.66811	1.34899e-08	1.73056e-07	9.79764
Xkr6	5.23233	-2.747	9.60326	1.49597e-08	1.88098e-07	9.79675
Sox13	3.53615	-0.202937	9.50513	1.75097e-08	2.13899e-07	9.77521
Hoxa3	3.09508	-1.98003	9.50042	1.76428e-08	2.14506e-07	9.76784
Cd7	4.1626	3.82491	9.6687	1.34773e-08	1.73054e-07	9.76289
Gm11346	3.85716	-0.494233	9.49034	1.79317e-08	2.17036e-07	9.75931
Asns	3.92697	1.79343	9.49459	1.78093e-08	2.1593e-07	9.75817
A630023P12Rik	4.42192	-0.631775	9.50229	1.75899e-08	2.14203e-07	9.74859
Sptan1	1.70604	4.76609	9.77348	1.14152e-08	1.50037e-07	9.74717
Gm10687	4.45931	-3.01014	9.55033	1.62829e-08	2.01459e-07	9.74436
9530026P05Rik	4.93731	-2.78407	9.57109	1.57498e-08	1.96611e-07	9.72268
2610203C20Rik	5.99431	-3.6018	9.55986	1.60358e-08	1.98932e-07	9.69345
Prf1	4.83901	5.0248	9.51437	1.72513e-08	2.11002e-07	9.69139
Plcg1	2.3482	3.3991	9.67335	1.3378e-08	1.72097e-07	9.68588
Calml4	1.55441	2.16628	9.66458	1.3566e-08	1.73552e-07	9.68054
Trbv13-2	3.80582	2.51738	9.4738	1.84163e-08	2.2079e-07	9.66068
Gm30211	6.34626	-0.941666	9.52904	1.68492e-08	2.07177e-07	9.65835
Col4a4	4.76771	-3.46082	9.5278	1.68826e-08	2.07404e-07	9.6392
Zbtb16	3.74383	2.25801	9.45675	1.89302e-08	2.25977e-07	9.63113
Adamts4	4.37325	1.68742	9.41385	2.02905e-08	2.39341e-07	9.62947
Mfsd6	3.0292	1.85523	9.47207	1.84677e-08	2.21071e-07	9.62526
Rnase10	6.41219	-2.23075	9.49793	1.77137e-08	2.15146e-07	9.61859
Armcx6	1.91814	1.85886	9.52501	1.69586e-08	2.08154e-07	9.61697
Ms4a4b	3.95995	5.57214	9.61598	1.46586e-08	1.84813e-07	9.59988
Trbc1	4.03327	3.87858	9.50426	1.75342e-08	2.13899e-07	9.58468
Cish	4.14909	3.55509	9.44637	1.92504e-08	2.29014e-07	9.57019
Asb4	1.99761	3.57159	9.5769	1.56039e-08	1.95083e-07	9.56958
Tshz3	3.75398	-0.532744	9.36897	2.18235e-08	2.54138e-07	9.56844
Baiap3	5.21555	1.52205	9.37921	2.14635e-08	2.50629e-07	9.56603
Scml4	3.57856	0.719995	9.36261	2.20505e-08	2.55981e-07	9.55681
Ccr9	3.72244	1.55979	9.4043	2.06071e-08	2.41847e-07	9.55165
Slc7a5	2.3221	4.27908	9.54123	1.65223e-08	2.03878e-07	9.53121
Lat	3.81421	4.39432	9.48739	1.80172e-08	2.17882e-07	9.51371
Txk	4.11454	3.86545	9.43986	1.94541e-08	2.30845e-07	9.48991
Prkd3	2.70026	2.69196	9.47998	1.82337e-08	2.19356e-07	9.4864
AI467606	3.16865	3.59763	9.46554	1.86634e-08	2.23175e-07	9.48501
Gm11536	5.61506	-2.4461	9.41263	2.03309e-08	2.39412e-07	9.46954
Gm3791	2.1451	1.65625	9.45503	1.89827e-08	2.26216e-07	9.46945
Mctp2	4.61797	1.21213	9.30197	2.4341e-08	2.7862e-07	9.46136
Kctd10	1.31519	5.98749	9.62955	1.43446e-08	1.81511e-07	9.4596
Smim5	4.52131	0.240286	9.29377	2.46694e-08	2.81915e-07	9.44746
Cbx6	1.62925	2.16595	9.45551	1.8968e-08	2.26216e-07	9.43964
Gstk1	1.53239	3.36537	9.56571	1.58863e-08	1.97945e-07	9.43017
Pcdhb17	5.43528	-0.692452	9.30284	2.43065e-08	2.78454e-07	9.42675
Gpr18	2.60092	3.37753	9.42962	1.97791e-08	2.34098e-07	9.41742
Nrep	2.62065	0.163475	9.38535	2.12507e-08	2.48562e-07	9.41628
Zfp57	4.9426	-2.24439	9.32645	2.33878e-08	2.70153e-07	9.39779
Tigd3	2.06288	0.275588	9.26672	2.57853e-08	2.91954e-07	9.38763
Sh3d19	1.41099	2.99687	9.50032	1.76456e-08	2.14506e-07	9.384
Rasl11b	3.84463	1.65687	9.26639	2.57995e-08	2.91954e-07	9.35857
Kif26a	3.77198	-2.06913	9.24027	2.69281e-08	3.02267e-07	9.35215
Armcx4	4.48191	0.341723	9.22953	2.74069e-08	3.07147e-07	9.34533
B4galnt1	3.19265	5.2258	9.47542	1.83683e-08	2.20594e-07	9.34377
Rfk	1.48796	7.44966	9.54666	1.63791e-08	2.0247e-07	9.32719
Fscn1	3.10734	2.86481	9.39692	2.08551e-08	2.44345e-07	9.31668
2900026A02Rik	3.95368	0.410796	9.20015	2.87628e-08	3.19513e-07	9.29209
Cd82	1.63312	6.18601	9.5187	1.71314e-08	2.1009e-07	9.28403
Kank1	4.80465	0.418417	9.18997	2.92488e-08	3.2362e-07	9.28244
Prrg1	7.40897	-1.57856	9.26928	2.56778e-08	2.91545e-07	9.2786
Dtx1	4.04075	3.10592	9.26481	2.58663e-08	2.92325e-07	9.266
Sla2	4.1255	3.05473	9.23477	2.7172e-08	3.04759e-07	9.26085
Igkv10-96	5.43773	-1.22499	9.24045	2.69199e-08	3.02267e-07	9.25066
Fhdc1	3.6237	-1.68608	9.1736	3.00484e-08	3.30889e-07	9.24596
Sh3glb2	1.1184	5.43618	9.49041	1.79296e-08	2.17036e-07	9.23082
Rai2	3.64584	0.657828	9.18285	2.95939e-08	3.26919e-07	9.23041
Fzd8	2.29645	2.15262	9.36859	2.1837e-08	2.54138e-07	9.21756
Hdac1	1.24888	6.96742	9.48141	1.81915e-08	2.19038e-07	9.21163
Slc25a29	2.72224	0.869028	9.21679	2.79866e-08	3.12637e-07	9.20626
Slc38a2	1.25854	5.82813	9.47467	1.83906e-08	2.20671e-07	9.20496
Gm30648	5.41019	-2.06851	9.17118	3.01685e-08	3.31949e-07	9.20227
Sept6	3.07281	3.83036	9.31079	2.39931e-08	2.75544e-07	9.19248
Cldn34c1	2.83049	-1.98596	9.13632	3.19559e-08	3.49068e-07	9.18993
Zmiz1	1.20041	4.14834	9.43339	1.96587e-08	2.33075e-07	9.18509
Traf3ip2	1.8923	2.65027	9.26923	2.56796e-08	2.91545e-07	9.17746
Trp53i11	3.16048	3.51695	9.30988	2.40285e-08	2.75723e-07	9.17524
Gm38340	3.3636	-1.69504	9.13596	3.19751e-08	3.49068e-07	9.17463
Art4	3.65491	-1.56695	9.13826	3.18538e-08	3.4829e-07	9.16885
Ahnak	3.27267	3.47106	9.31416	2.38612e-08	2.74842e-07	9.15289
Atrnl1	1.96769	1.75075	9.28487	2.50307e-08	2.8581e-07	9.14387
Prkcq	1.5101	6.1606	9.42911	1.97955e-08	2.34098e-07	9.12971
Pde1c	1.77466	0.352963	9.22632	2.75517e-08	3.08521e-07	9.12379
Htra1	2.69165	3.30553	9.35662	2.22663e-08	2.58271e-07	9.1222
Plvap	2.85207	6.7633	9.42113	2.00527e-08	2.36738e-07	9.11657
Malt1	1.38324	3.55158	9.33106	2.32128e-08	2.68354e-07	9.11606
AC167229.2	6.52591	-1.93443	9.15102	3.1189e-08	3.42116e-07	9.11534
Gpr171	3.62097	3.19927	9.20402	2.85804e-08	3.1774e-07	9.10761
Cd160	3.72784	4.33054	9.28181	2.51565e-08	2.86983e-07	9.10694
Car2	3.16254	4.55215	9.31387	2.38727e-08	2.74842e-07	9.10689
Nr2f1	4.62524	-1.36678	9.08305	3.49035e-08	3.76899e-07	9.09667
Pcdhb7	5.61766	-2.57934	9.15099	3.11909e-08	3.42116e-07	9.07737
Tcp11l2	1.47611	4.45697	9.39823	2.08109e-08	2.44033e-07	9.07548
Ccdc160	5.94252	-0.968476	9.10678	3.35571e-08	3.64338e-07	9.07067
Gm44891	3.5349	-0.724837	9.05736	3.64251e-08	3.92113e-07	9.06432
Hmgb3	3.66652	2.41178	9.10242	3.38e-08	3.66689e-07	9.05749
Arhgap45	1.737	6.86794	9.37629	2.15655e-08	2.51609e-07	9.03691
Ift122	1.71066	3.28788	9.26782	2.5739e-08	2.91744e-07	9.02914
H2-Q5	1.42225	4.47607	9.30775	2.41125e-08	2.76459e-07	9.017
Rgs18	4.46837	-0.320801	9.00514	3.97356e-08	4.19955e-07	8.96988
Zfp13	3.77932	-0.64703	8.98937	4.07954e-08	4.28875e-07	8.95524
Anxa1	2.97795	3.94977	9.21283	2.81693e-08	3.14425e-07	8.94973
Bcr	3.29216	-0.128076	8.98954	4.07841e-08	4.28875e-07	8.94961
Nxpe3	4.57332	-0.0139862	9.00007	4.00734e-08	4.22882e-07	8.94192
Zap70	4.32121	3.36966	9.03791	3.76228e-08	4.03135e-07	8.92817
Dennd4c	1.12861	3.69767	9.2551	2.6281e-08	2.96199e-07	8.92495
Pcdhb15	4.72794	-3.27099	9.04564	3.71421e-08	3.98905e-07	8.90698
Spats2l	1.82876	3.04894	9.24798	2.65895e-08	2.9895e-07	8.90676
Lamc1	3.26423	1.26005	9.05142	3.67869e-08	3.95416e-07	8.90457
Map4	1.23029	5.60356	9.28075	2.52002e-08	2.86983e-07	8.88464
Pcdhga3	4.83354	-2.49539	9.02418	3.84932e-08	4.10564e-07	8.87015
6430562O15Rik	3.32836	-0.773736	8.93729	4.45119e-08	4.6064e-07	8.87012
Gm37783	5.58976	-2.85681	9.01501	3.90862e-08	4.15728e-07	8.86905
Cachd1	5.6072	-1.46407	8.95238	4.34e-08	4.51146e-07	8.86817
Skida1	5.80446	-2.51069	9.00648	3.96463e-08	4.1939e-07	8.85995
Ssbp2	1.97863	1.68185	9.08667	3.46943e-08	3.7493e-07	8.85768
Spata13	2.31896	3.23364	9.10898	3.34349e-08	3.63295e-07	8.85553
Fam78b	6.57635	0.200972	8.97743	4.16178e-08	4.35876e-07	8.82588
Mycn	3.60705	-0.604271	8.90953	4.66353e-08	4.7972e-07	8.82309
Ttpal	1.48928	4.47371	9.19489	2.90128e-08	3.21265e-07	8.81346
Mtmr12	1.93658	3.96317	9.16271	3.0593e-08	3.36088e-07	8.79641
Ago3	1.30016	3.98745	9.19793	2.88683e-08	3.20429e-07	8.79217
Fsd1l	4.08543	-1.84622	8.92465	4.54658e-08	4.68076e-07	8.77881
Gm45153	3.39564	0.772452	8.92758	4.5243e-08	4.67469e-07	8.77074
Pip5k1b	5.2567	-2.29989	8.95952	4.2884e-08	4.47453e-07	8.76615
Kcna3	3.35513	3.20193	9.03135	3.8036e-08	4.06e-07	8.74705
Gm35021	4.77528	-2.79491	8.93108	4.4978e-08	4.65118e-07	8.73801
Pcdhb21	4.59188	-2.93408	8.92597	4.53654e-08	4.67777e-07	8.72883
AC159196.3	5.76992	-3.04877	8.93742	4.45018e-08	4.6064e-07	8.72768
Psen2	1.14725	5.71539	9.17957	2.97541e-08	3.28427e-07	8.70566
Slc16a12	4.08017	-0.650357	8.84106	5.23374e-08	5.27888e-07	8.70387
Vsig2	7.19522	-1.87221	8.8966	4.766e-08	4.88138e-07	8.69875
Mkrn3	4.20252	-2.01455	8.8401	5.24221e-08	5.2815e-07	8.69486
Taf9b	1.56456	4.06809	9.0974	3.40827e-08	3.68894e-07	8.68804
Sort1	2.41863	1.55228	8.97135	4.20433e-08	4.40001e-07	8.68278
Fads2	3.12111	0.689186	8.90019	4.73732e-08	4.86274e-07	8.66284
Bmpr2	2.32737	2.52347	9.0064	3.96521e-08	4.1939e-07	8.65629
Gm2238	6.82109	-2.26586	8.8684	4.99784e-08	5.08144e-07	8.65234
Arhgef10	2.83172	1.44702	8.86954	4.98821e-08	5.07536e-07	8.64897
Spn	3.30988	2.87008	8.87177	4.96947e-08	5.0674e-07	8.646
Lypd6	6.54129	-2.99526	8.85994	5.06962e-08	5.1394e-07	8.64388
Zfp618	4.19505	-0.651598	8.79847	5.62471e-08	5.60418e-07	8.64315
Serpinb6b	1.91312	4.32241	9.0328	3.79449e-08	4.05649e-07	8.64032
Lamb2	2.11116	2.59744	9.02221	3.86199e-08	4.11351e-07	8.63923
Glis2	2.77697	-1.79394	8.79611	5.64723e-08	5.61881e-07	8.63908
Tyro3	5.78043	-0.345209	8.856	5.10341e-08	5.16989e-07	8.63676
Fam171a2	4.29247	-0.764963	8.79609	5.64747e-08	5.61881e-07	8.62782
Il21r	2.54789	4.22877	9.01053	3.93793e-08	4.17457e-07	8.62397
Lrrc58	1.52471	6.17427	9.12383	3.26231e-08	3.55028e-07	8.6075
Cd79a	3.23052	3.05255	8.98174	4.13195e-08	4.3373e-07	8.60231
Fam19a3	5.66636	-2.2436	8.8471	5.18067e-08	5.23292e-07	8.59184
Ccl5	3.20747	4.79675	9.05952	3.62947e-08	3.9101e-07	8.58474
Gimap7	3.68684	4.38953	8.95849	4.29579e-08	4.47888e-07	8.58165
Ptpn14	5.68464	-1.97411	8.80602	5.55324e-08	5.54993e-07	8.57317
Nrarp	3.77348	1.36652	8.8195	5.42802e-08	5.44719e-07	8.5644
Spns3	2.54789	-0.377068	8.75807	6.02383e-08	5.95073e-07	8.55173
Cd3d	3.75672	3.79624	8.89782	4.75626e-08	4.87859e-07	8.54542
Pvr	1.64482	4.13804	9.00397	3.98128e-08	4.20451e-07	8.54251
Klra17	5.81464	-1.88954	8.79231	5.68376e-08	5.65087e-07	8.53455
Atp1a4	5.66509	-2.71583	8.80548	5.5583e-08	5.54993e-07	8.53016
Prr5	1.8566	2.29844	8.87008	4.98371e-08	5.07449e-07	8.52413
Tcaf1	1.58517	2.46985	8.96457	4.25231e-08	4.44687e-07	8.51902
Fcho1	3.24506	3.37944	8.82922	5.33954e-08	5.36614e-07	8.51281
Fam114a1	1.17525	4.19746	9.03476	3.78208e-08	4.04945e-07	8.50998
Stard8	1.72518	4.42718	9.03832	3.75976e-08	4.03135e-07	8.49597
Hyal1	1.35485	2.50584	8.96235	4.26818e-08	4.45901e-07	8.49515
Gm36028	2.89446	-2.78438	8.69233	6.73753e-08	6.53517e-07	8.46688
Lrp3	3.73628	-1.26941	8.70733	6.56729e-08	6.40575e-07	8.46652
Sit1	4.16999	2.0524	8.70654	6.57605e-08	6.40981e-07	8.46414
6030445D17Rik	1.78507	0.882547	8.80225	5.5888e-08	5.57638e-07	8.45735
Vamp5	1.45088	5.4092	9.03197	3.79971e-08	4.05896e-07	8.45133
Mterf2	4.81531	-0.391484	8.67782	6.90655e-08	6.65275e-07	8.43228
Nqo2	1.54297	5.91072	9.01295	3.92211e-08	4.16414e-07	8.4314
Adh6b	4.15148	-2.31136	8.68553	6.81619e-08	6.59309e-07	8.42919
Hc	3.2451	0.0686971	8.64691	7.28178e-08	6.9396e-07	8.38509
Tiam1	2.68827	-0.272147	8.66187	7.09757e-08	6.78976e-07	8.3758
B4galt2	2.29417	-0.446599	8.67841	6.89965e-08	6.6507e-07	8.3633
Gas6	2.57999	6.00498	8.97874	4.15269e-08	4.35251e-07	8.36221
Dlc1	1.20822	3.86152	8.95758	4.30239e-08	4.4824e-07	8.34515
Tspyl4	2.75698	-0.0461307	8.61604	7.67761e-08	7.24998e-07	8.33045
Klhdc8a	4.12559	-2.56181	8.61791	7.65306e-08	7.2317e-07	8.32528
Fam60a	1.83406	1.5042	8.67343	6.95863e-08	6.6752e-07	8.32188
AC140209.1	5.18034	1.65209	8.60997	7.75807e-08	7.30165e-07	8.31233
4933428G20Rik	3.98869	-3.12054	8.63318	7.45505e-08	7.0734e-07	8.29005
Skap1	3.48287	4.4793	8.8178	5.44363e-08	5.45893e-07	8.28706
Mcu	1.51338	4.57623	8.90914	4.66658e-08	4.7972e-07	8.27133
Cracr2b	1.58403	5.09756	8.92591	4.53696e-08	4.67777e-07	8.26681
A430078G23Rik	3.58648	0.0867337	8.57016	8.30797e-08	7.7402e-07	8.26283
Sik1	2.31515	1.70649	8.66432	7.06795e-08	6.76608e-07	8.25095
Ubash3a	3.37257	2.50555	8.63868	7.38509e-08	7.02619e-07	8.25058
Mamstr	4.39532	-2.5681	8.62785	7.52355e-08	7.12868e-07	8.24909
Fmnl3	1.25014	4.05919	8.89504	4.77852e-08	4.89061e-07	8.24749
Mansc1	2.40015	0.186383	8.61336	7.71297e-08	7.2735e-07	8.22655
Sh3d21	1.20016	1.46216	8.75746	6.03e-08	5.9526e-07	8.22606
Rdh12	5.28332	-0.582746	8.59025	8.0256e-08	7.49721e-07	8.2131
Gm17745	5.26685	-2.683	8.59031	8.02466e-08	7.49721e-07	8.19156
Mrrf	1.08626	4.50347	8.84915	5.16272e-08	5.21859e-07	8.18972
Nt5c3	1.17878	6.53646	8.87931	4.90682e-08	5.01086e-07	8.18412
Lgalsl	1.38724	2.87155	8.72791	6.34091e-08	6.2221e-07	8.16613
Ankrd46	0.932096	5.31768	8.86677	5.01153e-08	5.09165e-07	8.16568
Meis1	1.63497	2.59162	8.73708	6.2427e-08	6.14079e-07	8.16275
Gm11707	1.25675	2.91358	8.80579	5.55547e-08	5.54993e-07	8.15948
Map4k4	1.64554	3.59442	8.80039	5.60643e-08	5.58997e-07	8.15906
Abcb9	3.22717	3.8091	8.67989	6.88217e-08	6.64147e-07	8.15456
Arhgap35	1.54748	1.49672	8.64672	7.28412e-08	6.9396e-07	8.15248
Apol7e	4.21914	1.57471	8.52964	8.90945e-08	8.23991e-07	8.14997
Pgm1	1.14272	5.99388	8.85367	5.12352e-08	5.1865e-07	8.1444
Pcdhgb6	7.2469	-1.69898	8.53743	8.79041e-08	8.15148e-07	8.13425
Actn4	1.37057	8.217	8.84576	5.19234e-08	5.24092e-07	8.13255
Adam12	5.22514	-2.7176	8.50019	9.37515e-08	8.63047e-07	8.121
Exoc3l4	1.21545	2.74936	8.71771	6.45204e-08	6.3066e-07	8.11773
Bend7	5.69962	-1.29671	8.47824	9.73858e-08	8.89444e-07	8.10836
Dennd4a	1.74728	2.9135	8.68058	6.87407e-08	6.63984e-07	8.10575
Pgam2	3.43532	0.464054	8.49196	9.50968e-08	8.73122e-07	8.09591
Trbj2-6	5.30597	-1.68631	8.52996	8.9045e-08	8.23991e-07	8.09093
Cds2	1.25079	6.20368	8.82096	5.41457e-08	5.43762e-07	8.08255
Atg9b	3.47296	-0.688223	8.46089	1.00362e-07	9.11245e-07	8.06781
Ccr2	3.62018	3.93856	8.62912	7.50721e-08	7.11804e-07	8.06741
Klf12	5.93848	-1.50464	8.49652	9.43482e-08	8.66982e-07	8.06027
Nlrc3	4.43963	1.94842	8.4622	1.00134e-07	9.10364e-07	8.05912
Foxc1	3.91281	-1.5553	8.44311	1.03512e-07	9.36787e-07	8.0487
Pdzd2	3.4758	-0.934189	8.44002	1.04068e-07	9.40601e-07	8.04023
Cd247	3.23558	3.41528	8.55124	8.58338e-08	7.98076e-07	8.02174
Heph	7.17779	-1.35428	8.4568	1.01078e-07	9.1715e-07	8.02037
AC163354.1	3.46735	0.884432	8.47941	9.71881e-08	8.88222e-07	8.0097
Pglyrp2	3.50998	2.17906	8.46502	9.96448e-08	9.08288e-07	8.00016
Gm45552	1.94964	1.02635	8.50713	9.26317e-08	8.54434e-07	7.98952
Ly6d	3.67358	3.44523	8.61548	7.68501e-08	7.25205e-07	7.98854
Ccdc136	3.25742	-0.0862075	8.41967	1.07821e-07	9.71998e-07	7.97995
Tox	4.21032	0.861433	8.40756	1.1012e-07	9.90204e-07	7.97865
Kcnj8	3.39042	1.35533	8.48582	9.61143e-08	8.81301e-07	7.97757
H2-Q7	1.28231	7.7423	8.76056	5.99835e-08	5.93397e-07	7.97736
C1qtnf12	1.57747	2.06187	8.575	8.23901e-08	7.68625e-07	7.975
Jag2	3.67379	-1.59069	8.40339	1.10924e-07	9.96744e-07	7.95098
Qsox1	1.55441	3.79017	8.67482	6.94214e-08	6.67284e-07	7.94655
Satb1	2.97138	4.85747	8.6741	6.95063e-08	6.67284e-07	7.92715
Calm2	1.71979	8.62377	8.72306	6.39352e-08	6.25819e-07	7.92448
Cd151	1.20405	4.37285	8.69384	6.72017e-08	6.53517e-07	7.9048
H2-Oa	2.01994	1.68414	8.48697	9.59219e-08	8.80117e-07	7.90144
Tnfrsf18	4.15407	2.94768	8.42814	1.06242e-07	9.59005e-07	7.89584
Stim2	1.61702	5.72987	8.71228	6.5121e-08	6.35638e-07	7.8955
Kctd14	2.17358	0.238916	8.36877	1.17836e-07	1.04869e-06	7.88907
Spry1	2.47252	2.83175	8.62529	7.55674e-08	7.15526e-07	7.88474
Gm20743	6.63527	-0.199972	8.3727	1.17029e-07	1.04284e-06	7.87008
Nde1	0.891011	6.46918	8.69765	6.67664e-08	6.49875e-07	7.86442
Epn2	1.06494	4.17534	8.67404	6.95137e-08	6.67284e-07	7.86057
Rflnb	2.03008	1.55672	8.49641	9.43658e-08	8.66982e-07	7.85866
Serpini1	2.75841	0.264771	8.33886	1.24167e-07	1.09732e-06	7.85367
Fgf1	2.83397	0.432652	8.44746	1.02731e-07	9.30934e-07	7.84445
Pcdhb16	5.77043	-2.51477	8.36174	1.19292e-07	1.05962e-06	7.83687
Ccr7	2.14674	4.35413	8.63746	7.40064e-08	7.03617e-07	7.82829
Mt2	3.53624	-0.34942	8.31272	1.29992e-07	1.1364e-06	7.82719
Trbj1-5	4.88376	-0.524976	8.3344	1.25141e-07	1.10383e-06	7.80685
Fkbp11	2.67982	0.11434	8.32371	1.2751e-07	1.11976e-06	7.78546
Ccdc157	2.1455	-0.0706005	8.32566	1.27074e-07	1.11734e-06	7.78122
Spry2	3.69856	-1.55846	8.2861	1.36216e-07	1.18102e-06	7.78031
Phlda3	2.46919	2.11966	8.48454	9.63279e-08	8.81517e-07	7.77646
CT009696.3	4.68626	-2.98546	8.30331	1.32158e-07	1.15284e-06	7.75814
Ppm1f	2.03917	4.06289	8.54591	8.66264e-08	8.04371e-07	7.74736
Mrvi1	4.07159	-1.08544	8.2674	1.40774e-07	1.21131e-06	7.73678
Rab37	2.8135	2.43157	8.37936	1.15674e-07	1.03342e-06	7.72475
Gm13056	2.91549	-2.32428	8.25548	1.43763e-07	1.23065e-06	7.71647
Lpar6	1.61389	6.59216	8.61112	7.74274e-08	7.29663e-07	7.71584
Trim7	2.53056	-0.515801	8.27993	1.37704e-07	1.18902e-06	7.71559
Slfn10-ps	2.78223	2.40021	8.28328	1.36895e-07	1.1835e-06	7.70804
Sypl	1.18786	6.44008	8.60609	7.80988e-08	7.32813e-07	7.70373
Cldn12	3.66013	-0.449153	8.24954	1.45276e-07	1.24207e-06	7.70301
Gfod1	3.7453	0.47705	8.24744	1.45815e-07	1.24592e-06	7.67648
Rnf125	2.026	3.20904	8.485	9.62502e-08	8.81386e-07	7.6674
Mbp	2.87045	2.56669	8.34572	1.22684e-07	1.08743e-06	7.64473
Cd226	3.98117	2.84059	8.31243	1.30059e-07	1.1364e-06	7.62664
Gm19590	4.27549	-3.14994	8.20796	1.56345e-07	1.3237e-06	7.61821
Cd8b1	3.59066	3.07072	8.30209	1.32442e-07	1.15433e-06	7.61473
S1pr4	4.12596	0.367381	8.18704	1.62243e-07	1.36616e-06	7.60526
Tcf7l1	1.85058	3.21754	8.50331	9.32454e-08	8.58957e-07	7.58313
Pik3r3	2.43112	0.339107	8.2434	1.46858e-07	1.25329e-06	7.58184
Etl4	5.24583	-1.5757	8.18166	1.63799e-07	1.37759e-06	7.57382
Pim2	2.66721	2.99571	8.32484	1.27257e-07	1.11824e-06	7.54323
Gm34574	4.0339	-3.35033	8.16026	1.70135e-07	1.42486e-06	7.54215
Dnah8	4.81051	-0.66992	8.14753	1.74024e-07	1.45218e-06	7.53804
9930012K11Rik	1.39828	2.58286	8.40072	1.1144e-07	1.00009e-06	7.52367
Abcc9	2.74482	-0.754106	8.16383	1.69062e-07	1.41843e-06	7.52301
Gm9889	5.14768	-1.90847	8.15457	1.71863e-07	1.43765e-06	7.50818
Osbpl3	3.15519	3.49324	8.25687	1.43412e-07	1.2284e-06	7.4941
Sh3gl1	1.12135	6.88404	8.48503	9.62456e-08	8.81386e-07	7.48905
Fam53b	1.08305	5.28038	8.48295	9.65933e-08	8.83365e-07	7.4886
Lims2	3.17274	1.47357	8.29191	1.34833e-07	1.17077e-06	7.4882
Gm14964	2.346	-1.45729	8.17615	1.65406e-07	1.38943e-06	7.48272
Pcbp3	2.15643	1.05031	8.2322	1.49791e-07	1.27519e-06	7.46959
Nfatc2	3.70957	1.65542	8.12294	1.81802e-07	1.50805e-06	7.45118
Qpct	3.06949	2.50641	8.30318	1.32189e-07	1.15284e-06	7.44559
Trpt1	1.78081	0.640476	8.15287	1.72383e-07	1.44021e-06	7.44171
Cxxc5	2.24529	2.54814	8.33682	1.24612e-07	1.10055e-06	7.44119
Nynrin	5.16256	-2.214	8.11005	1.86026e-07	1.53941e-06	7.43889
Nefh	4.42772	2.09136	8.13995	1.76387e-07	1.4675e-06	7.43735
Trbj2-1	5.16534	-1.90834	8.13746	1.77167e-07	1.47311e-06	7.43733
Strbp	1.9592	3.88311	8.38823	1.13897e-07	1.01885e-06	7.43426
Gm26809	1.44766	1.7546	8.28553	1.36353e-07	1.18102e-06	7.42688
Gata3	3.80589	2.55498	8.14636	1.74388e-07	1.45261e-06	7.42071
Ccdc82	1.12606	4.32272	8.40131	1.11326e-07	9.99704e-07	7.4185
Trbj1-2	5.3664	-0.298237	8.08303	1.95209e-07	1.59924e-06	7.41802
Dnah2os	5.96138	-1.05225	8.10095	1.89068e-07	1.55903e-06	7.4116
Sirt5	1.08398	3.55611	8.36434	1.18751e-07	1.05616e-06	7.38907
Mgst2	2.55408	0.521333	8.09743	1.90259e-07	1.56792e-06	7.38518
Gm13689	4.25019	-2.75087	8.06875	2.00251e-07	1.63766e-06	7.38427
Jaml	2.33604	3.35851	8.24697	1.45935e-07	1.24618e-06	7.37221
Samd3	4.81717	2.01155	8.0838	1.9494e-07	1.59892e-06	7.36897
Lrba	2.35769	-0.142984	8.09289	1.91805e-07	1.57785e-06	7.36801
Slco2b1	4.23695	-1.38493	8.0417	2.1018e-07	1.70868e-06	7.35753
Il18r1	4.05817	-0.32519	8.03454	2.12891e-07	1.72682e-06	7.34726
Arhgef40	2.12973	-0.944385	8.07352	1.98553e-07	1.62568e-06	7.34118
Mal	3.70892	-0.860547	8.03052	2.14431e-07	1.73024e-06	7.33766
Adamts6	5.53646	-2.48879	8.06318	2.02254e-07	1.65034e-06	7.3376
Gm26732	3.26556	1.08818	8.08309	1.95187e-07	1.59924e-06	7.33279
Coro1c	1.07791	7.2086	8.39375	1.12805e-07	1.01038e-06	7.32364
C530043K16Rik	4.40983	-2.20501	8.02259	2.17499e-07	1.75093e-06	7.31947
Ighd	3.62682	2.41527	8.19973	1.58639e-07	1.33987e-06	7.3179
Ncr1	4.4263	3.90783	8.17133	1.66826e-07	1.40052e-06	7.3049
Sytl2	5.19078	2.16321	8.01876	2.19e-07	1.762e-06	7.29471
Hdx	5.03207	-2.86735	8.0307	2.1436e-07	1.73024e-06	7.29214
Cd300c	2.45664	-0.555518	8.03269	2.13597e-07	1.72952e-06	7.27284
Gm45774	4.7067	-2.82094	8.01362	2.21027e-07	1.77626e-06	7.2707
Slc30a4	4.10977	0.138975	7.98664	2.32002e-07	1.85269e-06	7.26368
Pcdhb20	4.64032	-1.91447	7.98043	2.34603e-07	1.86868e-06	7.25276
6430571L13Rik	4.84189	-2.24093	8.0309	2.14283e-07	1.73024e-06	7.25178
Traf1	2.18916	3.94028	8.22776	1.50968e-07	1.28364e-06	7.22659
Piezo2	4.18806	-3.32613	7.96262	2.42246e-07	1.91472e-06	7.21971
Pbx1	2.21572	0.263814	8.03963	2.10957e-07	1.71313e-06	7.21591
Abi3bp	2.67546	-1.26684	7.97963	2.34944e-07	1.86868e-06	7.21584
Reck	2.65996	-0.401899	7.96829	2.39784e-07	1.89742e-06	7.21568
Taok2	1.27849	4.96595	8.31635	1.29166e-07	1.13287e-06	7.20397
Prkar1a	0.934075	8.71392	8.32033	1.28268e-07	1.1257e-06	7.20253
S1pr5	4.04445	1.98708	8.01026	2.22364e-07	1.78507e-06	7.20057
6530402F18Rik	3.4567	0.79397	7.97764	2.35786e-07	1.87324e-06	7.19648
Cd200	2.90038	0.686189	8.01022	2.2238e-07	1.78507e-06	7.18983
Rbms2	1.20793	3.81461	8.22869	1.50722e-07	1.28234e-06	7.17039
Adgrg5	3.6785	3.03408	8.02691	2.15821e-07	1.73944e-06	7.15833
Pcdhgc3	4.71496	-2.28025	7.93716	2.53623e-07	1.9922e-06	7.15507
Stx2	1.26826	6.68093	8.29717	1.33592e-07	1.1629e-06	7.15047
Slamf7	2.39976	5.02608	8.18086	1.64031e-07	1.37871e-06	7.1468
Tcf12	1.10984	4.79281	8.2671	1.40849e-07	1.21131e-06	7.14076
Ophn1	1.31636	3.14658	8.23574	1.48858e-07	1.26802e-06	7.13052
Ece1	1.56476	5.52702	8.26067	1.42453e-07	1.22273e-06	7.12685
Man1a	1.70631	5.14335	8.27608	1.38641e-07	1.19637e-06	7.12492
Soat2	2.35951	3.10513	8.04143	2.10279e-07	1.70868e-06	7.11944
Rasl12	5.16602	-1.51277	7.92937	2.57212e-07	2.01584e-06	7.11834
H1f0	1.38633	7.2629	8.26692	1.40895e-07	1.21131e-06	7.10318
Lef1	3.01955	2.25247	7.9797	2.34915e-07	1.86868e-06	7.09719
Dusp5	2.99607	4.93802	8.19784	1.5917e-07	1.34354e-06	7.08764
Gm28942	4.30919	-1.40583	7.91534	2.63815e-07	2.0641e-06	7.08649
Dgka	1.95971	4.20712	8.21841	1.53483e-07	1.30185e-06	7.08301
Bicd2	1.44842	5.91753	8.25835	1.43038e-07	1.22595e-06	7.07995
Gm8522	5.42547	-2.90299	7.89847	2.71987e-07	2.11733e-06	7.06082
Wscd1	1.9791	0.525059	7.99928	2.2679e-07	1.81732e-06	7.05198
Fcer2a	3.61371	0.853024	7.97476	2.37009e-07	1.8808e-06	7.01307
Farp1	2.01045	0.950975	7.94308	2.50931e-07	1.97328e-06	7.0069
Serpina3f	1.38127	8.49757	8.21671	1.53946e-07	1.30498e-06	7.00376
Rai14	3.86589	0.853227	7.86314	2.89966e-07	2.24473e-06	6.99768
Gm14125	3.66534	-1.7962	7.8303	3.07785e-07	2.36245e-06	6.98901
Mindy1	0.832684	5.10425	8.20137	1.58179e-07	1.33679e-06	6.98276
Tox2	4.7877	-1.98028	7.82467	3.10949e-07	2.382e-06	6.97438
Pcyox1l	1.41172	2.84431	8.03072	2.14352e-07	1.73024e-06	6.97106
Gm9796	1.98719	-0.2211	7.90388	2.69336e-07	2.10139e-06	6.96831
Slco4a1	6.10042	0.480352	7.83297	3.06291e-07	2.3554e-06	6.96366
Spin2c	3.32921	0.362334	7.86806	2.87389e-07	2.22874e-06	6.95975
Trbv13-1	3.11893	1.1247	7.85715	2.93133e-07	2.26673e-06	6.95355
Ick	0.99242	3.19221	8.09002	1.92789e-07	1.58408e-06	6.95033
Sytl4	3.56183	-2.41087	7.80105	3.24611e-07	2.47034e-06	6.93804
Grap2	3.97115	1.44036	7.80923	3.19813e-07	2.43917e-06	6.92327
Flrt2	5.14195	-0.533154	7.79091	3.30668e-07	2.50412e-06	6.91645
AC122305.4	5.18222	-1.98878	7.82106	3.13e-07	2.39237e-06	6.9104
Tex2	1.51135	4.43857	8.10288	1.88417e-07	1.5555e-06	6.89737
Znrf1	2.18285	6.07864	8.15444	1.71902e-07	1.43765e-06	6.89086
Col5a2	3.42943	-0.953135	7.788	3.3243e-07	2.51609e-06	6.88279
Cpt1b	1.87558	0.40314	7.89021	2.76082e-07	2.14561e-06	6.87912
Hectd2	5.30394	-2.21981	7.79176	3.30155e-07	2.50159e-06	6.87407
Kitl	1.63883	3.72698	8.03163	2.14005e-07	1.73024e-06	6.87357
B930095G15Rik	3.35457	-0.565062	7.76617	3.4594e-07	2.59997e-06	6.87326
Ctsk	2.85774	-1.04422	7.79769	3.26609e-07	2.47987e-06	6.87322
Gm14029	3.03559	0.883696	7.81451	3.16754e-07	2.41848e-06	6.87306
Atp1a3	4.3698	0.0455949	7.75904	3.50479e-07	2.6284e-06	6.86122
Rab4a	0.926967	3.0119	8.05625	2.04777e-07	1.66888e-06	6.84619
Socs2	1.65664	4.55131	8.08932	1.9303e-07	1.58512e-06	6.84493
Mfng	1.21775	4.44102	8.10159	1.8885e-07	1.55815e-06	6.84187
Gm37060	2.69379	-0.917622	7.77353	3.41323e-07	2.57082e-06	6.80078
Tcrg-V4	4.65911	-1.29251	7.74284	3.61021e-07	2.70164e-06	6.79862
Tmem163	4.05003	1.69206	7.76485	3.46777e-07	2.60485e-06	6.7951
Tmem154	3.5156	2.84543	7.84072	3.02008e-07	2.33148e-06	6.78575
Cd36	2.21977	7.80637	8.09209	1.92079e-07	1.57918e-06	6.78044
1700020I14Rik	1.0759	5.95399	8.09543	1.90936e-07	1.57257e-06	6.77944
Emid1	3.58872	2.42062	7.83242	3.06597e-07	2.35644e-06	6.76766
Vwa7	2.03673	-0.954727	7.71581	3.79343e-07	2.81737e-06	6.76627
Blk	3.45522	0.972935	7.78215	3.35995e-07	2.53618e-06	6.76369
P3h2	3.34278	0.12337	7.77406	3.40992e-07	2.56971e-06	6.74795
Tmem35a	4.33576	-3.23173	7.70029	3.903e-07	2.88201e-06	6.74551
Daam1	1.33682	2.95626	7.97291	2.37799e-07	1.886e-06	6.74054
Susd4	5.10419	-2.93717	7.691	3.97014e-07	2.92074e-06	6.73871
Gm11209	4.68439	-2.94802	7.70923	3.83951e-07	2.84115e-06	6.73828
Fam198b	4.02955	-2.10587	7.68481	4.01551e-07	2.95099e-06	6.7291
Rxrg	2.86204	-1.45534	7.70479	3.87089e-07	2.85982e-06	6.72863
Prrc2b	1.35188	3.96331	8.0245	2.16754e-07	1.74595e-06	6.71992
AC120394.2	4.06619	-2.21122	7.67714	4.07255e-07	2.98033e-06	6.71786
Kcnk7	4.96031	-1.28024	7.69311	3.95476e-07	2.9125e-06	6.6997
Gpm6a	2.92073	-0.243165	7.74321	3.60776e-07	2.70126e-06	6.69203
Gm16271	5.42508	-2.84502	7.66792	4.14221e-07	3.02653e-06	6.67564
Tbc1d30	3.10357	0.167047	7.69533	3.93869e-07	2.90528e-06	6.6736
Zfp41	2.07564	2.01239	7.83011	3.07887e-07	2.36245e-06	6.66357
Il18rap	4.13696	1.51089	7.67157	4.11447e-07	3.00943e-06	6.66161
Dnajc10	1.03478	6.12257	8.03053	2.14427e-07	1.73024e-06	6.6604
Crybg2	3.3989	-0.27298	7.64158	4.3481e-07	3.15873e-06	6.64973
Map4k1	1.64078	4.87109	7.9509	2.47418e-07	1.94896e-06	6.64781
Cd209a	3.52508	-0.889927	7.66036	4.2002e-07	3.06408e-06	6.64247
1810006J02Rik	5.29969	-0.882043	7.64893	4.28954e-07	3.12434e-06	6.64071
Itk	3.36388	3.77382	7.82956	3.08199e-07	2.36354e-06	6.63899
H2-Ob	2.00306	2.92916	7.90972	2.66508e-07	2.08088e-06	6.63269
Rgcc	2.97877	2.26929	7.72654	3.71952e-07	2.76412e-06	6.62511
Jak3	1.83861	6.10538	8.00186	2.25741e-07	1.80996e-06	6.62279
Xcr1	1.97439	3.87661	7.86068	2.91262e-07	2.25352e-06	6.62173
Cass4	4.58469	-1.17893	7.62759	4.46169e-07	3.22776e-06	6.61836
Sh2d1a	3.96934	1.21121	7.6281	4.45752e-07	3.22643e-06	6.58248
Cyfip2	3.26824	3.90092	7.76355	3.47601e-07	2.60963e-06	6.57888
Aqp9	3.68175	2.20823	7.64637	4.30984e-07	3.1342e-06	6.57528
Napsa	2.42475	3.42356	7.83595	3.04637e-07	2.34787e-06	6.56787
Mirt1	2.83056	0.123213	7.63892	4.36946e-07	3.17258e-06	6.56668
Fev	5.22458	-2.84109	7.59148	4.76959e-07	3.41853e-06	6.56536
Cma1	4.9957	-0.256286	7.59631	4.72716e-07	3.38987e-06	6.54628
Iglc1	4.15264	1.43534	7.67956	4.0545e-07	2.97181e-06	6.53529
Paqr4	1.10818	5.26601	7.95339	2.46309e-07	1.94242e-06	6.53503
Golga7	1.1367	6.71198	7.96054	2.43156e-07	1.91973e-06	6.53164
Gm4956	5.69492	0.281945	7.57329	4.9329e-07	3.52289e-06	6.52729
Pcdhb11	4.09908	-2.55184	7.57144	4.94984e-07	3.53317e-06	6.52407
Ginm1	0.991849	5.57223	7.93078	2.56561e-07	2.01301e-06	6.47407
Stk25	0.917437	6.86283	7.92616	2.58708e-07	2.02642e-06	6.46683
Ncald	2.55648	0.752648	7.6443	4.32635e-07	3.14457e-06	6.46542
Cul7	1.9941	0.526529	7.62552	4.47878e-07	3.23845e-06	6.46141
Klrc2	4.98331	1.18774	7.54316	5.21639e-07	3.68938e-06	6.45559
Thy1	3.68517	1.13364	7.54109	5.23651e-07	3.70172e-06	6.4372
Cd19	3.2522	3.10305	7.75605	3.52401e-07	2.64139e-06	6.42248
Elf1	1.07791	6.88812	7.90115	2.70668e-07	2.10942e-06	6.42228
Ptpn4	2.69155	0.965577	7.56721	4.98875e-07	3.55365e-06	6.42074
Tnfrsf22	1.72889	2.25263	7.71118	3.82573e-07	2.83548e-06	6.42058
Klrd1	4.47149	2.48459	7.60875	4.61967e-07	3.32437e-06	6.41235
Slain1	3.18859	2.7269	7.68259	4.03194e-07	2.95994e-06	6.4114
Atp2a3	4.01144	3.70609	7.65999	4.20306e-07	3.06456e-06	6.40427
Spats2	1.02329	4.57871	7.87245	2.85108e-07	2.21328e-06	6.37929
Ralgds	1.73813	5.75424	7.83657	3.04297e-07	2.34654e-06	6.37298
Gm16907	2.63397	-0.0170479	7.51563	5.49017e-07	3.85558e-06	6.36404
C230085N15Rik	3.5256	0.0322646	7.50201	5.63118e-07	3.94069e-06	6.35958
Phldb1	2.67435	-0.602333	7.52562	5.38913e-07	3.79612e-06	6.35893
Cd34	2.35009	2.18396	7.73303	3.67557e-07	2.7373e-06	6.35039
Cd209b	1.4457	1.10507	7.74022	3.62752e-07	2.71168e-06	6.34303
Olfr1372-ps1	3.45355	-2.57377	7.46732	6.0074e-07	4.16824e-06	6.32492
Igkv9-120	4.90806	-2.65739	7.46202	6.06715e-07	4.19516e-06	6.31827
Pstpip1	1.92162	3.55831	7.70691	3.85587e-07	2.85175e-06	6.31786
Sesn3	1.99041	1.58331	7.58071	4.86555e-07	3.48014e-06	6.31553
Dntt	4.6708	-2.10077	7.46203	6.06697e-07	4.19516e-06	6.31061
Cytip	1.1546	4.6383	7.79969	3.25422e-07	2.47347e-06	6.30495
Ttbk2	1.23577	1.56105	7.6486	4.29215e-07	3.1246e-06	6.30259
Izumo1r	3.85727	1.00401	7.46707	6.01024e-07	4.16824e-06	6.30255
Fam169b	3.31745	1.02717	7.48137	5.85198e-07	4.07065e-06	6.30171
Gtf2i	1.22113	3.95869	7.78033	3.37113e-07	2.54324e-06	6.29464
Cnrip1	1.07242	2.87159	7.76814	3.44697e-07	2.59203e-06	6.29253
Rhof	2.89823	3.20039	7.63185	4.42678e-07	3.20584e-06	6.2911
Card6	2.16963	0.904517	7.55464	5.10647e-07	3.61899e-06	6.28866
Tead1	5.20167	-0.893306	7.4378	6.34807e-07	4.35265e-06	6.28481
Klrb1f	4.83815	1.42417	7.4436	6.27966e-07	4.31425e-06	6.24288
Podnl1	3.55945	2.07573	7.4972	5.68179e-07	3.96441e-06	6.22348
Map3k6	2.60691	0.762669	7.45803	6.11247e-07	4.2244e-06	6.21997
Dhrs13	1.53	3.12649	7.65089	4.27415e-07	3.11476e-06	6.21415
Lsp1	1.58452	6.76191	7.78239	3.3585e-07	2.53618e-06	6.19736
Ggta1	1.40376	4.81846	7.7718	3.42401e-07	2.57755e-06	6.19651
Sema6b	1.87346	3.34673	7.67795	4.06648e-07	2.97902e-06	6.18459
Ubr1	1.05238	4.42393	7.73769	3.64435e-07	2.71842e-06	6.16285
Odf3b	3.8891	-2.9432	7.36034	7.34087e-07	4.94089e-06	6.14456
Crtam	3.22645	0.745949	7.36617	7.26084e-07	4.89175e-06	6.14004
Nr4a3	2.60637	0.280834	7.43438	6.38887e-07	4.37416e-06	6.13796
Gm20069	4.34688	-0.780145	7.34978	7.48828e-07	5.01585e-06	6.12551
Fcmr	2.95074	2.99968	7.61263	4.58666e-07	3.30443e-06	6.11198
Orc6	1.27451	4.87267	7.69279	3.95708e-07	2.91267e-06	6.10373
Myo18a	1.32567	4.57906	7.69494	3.94149e-07	2.9058e-06	6.09868
Trbv16	4.83982	-0.816362	7.34217	7.59628e-07	5.07355e-06	6.0961
Stk32c	4.83907	-0.907136	7.33979	7.63042e-07	5.08902e-06	6.09516
Padi2	3.6216	2.47538	7.42935	6.44928e-07	4.40717e-06	6.06337
Itm2a	1.95945	0.953099	7.44987	6.20647e-07	4.27875e-06	6.0601
Gm37248	3.29426	-0.525537	7.32743	7.81036e-07	5.18914e-06	6.05417
Phlda1	2.28971	-0.646982	7.35574	7.40476e-07	4.97907e-06	6.04488
Tespa1	3.63988	2.17548	7.39981	6.81628e-07	4.63034e-06	6.04016
Dcbld2	1.62293	1.37321	7.47024	5.97479e-07	4.14985e-06	6.03107
Qser1	1.66274	1.23309	7.45636	6.13158e-07	4.23341e-06	6.02341
Ptpn21	1.41514	1.57371	7.5057	5.59259e-07	3.91763e-06	6.02212
Rhbdf1	1.38064	3.27773	7.67084	4.12002e-07	3.0119e-06	6.01747
Eya2	3.99457	2.13475	7.34096	7.61363e-07	5.08269e-06	6.01284
Sidt1	3.5866	1.72273	7.34355	7.57655e-07	5.06549e-06	6.00346
Cd8a	3.13169	2.93749	7.39499	6.87821e-07	4.67014e-06	5.9999
Klhl30	4.06905	-1.32269	7.30652	8.12463e-07	5.37484e-06	5.99693
A030001D20Rik	3.6089	-1.96765	7.27526	8.61932e-07	5.65374e-06	5.99198
Fam135a	1.44925	1.93901	7.50377	5.6127e-07	3.92974e-06	5.97144
Net1	1.45789	2.92522	7.49524	5.70259e-07	3.97468e-06	5.96197
Atp8b2	2.87687	2.9868	7.44062	6.31474e-07	4.33621e-06	5.95836
Cnmd	4.81428	-1.41998	7.2485	9.06741e-07	5.91189e-06	5.94263
4921511C10Rik	2.08104	-1.08887	7.2735	8.64802e-07	5.66722e-06	5.93605
Rbm24	4.0456	-2.11926	7.24223	9.17603e-07	5.97665e-06	5.93286
Msh2	1.18996	5.1971	7.62488	4.48411e-07	3.24062e-06	5.9224
Pard6g	1.79143	1.29114	7.42931	6.44975e-07	4.40717e-06	5.90596
Cd200r2	4.08662	0.203906	7.25405	8.97263e-07	5.86063e-06	5.87463
4632418H02Rik	3.38642	-1.28167	7.24846	9.0681e-07	5.91189e-06	5.87138
Epb41l2	1.14007	5.75443	7.60707	4.63408e-07	3.3317e-06	5.86664
Klre1	4.47897	2.65062	7.31921	7.9324e-07	5.26018e-06	5.86464
Gpr34	3.88415	1.30886	7.23963	9.22141e-07	5.99779e-06	5.84819
S100a11	2.44625	3.69507	7.50153	5.63618e-07	3.94126e-06	5.84774
Akap1	1.66924	2.48575	7.4239	6.51547e-07	4.44553e-06	5.83042
Acsbg1	4.41895	0.707633	7.18972	1.01389e-06	6.54562e-06	5.82116
Trdv4	4.38818	-0.21967	7.18958	1.01417e-06	6.54562e-06	5.8158
Lrig1	3.13742	-0.188422	7.199	9.96143e-07	6.44299e-06	5.80479
Btla	2.92032	2.48762	7.3532	7.44017e-07	4.99137e-06	5.80038
Ptgir	4.28399	-0.251387	7.17108	1.05056e-06	6.74793e-06	5.79715
Ifi208	3.57318	1.19961	7.22391	9.50071e-07	6.16218e-06	5.78952
Trbj1-1	4.95535	0.292437	7.16657	1.05963e-06	6.78115e-06	5.78479
P2ry10	4.86174	0.655897	7.16411	1.06461e-06	6.80676e-06	5.78103
Kcnq5	4.48554	-0.603527	7.15272	1.08802e-06	6.94685e-06	5.76884
Klhl36	1.24632	5.25685	7.55229	5.12877e-07	3.63294e-06	5.76599
Tnfsf8	4.22962	-0.19629	7.15805	1.07699e-06	6.87959e-06	5.76491
Ptk2	1.08903	5.69168	7.54327	5.21532e-07	3.68938e-06	5.74249
Ifng	3.74218	3.58917	7.33561	7.69086e-07	5.12442e-06	5.71274
Slf1	1.15647	4.12601	7.46543	6.02861e-07	4.17682e-06	5.70294
5830428M24Rik	3.27981	-0.716189	7.13081	1.13453e-06	7.21075e-06	5.69297
Bcl11b	3.23915	3.62343	7.34398	7.57052e-07	5.06549e-06	5.66373
Ramp1	1.98187	2.0269	7.31936	7.93008e-07	5.26018e-06	5.66341
Dhx57	1.05297	3.8655	7.44756	6.23329e-07	4.29086e-06	5.65477
Sec1	4.93465	-2.20514	7.09787	1.20837e-06	7.63476e-06	5.65171
Ada	1.01374	5.99835	7.49421	5.71357e-07	3.97835e-06	5.65026
Unc5cl	4.16203	-0.336821	7.09264	1.22055e-06	7.70466e-06	5.6499
Ifitm10	1.22586	4.17992	7.46275	6.05881e-07	4.19357e-06	5.6494
Gm31036	1.93916	-1.13682	7.13968	1.11545e-06	7.10247e-06	5.6468
Trim24	1.05604	2.01531	7.35383	7.4314e-07	4.98976e-06	5.64212
Siglecg	2.55589	2.13401	7.29756	8.26335e-07	5.44591e-06	5.6394
Xylt1	3.17923	0.425583	7.16787	1.05702e-06	6.7769e-06	5.63674
Sytl3	4.56936	1.88723	7.1109	1.17859e-06	7.4573e-06	5.63094
Cyp2j9	4.68655	-1.44953	7.10741	1.1865e-06	7.50336e-06	5.62359
Trim16	1.58292	1.72273	7.26183	8.84128e-07	5.79114e-06	5.61277
Zfp9	4.10519	-1.90057	7.07408	1.26479e-06	7.95148e-06	5.61108
Galnt15	4.22462	-1.27196	7.07985	1.25086e-06	7.87104e-06	5.60321
Lca5	1.6967	0.932951	7.16881	1.05512e-06	6.77097e-06	5.60253
Bambi	1.33916	3.67987	7.44626	6.24841e-07	4.29702e-06	5.59109
St8sia1	5.38875	-1.08239	7.06092	1.29717e-06	8.13305e-06	5.59011
Trbv1	4.58083	1.17603	7.07159	1.27087e-06	7.9861e-06	5.58884
Iglv3	5.28698	-1.3338	7.05653	1.30816e-06	8.19821e-06	5.5872
Faah	2.95435	2.65953	7.25596	8.94022e-07	5.84221e-06	5.58415
Pdgfd	5.01274	0.977479	7.17182	1.04908e-06	6.74154e-06	5.57247
Rbbp9	1.44331	4.22065	7.43333	6.40145e-07	4.38062e-06	5.56302
Edn1	2.96102	-0.750168	7.07692	1.25792e-06	7.91187e-06	5.56023
Zfp521	3.76871	-1.53154	7.06227	1.29382e-06	8.1157e-06	5.54712
1110018N20Rik	3.8242	-3.33461	7.02828	1.38125e-06	8.59055e-06	5.53212
Notch1	1.61767	3.43793	7.32938	7.78171e-07	5.17504e-06	5.50879
Rab13	1.40588	4.30552	7.37951	7.08106e-07	4.7985e-06	5.49582
Kyat3	1.45634	3.35214	7.29815	8.25417e-07	5.44591e-06	5.4897
Itga5	1.41959	4.70235	7.36789	7.23743e-07	4.88544e-06	5.4846
Klrb1b	4.89344	-0.24496	6.99305	1.47836e-06	9.1333e-06	5.45861
Usp46	1.11611	3.44292	7.31105	8.05541e-07	5.33412e-06	5.45474
Snai3	4.08314	0.663201	6.99536	1.47178e-06	9.09665e-06	5.45453
Lrrc3	1.77759	0.00538893	7.05111	1.32187e-06	8.26183e-06	5.45177
Lime1	1.41669	3.97694	7.30739	8.11123e-07	5.36853e-06	5.44857
Ankrd33b	2.49991	0.204761	7.06894	1.27735e-06	8.02322e-06	5.43278
Cxcr3	1.73696	5.41931	7.36125	7.32839e-07	4.93488e-06	5.42382
Cfap69	5.35803	0.062652	6.95246	1.59906e-06	9.80501e-06	5.39691
Trbv29	4.43141	0.0680835	6.95032	1.60569e-06	9.84128e-06	5.38488
Ttc3	0.879472	5.18167	7.35164	7.46214e-07	5.00075e-06	5.38231
Pawr	2.80819	1.8261	7.19908	9.95995e-07	6.44299e-06	5.37637
Ccr4	5.46893	-0.558936	6.93674	1.64852e-06	1.00639e-05	5.36113
Gm10369	2.73154	-1.42322	6.93185	1.66421e-06	1.01508e-05	5.34677
Nqo1	2.7882	-0.0819856	7.02118	1.40026e-06	8.69323e-06	5.33847
Ccnj	1.45546	3.54846	7.25664	8.92863e-07	5.84004e-06	5.33313
Il17rb	3.08655	-0.741828	6.92916	1.67293e-06	1.01906e-05	5.33279
Gm10461	4.02254	-2.16333	6.93886	1.64173e-06	1.00313e-05	5.32366
Bcar3	2.99189	1.27651	7.06646	1.28344e-06	8.05786e-06	5.31774
Sh3tc1	1.47886	5.6366	7.31669	7.97017e-07	5.28271e-06	5.31338
Cst7	3.65483	2.85802	7.05486	1.31238e-06	8.20993e-06	5.30533
Svip	4.74986	-2.13068	6.89918	1.77318e-06	1.0731e-05	5.29246
Tmem30a	1.14041	7.65246	7.30593	8.13369e-07	5.37828e-06	5.28973
Slamf1	2.67319	1.57698	6.98931	1.48905e-06	9.19528e-06	5.28775
Fam110a	1.07214	3.89621	7.25842	8.89857e-07	5.82593e-06	5.28696
Alad	0.973819	5.80083	7.30562	8.13848e-07	5.37889e-06	5.28622
Cd3e	3.23852	2.0886	7.0006	1.45697e-06	9.00911e-06	5.27917
Tmbim1	0.772156	6.98372	7.30234	8.18897e-07	5.40713e-06	5.27764
Abi2	1.33844	3.15327	7.18855	1.01615e-06	6.55415e-06	5.26297
Camk4	2.89911	2.55023	7.02489	1.39029e-06	8.63903e-06	5.25826
Iglc2	3.05679	2.2029	7.11086	1.17868e-06	7.4573e-06	5.24568
S100a6	2.84807	4.17626	7.1347	1.12612e-06	7.16055e-06	5.22863
Sacs	1.97521	0.970608	6.94713	1.61566e-06	9.89368e-06	5.21727
Ripor3	3.68172	-0.770646	6.85685	1.92547e-06	1.14876e-05	5.20414
Trgv2	4.04516	1.36446	6.88982	1.80574e-06	1.08947e-05	5.19483
C1qtnf2	2.34043	-2.31757	6.88906	1.80841e-06	1.09014e-05	5.18677
Arl4a	1.19367	5.68595	7.25247	8.99941e-07	5.87536e-06	5.18627
Pcmtd1	0.977173	5.13425	7.24601	9.11031e-07	5.93663e-06	5.18364
Egfem1	3.61654	-2.09558	6.85525	1.93151e-06	1.15187e-05	5.18296
Rcor2	2.85044	-2.05938	6.84051	1.98782e-06	1.1814e-05	5.1823
Cc2d2a	3.16314	-1.59658	6.85698	1.925e-06	1.14876e-05	5.17391
Klf7	0.983912	5.57434	7.24986	9.04405e-07	5.90174e-06	5.1725
Agap2	3.49148	-0.507232	6.83228	2.02002e-06	1.19544e-05	5.166
Mapt	2.23028	-1.13001	6.93192	1.664e-06	1.01508e-05	5.15609
Trbj1-4	3.82815	-1.02122	6.81493	2.08969e-06	1.23247e-05	5.13896
Gm43481	2.4762	0.703161	6.91817	1.70897e-06	1.03648e-05	5.12488
Dhcr24	2.3331	0.961637	6.91935	1.70507e-06	1.03456e-05	5.11342
Pim3	1.85819	6.82353	7.21403	9.68078e-07	6.27021e-06	5.10551
Pou2af1	2.5306	0.919241	6.91568	1.71725e-06	1.04071e-05	5.1021
Gnai1	2.55201	-0.198109	6.92647	1.68167e-06	1.02393e-05	5.09208
Klra8	5.09883	-0.209327	6.7836	2.22183e-06	1.30104e-05	5.08003
Dpy19l4	1.10424	2.97674	7.09392	1.21756e-06	7.6893e-06	5.07365
Greb1l	1.93128	-0.0897178	6.8862	1.8185e-06	1.09403e-05	5.06744
Gm10699	3.5645	-2.05003	6.78823	2.20178e-06	1.29038e-05	5.06646
F2rl3	4.29416	-0.0442865	6.77874	2.2431e-06	1.31183e-05	5.06414
Emb	2.6905	2.73093	6.96541	1.55947e-06	9.58758e-06	5.06206
Pttg1ip	0.972773	7.8586	7.18488	1.02328e-06	6.59098e-06	5.05543
Trbj2-7	3.75332	-1.3296	6.77257	2.27036e-06	1.32555e-05	5.05421
F2rl2	3.09926	2.78559	6.88117	1.83641e-06	1.10272e-05	5.03944
Chsy3	4.17153	-3.34529	6.76098	2.32256e-06	1.34755e-05	5.03892
Gfi1	4.58878	2.67246	6.86871	1.88148e-06	1.1259e-05	5.03834
Abcb1a	2.79998	1.78127	6.87502	1.8585e-06	1.11454e-05	5.03401
Polk	1.12154	3.22424	7.092	1.22204e-06	7.71061e-06	5.02958
Gm37452	2.24919	-1.37141	6.79517	2.17203e-06	1.27563e-05	5.02827
Hoxa1	2.97883	-0.46463	6.7565	2.34311e-06	1.35778e-05	5.01375
Gabpb1	0.822292	5.11705	7.15184	1.08985e-06	6.95311e-06	5.00835
Tcrg-C2	3.93539	3.07237	6.8887	1.80967e-06	1.09042e-05	4.99961
C5ar2	1.68415	2.675	7.05277	1.31767e-06	8.23929e-06	4.99614
Tnfsf14	3.77102	0.767857	6.79741	2.16255e-06	1.27168e-05	4.98981
Klri2	5.32988	1.22661	6.75055	2.37064e-06	1.37087e-05	4.9726
Chst10	3.97549	0.784831	6.75732	2.33933e-06	1.35615e-05	4.97125
Man2a1	0.964037	5.09585	7.12775	1.14118e-06	7.24973e-06	4.96882
Klk8	2.77219	1.48049	6.86679	1.88855e-06	1.12964e-05	4.95481
Ccr6	4.3341	-1.46759	6.72004	2.51718e-06	1.4466e-05	4.94961
Xcl1	4.01593	2.53958	6.91562	1.71745e-06	1.04071e-05	4.94912
Rapsn	4.62152	-1.37654	6.71749	2.52981e-06	1.45326e-05	4.94712
Capn3	2.01416	0.702438	6.83829	1.99646e-06	1.18502e-05	4.94452
Tcrg-C4	4.26948	2.51087	6.82431	2.05172e-06	1.21265e-05	4.94255
Csf2	4.80143	-0.0635676	6.7139	2.54779e-06	1.46188e-05	4.93952
Dlg5	2.83647	-1.12191	6.77194	2.2732e-06	1.32654e-05	4.93153
Cd40lg	3.1462	0.288434	6.76361	2.31062e-06	1.3423e-05	4.93091
Hopx	3.07673	1.65274	6.82401	2.05294e-06	1.21285e-05	4.92884
Mmp14	1.94992	6.79916	7.12182	1.1542e-06	7.32908e-06	4.92542
4930523C07Rik	3.70592	-1.31674	6.70199	2.60823e-06	1.48848e-05	4.92468
2810025M15Rik	1.02138	5.07074	7.11651	1.16599e-06	7.40057e-06	4.91109
Tcrg-C1	4.04776	2.62046	6.79406	2.17677e-06	1.27788e-05	4.89476
Igkv12-41	7.30573	-2.80517	6.6774	2.73785e-06	1.55416e-05	4.88129
Gm15910	2.48729	-1.27966	6.70656	2.58485e-06	1.47816e-05	4.86576
Anxa7	0.838765	6.21551	7.08558	1.23719e-06	7.80262e-06	4.85122
Ankrd50	1.13066	2.89039	6.97101	1.54267e-06	9.49687e-06	4.84529
Zfp248	1.30518	0.172496	6.79095	2.19008e-06	1.28515e-05	4.82894
Gm17764	4.12995	-2.7012	6.65151	2.88148e-06	1.62575e-05	4.82596
Steap2	4.42673	0.872168	6.66516	2.80483e-06	1.5896e-05	4.82529
Loxl3	1.18825	4.32744	7.03691	1.35848e-06	8.47164e-06	4.82478
Gpr174	4.17673	0.228517	6.67793	2.73496e-06	1.55316e-05	4.82072
Styk1	5.30417	-0.696561	6.64127	2.94045e-06	1.65299e-05	4.81287
Snx22	1.51237	1.01844	6.8445	1.97242e-06	1.17426e-05	4.81212
Gle1	0.833771	6.10213	7.06503	1.28698e-06	8.07643e-06	4.81064
Zfpm1	2.64092	3.06857	6.937	1.64767e-06	1.00631e-05	4.7879
Pde3b	2.33987	3.47623	6.93914	1.64086e-06	1.00304e-05	4.78543
Klk1b27	3.51441	-2.35788	6.62742	3.0222e-06	1.69279e-05	4.78182
Entpd5	0.955724	4.5648	7.02326	1.39467e-06	8.66238e-06	4.77264
Arrb1	1.25213	3.09946	6.96318	1.56621e-06	9.62054e-06	4.76464
Thbs2	3.35092	-1.29709	6.64561	2.91533e-06	1.64219e-05	4.75735
Gm6637	4.11329	2.13373	6.69222	2.65897e-06	1.51495e-05	4.73821
AC175538.1	1.77267	0.0314606	6.74079	2.41653e-06	1.39451e-05	4.73739
Klra3	4.06873	0.0954471	6.61753	3.08201e-06	1.72145e-05	4.73398
Lncpint	1.37356	2.05061	6.89199	1.79815e-06	1.08583e-05	4.73239
Def6	1.94208	4.52829	6.92535	1.68531e-06	1.02481e-05	4.71953
Rundc3b	2.88461	1.75313	6.71368	2.54888e-06	1.46188e-05	4.70057
Setbp1	3.27475	-0.0589582	6.62037	3.06471e-06	1.71385e-05	4.69318
Tom1l2	1.34771	3.26339	6.92163	1.69755e-06	1.03108e-05	4.68893
Myo1c	1.29664	6.09278	7.00215	1.45261e-06	8.98864e-06	4.68752
Tnfrsf9	3.38847	3.39011	6.7304	2.46638e-06	1.42093e-05	4.68687
Gm36933	2.10281	-0.0841065	6.68299	2.70782e-06	1.54026e-05	4.68661
Hykk	2.05426	-1.04443	6.65818	2.84375e-06	1.60642e-05	4.67446
Gm19557	3.41808	-1.91445	6.5686	3.39638e-06	1.87225e-05	4.66553
Amot	3.79174	-2.32835	6.57021	3.38552e-06	1.867e-05	4.65993
Ktn1	0.820448	5.08793	6.97712	1.52454e-06	9.39775e-06	4.64721
Trbv3	4.1589	-1.08072	6.55306	3.50303e-06	1.92722e-05	4.64545
Ccdc92	2.68994	1.42973	6.70233	2.60652e-06	1.48811e-05	4.64376
Zdhhc1	1.09521	4.84606	6.968	1.55168e-06	9.54559e-06	4.62385
Cyp26b1	4.75331	-1.15375	6.56424	3.42591e-06	1.88554e-05	4.6227
Cdc42ep4	1.09168	5.08905	6.95964	1.57699e-06	9.67966e-06	4.62091
Hsd11b1	2.31235	3.80661	6.83274	2.01822e-06	1.19488e-05	4.60544
Ptch1	1.67045	0.533181	6.64306	2.93006e-06	1.64848e-05	4.60379
Acot7	1.39747	5.67377	6.92153	1.69786e-06	1.03108e-05	4.58223
Pcdhgb2	1.58731	1.22763	6.66357	2.81365e-06	1.59291e-05	4.56608
Ceacam1	1.52057	2.974	6.83561	2.00694e-06	1.19023e-05	4.56438
Trbv12-2	3.42544	0.852226	6.57237	3.37097e-06	1.85971e-05	4.56281
Rufy2	0.915493	3.68943	6.89652	1.78239e-06	1.07772e-05	4.55906
Gm10584	2.26533	-0.859885	6.56697	3.40741e-06	1.87624e-05	4.52472
Stc1	3.50633	-2.55128	6.47925	4.05887e-06	2.19826e-05	4.50373
Gm33104	3.01318	-0.441855	6.48959	3.97576e-06	2.15829e-05	4.47837
Plagl1	5.12627	-2.09394	6.45831	4.23264e-06	2.28349e-05	4.46445
Kctd20	0.953885	6.24616	6.88914	1.80815e-06	1.09014e-05	4.45904
Gpc4	2.22379	0.196765	6.58447	3.29091e-06	1.82277e-05	4.4514
Sept10	1.11644	3.1774	6.82122	2.06416e-06	1.21845e-05	4.44863
C130074G19Rik	1.99526	-2.05097	6.49501	3.93296e-06	2.1409e-05	4.43002
Sun1	1.19025	4.76886	6.85011	1.95093e-06	1.16296e-05	4.42594
Sytl1	3.25093	0.705936	6.50471	3.85748e-06	2.10641e-05	4.42423
Acpp	4.04428	-2.21202	6.43432	4.44116e-06	2.3849e-05	4.41848
Foxe1	3.93973	-2.73995	6.44008	4.39016e-06	2.36024e-05	4.40884
Klhl25	1.05165	4.17134	6.82232	2.05973e-06	1.21635e-05	4.39958
Bhlhb9	2.08142	1.55265	6.59509	3.22226e-06	1.79188e-05	4.39296
Edaradd	2.42766	1.57412	6.57919	3.32559e-06	1.83759e-05	4.3917
Nfkbid	0.81615	5.91192	6.84926	1.95419e-06	1.1644e-05	4.38437
E230020D15Rik	4.33474	-3.83087	6.41123	4.65194e-06	2.48086e-05	4.37405
C430049B03Rik	1.53898	-0.52576	6.50984	3.81814e-06	2.08574e-05	4.37086
CT009757.2	2.97386	1.26952	6.53588	3.62494e-06	1.99114e-05	4.36818
Rbfox2	1.22813	2.18366	6.72267	2.50417e-06	1.44151e-05	4.36637
Cr2	3.54031	-1.02203	6.44976	4.30577e-06	2.32025e-05	4.36267
Klra9	5.17088	0.535548	6.43862	4.40297e-06	2.3653e-05	4.35576
D16Ertd472e	1.59121	4.38224	6.76135	2.32092e-06	1.34716e-05	4.34666
Igkv19-93	4.36996	-1.93029	6.38859	4.86861e-06	2.58255e-05	4.32835
Ly6g5b	2.20508	0.409122	6.48695	3.99687e-06	2.1689e-05	4.32589
Acbd4	0.768639	3.16119	6.76482	2.30514e-06	1.34023e-05	4.32001
Jakmip1	2.94035	2.93354	6.61816	3.07815e-06	1.71998e-05	4.3186
Avpi1	0.994746	2.09063	6.70235	2.60639e-06	1.48811e-05	4.31613
Tmsb10	1.77802	5.08723	6.77171	2.27419e-06	1.32654e-05	4.31231
Cited4	2.83896	2.32636	6.68177	2.71432e-06	1.54332e-05	4.30099
Gpsm1	1.83405	1.72899	6.63364	2.98523e-06	1.67394e-05	4.30063
Gramd4	3.07653	2.34974	6.54732	3.54328e-06	1.94783e-05	4.29816
Ankrd44	1.17328	4.48436	6.78694	2.20732e-06	1.29309e-05	4.2886
Pdcd4	1.06295	3.92214	6.78276	2.22547e-06	1.30262e-05	4.28429
Lepr	1.5427	1.69155	6.6928	2.65589e-06	1.51381e-05	4.27693
Kctd9	1.10736	3.4078	6.68542	2.69486e-06	1.53351e-05	4.26628
Zmym5	0.851344	4.01882	6.766	2.29983e-06	1.33771e-05	4.26423
Pkd2	1.18323	3.55833	6.75443	2.35264e-06	1.36273e-05	4.25775
Themis	4.43823	0.85986	6.37704	4.98313e-06	2.63527e-05	4.25007
Zfp367	1.17148	4.93373	6.75379	2.3556e-06	1.36331e-05	4.24467
Traj18	3.39832	-1.60443	6.35836	5.1743e-06	2.7291e-05	4.23268
Dock1	1.0324	3.85154	6.72867	2.4748e-06	1.42519e-05	4.22968
Hs3st1	2.92659	-0.217104	6.42221	4.55045e-06	2.43411e-05	4.22916
Pax5	3.25057	-1.65303	6.34581	5.30701e-06	2.78748e-05	4.22413
4921524J17Rik	0.959365	3.57794	6.7111	2.56185e-06	1.46863e-05	4.21558
Gna11	1.52299	5.77075	6.76697	2.29545e-06	1.33572e-05	4.21485
Creb3l2	0.962914	4.5021	6.7391	2.42455e-06	1.39856e-05	4.19686
Slc52a3	3.00931	1.33056	6.43197	4.46215e-06	2.39409e-05	4.16095
2010300C02Rik	4.23553	0.0403673	6.31395	5.65974e-06	2.94607e-05	4.15296
Zfp300	2.46884	-2.30139	6.33121	5.46569e-06	2.85896e-05	4.15068
Rln3	3.9201	-0.657029	6.31917	5.60036e-06	2.92062e-05	4.14415
Gpx8	4.62457	0.17818	6.34069	5.36211e-06	2.81006e-05	4.12704
Tnfsf11	3.60503	0.844738	6.31507	5.647e-06	2.94164e-05	4.12674
Calu	0.981683	7.66559	6.72136	2.51064e-06	1.44344e-05	4.12551
Kcnn4	2.05119	4.26581	6.5922	3.24081e-06	1.80118e-05	4.11089
Eml2	2.40474	0.712245	6.34752	5.28867e-06	2.77995e-05	4.10009
Arhgap33	2.15075	-0.815201	6.31554	5.64167e-06	2.94084e-05	4.09982
Nckipsd	0.940783	5.04112	6.70814	2.57683e-06	1.47479e-05	4.09945
Tmem158	3.23292	2.55065	6.51003	3.81674e-06	2.08574e-05	4.09153
Neu3	1.73831	1.88289	6.4976	3.91269e-06	2.1312e-05	4.07957
Iglv1	4.00562	1.32326	6.42383	4.53561e-06	2.42906e-05	4.06974
Trbj1-3	3.47634	-1.10228	6.25693	6.35291e-06	3.26416e-05	4.06545
Gm43313	4.35093	-1.27474	6.25606	6.3642e-06	3.26875e-05	4.06418
Klra13-ps	4.17094	-0.106181	6.29446	5.8875e-06	3.05094e-05	4.05388
Ipcef1	3.19254	0.813165	6.3272	5.51023e-06	2.87901e-05	4.04497
Slc25a37	0.991641	3.28759	6.58307	3.30005e-06	1.82638e-05	4.04122
Carmil2	3.07864	1.79552	6.37347	5.01908e-06	2.65226e-05	4.0406
Klra6	4.17952	-1.79112	6.23466	6.6469e-06	3.39891e-05	4.03364
Abcc4	1.11807	4.64323	6.65156	2.88124e-06	1.62575e-05	4.03155
Aff3	3.26903	0.505805	6.34395	5.32691e-06	2.79477e-05	4.02784
Nek6	0.828701	5.46049	6.64782	2.90262e-06	1.63702e-05	4.01783
Ctla4	3.79649	0.985603	6.27782	6.08931e-06	3.152e-05	4.01383
Adamts9	3.68945	-2.12372	6.24975	6.44623e-06	3.30479e-05	4.01369
Gm10638	2.4414	-0.826458	6.32442	5.54129e-06	2.89198e-05	4.01188
Timeless	0.842375	5.67054	6.63946	2.95102e-06	1.6576e-05	4.01112
Ifitm2	1.0877	6.47821	6.66456	2.80816e-06	1.59084e-05	4.00992
Bcas3	0.946721	4.54368	6.64632	2.91125e-06	1.64056e-05	4.00343
Pglyrp1	3.36241	1.23807	6.33988	5.37086e-06	2.81359e-05	4.00009
Mn1	2.89509	-2.61647	6.25206	6.41613e-06	3.29057e-05	3.99551
Gm12253	5.0254	-1.4657	6.21309	6.9452e-06	3.53327e-05	3.99062
Crmp1	4.14385	0.938044	6.21841	6.87032e-06	3.49901e-05	3.97246
Zfp422	0.989017	4.01483	6.6027	3.17396e-06	1.76713e-05	3.96604
Fam222b	1.09284	4.77168	6.62087	3.06166e-06	1.71283e-05	3.96169
Zfp287	1.37815	2.79614	6.49231	3.95424e-06	2.15164e-05	3.95755
Arid5a	0.846166	5.57558	6.58044	3.31734e-06	1.83376e-05	3.94368
Sntb2	1.47208	5.76907	6.63277	2.99035e-06	1.67563e-05	3.94317
Clnk	2.74513	1.24529	6.31256	5.67567e-06	2.95105e-05	3.93044
Bcat1	3.984	-0.711388	6.18224	7.39583e-06	3.73793e-05	3.9298
Ppp1r12a	0.935534	4.80452	6.60387	3.1666e-06	1.76374e-05	3.90262
Zdhhc17	1.00609	3.54536	6.54252	3.57729e-06	1.96574e-05	3.88894
Mgl2	2.13418	-0.143425	6.26144	6.29502e-06	3.2392e-05	3.88729
Jag1	2.91112	-0.360854	6.20792	7.01863e-06	3.56802e-05	3.87965
Hdhd5	0.825927	4.70184	6.58269	3.30259e-06	1.82706e-05	3.87121
Ccr8	3.68019	-0.601086	6.17764	7.46554e-06	3.77179e-05	3.87006
Tmem64	1.59067	6.52329	6.59208	3.24158e-06	1.80118e-05	3.86455
Lama3	4.57854	-3.6262	6.1504	7.89262e-06	3.9674e-05	3.86131
Lrp8	3.85156	1.47302	6.22033	6.84359e-06	3.48923e-05	3.84621
Lrg1	2.41751	4.93885	6.44339	4.36104e-06	2.3473e-05	3.84469
Vav3	1.21976	5.48936	6.57293	3.36722e-06	1.85838e-05	3.82279
8430408G22Rik	2.74846	0.905426	6.32523	5.53223e-06	2.88834e-05	3.8109
Csrnp1	1.18376	3.7925	6.46823	4.14935e-06	2.24116e-05	3.81028
AC153498.1	3.7644	-0.496661	6.13884	8.08128e-06	4.05638e-05	3.80731
Afap1	2.29281	-0.776575	6.22197	6.82081e-06	3.48016e-05	3.78917
Gpr15	2.9161	-1.56915	6.10267	8.70258e-06	4.33386e-05	3.77598
Klhl6	1.02668	7.06109	6.55173	3.51231e-06	1.93156e-05	3.77538
Slc25a23	1.8755	-0.529833	6.26606	6.23634e-06	3.21733e-05	3.77293
Cxcr5	2.28467	1.53418	6.2947	5.88457e-06	3.05094e-05	3.77193
Insl3	2.02583	-0.816412	6.16484	7.66317e-06	3.86043e-05	3.76906
Cdkn2d	1.11788	5.0407	6.51567	3.774e-06	2.06487e-05	3.76182
Gramd3	1.00855	4.85216	6.52086	3.73514e-06	2.04522e-05	3.75481
Gipc2	3.50146	-1.59257	6.1004	8.74319e-06	4.34785e-05	3.75383
Bhlhe22	4.39546	-1.84299	6.10459	8.66839e-06	4.31837e-05	3.74467
AC123705.4	2.08009	-1.25793	6.18865	7.29967e-06	3.69335e-05	3.72674
Esyt2	1.35778	4.73418	6.50294	3.87115e-06	2.11221e-05	3.72265
Tagln2	0.994407	8.10856	6.52235	3.72403e-06	2.03994e-05	3.71719
Dag1	1.24047	3.99853	6.48023	4.05094e-06	2.19568e-05	3.70198
Carhsp1	0.751814	5.89506	6.51228	3.79961e-06	2.07806e-05	3.69507
A430093F15Rik	3.50062	-0.970696	6.05733	9.55165e-06	4.70284e-05	3.68799
Zfp280b	1.18114	3.20119	6.41779	4.59098e-06	2.45247e-05	3.68445
Spin4	3.61577	-2.65974	6.05408	9.61575e-06	4.72939e-05	3.67757
Kremen1	1.18456	2.85996	6.41772	4.59167e-06	2.45247e-05	3.67751
CT009757.6	3.45935	-1.31988	6.07401	9.22991e-06	4.56705e-05	3.67205
Ccnd3	1.15682	8.25228	6.49159	3.95991e-06	2.15304e-05	3.66055
Aldh6a1	0.949724	4.32688	6.47235	4.11526e-06	2.22534e-05	3.64562
Fam69b	3.23806	-0.368258	6.07715	9.17042e-06	4.54084e-05	3.64277
Slc37a3	0.807344	3.43064	6.40325	4.72712e-06	2.51517e-05	3.63943
Tgif2	2.21762	-1.08036	6.06548	9.39308e-06	4.63789e-05	3.63652
Igkv12-44	3.32983	-1.54181	6.05783	9.54177e-06	4.70131e-05	3.62882
Atp8b4	2.48081	3.25939	6.21901	6.862e-06	3.49733e-05	3.6277
Fam83d	1.25086	3.18948	6.31198	5.68244e-06	2.95347e-05	3.62144
Itgad	3.37132	-1.36751	6.04781	9.74052e-06	4.78568e-05	3.60819
Anxa2	1.5776	7.19257	6.46696	4.15994e-06	2.24601e-05	3.60412
Igfbp5	3.87317	-2.52927	6.00902	1.05507e-05	5.1402e-05	3.5834
Pak6	4.24939	-0.758505	6.00369	1.06673e-05	5.18068e-05	3.57878
Nsg2	3.70167	-1.62828	5.99867	1.07784e-05	5.22552e-05	3.5731
Atp2a1	2.18269	-1.312	6.06122	9.4756e-06	4.67367e-05	3.5702
Cep97	1.03778	2.08816	6.26573	6.24056e-06	3.21818e-05	3.565
Slc2a3	1.5739	3.37353	6.32794	5.50198e-06	2.87578e-05	3.56333
AC164623.1	3.93207	-1.93166	5.99276	1.09108e-05	5.28051e-05	3.56052
Eml5	1.80239	0.00658029	6.09463	8.84734e-06	4.39337e-05	3.55246
Rilpl1	1.00549	4.39296	6.43182	4.46345e-06	2.39409e-05	3.5506
Cnst	1.23315	3.39708	6.3547	5.21263e-06	2.7462e-05	3.54889
Ccl1	4.88428	-1.92224	5.98601	1.10638e-05	5.34528e-05	3.5453
Nmb	2.03298	0.0875985	6.11099	8.55547e-06	4.2667e-05	3.5414
Gm15880	2.06296	-2.46631	6.03351	1.00314e-05	4.91018e-05	3.53715
Tmem241	0.765357	4.39103	6.41354	4.63034e-06	2.47218e-05	3.52962
Ifi203-ps	1.4064	3.39316	6.35394	5.2206e-06	2.74936e-05	3.52961
Cracr2a	1.27453	2.35678	6.23594	6.62974e-06	3.39262e-05	3.52803
Fam210b	0.759376	3.67095	6.40824	4.67998e-06	2.49294e-05	3.52474
Trim35	1.06859	7.33591	6.42235	4.54917e-06	2.43411e-05	3.51519
Ms4a1	3.21407	2.21905	6.18546	7.3473e-06	3.71475e-05	3.4896
Zfp715	1.77046	3.38258	6.35739	5.18442e-06	2.73341e-05	3.48282
Wasl	1.00935	4.81852	6.4038	4.72186e-06	2.51333e-05	3.47901
Xlr4c	2.6585	-0.906157	5.96781	1.1488e-05	5.53099e-05	3.479
Lxn	0.93378	4.24915	6.3878	4.87636e-06	2.58371e-05	3.47673
Helz	1.11473	4.07536	6.35349	5.22541e-06	2.75085e-05	3.46885
Ttc7b	1.57684	5.67324	6.39837	4.77369e-06	2.53704e-05	3.46522
Vwf	1.42145	0.277367	6.05735	9.55123e-06	4.70284e-05	3.45582
5830444F18Rik	3.48511	-1.52753	5.95149	1.18823e-05	5.68936e-05	3.44965
Pcdhga5	3.45357	-1.73699	5.94905	1.19425e-05	5.71425e-05	3.43821
Gm19585	4.71767	1.75717	6.0269	1.01691e-05	4.97341e-05	3.41415
Nup210	2.56126	2.81075	6.1014	8.72538e-06	4.34055e-05	3.4117
Pcdhb8	3.76111	-2.84089	5.92638	1.25166e-05	5.95212e-05	3.40968
Slc35f2	4.35694	0.626773	5.91878	1.27155e-05	6.03641e-05	3.39342
Kmo	2.11712	2.38822	6.22782	6.74004e-06	3.44274e-05	3.3911
Pip5k1a	0.765394	4.14517	6.32012	5.58964e-06	2.91612e-05	3.38889
Sardh	1.50615	1.02549	6.13644	8.12113e-06	4.07344e-05	3.38048
Pdcd1	3.62974	0.817031	5.95357	1.18314e-05	5.67083e-05	3.37018
Dhh	2.27648	0.315884	5.9822	1.11512e-05	5.38375e-05	3.35162
Rtl8c	0.967647	1.75939	6.25483	6.38011e-06	3.27572e-05	3.3501
Rictor	1.39937	4.46132	6.31297	5.67106e-06	2.94975e-05	3.3483
C1qtnf7	2.69828	-3.15815	5.95868	1.17068e-05	5.61884e-05	3.33427
Atp1b1	2.44175	3.05711	6.18988	7.28136e-06	3.68677e-05	3.31825
Klrb1a	4.39994	-0.406081	5.91779	1.27415e-05	6.04669e-05	3.31691
Lin52	1.21787	3.14241	6.2146	6.92376e-06	3.52365e-05	3.30393
Trbv31	4.21836	-1.78323	5.86305	1.42763e-05	6.699e-05	3.3037
Eomes	3.35581	2.71296	6.02225	1.02669e-05	5.01948e-05	3.30136
Agrn	1.23355	2.17967	6.18894	7.2954e-06	3.69253e-05	3.29867
Parm1	4.38884	-2.62332	5.85569	1.44965e-05	6.78243e-05	3.29268
Nim1k	3.93367	-1.79313	5.85831	1.44176e-05	6.75458e-05	3.26952
Gm20696	1.07563	1.00581	6.12771	8.26751e-06	4.13643e-05	3.26442
Gatm	0.792396	9.31477	6.29455	5.88636e-06	3.05094e-05	3.26095
Hnrnph3	0.825133	4.04574	6.26556	6.2426e-06	3.21818e-05	3.25907
C230066G23Rik	1.53555	1.82164	6.12789	8.26449e-06	4.1364e-05	3.24765
Ikzf2	2.11514	0.308172	5.96525	1.15489e-05	5.55075e-05	3.24459
Pcmtd2	0.765832	3.96135	6.27036	6.1822e-06	3.19532e-05	3.23498
Arl5b	1.1415	2.67911	6.13402	8.16144e-06	4.09071e-05	3.22023
Susd1	1.35343	1.81977	6.13555	8.13597e-06	4.07942e-05	3.2132
Cfap54	2.90366	-1.98354	5.8361	1.51003e-05	7.01773e-05	3.21161
Sdcbp2	2.53896	-0.238893	5.88653	1.35959e-05	6.41062e-05	3.19183
Osm	3.06726	2.67412	5.89748	1.32902e-05	6.27924e-05	3.18919
Trove2	1.12087	2.69194	6.1666	7.63568e-06	3.85076e-05	3.16941
Smc6	0.802898	6.43056	6.25853	6.33238e-06	3.25482e-05	3.1688
Adam11	4.17868	-2.16247	5.79197	1.65573e-05	7.63368e-05	3.16121
Zfp189	1.08975	1.78734	6.12059	8.3889e-06	4.18964e-05	3.15537
Slc25a30	0.945627	2.26157	6.08509	9.02217e-06	4.4738e-05	3.13996
Dcst1	2.99098	-2.99995	5.77987	1.69812e-05	7.80328e-05	3.13742
Pdp1	1.02012	3.53394	6.14611	7.96202e-06	3.9994e-05	3.13587
Exoc5	0.966397	6.33899	6.24131	6.55774e-06	3.36072e-05	3.13342
Rasal3	1.63162	6.13432	6.22876	6.72721e-06	3.43745e-05	3.12028
Zdhhc15	3.68545	0.404107	5.81955	1.56305e-05	7.22792e-05	3.10519
Rtn4rl2	4.5642	-2.08623	5.75325	1.79541e-05	8.19087e-05	3.08882
Gm10277	2.40883	-0.43367	5.8664	1.41771e-05	6.65986e-05	3.07827
Myb	3.34935	0.539774	5.80005	1.62799e-05	7.51075e-05	3.07588
Usp54	1.40893	0.676397	5.9511	1.1892e-05	5.69204e-05	3.06541
Bcl11a	2.32301	0.520728	5.89839	1.32652e-05	6.27166e-05	3.05681
Kif2a	1.38923	1.97872	6.00825	1.05674e-05	5.14653e-05	3.04647
Maoa	1.93435	-0.860974	5.83357	1.51803e-05	7.05019e-05	3.03686
Trp53inp1	1.4045	2.30948	6.07422	9.22586e-06	4.56667e-05	3.03665
Foxo1	1.37659	5.72291	6.19419	7.21769e-06	3.65719e-05	3.03652
C1qtnf6	3.77486	-0.113232	5.77527	1.71453e-05	7.86572e-05	3.03117
Rbm18	0.903033	5.54093	6.1877	7.31384e-06	3.69918e-05	3.02635
Hip1r	1.79075	1.91113	5.94419	1.20632e-05	5.76604e-05	3.01218
Klhl7	0.834765	3.56978	6.1221	8.36299e-06	4.17969e-05	2.99659
Prkag2	1.26983	2.02107	5.96538	1.15458e-05	5.55075e-05	2.99311
Itgb7	1.24254	7.1361	6.17247	7.5446e-06	3.81035e-05	2.99071
Phgdh	2.39347	4.15517	5.97741	1.12622e-05	5.43393e-05	2.98927
Gm26660	1.65714	-1.80125	5.82308	1.55159e-05	7.18451e-05	2.98063
Ctsj	3.66899	-3.34092	5.6969	2.02077e-05	9.10555e-05	2.97875
Kbtbd11	3.09841	0.798812	5.80695	1.60471e-05	7.41321e-05	2.97429
Tmx4	1.07767	2.31534	6.04352	9.827e-06	4.81966e-05	2.9711
Itpr2	0.781715	5.24685	6.1546	7.82504e-06	3.9377e-05	2.95296
Lta4h	0.848196	6.70347	6.15179	7.87024e-06	3.95758e-05	2.94605
Traf4	1.92528	2.27259	5.95446	1.18095e-05	5.66229e-05	2.94181
Gm13387	3.5934	-1.70714	5.70673	1.97946e-05	8.94257e-05	2.92189
Zbtb38	0.667848	5.03227	6.13266	8.18421e-06	4.10065e-05	2.91158
Fam8a1	1.12677	1.57493	5.93631	1.22619e-05	5.84897e-05	2.90855
Maml3	0.899383	1.14598	5.9553	1.17889e-05	5.65438e-05	2.87858
Dnajb4	0.837719	3.07884	6.05229	9.65112e-06	4.74343e-05	2.8782
Cyb561	1.86295	1.05144	5.8671	1.41564e-05	6.65238e-05	2.84991
Trim13	1.18838	2.24842	5.92677	1.25067e-05	5.94945e-05	2.8471
Tigit	3.45336	0.315466	5.69835	2.0146e-05	9.0866e-05	2.84494
Slf2	0.961515	5.37337	6.09529	8.8353e-06	4.38896e-05	2.84379
Gcnt2	1.92618	2.2454	5.86293	1.42797e-05	6.699e-05	2.84374
Egr3	2.17614	-0.232241	5.71716	1.93655e-05	8.76581e-05	2.83135
Ebf1	2.19232	0.343137	5.85166	1.46187e-05	6.82812e-05	2.8301
Rnf217	1.40551	2.53877	5.93953	1.21801e-05	5.81596e-05	2.81688
Pde5a	3.17454	-1.39704	5.73309	1.87292e-05	8.51379e-05	2.81517
AC117245.4	1.90485	-0.404878	5.72704	1.89685e-05	8.61409e-05	2.80494
Slc10a6	3.40201	-1.7853	5.65641	2.20045e-05	9.79159e-05	2.80092
Ypel2	0.920237	0.646513	5.92821	1.24694e-05	5.93577e-05	2.79932
Sdr39u1	1.22655	3.49039	5.9343	1.23129e-05	5.86931e-05	2.7878
Trbv13-3	3.07589	0.0168292	5.6741	2.12001e-05	9.47299e-05	2.7783
Bptf	0.765199	4.22201	6.04242	9.8491e-06	4.8271e-05	2.77301
Fam26e	3.4606	-0.126456	5.67573	2.11273e-05	9.44652e-05	2.7622
Wnt9b	2.93566	-1.78953	5.68269	2.08202e-05	9.34223e-05	2.76153
Tnfsf9	1.45256	1.72755	5.80418	1.61401e-05	7.45367e-05	2.75073
Nav2	1.24728	0.265122	5.785	1.68001e-05	7.73537e-05	2.74779
Il2ra	4.08608	1.06242	5.61004	2.42652e-05	0.000106815	2.74502
P4htm	2.77799	-0.656207	5.6963	2.02331e-05	9.11408e-05	2.74384
Hook1	2.281	0.691947	5.72307	1.91268e-05	8.67187e-05	2.73429
Zfp652os	1.38787	-0.933478	5.72138	1.91948e-05	8.69704e-05	2.72177
H2-DMb2	1.25471	4.83132	6.01114	1.05047e-05	5.11956e-05	2.71433
Nkrf	3.17896	-0.808623	5.5775	2.59931e-05	0.000113809	2.71311
Cchcr1	1.2308	3.37652	5.90316	1.31342e-05	6.22032e-05	2.70618
Ippk	0.762131	4.07558	5.97146	1.14016e-05	5.49319e-05	2.69634
Tesc	2.86645	2.76228	5.82207	1.55485e-05	7.19719e-05	2.69261
Klra5	5.96701	0.312212	5.57039	2.63872e-05	0.000115353	2.67476
Unc5b	1.30672	-0.678657	5.66773	2.14863e-05	9.59167e-05	2.6628
Il12rb2	3.77135	0.665983	5.61134	2.4199e-05	0.000106591	2.65515
Card11	1.58808	3.50621	5.84278	1.48917e-05	6.93469e-05	2.65342
Flywch1	0.896793	5.30842	6.00622	1.06118e-05	5.16271e-05	2.64764
Flt3	1.72024	2.26356	5.88418	1.36625e-05	6.43546e-05	2.63901
Tbc1d8b	1.59387	1.01989	5.72321	1.91214e-05	8.67187e-05	2.63879
Fbxl2	2.90705	-0.784229	5.56876	2.64786e-05	0.000115716	2.62836
Rapgef1	1.04704	5.052	5.99333	1.0898e-05	5.27647e-05	2.62602
Kif3a	0.787256	4.17191	5.97428	1.13353e-05	5.46315e-05	2.62545
Rnf185	0.784813	5.09869	5.9933	1.08987e-05	5.27647e-05	2.62094
Cbx2	3.01936	0.346805	5.58672	2.5491e-05	0.000111786	2.61024
Zfp775	1.84935	1.44673	5.75832	1.77647e-05	8.11243e-05	2.59591
Tmem121	3.44144	-1.58391	5.51391	2.9744e-05	0.000128096	2.59358
Igkv17-127	3.80698	-1.48181	5.53914	2.81932e-05	0.000122326	2.58928
Gm37169	3.25543	-1.67839	5.5201	2.93558e-05	0.000126738	2.58593
Zfp820	1.62688	1.29528	5.76296	1.75931e-05	8.04725e-05	2.57435
Lpar4	5.08053	-3.12169	5.50534	3.02904e-05	0.000130127	2.57354
4930555A03Rik	1.57196	-1.31821	5.64741	2.24258e-05	9.96948e-05	2.57196
Fam107b	1.15799	6.00749	5.96612	1.1528e-05	5.54644e-05	2.56523
Gstt2	0.871296	2.97538	5.90168	1.31747e-05	6.23314e-05	2.5624
Igkv1-117	3.54685	-0.550397	5.56011	2.69677e-05	0.000117595	2.56125
Fam149b	0.661006	4.27998	5.93811	1.22162e-05	5.83118e-05	2.56048
Mum1	0.867711	5.56978	5.96579	1.1536e-05	5.54836e-05	2.55904
Lix1l	1.80991	-0.179441	5.67809	2.10226e-05	9.41487e-05	2.55615
Il4	3.15861	1.4435	5.66684	2.15264e-05	9.60648e-05	2.55418
Ell3	2.28906	0.0716169	5.61873	2.38241e-05	0.000105006	2.55062
Arl2bp	1.04267	4.76672	5.9468	1.19984e-05	5.73704e-05	2.5485
Zbtb49	0.995649	2.71951	5.84055	1.49609e-05	6.95526e-05	2.54826
St8sia4	1.42114	2.79804	5.86812	1.41263e-05	6.64271e-05	2.54313
Gzmc	6.4475	0.358375	5.48946	3.13302e-05	0.000133933	2.53587
Srpk3	2.9641	0.385739	5.62522	2.35001e-05	0.000103742	2.52858
Ctsl	0.891771	8.37727	5.94377	1.20739e-05	5.76919e-05	2.52388
Trdc	4.31771	0.148954	5.5154	2.96499e-05	0.00012777	2.52193
Pcdhga12	2.42623	-1.68773	5.51006	2.9988e-05	0.000129067	2.5085
Ppp3cc	1.67684	5.04462	5.92183	1.26355e-05	6.00249e-05	2.49928
Gm37390	2.59537	-0.851052	5.57859	2.59335e-05	0.000113584	2.49021
Lrch1	0.86708	5.95718	5.92712	1.24976e-05	5.94713e-05	2.47547
Mns1	1.75137	2.07005	5.60658	2.44433e-05	0.000107497	2.46991
Trip6	0.831656	2.80392	5.84621	1.47857e-05	6.89453e-05	2.46778
Zfp667	1.35084	0.613554	5.70521	1.98576e-05	8.96813e-05	2.46689
Fkbp10	2.24224	-0.853873	5.53138	2.86611e-05	0.000124085	2.46583
Mex3b	1.44036	0.0226792	5.57418	2.61767e-05	0.00011454	2.4637
Foxd2	2.79679	-0.962481	5.54169	2.80413e-05	0.00012178	2.45283
Itgax	1.56028	3.39509	5.75903	1.77383e-05	8.10569e-05	2.45033
Kctd12b	1.56882	1.21127	5.77064	1.73123e-05	7.93186e-05	2.44839
1110038F14Rik	0.733975	6.10268	5.90699	1.30303e-05	6.17322e-05	2.43049
Dennd2a	1.26149	1.74874	5.74396	1.83073e-05	8.33288e-05	2.42701
Cand2	1.88659	-0.332007	5.51442	2.97115e-05	0.000127996	2.4231
Trerf1	1.31958	1.50545	5.68888	2.0551e-05	9.2423e-05	2.41585
Slc36a4	0.77554	3.60594	5.83556	1.51173e-05	7.02329e-05	2.40852
Abcb1b	2.58752	0.164711	5.49126	3.121e-05	0.00013346	2.39581
St8sia6	2.55284	-1.38214	5.51864	2.94464e-05	0.000127011	2.39558
Cdh17	4.13843	-0.980049	5.45717	3.35586e-05	0.000142106	2.38521
Rbpms	1.53574	6.00883	5.88267	1.37055e-05	6.45354e-05	2.37982
Crim1	1.21226	4.23807	5.86536	1.42077e-05	6.67194e-05	2.37225
Tulp3	2.71206	-1.03606	5.4409	3.47422e-05	0.000146627	2.35908
Sh2d1b1	2.76679	-0.344077	5.46646	3.29013e-05	0.000139705	2.35641
Kcnk5	3.5294	2.00889	5.50841	3.00935e-05	0.000129441	2.35389
Serpina3g	1.07505	10.2433	5.86301	1.42774e-05	6.699e-05	2.34159
Klra14-ps	4.2992	-1.65814	5.38858	3.88478e-05	0.000161459	2.33962
Hspb1	1.81058	3.66735	5.84112	1.49433e-05	6.95175e-05	2.33702
Cenpt	0.854195	3.65906	5.75443	1.79099e-05	8.17335e-05	2.31921
Bspry	2.97288	2.63181	5.54243	2.79976e-05	0.000121629	2.3175
Gm14718	3.51971	-2.29644	5.3726	4.01983e-05	0.000166375	2.31707
Cfl2	0.843017	4.15605	5.83256	1.52121e-05	7.0626e-05	2.31644
Nt5e	2.50124	0.966001	5.519	2.94245e-05	0.000126956	2.31158
2810454H06Rik	0.94651	0.927706	5.64214	2.2676e-05	0.000100614	2.28788
Krt83	3.64573	-1.24033	5.36371	4.09707e-05	0.00016917	2.28305
Arhgef5	1.05996	2.75072	5.72875	1.89003e-05	8.58874e-05	2.27894
Plp2	2.37398	2.37618	5.57452	2.61577e-05	0.000114493	2.27471
B3gnt5	2.97935	0.572083	5.49354	3.10592e-05	0.000132897	2.2664
Mipol1	1.13521	0.494173	5.59273	2.51693e-05	0.000110515	2.26471
Stn1	0.75661	3.95834	5.7759	1.7123e-05	7.86064e-05	2.26378
Tns3	1.06817	3.59286	5.73535	1.86407e-05	8.47631e-05	2.24829
Smap2	0.844397	5.38788	5.81442	1.57988e-05	7.30089e-05	2.23781
Katnbl1	1.00825	3.36346	5.72564	1.9024e-05	8.63367e-05	2.23733
Gm45338	2.26327	-2.88387	5.38089	3.94924e-05	0.000163648	2.2369
Loxl4	2.23926	-0.766648	5.40323	3.76503e-05	0.000156856	2.23337
Aak1	0.95486	3.01273	5.67968	2.09523e-05	9.38943e-05	2.22673
Zcchc14	1.34553	2.36694	5.70851	1.97205e-05	8.91489e-05	2.22367
Cpm	2.50086	0.466095	5.49945	3.06718e-05	0.000131522	2.22162
Vangl2	1.8909	-0.576335	5.51182	2.98762e-05	0.000128626	2.22055
Pelo	1.55589	0.214627	5.48224	3.18149e-05	0.000135755	2.21994
Gnb5	0.870573	1.61147	5.68945	2.05264e-05	9.23723e-05	2.21424
Sox4	1.62824	3.58099	5.7839	1.68388e-05	7.74554e-05	2.205
Mbnl3	4.17901	0.97911	5.3516	4.2047e-05	0.000173254	2.20321
Tgtp1	2.6703	3.8777	5.46788	3.28023e-05	0.00013937	2.17396
Bmp7	3.16033	1.04578	5.4289	3.56426e-05	0.000149611	2.16726
Marveld1	1.45094	3.87002	5.77177	1.72716e-05	7.91581e-05	2.14921
Atp6v0a2	0.871246	6.53152	5.77538	1.71415e-05	7.86572e-05	2.1486
Trip4	0.63098	5.27552	5.76462	1.75319e-05	8.02454e-05	2.13959
Samd10	1.24683	3.13856	5.67736	2.10549e-05	9.42049e-05	2.13566
Paip2b	1.09661	1.67568	5.54911	2.76036e-05	0.000120067	2.13328
Agk	0.699949	4.30105	5.72401	1.90891e-05	8.6604e-05	2.13082
Igkv6-32	5.21908	-2.18248	5.28583	4.84191e-05	0.000195801	2.13031
Srpk2	0.909875	3.9642	5.72273	1.91405e-05	8.67526e-05	2.12909
Il3ra	1.04554	3.25323	5.68316	2.07997e-05	9.33908e-05	2.12504
Chst14	1.00668	5.63952	5.76172	1.76385e-05	8.06539e-05	2.11959
Fam83f	2.87793	-1.93943	5.33262	4.37927e-05	0.00017928	2.11686
Tcrg-V1	3.36736	-1.05197	5.30339	4.66267e-05	0.000189488	2.11283
Lrig3	1.24967	2.58813	5.66262	2.17185e-05	9.67818e-05	2.11169
Fam219b	0.709123	4.6551	5.74727	1.81807e-05	8.28215e-05	2.10828
Trbj1-6	4.04776	-1.68847	5.26944	5.01558e-05	0.000201949	2.09677
Rab23	0.839008	2.77646	5.62491	2.35153e-05	0.000103776	2.08566
Osbpl10	1.7788	-0.747174	5.45215	3.39194e-05	0.000143503	2.07499
Adamts10	1.02767	3.49786	5.6754	2.11419e-05	9.45004e-05	2.06891
Fbxo30	0.949948	4.75559	5.71637	1.9398e-05	8.77765e-05	2.05543
Peg13	1.13208	0.977292	5.5633	2.67862e-05	0.00011695	2.04756
Pea15a	0.782717	7.26691	5.71251	1.95559e-05	8.84621e-05	2.02322
Cxcl9	1.58268	6.71322	5.68903	2.05446e-05	9.2423e-05	2.0215
Cldn15	2.71072	-1.81674	5.29228	4.7753e-05	0.0001935	2.01904
Stk26	2.93236	2.13151	5.44208	3.46554e-05	0.000146394	2.01207
Efhc1	1.86435	-1.90243	5.32251	4.4752e-05	0.00018283	2.00299
Tacc1	0.695979	6.14341	5.70807	1.97386e-05	8.9202e-05	2.00283
Add1	0.801206	6.95451	5.69756	2.01795e-05	9.09877e-05	1.98526
Igkv1-110	4.91065	-1.2957	5.28763	4.82323e-05	0.000195159	1.9844
Ints11	0.662903	6.54164	5.69739	2.01867e-05	9.09906e-05	1.97948
Ercc6	1.10858	2.37677	5.50854	3.00851e-05	0.000129441	1.96909
AC164624.1	3.04005	-1.66093	5.27941	4.90919e-05	0.000198233	1.96765
Luzp1	0.666327	5.99647	5.68988	2.05079e-05	9.23186e-05	1.9635
Lrrc8a	1.35829	0.0483185	5.39786	3.80849e-05	0.000158571	1.95862
Pola2	0.768772	6.26281	5.67821	2.10174e-05	9.41487e-05	1.9477
4930509E16Rik	1.62096	-1.38565	5.33279	4.37766e-05	0.000179267	1.94764
Klrg1	3.51928	1.50458	5.2594	5.12518e-05	0.000205702	1.94551
Phf1	0.665011	3.30525	5.64616	2.24847e-05	9.98783e-05	1.93943
CT010505.3	2.35502	-0.859372	5.23814	5.36519e-05	0.000214039	1.93298
Camk2n1	2.62721	-1.23247	5.28598	4.84033e-05	0.000195794	1.91794
Dusp10	0.710763	5.32438	5.63997	2.27803e-05	0.000101013	1.90866
Arhgef12	0.852127	5.26253	5.66356	2.16756e-05	9.66684e-05	1.90743
Igkv1-135	4.00347	-0.914665	5.22056	5.57241e-05	0.00022157	1.89562
Zfp647	1.73527	-1.17398	5.30345	4.66212e-05	0.000189488	1.88343
Sorl1	1.28102	3.29586	5.5615	2.68886e-05	0.000117287	1.883
9630013D21Rik	2.28729	-0.524702	5.25693	5.15247e-05	0.000206678	1.87546
Ackr3	3.61472	-0.0657597	5.33743	4.33432e-05	0.000177701	1.87227
2210408I21Rik	1.18524	1.86103	5.45748	3.35366e-05	0.000142099	1.87192
Tnfaip3	1.35965	5.9901	5.64085	2.27378e-05	0.000100856	1.86815
Prrt1	1.67549	0.392202	5.32061	4.49352e-05	0.000183417	1.86441
Tpcn1	0.963391	0.930207	5.43036	3.55321e-05	0.000149282	1.86063
Gm26772	2.30573	-0.889516	5.24036	5.33959e-05	0.000213209	1.84484
1700001C19Rik	1.65582	-0.666644	5.41288	3.6883e-05	0.000154164	1.83709
Swt1	0.770703	3.99278	5.58345	2.56681e-05	0.000112527	1.82563
Rab11fip3	1.01011	3.82108	5.59043	2.52919e-05	0.000110983	1.82233
E330009J07Rik	1.97939	0.166606	5.27106	4.99814e-05	0.000201416	1.81565
[truncated: 4,151 more rows]

## Sheet: DEGs down in KC2 vs KC1
Gene	logFC	AveExpr	t	P.Value	adj.P.Val	B
AB124611	-1.6932	7.24428	-15.0008	1.08083e-11	4.67311e-10	16.8867
Matk	-1.50495	3.61554	-14.1037	3.05143e-11	1.10033e-09	15.8516
C1qb	-1.8625	12.3703	-14.057	3.2257e-11	1.1566e-09	15.7811
Olfml3	-2.02726	2.71952	-13.5812	5.73235e-11	1.82166e-09	15.2982
Trpv4	-1.86101	3.68541	-13.6095	5.53712e-11	1.77175e-09	15.2581
C1qa	-1.7609	10.3787	-13.1403	9.91459e-11	2.94246e-09	14.6188
Nr1h3	-1.77763	9.45685	-12.8587	1.41805e-10	4.00025e-09	14.2432
Ntpcr	-1.44902	5.81939	-12.7284	1.67702e-10	4.6499e-09	14.0586
0610040J01Rik	-1.4163	4.12908	-12.5344	2.15833e-10	5.77728e-09	13.8209
Ptgis	-1.67666	4.28424	-12.4217	2.50286e-10	6.56071e-09	13.6638
Tmem141	-1.62314	4.8328	-12.4018	2.56942e-10	6.70989e-09	13.6252
Tifab	-1.39106	7.23192	-12.3082	2.90848e-10	7.41449e-09	13.4896
Il18bp	-1.6522	9.39513	-12.2421	3.176e-10	7.97957e-09	13.4123
Cndp2	-1.35542	9.44293	-12.2114	3.30877e-10	8.25355e-09	13.3652
Ncf2	-1.56209	7.11287	-12.1338	3.67158e-10	8.99731e-09	13.2502
9130008F23Rik	-1.94786	1.54096	-11.9626	4.62685e-10	1.0897e-08	13.2146
Tmem37	-1.52687	6.26559	-12.0536	4.09006e-10	9.86647e-09	13.141
Dram1	-1.68198	6.14682	-12.0267	4.24184e-10	1.01797e-08	13.1233
Fcna	-1.68825	9.68922	-11.9873	4.47422e-10	1.06415e-08	13.0655
C130050O18Rik	-1.5517	5.45121	-11.9863	4.48016e-10	1.06415e-08	13.0557
Cpq	-1.57535	6.78488	-11.9656	4.60767e-10	1.08702e-08	13.0181
Lyz2	-1.6633	11.3984	-11.9498	4.70801e-10	1.10634e-08	13.0169
Ctsh	-1.65501	10.0363	-11.9453	4.7367e-10	1.10994e-08	13.0024
Pla2g15	-1.73981	7.65892	-11.9489	4.7134e-10	1.10634e-08	12.998
Pilrb2	-1.67901	5.91473	-11.8264	5.57171e-10	1.28611e-08	12.8186
Tnfaip8l2	-1.53538	6.60244	-11.8231	5.59689e-10	1.28826e-08	12.8134
Grn	-1.42315	10.9325	-11.7626	6.08214e-10	1.37431e-08	12.7465
Slc11a1	-1.67104	9.65845	-11.7535	6.15856e-10	1.38684e-08	12.7262
H2-DMa	-1.42834	9.01685	-11.7444	6.23588e-10	1.39995e-08	12.7088
Sh3bp2	-1.57865	6.10397	-11.7358	6.31024e-10	1.41209e-08	12.6965
Adap2os	-1.46783	2.81624	-11.6017	7.5985e-10	1.64998e-08	12.6601
Cd300a	-1.76658	8.17465	-11.701	6.62129e-10	1.46603e-08	12.6482
Hap1	-1.84006	3.17605	-11.555	8.10981e-10	1.7313e-08	12.5855
Pak1	-1.38958	6.83387	-11.6598	7.00948e-10	1.54131e-08	12.5809
Ncf4	-1.32496	7.14673	-11.6505	7.1007e-10	1.55645e-08	12.5678
Mitf	-1.51462	3.78278	-11.5876	7.74872e-10	1.67998e-08	12.566
Laptm5	-1.38615	10.244	-11.5451	8.22247e-10	1.74363e-08	12.4318
Cd14	-1.83313	6.71878	-11.5396	8.2858e-10	1.75274e-08	12.4152
Irf7	-1.414	10.259	-11.5262	8.4427e-10	1.77782e-08	12.4041
Tnfsf13	-1.57552	1.41374	-11.3283	1.11538e-09	2.2435e-08	12.3669
Sdc2	-1.65856	4.60854	-11.4904	8.87659e-10	1.86355e-08	12.3662
Entpd1	-1.59217	8.20832	-11.4808	8.9967e-10	1.88308e-08	12.3265
Ppfibp2	-1.44306	4.01027	-11.4115	9.91772e-10	2.04208e-08	12.2652
Acp5	-1.56547	7.77729	-11.4277	9.69328e-10	2.00477e-08	12.2536
Aldh3b1	-1.43715	7.82204	-11.4035	1.00293e-09	2.06201e-08	12.2128
Pygl	-1.57605	6.77498	-11.388	1.02517e-09	2.09534e-08	12.19
Cmklr1	-2.18033	2.7388	-11.1801	1.37749e-09	2.69289e-08	12.1569
Hck	-1.58283	9.07811	-11.3493	1.08279e-09	2.20019e-08	12.1407
Pilra	-1.68369	7.97835	-11.3119	1.14166e-09	2.28975e-08	12.0847
Ctsd	-1.27676	11.0168	-11.3015	1.15863e-09	2.32043e-08	12.0811
Hebp1	-1.57182	1.98593	-11.114	1.51459e-09	2.89185e-08	12.0671
Ninj1	-1.40198	8.68596	-11.2711	1.20986e-09	2.41262e-08	12.0281
Snx10	-1.42651	6.86539	-11.2756	1.20215e-09	2.40068e-08	12.0228
Irf5	-1.45273	8.03497	-11.2587	1.23131e-09	2.44838e-08	12.0023
Ctsb	-1.41787	12.5914	-11.2319	1.27937e-09	2.5285e-08	11.984
Ebi3	-1.68906	5.04806	-11.2087	1.32246e-09	2.59624e-08	11.9436
Mag	-1.57856	4.27286	-11.1212	1.4991e-09	2.8662e-08	11.9122
Slc37a2	-1.34874	5.42957	-11.1342	1.47128e-09	2.82539e-08	11.8182
Pilrb1	-1.64462	6.68398	-11.1114	1.52019e-09	2.89725e-08	11.7819
Rhog	-1.26693	8.14197	-11.0865	1.57567e-09	2.98798e-08	11.7512
Gpx1	-1.51903	10.7004	-11.0774	1.59649e-09	3.01922e-08	11.7506
Zfp385a	-1.72176	3.80279	-11.005	1.77265e-09	3.30301e-08	11.7413
Ctsa	-1.35262	10.2247	-11.056	1.64654e-09	3.09705e-08	11.7154
Ifi30	-1.59969	7.54595	-11.0528	1.65431e-09	3.10475e-08	11.6934
Catip	-2.01129	0.458933	-10.7958	2.40536e-09	4.19552e-08	11.674
Gpx3	-1.68552	6.7786	-11.0143	1.74885e-09	3.26303e-08	11.6362
Rnf180	-1.48846	4.57001	-10.9671	1.87284e-09	3.44816e-08	11.5773
Clec4f	-1.67037	12.5698	-10.9547	1.90689e-09	3.49697e-08	11.5722
Pgd	-1.32722	6.98653	-10.9401	1.94784e-09	3.558e-08	11.5224
Nfam1	-1.66028	7.8787	-10.9334	1.96685e-09	3.58329e-08	11.5207
Hmox1	-1.6123	6.99626	-10.9217	2.00076e-09	3.63084e-08	11.496
C1rl	-1.52262	3.60069	-10.8012	2.38624e-09	4.18313e-08	11.4955
Lgals3	-1.74242	9.82971	-10.9111	2.03193e-09	3.67971e-08	11.4917
Cd5l	-1.57814	12.1082	-10.891	2.09236e-09	3.76759e-08	11.4732
Oasl1	-1.33648	7.87163	-10.8885	2.10006e-09	3.77657e-08	11.4451
Taldo1	-1.28099	9.71319	-10.8687	2.16162e-09	3.85244e-08	11.429
Slc22a23	-1.81124	3.22417	-10.7885	2.43115e-09	4.22461e-08	11.3964
Cd68	-1.64348	9.68045	-10.8327	2.27854e-09	4.03499e-08	11.3761
Ston2	-1.61219	3.46375	-10.7543	2.5568e-09	4.39359e-08	11.3717
Gbgt1	-1.89345	3.00143	-10.6579	2.94846e-09	4.92082e-08	11.3714
Ckb	-1.53019	9.46454	-10.7933	2.41432e-09	4.20586e-08	11.3154
Ctsc	-1.50592	12.6746	-10.7549	2.55457e-09	4.39359e-08	11.2669
Pdlim4	-1.61714	6.40852	-10.7662	2.51253e-09	4.34374e-08	11.2607
Slc1a2	-1.72207	2.97931	-10.7327	2.6397e-09	4.51375e-08	11.2433
Abcb4	-1.77156	2.64724	-10.6952	2.78989e-09	4.72414e-08	11.2339
Litaf	-1.22171	8.6221	-10.7016	2.76369e-09	4.6912e-08	11.1706
Capg	-1.23333	7.51612	-10.7031	2.75771e-09	4.68676e-08	11.1639
Ptger2	-1.5277	4.5371	-10.6454	3.00378e-09	4.98326e-08	11.1497
Dapp1	-1.19394	5.66215	-10.6889	2.81592e-09	4.75265e-08	11.1487
Creg1	-1.54677	9.68574	-10.6811	2.8487e-09	4.79457e-08	11.1478
Neu1	-1.01755	6.76723	-10.6907	2.80844e-09	4.74979e-08	11.145
Tgfbi	-1.53369	7.45125	-10.6801	2.85293e-09	4.79589e-08	11.1285
C1qc	-1.61054	11.868	-10.6483	2.99073e-09	4.97348e-08	11.1034
Adssl1	-1.25613	5.86853	-10.6585	2.9459e-09	4.92082e-08	11.1016
Trf	-1.684	4.77652	-10.6607	2.93634e-09	4.91237e-08	11.0989
Cln8	-1.32821	7.00135	-10.6455	3.00346e-09	4.98326e-08	11.0762
Hcar2	-1.70468	5.38315	-10.5981	3.22274e-09	5.28038e-08	11.0568
Slc45a3	-1.62313	5.78399	-10.6054	3.18756e-09	5.24441e-08	11.025
Haus8	-1.26573	5.74901	-10.601	3.20872e-09	5.26676e-08	11.0175
Rassf4	-1.39031	7.29976	-10.5961	3.23219e-09	5.28038e-08	11.0017
Ephx1	-1.29324	6.29604	-10.586	3.28123e-09	5.35421e-08	10.987
Cyp27a1	-1.5287	5.71985	-10.5484	3.47095e-09	5.63736e-08	10.9261
Cacna1f	-1.51153	3.89487	-10.4464	4.04449e-09	6.44849e-08	10.906
Fyb	-1.41541	8.43735	-10.5015	3.72303e-09	6.00473e-08	10.8616
Pld4	-1.5219	9.61002	-10.4738	3.88146e-09	6.2242e-08	10.8237
Slit1	-2.20363	-0.163707	-10.2056	5.83017e-09	8.72582e-08	10.8079
Ptpn6	-1.2762	9.51366	-10.455	3.99254e-09	6.37296e-08	10.7931
Umps	-1.02629	6.62067	-10.4595	3.96554e-09	6.34441e-08	10.7868
Pltp	-1.79034	8.43824	-10.4412	4.07644e-09	6.49198e-08	10.7735
Ggt5	-1.63479	2.39804	-10.3025	5.02873e-09	7.75415e-08	10.714
Slc16a7	-1.42265	4.25712	-10.3844	4.4412e-09	6.98498e-08	10.7094
Car9	-1.51121	3.42294	-10.282	5.18799e-09	7.92663e-08	10.6938
Pigz	-1.7631	3.56815	-10.341	4.74298e-09	7.3815e-08	10.689
Cd300lf	-1.60086	6.7006	-10.3832	4.44952e-09	6.99016e-08	10.6754
Tmem268	-1.51592	7.85405	-10.3794	4.47483e-09	7.022e-08	10.6656
Snrpn	-1.5137	3.77513	-10.2907	5.11965e-09	7.86307e-08	10.6651
Dhrs1	-1.23871	6.49555	-10.3448	4.71584e-09	7.35872e-08	10.6101
Scimp	-1.60149	7.41179	-10.3412	4.74172e-09	7.3815e-08	10.6033
Vav1	-1.31167	8.20835	-10.3366	4.77494e-09	7.41033e-08	10.6015
Scamp2	-1.03009	7.62095	-10.3365	4.77554e-09	7.41033e-08	10.6
Stard5	-1.14114	6.69509	-10.3312	4.8144e-09	7.46232e-08	10.5855
5031425F14Rik	-1.57527	2.25517	-10.2141	5.75501e-09	8.64121e-08	10.5723
Ifngr1	-1.09812	8.74195	-10.3034	5.02168e-09	7.75415e-08	10.5578
Tgm1	-1.66163	3.18849	-10.2292	5.62329e-09	8.47084e-08	10.548
Mier2	-1.35742	4.88307	-10.2667	5.31077e-09	8.09646e-08	10.5344
Phf23	-1.12268	6.31637	-10.2958	5.07991e-09	7.8216e-08	10.5297
Cd1d1	-1.39016	7.37996	-10.2895	5.12944e-09	7.86307e-08	10.5234
Pepd	-1.13985	7.97681	-10.2854	5.16127e-09	7.89447e-08	10.5221
Ccdc50	-0.977172	6.36248	-10.287	5.1483e-09	7.8833e-08	10.5155
Rab39	-1.49686	5.09102	-10.254	5.41437e-09	8.21499e-08	10.4817
Gdpd1	-1.47695	4.12688	-10.2403	5.52835e-09	8.35495e-08	10.4734
Tsku	-1.5949	0.305541	-10.0928	6.93457e-09	1.0059e-07	10.467
Fam234a	-1.4932	7.30596	-10.2348	5.57563e-09	8.41317e-08	10.4413
Gprc5c	-1.20007	3.67866	-10.1849	6.01826e-09	8.97165e-08	10.3631
Ticam2	-1.5685	3.22621	-10.0984	6.87468e-09	9.99882e-08	10.3549
Igsf6	-1.56288	7.72356	-10.1671	6.18488e-09	9.15823e-08	10.3334
Adap2	-1.47374	6.16299	-10.1624	6.22892e-09	9.20386e-08	10.3202
Bend6	-1.63848	3.70896	-10.1114	6.73794e-09	9.84106e-08	10.3161
Cryba4	-1.55862	2.6881	-10.0431	7.48744e-09	1.06671e-07	10.2923
Rab32	-1.365	9.25175	-10.1034	6.82146e-09	9.93179e-08	10.2389
Ccdc125	-1.41235	4.57849	-10.0873	6.99269e-09	1.01071e-07	10.2362
Alox5ap	-1.58606	4.98227	-10.1045	6.81033e-09	9.93179e-08	10.2347
Syp	-1.71008	2.07666	-9.91074	9.2007e-09	1.27048e-07	10.2235
Ctss	-1.54799	11.2537	-10.0765	7.11111e-09	1.02252e-07	10.2047
Lrrc25	-1.86481	4.04212	-10.0257	7.69204e-09	1.09362e-07	10.1984
Cd40	-1.18934	6.13957	-10.0831	7.03903e-09	1.0153e-07	10.1958
Slc15a3	-1.53491	6.33089	-10.0783	7.09082e-09	1.02065e-07	10.1897
Sh3bgrl2	-1.44848	4.76289	-10.066	7.22667e-09	1.03806e-07	10.1826
Slc22a18	-1.57104	3.54033	-9.96929	8.39731e-09	1.18063e-07	10.1649
Usp21	-1.07505	7.12783	-10.0574	7.32432e-09	1.04758e-07	10.1557
Rabggta	-1.06434	5.9989	-9.99449	8.07453e-09	1.1435e-07	10.0496
Tnni3	-1.79276	1.37802	-9.74479	1.19447e-08	1.56024e-07	10.0488
Fermt3	-1.36168	9.11623	-9.98255	8.22589e-09	1.16205e-07	10.0425
Hexb	-1.20354	7.36249	-9.97954	8.26446e-09	1.1643e-07	10.0338
P2ry6	-1.75347	5.30033	-9.96785	8.41628e-09	1.1821e-07	10.0267
Aprt	-1.28758	6.50553	-9.95638	8.56793e-09	1.19977e-07	9.9918
Ripk3	-1.18089	7.51163	-9.94055	8.78215e-09	1.2273e-07	9.96594
Coro1b	-1.04677	9.86653	-9.89876	9.37475e-09	1.29067e-07	9.91332
Npc2	-1.18997	8.56153	-9.89306	9.45869e-09	1.29582e-07	9.8984
Stard3	-0.961631	6.80401	-9.89575	9.41892e-09	1.2921e-07	9.89204
Ms4a7	-1.77131	4.14101	-9.87076	9.79505e-09	1.33533e-07	9.87137
Wdr55	-1.04154	5.13433	-9.84368	1.02204e-08	1.3758e-07	9.8631
Angptl7	-1.51841	2.32544	-9.83063	1.04321e-08	1.40024e-07	9.85544
Hsd17b4	-1.16354	7.61299	-9.84017	1.02769e-08	1.38074e-07	9.8074
C2	-1.41514	5.18456	-9.81793	1.06427e-08	1.42028e-07	9.80504
Retsat	-1.2855	5.9249	-9.84054	1.02709e-08	1.38074e-07	9.80357
Gm16127	-1.94671	-0.452195	-9.54288	1.64786e-08	2.03519e-07	9.78497
Acy1	-1.25288	4.79442	-9.80211	1.09111e-08	1.44585e-07	9.78474
Gm14221	-1.50782	4.53433	-9.81635	1.06692e-08	1.4211e-07	9.78132
Folr2	-1.58339	8.55834	-9.81667	1.06638e-08	1.4211e-07	9.77948
B3galnt1	-1.57673	5.99914	-9.82438	1.05352e-08	1.40999e-07	9.77651
Fam213b	-1.36507	4.43362	-9.80113	1.0928e-08	1.44588e-07	9.76731
Apobec1	-1.41284	7.53786	-9.81021	1.07729e-08	1.42944e-07	9.76055
Pomk	-1.18785	5.23747	-9.79982	1.09506e-08	1.4475e-07	9.75797
H2-DMb1	-1.35763	9.14846	-9.78309	1.12433e-08	1.48056e-07	9.71591
Daglb	-1.28724	5.97255	-9.78475	1.12139e-08	1.47809e-07	9.7104
Fam129a	-1.46403	6.34129	-9.76057	1.16503e-08	1.52838e-07	9.67166
Prdx5	-1.4663	8.96733	-9.74355	1.19683e-08	1.56126e-07	9.65418
Engase	-1.43404	5.68839	-9.73826	1.20688e-08	1.57143e-07	9.63516
Pde8b	-1.5944	2.68584	-9.57653	1.56133e-08	1.95083e-07	9.61781
Erp29	-1.26725	7.50234	-9.72549	1.23154e-08	1.59755e-07	9.6177
Blvrb	-1.48977	8.68346	-9.70427	1.27367e-08	1.64302e-07	9.58988
1810032O08Rik	-1.24025	3.54162	-9.594	1.51828e-08	1.90122e-07	9.57702
A530064D06Rik	-1.60054	1.44427	-9.56399	1.59302e-08	1.98152e-07	9.54739
Abi3	-1.12784	7.31068	-9.66664	1.35215e-08	1.73143e-07	9.52067
5330411J11Rik	-1.80886	1.10543	-9.43023	1.97597e-08	2.34072e-07	9.51471
Hexa	-1.17009	9.50228	-9.65352	1.38069e-08	1.76311e-07	9.51259
Ftl1	-1.35312	12.0607	-9.64258	1.40497e-08	1.78182e-07	9.50386
Smpdl3b	-1.1889	4.12066	-9.59374	1.5189e-08	1.90122e-07	9.48957
Tkt	-1.08696	8.42129	-9.64557	1.39828e-08	1.77598e-07	9.48949
Mycbpap	-2.16465	1.77452	-9.41209	2.03486e-08	2.39418e-07	9.4892
Oas1g	-1.26226	6.37017	-9.64663	1.39593e-08	1.77598e-07	9.48384
Slc8b1	-1.32484	6.90757	-9.6457	1.398e-08	1.77598e-07	9.48314
Lpcat2	-1.65929	8.28245	-9.63896	1.4131e-08	1.78971e-07	9.48217
Lrp1	-1.73781	7.36135	-9.62518	1.44449e-08	1.82449e-07	9.45435
Il10ra	-1.46441	7.2764	-9.6082	1.4842e-08	1.86956e-07	9.42339
Pdxk	-1.24296	4.86038	-9.56225	1.59746e-08	1.9835e-07	9.41457
Dnase2a	-1.30316	6.26183	-9.60144	1.50032e-08	1.88474e-07	9.4094
Epsti1	-1.14694	6.51388	-9.59775	1.50919e-08	1.89247e-07	9.40295
Ly6e	-1.16385	11.1318	-9.5652	1.58993e-08	1.97945e-07	9.37304
Mettl21a	-1.03425	4.16055	-9.55097	1.62662e-08	2.01431e-07	9.36331
G6pdx	-1.30679	7.72825	-9.56532	1.58962e-08	1.97945e-07	9.35299
Cyth4	-1.25326	8.07007	-9.56234	1.59723e-08	1.9835e-07	9.35261
Msrb1	-1.52513	3.7423	-9.44887	1.91727e-08	2.28285e-07	9.33288
Gm38317	-2.43556	-0.537574	-9.253	2.63718e-08	2.96741e-07	9.31723
Pld3	-1.24162	8.02994	-9.53228	1.67616e-08	2.06464e-07	9.30512
Enpp1	-1.25694	4.45074	-9.51803	1.71499e-08	2.10132e-07	9.30348
Il6ra	-1.76069	5.48988	-9.53441	1.67044e-08	2.05943e-07	9.3018
Tyrobp	-1.55621	9.52279	-9.51584	1.72104e-08	2.10688e-07	9.28546
Glrp1	-1.6679	2.68921	-9.31852	2.36921e-08	2.73215e-07	9.26787
Batf3	-1.62064	6.43844	-9.50458	1.7525e-08	2.13899e-07	9.2524
Ehbp1l1	-1.30539	7.1587	-9.50252	1.75832e-08	2.14203e-07	9.24646
Ctsf	-1.31372	5.95614	-9.49567	1.77783e-08	2.15743e-07	9.23912
Soat1	-1.27553	7.90003	-9.48426	1.81084e-08	2.18604e-07	9.22183
Hcls1	-1.12123	6.87255	-9.48671	1.8037e-08	2.17932e-07	9.21801
Aagab	-1.05289	6.95809	-9.48152	1.81883e-08	2.19038e-07	9.21305
Slc35c2	-1.03958	6.71399	-9.48322	1.81386e-08	2.1878e-07	9.21221
Lpl	-1.47235	9.90468	-9.47194	1.84716e-08	2.21071e-07	9.21014
Ftl1-ps1	-1.37717	6.60977	-9.47751	1.83065e-08	2.20041e-07	9.20444
Mta3	-1.2184	6.19332	-9.46461	1.86914e-08	2.23318e-07	9.18154
4930552P12Rik	-1.57045	0.33305	-9.20612	2.84816e-08	3.17403e-07	9.17229
Tnfrsf1b	-1.50556	6.89832	-9.44416	1.93194e-08	2.29639e-07	9.14978
Gsdmd	-0.971918	7.19888	-9.44033	1.94392e-08	2.30845e-07	9.14289
Arpc1b	-0.998748	10.5426	-9.4131	2.03153e-08	2.39412e-07	9.11548
Ncf1	-1.44783	7.62666	-9.42184	2.00298e-08	2.36668e-07	9.11538
Stk19-ps1	-1.57166	1.57012	-9.20476	2.85457e-08	3.1774e-07	9.10698
Ppfia4	-1.35021	5.52238	-9.40818	2.0478e-08	2.40738e-07	9.09154
Ltc4s	-1.30132	1.02825	-9.34664	2.26308e-08	2.62062e-07	9.08951
Kcnk13	-1.66618	6.41606	-9.40492	2.05863e-08	2.41807e-07	9.08321
Ucp2	-1.21364	9.77241	-9.39168	2.10333e-08	2.46226e-07	9.07732
Unc13a	-1.56306	2.77429	-9.28067	2.52033e-08	2.86983e-07	9.07645
Gstp2	-1.51695	4.40997	-9.36418	2.19942e-08	2.55754e-07	9.07378
Kcnj16	-1.43135	1.78179	-9.38148	2.13843e-08	2.49915e-07	9.07313
Cfp	-1.55767	11.0949	-9.36976	2.17956e-08	2.54081e-07	9.04666
Pla2g7	-1.95801	7.0421	-9.36314	2.20314e-08	2.55972e-07	9.0214
Lman2l	-1.16978	6.3181	-9.34754	2.25978e-08	2.61897e-07	8.98481
Vill	-1.66098	6.20954	-9.33872	2.29249e-08	2.65247e-07	8.97717
Tmem219	-1.11638	5.00932	-9.3217	2.35697e-08	2.72029e-07	8.97197
Ptpro	-1.41451	3.92385	-9.29466	2.46334e-08	2.81736e-07	8.95256
Slc48a1	-1.04468	7.77735	-9.31303	2.39054e-08	2.74991e-07	8.93517
Gusb	-1.0519	7.84242	-9.31252	2.39254e-08	2.74994e-07	8.93281
Gm15964	-1.42404	1.82813	-9.14285	3.1613e-08	3.46201e-07	8.92111
Spaca9	-1.77419	2.56502	-9.12724	3.24394e-08	3.53305e-07	8.88872
Unc93b1	-1.41436	9.9737	-9.27711	2.53508e-08	2.88282e-07	8.88506
Syngr2	-0.936774	8.2578	-9.28037	2.52159e-08	2.86983e-07	8.88085
Plxna4os1	-1.45775	4.03388	-9.25387	2.63339e-08	2.96555e-07	8.86565
Actn1	-1.73103	4.87972	-9.25819	2.61482e-08	2.9494e-07	8.86308
Cib2	-1.49871	2.61411	-9.22243	2.77285e-08	3.10002e-07	8.86293
Stxbp2	-1.12603	7.92635	-9.26793	2.57346e-08	2.91744e-07	8.85767
Pmf1	-1.16368	6.04009	-9.26462	2.58743e-08	2.92325e-07	8.85532
Comt	-0.988989	7.6384	-9.26245	2.59664e-08	2.93127e-07	8.84703
Pkp4	-1.50687	4.58603	-9.22273	2.77147e-08	3.10002e-07	8.82137
Fsd2	-1.6201	2.01082	-9.0398	3.75052e-08	4.02494e-07	8.82119
Slamf8	-1.43784	6.84583	-9.20819	2.8385e-08	3.1658e-07	8.77733
Sestd1	-1.48032	3.7954	-9.18512	2.94836e-08	3.25959e-07	8.77535
Slc4a8	-1.35174	4.01722	-9.08688	3.46821e-08	3.7493e-07	8.76045
Dok3	-1.42985	5.79941	-9.20404	2.85792e-08	3.1774e-07	8.74284
Igsf8	-1.36564	7.20924	-9.19538	2.89895e-08	3.21263e-07	8.72882
Arhgap4	-1.15776	6.37849	-9.19538	2.89896e-08	3.21263e-07	8.72734
Fgd2	-1.51242	8.51956	-9.17767	2.98475e-08	3.28977e-07	8.70643
Rgs10	-1.36712	5.11379	-9.1776	2.98511e-08	3.28977e-07	8.69816
Pcolce2	-1.67434	6.81437	-9.16679	3.0388e-08	3.341e-07	8.68737
Slc41a3	-1.06194	4.13667	-9.13466	3.20435e-08	3.49267e-07	8.67321
Rbm47	-1.35145	5.25698	-9.14703	3.13953e-08	3.44088e-07	8.669
Cers6	-1.32373	6.40456	-9.13503	3.20239e-08	3.49267e-07	8.63792
St6galnac4	-1.07982	6.81107	-9.14009	3.17574e-08	3.47509e-07	8.63318
Ctsz	-1.23307	10.2689	-9.12007	3.28263e-08	3.5696e-07	8.61703
Gm45640	-1.42799	2.17934	-8.96205	4.27032e-08	4.45901e-07	8.58662
Lipa	-1.39586	8.51643	-9.09807	3.40449e-08	3.68772e-07	8.57334
Emilin2	-1.67869	6.30289	-9.1013	3.38632e-08	3.67088e-07	8.56926
Fam213a	-1.43251	3.52542	-9.02212	3.86261e-08	4.11351e-07	8.56596
Stau2	-1.13237	3.25369	-9.01296	3.92204e-08	4.16414e-07	8.53226
Cadm1	-1.62836	8.95432	-9.06404	3.60229e-08	3.88684e-07	8.51697
Fcer1g	-1.50605	9.70153	-9.0607	3.62237e-08	3.90548e-07	8.51571
Hey1	-1.57049	2.77644	-9.01178	3.92977e-08	4.16909e-07	8.50065
Ifi27l2a	-1.57352	8.65748	-9.05138	3.67889e-08	3.95416e-07	8.49305
Fblim1	-1.74998	3.86125	-8.95623	4.31213e-08	4.4892e-07	8.48636
Col11a2	-1.75177	1.24328	-8.83784	5.26231e-08	5.29617e-07	8.4761
Plekhm2	-1.59513	5.41282	-9.03418	3.78572e-08	4.05023e-07	8.45917
St6galnac6	-1.45148	2.17171	-8.92719	4.52725e-08	4.67469e-07	8.43114
Dcxr	-1.23434	4.93634	-9.01485	3.90968e-08	4.15728e-07	8.41891
Tmem206	-1.0944	6.12551	-9.00866	3.95025e-08	4.18444e-07	8.40719
Tmem86a	-1.50876	8.41091	-8.99747	4.02477e-08	4.23757e-07	8.39994
Cdc42se1	-0.924132	7.27226	-8.99943	4.01161e-08	4.23012e-07	8.39336
Tnfrsf21	-1.67059	7.32808	-8.99752	4.02441e-08	4.23757e-07	8.39172
1810043G02Rik	-0.989959	4.2578	-8.95361	4.33108e-08	4.50555e-07	8.39153
Clec10a	-1.22527	3.54119	-8.92515	4.54281e-08	4.68034e-07	8.38124
Cyba	-1.33953	9.98407	-8.98	4.14399e-08	4.34666e-07	8.37551
Tk1	-1.09792	6.73562	-8.98655	4.09885e-08	4.3058e-07	8.36837
Gm38158	-1.89259	3.03406	-8.88309	4.87564e-08	4.98267e-07	8.36346
Pyroxd2	-0.908961	3.70434	-8.9506	4.35295e-08	4.52154e-07	8.34553
Tmem19	-0.958867	5.06209	-8.94961	4.3602e-08	4.5257e-07	8.32406
Cela1	-1.26286	4.49673	-8.94648	4.38315e-08	4.54613e-07	8.30846
Fes	-1.21337	7.41734	-8.93998	4.43115e-08	4.59249e-07	8.29196
Neurl1a	-2.01769	-0.0616803	-8.69233	6.73752e-08	6.53517e-07	8.27377
Meis3	-1.15949	5.03009	-8.90061	4.734e-08	4.86274e-07	8.23497
Adgre5	-1.12845	8.53451	-8.89729	4.76052e-08	4.87936e-07	8.2278
Dnaaf3	-1.62444	3.31982	-8.78343	5.76997e-08	5.72432e-07	8.22149
Slc16a9	-1.61927	5.76103	-8.88622	4.85001e-08	4.96012e-07	8.1985
Sectm1a	-1.27907	6.06488	-8.87071	4.97837e-08	5.07276e-07	8.18253
Lgmn	-1.28939	10.7193	-8.86347	5.03954e-08	5.11637e-07	8.17752
Ap5s1	-0.939471	5.17907	-8.87232	4.96493e-08	5.06648e-07	8.17518
Lhpp	-0.979884	4.33586	-8.83991	5.24394e-08	5.2815e-07	8.17304
4930455G09Rik	-1.78318	2.79867	-8.7542	6.06359e-08	5.98151e-07	8.15959
Rcc1	-1.05435	6.69403	-8.86071	5.06305e-08	5.13648e-07	8.15658
St6galnac2	-1.49948	3.18256	-8.80656	5.54819e-08	5.54993e-07	8.14374
Slc25a10	-1.07251	5.68367	-8.85082	5.14825e-08	5.20774e-07	8.13572
Bank1	-1.27111	6.68298	-8.83404	5.2962e-08	5.32643e-07	8.10828
Nme4	-1.51512	3.65092	-8.76612	5.94197e-08	5.88657e-07	8.09731
Il18	-1.53827	5.94679	-8.81701	5.45089e-08	5.46227e-07	8.08126
Gm15448	-1.55489	1.32745	-8.60609	7.8099e-08	7.32813e-07	8.08046
Gm7160	-1.16219	3.63074	-8.74829	6.12476e-08	6.03757e-07	8.0744
Scp2	-0.965328	7.40007	-8.80986	5.51732e-08	5.52486e-07	8.06807
Guca1a	-1.65229	3.63082	-8.715	6.48194e-08	6.33138e-07	8.05919
Cnpy3	-0.926865	7.19586	-8.79067	5.69957e-08	5.66255e-07	8.03197
Apoc1	-1.8647	7.54043	-8.78142	5.78964e-08	5.73974e-07	8.02698
Hacd4	-1.36326	5.5873	-8.78544	5.7503e-08	5.70888e-07	8.01926
Snrnp35	-1.30877	3.75191	-8.68804	6.78703e-08	6.57224e-07	8.01684
Atg4c	-1.50555	3.80849	-8.73831	6.2296e-08	6.13658e-07	8.01085
Snta1	-2.1189	4.82	-8.76556	5.94763e-08	5.88799e-07	7.99457
Csk	-0.858584	5.71929	-8.75893	6.01503e-08	5.94625e-07	7.97544
Gm19705	-1.68925	2.53175	-8.60547	7.81829e-08	7.32813e-07	7.96338
Csf1r	-1.71263	10.8946	-8.7321	6.29583e-08	6.18868e-07	7.94928
Ptgs1	-1.10513	9.609	-8.72797	6.34028e-08	6.2221e-07	7.93608
Nceh1	-1.01593	6.41023	-8.7372	6.24142e-08	6.14079e-07	7.93343
Paox	-1.37356	5.63608	-8.72558	6.36612e-08	6.24014e-07	7.92373
Tpd52	-1.26674	7.97936	-8.72489	6.37365e-08	6.24313e-07	7.92209
Mfsd11	-1.02996	6.32262	-8.72769	6.34324e-08	6.2221e-07	7.91646
Chp2	-1.29537	4.01863	-8.72208	6.40414e-08	6.26417e-07	7.90748
Nlrp10	-1.57014	0.0568647	-8.46413	9.97994e-08	9.09102e-07	7.8987
Kcp	-1.51542	2.62041	-8.60583	7.81345e-08	7.32813e-07	7.89845
Bmpr1a	-1.79061	3.28758	-8.6362	7.41662e-08	7.04655e-07	7.89519
Apbb1ip	-1.12487	4.72961	-8.69247	6.73589e-08	6.53517e-07	7.87495
Clec4n	-1.64602	6.77709	-8.70049	6.64437e-08	6.47187e-07	7.87322
Abcd4	-0.876109	5.22021	-8.69268	6.73354e-08	6.53517e-07	7.85872
Pmp22	-1.25982	5.59161	-8.68921	6.77355e-08	6.56553e-07	7.85259
Pirb	-1.48766	7.18616	-8.68779	6.78992e-08	6.57224e-07	7.8511
Kif23	-1.17138	6.13906	-8.67963	6.88529e-08	6.64147e-07	7.84957
Adrb2	-1.34878	6.47267	-8.68282	6.84782e-08	6.61908e-07	7.84137
Arpc4	-1.00081	8.69614	-8.6749	6.94121e-08	6.67284e-07	7.83557
Atg7	-1.08546	6.19523	-8.67507	6.9392e-08	6.67284e-07	7.82469
Sdc3	-1.80186	9.40896	-8.66595	7.04825e-08	6.75186e-07	7.82428
Dyrk2	-1.01095	3.97434	-8.64761	7.27298e-08	6.9385e-07	7.82134
Bin2	-1.37805	6.66276	-8.67095	6.98824e-08	6.69899e-07	7.81897
B9d2	-1.08543	5.02825	-8.64886	7.25739e-08	6.92837e-07	7.8185
Tmem176b	-1.25851	7.90132	-8.65749	7.15097e-08	6.83615e-07	7.80597
Zbp1	-1.10547	7.08419	-8.64896	7.25619e-08	6.92837e-07	7.78107
5033406O09Rik	-1.29294	3.55596	-8.56148	8.4332e-08	7.84638e-07	7.77561
Tnfaip8	-1.13995	6.23618	-8.63932	7.3771e-08	7.02338e-07	7.76063
Epb41l3	-1.73963	7.8539	-8.63379	7.44729e-08	7.07087e-07	7.75855
Palm	-1.51771	4.57536	-8.60644	7.80524e-08	7.32813e-07	7.75496
Hdac9	-1.4653	5.09051	-8.62255	7.59235e-08	7.18409e-07	7.75178
Hpn	-1.44877	3.52494	-8.56476	8.38561e-08	7.80731e-07	7.74329
Il1b	-1.55079	5.57254	-8.62031	7.62148e-08	7.20675e-07	7.72942
Abhd11os	-1.7169	2.62258	-8.49781	9.41373e-08	8.66026e-07	7.72249
Tbxas1	-1.52893	7.98526	-8.60993	7.75856e-08	7.30165e-07	7.71456
Slc5a11	-1.46277	3.43378	-8.50808	9.24795e-08	8.53596e-07	7.7119
Rims4	-1.97797	0.969235	-8.39765	1.12039e-07	1.00417e-06	7.71168
Tlr12	-1.48113	6.02297	-8.59625	7.9432e-08	7.4352e-07	7.70918
Isyna1	-1.15441	7.27297	-8.60833	7.77993e-08	7.31681e-07	7.70723
Ccl24	-1.68226	8.63923	-8.60411	7.83653e-08	7.34029e-07	7.70637
Atp2b1	-0.970694	8.29165	-8.59514	7.95834e-08	7.44436e-07	7.69523
Ccdc112	-1.60585	0.756563	-8.37286	1.16995e-07	1.04284e-06	7.68686
Rnh1	-0.90614	8.21718	-8.58058	8.16023e-08	7.61785e-07	7.66291
Itm2c	-0.94836	8.72895	-8.57361	8.25867e-08	7.69943e-07	7.65791
Gm37736	-1.45632	0.120284	-8.33542	1.24917e-07	1.10255e-06	7.64739
Syt3	-1.69792	0.400102	-8.45312	1.01726e-07	9.22427e-07	7.6413
P2rx5	-3.30999	-0.197071	-8.1888	1.61739e-07	1.36274e-06	7.61407
Slc12a8	-1.22815	2.71138	-8.44145	1.0381e-07	9.38874e-07	7.60453
Mknk1	-0.961976	5.68891	-8.54983	8.60426e-08	7.99484e-07	7.60325
Blvra	-1.1088	6.97261	-8.54504	8.67567e-08	8.05045e-07	7.59418
Tns4	-1.57356	3.91963	-8.47612	9.77443e-08	8.92133e-07	7.59109
Atp6v0b	-1.0803	8.30414	-8.53612	8.81033e-08	8.15908e-07	7.58975
Cfb	-1.46216	3.78844	-8.40753	1.10125e-07	9.90204e-07	7.58473
Rnf31	-0.90773	5.83833	-8.53666	8.80209e-08	8.15687e-07	7.5781
Trpm2	-1.67098	5.72707	-8.51646	9.11477e-08	8.4242e-07	7.55641
Tm4sf5	-1.69003	0.212451	-8.28568	1.36316e-07	1.18102e-06	7.54363
Slc46a3	-1.07201	4.81139	-8.50918	9.23025e-08	8.52528e-07	7.52852
Tmem14c	-1.12916	7.41943	-8.50557	9.28809e-08	8.56165e-07	7.52765
1600010M07Rik	-1.48998	1.871	-8.37804	1.15943e-07	1.03449e-06	7.5233
Extl3	-1.4977	4.55379	-8.4466	1.02885e-07	9.31722e-07	7.508
Aph1c	-1.27247	2.50485	-8.3894	1.13664e-07	1.01742e-06	7.50459
C5ar1	-1.74542	4.71932	-8.46105	1.00334e-07	9.11245e-07	7.46923
Cxcl13	-1.63774	5.41983	-8.469	9.89585e-08	9.02623e-07	7.46456
Rasgef1b	-1.29719	8.02691	-8.46294	1.00006e-07	9.0979e-07	7.45579
Cd44	-1.38508	8.20695	-8.46374	9.98662e-08	9.09116e-07	7.45559
Fahd2a	-1.23633	2.71349	-8.36181	1.19279e-07	1.05962e-06	7.4528
Rnf150	-1.57404	-0.210425	-8.26054	1.42487e-07	1.22273e-06	7.45163
Ly6g6e	-1.26869	2.91515	-8.34065	1.23779e-07	1.09458e-06	7.43275
Trem2	-1.93433	3.53316	-8.41888	1.0797e-07	9.72707e-07	7.41901
Ccl6	-1.53304	8.53512	-8.43873	1.04302e-07	9.421e-07	7.41847
Grk3	-1.16839	4.50375	-8.42339	1.07123e-07	9.66333e-07	7.41669
Tmem106c	-1.12192	4.63236	-8.41771	1.08189e-07	9.74055e-07	7.39368
Ankrd13d	-1.20288	2.87535	-8.34548	1.22735e-07	1.08743e-06	7.35052
Igf1	-1.37378	8.0298	-8.39983	1.11614e-07	1.001e-06	7.34294
Pstpip2	-1.52074	4.75893	-8.29669	1.33704e-07	1.16314e-06	7.31956
Card9	-1.4138	3.6457	-8.29209	1.3479e-07	1.17077e-06	7.31766
Letmd1	-0.885754	5.34793	-8.38244	1.15054e-07	1.02854e-06	7.31045
Dera	-0.839131	6.26209	-8.37854	1.15841e-07	1.03424e-06	7.29768
Eno1	-0.853535	10.0242	-8.37095	1.17387e-07	1.04537e-06	7.29573
Fam234b	-1.06454	4.28806	-8.32644	1.26901e-07	1.11667e-06	7.26626
Cmtm7	-1.10328	7.46529	-8.35604	1.20488e-07	1.06956e-06	7.25999
Ttyh2	-1.58671	4.43439	-8.31499	1.29475e-07	1.13415e-06	7.25431
B430306N03Rik	-1.53478	7.6184	-8.35138	1.21475e-07	1.07763e-06	7.24912
Atp6v1b2	-1.04149	8.84606	-8.34334	1.23196e-07	1.09012e-06	7.24319
Stom	-1.35298	6.40353	-8.34445	1.22958e-07	1.08871e-06	7.23336
2210406H18Rik	-1.34911	2.00694	-8.16258	1.69436e-07	1.42071e-06	7.22048
Plbd1	-1.28686	9.55704	-8.3272	1.26732e-07	1.11645e-06	7.21832
Abca1	-1.30267	4.8795	-8.33199	1.25672e-07	1.10781e-06	7.21491
Gm2a	-1.01932	8.65881	-8.32636	1.26918e-07	1.11667e-06	7.21304
Kcnj10	-1.66482	1.95979	-8.15421	1.71973e-07	1.43765e-06	7.20733
Amz1	-1.46149	4.33502	-8.28489	1.36507e-07	1.18162e-06	7.20185
Cd302	-1.23046	8.10739	-8.31382	1.29741e-07	1.13576e-06	7.19005
Rmnd1	-0.859109	4.60029	-8.29795	1.33408e-07	1.16202e-06	7.18921
Cdk2ap2	-1.00634	7.94943	-8.31578	1.29295e-07	1.13329e-06	7.18857
Fam46a	-1.6313	7.31423	-8.31251	1.30039e-07	1.1364e-06	7.18453
Abhd12	-1.30277	8.10805	-8.30818	1.31032e-07	1.14418e-06	7.17916
Alg8	-1.00603	5.65025	-8.28252	1.37078e-07	1.18435e-06	7.16436
Tmprss4	-1.94787	0.281538	-7.98754	2.31626e-07	1.85075e-06	7.16412
Gpr160	-1.19707	4.69194	-8.26425	1.41558e-07	1.21626e-06	7.15886
Afmid	-1.15995	3.07006	-8.20256	1.57846e-07	1.3356e-06	7.14689
Gapdh	-0.884492	9.77932	-8.28868	1.356e-07	1.17669e-06	7.14396
Gm5150	-1.44082	5.79451	-8.29407	1.34321e-07	1.16778e-06	7.14244
Tmed1	-0.953234	5.38292	-8.27569	1.38736e-07	1.19645e-06	7.1318
Dock8	-1.37492	6.32091	-8.2837	1.36792e-07	1.18335e-06	7.12811
Rhbdf2	-1.37012	6.02232	-8.27284	1.39431e-07	1.20096e-06	7.12332
Fut7	-1.57478	2.69489	-8.12377	1.81537e-07	1.50675e-06	7.11672
Hist1h2bc	-1.20133	5.45238	-8.27431	1.39073e-07	1.19861e-06	7.11307
Entpd6	-0.926416	5.2755	-8.25912	1.42843e-07	1.22503e-06	7.09006
6330418K02Rik	-1.6637	0.304991	-7.97964	2.34941e-07	1.86868e-06	7.08598
Smyd5	-1.06876	6.15198	-8.24297	1.46968e-07	1.25346e-06	7.07805
P2ry12	-1.43854	5.62714	-8.25401	1.44135e-07	1.23307e-06	7.06962
Kcnj9	-2.14886	0.288004	-7.98359	2.33277e-07	1.85967e-06	7.0607
Tle6	-1.36174	1.09867	-8.05622	2.04788e-07	1.66888e-06	7.05422
Themis2	-1.5757	8.5955	-8.23892	1.48025e-07	1.2617e-06	7.04862
Apoe	-1.62049	13.9207	-8.22491	1.5173e-07	1.28777e-06	7.0486
Abhd11	-1.06083	5.61023	-8.22706	1.51155e-07	1.28366e-06	7.03677
Sfmbt1	-0.966133	4.64214	-8.21426	1.54613e-07	1.30984e-06	7.03476
Zfp90	-1.19172	2.43656	-8.1107	1.85811e-07	1.53855e-06	7.02878
Trpv2	-1.08622	6.68569	-8.22712	1.51139e-07	1.28366e-06	7.01873
Myom1	-1.40886	0.624368	-8.06312	2.02276e-07	1.65034e-06	7.01178
Notch2	-1.28948	3.06892	-8.11797	1.83419e-07	1.52055e-06	7.00895
Misp	-1.84536	2.23611	-8.00597	2.24081e-07	1.79768e-06	6.98739
Dmac1	-1.19551	5.33738	-8.20214	1.57963e-07	1.33578e-06	6.98144
Gm15928	-1.81014	-0.00132246	-7.86442	2.89291e-07	2.242e-06	6.97241
Tgif1	-1.01952	5.62243	-8.19738	1.59301e-07	1.34382e-06	6.97141
Trafd1	-1.09537	7.63263	-8.19504	1.59961e-07	1.34858e-06	6.96294
Cst3	-1.01711	9.77797	-8.18224	1.6363e-07	1.377e-06	6.95813
Slc29a2	-1.35167	2.19308	-7.98486	2.32743e-07	1.85648e-06	6.94229
Kmt5c	-0.975633	4.55469	-8.16048	1.70068e-07	1.42486e-06	6.92386
Acp2	-1.3803	8.07479	-8.1491	1.73541e-07	1.44902e-06	6.88556
Tom1	-0.955831	4.23312	-8.10729	1.86942e-07	1.54608e-06	6.87499
Lst1	-1.62478	5.55526	-8.14716	1.74141e-07	1.45229e-06	6.87487
Ms4a6c	-1.47184	6.76419	-8.14645	1.7436e-07	1.45261e-06	6.87282
Gm15523	-1.484	0.995857	-7.94971	2.47946e-07	1.95202e-06	6.87158
Aif1	-1.60038	8.9789	-8.13686	1.77358e-07	1.47382e-06	6.86836
Pid1	-1.20285	5.99608	-8.14402	1.75113e-07	1.45777e-06	6.86715
Ly86	-1.47089	8.06304	-8.12965	1.79646e-07	1.49194e-06	6.85034
Pfkfb4	-1.32706	4.29975	-8.10497	1.87715e-07	1.55155e-06	6.84425
Plekhg3	-1.5283	1.27873	-7.95118	2.47289e-07	1.94896e-06	6.8356
Gm9949	-1.50121	0.599126	-7.868	2.87419e-07	2.22874e-06	6.82974
Abcc10	-1.21032	2.61336	-7.99284	2.2943e-07	1.83426e-06	6.82136
Ccdc86	-0.887071	6.86202	-8.11245	1.85231e-07	1.53466e-06	6.80879
Gm15590	-1.95056	0.613559	-7.82656	3.09886e-07	2.37516e-06	6.80427
Aph1b	-1.20172	2.91092	-8.01462	2.20631e-07	1.7741e-06	6.79818
Prkar1b	-1.43618	2.55806	-8.02832	2.15276e-07	1.73606e-06	6.79457
Rasa4	-1.38236	6.3878	-8.1036	1.88175e-07	1.55442e-06	6.7939
Gfra2	-2.0403	2.11389	-7.90314	2.69698e-07	2.10304e-06	6.79292
Eepd1	-1.14452	5.29588	-8.0937	1.91527e-07	1.5765e-06	6.78179
C3ar1	-1.53619	5.5622	-8.08395	1.94888e-07	1.59892e-06	6.76022
Prpsap2	-1.00118	4.86236	-8.06545	2.01435e-07	1.6454e-06	6.75438
Oas1a	-1.07652	7.73058	-8.07212	1.99049e-07	1.62878e-06	6.7396
Nrros	-0.905589	8.72116	-8.06759	2.00667e-07	1.6401e-06	6.73912
Cfap126	-1.75474	1.33593	-7.83341	3.06046e-07	2.35481e-06	6.73382
Gmpr2	-0.874618	4.59279	-8.04141	2.10286e-07	1.70868e-06	6.71361
Fam110b	-1.33338	2.68449	-7.96929	2.39355e-07	1.8951e-06	6.71189
Rims3	-1.7425	4.41794	-8.03327	2.13377e-07	1.72875e-06	6.70145
AI427809	-1.7915	1.18348	-7.80165	3.24258e-07	2.46901e-06	6.69842
Tmem26	-1.5772	5.91955	-8.04742	2.08039e-07	1.69438e-06	6.69149
Myof	-1.56594	4.75548	-7.98609	2.32231e-07	1.85346e-06	6.68565
Siglece	-1.5725	6.64411	-8.04411	2.09274e-07	1.70344e-06	6.68474
Selenbp1	-0.849988	3.79289	-7.99514	2.28484e-07	1.8288e-06	6.67706
Tep1	-1.35895	6.00906	-8.0391	2.11158e-07	1.71376e-06	6.67575
Tubb2a	-1.03363	6.03668	-8.03387	2.13147e-07	1.72789e-06	6.67362
Spire1	-1.68508	4.25207	-7.99428	2.28836e-07	1.83056e-06	6.64124
Procr	-1.22134	5.31257	-7.96753	2.40115e-07	1.89896e-06	6.63523
Idh1	-1.09661	8.17871	-7.99621	2.28043e-07	1.82631e-06	6.60694
6330537M06Rik	-1.75001	0.418078	-7.69731	3.92437e-07	2.89625e-06	6.60597
Ank2	-1.60295	2.38261	-7.77957	3.37584e-07	2.54542e-06	6.59553
4930589L23Rik	-1.79243	1.07816	-7.75472	3.53259e-07	2.6464e-06	6.58007
Pvt1	-1.23245	4.11961	-7.93749	2.53471e-07	1.99213e-06	6.57784
Axl	-1.6723	9.04687	-7.97848	2.35428e-07	1.87145e-06	6.57517
Hk2	-1.4919	5.79633	-7.96936	2.39325e-07	1.8951e-06	6.56328
Fuca2	-1.0641	7.19416	-7.97691	2.36093e-07	1.87461e-06	6.56089
Pla2g4a	-1.3702	7.3512	-7.97156	2.38379e-07	1.88952e-06	6.55097
Tmem117	-1.46255	2.51172	-7.86409	2.89466e-07	2.24212e-06	6.54754
Cd72	-1.372	7.32789	-7.96187	2.42574e-07	1.91622e-06	6.53842
Samhd1	-0.949818	9.36292	-7.95963	2.43555e-07	1.92179e-06	6.53742
Pou2f2	-1.46081	3.36488	-7.90962	2.66557e-07	2.08088e-06	6.53443
Slc27a1	-1.29896	4.02279	-7.91304	2.64914e-07	2.07153e-06	6.50615
Fcgr4	-1.43769	7.78358	-7.94372	2.50641e-07	1.97211e-06	6.50082
Hk3	-1.53464	9.15758	-7.9356	2.54339e-07	1.99669e-06	6.48898
Dapk1	-1.38469	5.00296	-7.92993	2.56956e-07	2.01497e-06	6.48143
Gm45472	-2.24404	-0.354596	-7.56946	4.96799e-07	3.54429e-06	6.4749
Cdk14	-1.17558	4.93528	-7.89751	2.72457e-07	2.1198e-06	6.4674
Lair1	-1.32493	7.68453	-7.92111	2.61081e-07	2.04386e-06	6.45994
Pgm2	-0.852222	6.38109	-7.91223	2.65302e-07	2.07341e-06	6.4371
Ptprj	-1.5512	5.32156	-7.8998	2.71331e-07	2.1134e-06	6.42195
Nars	-0.873216	8.33284	-7.89562	2.73393e-07	2.1259e-06	6.41578
Gm10645	-2.60458	-1.24262	-7.51164	5.53112e-07	3.87847e-06	6.40129
Csf2ra	-1.91248	7.341	-7.88803	2.77173e-07	2.15289e-06	6.39708
Fam20c	-1.83057	3.30708	-7.76132	3.49025e-07	2.61891e-06	6.38667
Gm13994	-1.48867	3.08839	-7.74238	3.61324e-07	2.70246e-06	6.3859
Fzd7	-2.22726	3.45299	-7.73953	3.63209e-07	2.71218e-06	6.3518
Tirap	-0.944808	4.25892	-7.83436	3.05522e-07	2.35231e-06	6.34881
Gm38345	-1.19627	1.80824	-7.68097	4.044e-07	2.96705e-06	6.34692
Rgs2	-1.31079	8.27355	-7.85524	2.9415e-07	2.27333e-06	6.34647
Slc1a3	-1.51738	5.12432	-7.79744	3.26754e-07	2.47987e-06	6.3228
Oplah	-1.50223	4.43064	-7.82077	3.13162e-07	2.39237e-06	6.31998
Isoc2b	-0.979139	3.18824	-7.7869	3.33099e-07	2.51978e-06	6.31847
Timd4	-1.49282	9.04771	-7.84105	3.01827e-07	2.33137e-06	6.31776
Lyn	-1.00018	8.52627	-7.83886	3.03033e-07	2.33809e-06	6.31244
A130014A01Rik	-0.961373	3.89399	-7.82282	3.12e-07	2.38874e-06	6.30002
Tpcn2	-1.2002	4.63878	-7.80618	3.21596e-07	2.45142e-06	6.29663
Bin3	-0.988271	6.63237	-7.8343	3.05552e-07	2.35231e-06	6.29364
Dtx4	-1.39076	3.13294	-7.71234	3.81762e-07	2.83098e-06	6.28906
Tcirg1	-1.2128	8.04414	-7.83026	3.07807e-07	2.36245e-06	6.28885
Nxpe4	-1.16075	4.07592	-7.8102	3.19247e-07	2.43619e-06	6.2808
Oas2	-1.50192	5.66742	-7.82237	3.12256e-07	2.38939e-06	6.27853
Vcam1	-1.15256	8.66175	-7.82195	3.12492e-07	2.38987e-06	6.27746
Hook2	-1.19764	4.37155	-7.77075	3.43064e-07	2.58114e-06	6.2688
A430046D13Rik	-1.2682	1.00086	-7.58437	4.83272e-07	3.46022e-06	6.2495
Adck5	-0.897769	4.81779	-7.80028	3.25069e-07	2.47248e-06	6.24612
Tmub1	-0.853285	4.76937	-7.78524	3.34106e-07	2.52603e-06	6.24578
Capzb	-0.877663	9.95603	-7.79443	3.28553e-07	2.49081e-06	6.23625
Ncoa4	-1.20543	6.30261	-7.80247	3.23776e-07	2.46669e-06	6.23384
Tnfrsf11a	-1.85891	6.00317	-7.79946	3.25555e-07	2.47347e-06	6.23207
Rab20	-1.1177	5.95928	-7.79547	3.27934e-07	2.48748e-06	6.23134
Cd74	-1.13594	12.6099	-7.78488	3.34325e-07	2.52631e-06	6.22751
Arhgef39	-0.956325	4.16463	-7.7278	3.71095e-07	2.75922e-06	6.22097
Tmtc1	-1.63164	2.44169	-7.67739	4.0707e-07	2.98033e-06	6.19969
Usp2	-1.45471	4.62985	-7.73682	3.65017e-07	2.7213e-06	6.18143
Adra2c	-2.33088	-2.61607	-7.50139	5.63765e-07	3.94126e-06	6.16464
Dact3	-2.02683	0.445442	-7.5206	5.4397e-07	3.824e-06	6.16047
Erbb3	-1.40973	2.58343	-7.58582	4.81979e-07	3.45274e-06	6.15962
Tnfaip2	-1.77746	9.07698	-7.73901	3.6356e-07	2.71334e-06	6.12605
Vav2	-1.64962	4.5091	-7.72952	3.6993e-07	2.75203e-06	6.12271
Slc38a1	-0.871185	6.49788	-7.7399	3.62965e-07	2.71181e-06	6.11278
Gbp8	-1.21993	8.29788	-7.73552	3.65888e-07	2.72633e-06	6.11165
S1pr2	-1.06207	5.19564	-7.7304	3.69333e-07	2.74906e-06	6.11139
Fkbp1b	-1.07818	2.50722	-7.61066	4.60343e-07	3.3148e-06	6.08748
Snx15	-0.802978	5.28855	-7.71255	3.81619e-07	2.83098e-06	6.07743
Usp12	-1.50433	7.23975	-7.71555	3.79522e-07	2.81737e-06	6.07128
Rac3	-1.78716	2.67072	-7.68071	4.04587e-07	2.96705e-06	6.06726
Paqr9	-2.14145	7.68561	-7.70943	3.83808e-07	2.84115e-06	6.0654
Cd300c2	-1.50521	6.59893	-7.70942	3.8381e-07	2.84115e-06	6.06184
Pdgfa	-1.50101	2.61971	-7.60598	4.6434e-07	3.33668e-06	6.06115
Mfsd7a	-1.73773	1.23317	-7.45241	6.177e-07	4.26054e-06	6.05837
Rgs19	-0.899728	6.81072	-7.70597	3.86253e-07	2.85516e-06	6.05097
Slc16a10	-1.28203	3.13482	-7.56609	4.99913e-07	3.55865e-06	6.04353
Fam49a	-1.0532	6.7445	-7.6944	3.94542e-07	2.90716e-06	6.02725
Tpi1	-0.833645	8.18548	-7.68979	3.97897e-07	2.92569e-06	6.0236
Rac2	-0.839356	9.71273	-7.68263	4.03168e-07	2.95994e-06	6.02254
Nlrp3	-1.85133	2.93633	-7.54526	5.19614e-07	3.67879e-06	6.00818
Bach2os	-1.40067	2.81649	-7.61711	4.54887e-07	3.28231e-06	6.00651
Cebpzos	-1.28584	3.16104	-7.61292	4.58419e-07	3.30443e-06	6.00175
Was	-1.02886	3.57814	-7.58089	4.864e-07	3.48014e-06	5.99301
Gas2l3	-1.17786	3.75366	-7.5659	5.00088e-07	3.55865e-06	5.98954
Ptpn1	-1.05474	9.62928	-7.66282	4.18123e-07	3.05344e-06	5.98263
Zfp532	-1.1622	4.527	-7.66125	4.19335e-07	3.06068e-06	5.97772
Gm14548	-1.50492	0.630422	-7.37458	7.14694e-07	4.83138e-06	5.94592
Gmip	-1.13102	5.66687	-7.64802	4.29681e-07	3.12636e-06	5.94295
Akr1a1	-0.886993	9.96263	-7.63434	4.4065e-07	3.19367e-06	5.93348
Wfdc18	-1.59657	1.66112	-7.49792	5.67417e-07	3.96441e-06	5.9283
Usb1	-0.80077	6.40227	-7.63587	4.39413e-07	3.18717e-06	5.91796
Armc7	-0.748588	5.86778	-7.63711	4.38408e-07	3.18154e-06	5.91763
Ppan	-0.814173	6.77725	-7.6342	4.40767e-07	3.19367e-06	5.91251
Tlr7	-1.28601	4.29195	-7.61269	4.58613e-07	3.30443e-06	5.9044
Kif7	-1.49187	1.9395	-7.47711	5.89862e-07	4.10105e-06	5.90245
Ctla2b	-1.5658	1.1242	-7.34762	7.5188e-07	5.03387e-06	5.89773
Actb	-1.0218	13.9479	-7.60854	4.6215e-07	3.32437e-06	5.89764
Gm15503	-2.22111	-1.17744	-7.28277	8.49761e-07	5.58179e-06	5.89055
Scpep1	-0.814896	8.00788	-7.61782	4.54295e-07	3.27973e-06	5.89033
Fam84a	-1.52089	2.80872	-7.57343	4.93161e-07	3.52289e-06	5.89025
Lap3	-0.866587	7.56865	-7.62119	4.51473e-07	3.26106e-06	5.88954
Gdf15	-1.95285	4.47855	-7.59667	4.72399e-07	3.38934e-06	5.87766
Oscp1	-1.43243	1.17199	-7.34254	7.59097e-07	5.07243e-06	5.87607
Mefv	-1.64414	3.35127	-7.46552	6.02762e-07	4.17682e-06	5.87
Gm15922	-1.40307	3.01024	-7.50998	5.5482e-07	3.88849e-06	5.86751
Tmem38a	-1.34499	1.72704	-7.49648	5.68941e-07	3.96748e-06	5.85858
Slc8a1	-1.31555	4.38549	-7.56919	4.97051e-07	3.54429e-06	5.8506
Abcc3	-1.70863	7.19799	-7.59837	4.7092e-07	3.38048e-06	5.85005
Plxnb2	-1.40293	6.37997	-7.59865	4.70673e-07	3.38044e-06	5.84738
Lyplal1	-1.35313	2.57772	-7.46291	6.05708e-07	4.19357e-06	5.83857
Ugt1a7c	-1.27323	2.46659	-7.42641	6.48483e-07	4.42682e-06	5.8366
Cacnb1	-1.39385	2.60803	-7.52362	5.4092e-07	3.80833e-06	5.83486
Csf3r	-1.60486	5.12038	-7.56829	4.9788e-07	3.54838e-06	5.82102
Kif19a	-1.54973	3.0452	-7.43517	6.37944e-07	4.36985e-06	5.81039
Stx3	-1.15411	6.87973	-7.57962	4.87537e-07	3.48538e-06	5.81016
BC049352	-1.42226	1.64277	-7.44018	6.31994e-07	4.33764e-06	5.80628
Tmem53	-1.5085	0.301709	-7.34353	7.57695e-07	5.06549e-06	5.80433
Spi1	-1.75728	9.85771	-7.56444	5.01449e-07	3.56469e-06	5.79937
Gm46224	-1.35075	3.9278	-7.52086	5.4371e-07	3.824e-06	5.79339
P4ha1	-0.86299	7.36271	-7.56548	5.00478e-07	3.55961e-06	5.78755
Atp13a2	-1.78929	7.79424	-7.56148	5.04206e-07	3.58246e-06	5.78549
Sat1	-1.45357	9.3575	-7.55629	5.09081e-07	3.61157e-06	5.78401
Gatd1	-0.806289	4.90141	-7.5558	5.09548e-07	3.61304e-06	5.7817
Fam105a	-1.1946	8.28073	-7.55696	5.08446e-07	3.61031e-06	5.78011
Dbnl	-0.741527	8.56526	-7.55675	5.08645e-07	3.61031e-06	5.77478
Gpsm3	-1.04313	3.4051	-7.47643	5.90616e-07	4.10424e-06	5.7596
Snhg20	-1.05196	4.80668	-7.53531	5.29301e-07	3.73787e-06	5.75863
Slc25a31	-1.79231	0.678709	-7.29482	8.30626e-07	5.46642e-06	5.75671
Gm11545	-1.57249	1.17467	-7.29105	8.3657e-07	5.50034e-06	5.74201
Csf2rb	-1.583	6.56848	-7.53783	5.26831e-07	3.72232e-06	5.73986
Smpdl3a	-1.25462	9.1328	-7.53257	5.32004e-07	3.75505e-06	5.73884
Dmpk	-1.672	9.08636	-7.52994	5.34605e-07	3.76959e-06	5.72941
Pira2	-1.42856	5.08299	-7.52592	5.38619e-07	3.79597e-06	5.72546
C4b	-1.82162	7.52009	-7.53178	5.32781e-07	3.75863e-06	5.72021
Syk	-1.38233	6.50002	-7.52259	5.41965e-07	3.81375e-06	5.70285
Dclre1c	-0.999115	4.97312	-7.51292	5.51797e-07	3.8712e-06	5.70065
Dck	-0.995778	7.11177	-7.5178	5.46809e-07	3.84202e-06	5.69058
Ppp1r9b	-1.07189	3.4085	-7.43221	6.41484e-07	4.38763e-06	5.68506
Vrk2	-1.10247	6.5003	-7.51384	5.50849e-07	3.8665e-06	5.68289
Man2b1	-1.03151	9.49786	-7.49737	5.68003e-07	3.96441e-06	5.67248
Cd33	-1.32578	2.66545	-7.43699	6.35778e-07	4.35716e-06	5.6717
Lrwd1	-0.907517	5.19961	-7.49717	5.68216e-07	3.96441e-06	5.66781
Lrp12	-1.49699	3.6331	-7.43799	6.34583e-07	4.35265e-06	5.64843
Glb1	-0.78845	6.45105	-7.4943	5.71265e-07	3.97835e-06	5.64731
Pkib	-1.07129	5.74345	-7.49319	5.72441e-07	3.9839e-06	5.64632
Apex1	-1.16943	4.4618	-7.40955	6.69292e-07	4.55544e-06	5.61154
Clstn1	-1.72622	4.38106	-7.44664	6.24397e-07	4.29608e-06	5.60939
Ppp1r9a	-1.05557	3.717	-7.44805	6.2276e-07	4.28906e-06	5.60722
Irak4	-0.811045	5.5181	-7.4685	5.99417e-07	4.16124e-06	5.59865
Rab11fip5	-1.77482	0.297845	-7.23928	9.2274e-07	5.99889e-06	5.59229
Arl11	-1.25577	3.55484	-7.39243	6.91138e-07	4.69037e-06	5.59008
Naip6	-1.46461	2.50857	-7.33763	7.66162e-07	5.10738e-06	5.58949
Dnajb13	-1.28137	3.426	-7.40521	6.74758e-07	4.58815e-06	5.58947
Cyp4v3	-1.33204	5.40836	-7.44928	6.21327e-07	4.28131e-06	5.58002
Mospd2	-1.20826	5.83566	-7.45486	6.14882e-07	4.2432e-06	5.57985
8030453O22Rik	-1.56307	0.904862	-7.17823	1.03634e-06	6.67196e-06	5.57772
Slc7a8	-1.73344	6.82338	-7.45668	6.12794e-07	4.23299e-06	5.57617
Trim41	-1.23252	3.26853	-7.37648	7.12144e-07	4.82117e-06	5.56843
Haghl	-1.01758	3.43036	-7.40888	6.70142e-07	4.559e-06	5.56638
Naip1	-1.83449	1.61857	-7.23055	9.38166e-07	6.09348e-06	5.56366
Prkcd	-1.06594	7.67998	-7.44483	6.26522e-07	4.30645e-06	5.55784
2610507I01Rik	-0.994638	2.64651	-7.33176	7.74681e-07	5.15429e-06	5.54978
Ten1	-1.05396	4.99645	-7.42641	6.48487e-07	4.42682e-06	5.53712
Nectin4	-1.56063	1.76878	-7.22768	9.43287e-07	6.12103e-06	5.51837
Kctd12	-1.14294	4.09261	-7.40135	6.79664e-07	4.61926e-06	5.51751
Sirpa	-1.58909	9.72207	-7.41337	6.64519e-07	4.52738e-06	5.51019
Bcat2	-0.849674	6.56445	-7.42318	6.52421e-07	4.44713e-06	5.50815
Ppp1r18	-0.84761	6.38539	-7.42319	6.52413e-07	4.44713e-06	5.50742
Tmeff1	-1.85641	2.04231	-7.2564	8.93271e-07	5.84004e-06	5.49962
Trim25	-0.994335	7.15667	-7.41294	6.65062e-07	4.52887e-06	5.49538
E230029C05Rik	-1.24162	3.84428	-7.36709	7.2483e-07	4.88804e-06	5.49462
Cenpv	-1.99738	3.54834	-7.37509	7.14007e-07	4.82909e-06	5.4727
Cebpa	-2.13676	3.5055	-7.36735	7.24479e-07	4.88804e-06	5.45699
Gng2	-0.920174	5.90153	-7.38705	6.98153e-07	4.73567e-06	5.44855
Adcy3	-1.65018	2.9734	-7.3349	7.70108e-07	5.12877e-06	5.44762
Filip1l	-1.5813	7.84112	-7.38196	7.04861e-07	4.77884e-06	5.44168
Asah1	-1.03716	9.21504	-7.37559	7.13348e-07	4.82698e-06	5.43387
Tubb6	-0.862324	6.6274	-7.37797	7.10155e-07	4.81005e-06	5.42169
Il27	-1.71401	4.02912	-7.22265	9.52348e-07	6.17407e-06	5.41617
Ms4a6d	-1.48134	7.3057	-7.37379	7.15757e-07	4.83623e-06	5.41484
Zfp703	-1.47283	1.68656	-7.18737	1.01845e-06	6.56592e-06	5.40833
Slc40a1	-1.24535	11.535	-7.35471	7.41904e-07	4.98627e-06	5.40609
Dynlt1a	-1.27606	3.12332	-7.24154	9.18804e-07	5.98168e-06	5.40398
Adra2b	-3.19888	-1.69192	-6.97445	1.53245e-06	9.44229e-06	5.40334
Csf2rb2	-1.43475	2.77553	-7.19023	1.01291e-06	6.54536e-06	5.40331
Htatip2	-0.936669	5.89866	-7.36878	7.22535e-07	4.87965e-06	5.40239
Pnpla2	-0.868835	6.83477	-7.36683	7.25191e-07	4.88811e-06	5.40186
Psap	-1.11059	11.7628	-7.35424	7.42566e-07	4.98831e-06	5.40105
Galnt6	-1.0099	5.37531	-7.35289	7.44456e-07	4.99137e-06	5.39768
Tmem132a	-1.17852	4.10318	-7.29286	8.3371e-07	5.48413e-06	5.39735
Abca9	-1.42697	2.94369	-7.33989	7.62898e-07	5.08902e-06	5.39564
Ergic3	-0.804374	7.00684	-7.35767	7.37781e-07	4.96335e-06	5.38656
Il10rb	-0.844667	7.34442	-7.35305	7.44233e-07	4.99137e-06	5.3844
Ksr2	-1.37861	2.3894	-7.15177	1.09e-06	6.95311e-06	5.35432
Cd209f	-1.57776	1.66358	-7.32575	7.83516e-07	5.20313e-06	5.3364
Incenp	-0.704627	6.02604	-7.32845	7.7953e-07	5.18161e-06	5.33542
Dhx58	-1.09219	7.09975	-7.33379	7.71718e-07	5.13704e-06	5.3351
Ccdc88b	-1.35336	5.11625	-7.2954	8.29719e-07	5.46304e-06	5.32965
Plcb2	-1.22455	4.94473	-7.3047	8.15268e-07	5.38572e-06	5.3154
Clec4a3	-1.41572	6.50437	-7.31984	7.92289e-07	5.25888e-06	5.3139
Ppm1h	-1.23838	6.0132	-7.31525	7.99188e-07	5.29457e-06	5.30223
Mafb	-2.11149	8.98218	-7.29591	8.28916e-07	5.46033e-06	5.27979
Fam167a	-1.3268	2.19478	-7.13678	1.12164e-06	7.13538e-06	5.27824
Mid1ip1	-1.06383	5.40223	-7.2978	8.25957e-07	5.44591e-06	5.27348
Cbr1	-0.891	5.75772	-7.29779	8.25975e-07	5.44591e-06	5.2645
Map3k5	-1.34105	4.61421	-7.28821	8.41073e-07	5.52733e-06	5.26326
Depdc7	-1.05362	3.31623	-7.24094	9.1985e-07	5.98569e-06	5.26321
Itgb5	-2.06802	8.82743	-7.28246	8.50267e-07	5.58248e-06	5.25731
Pf4	-1.25277	2.94662	-7.27387	8.64198e-07	5.66593e-06	5.25103
Plekhb2	-1.14893	7.95713	-7.27585	8.60962e-07	5.65004e-06	5.23077
Tesmin	-1.79425	2.7422	-7.18948	1.01436e-06	6.54562e-06	5.22624
Arhgap11a	-1.04631	3.89785	-7.16298	1.06691e-06	6.81831e-06	5.20756
Cnbd2	-1.18448	2.5065	-7.13984	1.11511e-06	7.10247e-06	5.20444
P2rx4	-0.877039	8.16994	-7.25661	8.9292e-07	5.84004e-06	5.19819
Gm38832	-1.57668	2.40981	-7.1127	1.17453e-06	7.4378e-06	5.19356
Car11	-1.46052	-0.176499	-7.04227	1.34455e-06	8.39607e-06	5.18523
Lyz1	-1.42855	-0.129519	-7.00458	1.44581e-06	8.95206e-06	5.1687
Rgl3	-1.28202	2.24904	-7.1133	1.17318e-06	7.43261e-06	5.15975
Gltp	-1.13488	8.50995	-7.23669	9.27295e-07	6.02569e-06	5.15888
Nmnat3	-1.05172	3.39294	-7.16716	1.05845e-06	6.77981e-06	5.15252
Hspa4l	-0.887883	5.57116	-7.22936	9.40283e-07	6.10438e-06	5.13848
Atp13a3	-1.39722	4.74919	-7.20721	9.8071e-07	6.34907e-06	5.13037
Platr17	-1.42337	1.56382	-7.05509	1.31179e-06	8.20992e-06	5.12964
Smox	-0.753236	4.67731	-7.21805	9.60697e-07	6.2253e-06	5.11255
Shtn1	-1.34242	4.4488	-7.16789	1.05698e-06	6.7769e-06	5.10808
Adrb1	-2.22629	4.35694	-7.18626	1.0206e-06	6.57675e-06	5.08643
Gm13431	-1.20464	2.00291	-7.05588	1.30981e-06	8.20489e-06	5.08171
Tuba1c	-0.863497	5.3408	-7.16663	1.05952e-06	6.78115e-06	5.07843
Rxra	-1.45962	6.1171	-7.19817	9.97715e-07	6.45016e-06	5.07171
Gm10134	-2.06692	-0.307477	-6.79947	2.15386e-06	1.26763e-05	5.04624
Lcp2	-1.10919	8.93596	-7.17466	1.04341e-06	6.71441e-06	5.03518
Spsb2	-1.00374	4.51096	-7.16735	1.05806e-06	6.77981e-06	5.03484
Atp10d	-0.889017	3.77202	-7.14027	1.11421e-06	7.10102e-06	5.02632
Abcg3	-1.33656	6.46641	-7.17432	1.04408e-06	6.7156e-06	5.02536
Nipa2	-1.07122	7.08784	-7.17194	1.04884e-06	6.74154e-06	5.02159
Adap1	-1.83553	7.23129	-7.16943	1.05387e-06	6.76604e-06	5.01757
Hrh1	-1.62083	2.0161	-7.00532	1.44375e-06	8.9433e-06	5.01064
Myd88	-0.837691	7.53546	-7.16588	1.06103e-06	6.78696e-06	5.01031
Serpinb7	-1.40275	0.913637	-6.93077	1.66771e-06	1.01677e-05	4.99583
St3gal5	-1.33883	9.81214	-7.14313	1.10812e-06	7.06546e-06	4.9828
BC037034	-1.36707	3.83022	-7.0799	1.25075e-06	7.87104e-06	4.96956
Ift22	-1.00109	4.70872	-7.11377	1.17212e-06	7.43261e-06	4.96124
Pkig	-1.22941	6.74809	-7.13678	1.12165e-06	7.13538e-06	4.95215
Epb41l1	-1.4684	0.704139	-6.85747	1.92315e-06	1.14836e-05	4.9471
Apobr	-1.1371	3.76922	-7.04885	1.32763e-06	8.29413e-06	4.94296
Fbxo44	-1.50512	1.21501	-6.88484	1.82331e-06	1.0958e-05	4.94127
Sfxn2	-0.757345	3.75173	-7.04128	1.34712e-06	8.4083e-06	4.92232
Dnase1l1	-0.829946	4.43705	-7.11352	1.17268e-06	7.43261e-06	4.91826
Ube2l6	-0.922132	7.04118	-7.11472	1.16999e-06	7.42254e-06	4.90687
Adgre1	-1.44816	9.88588	-7.10081	1.20159e-06	7.59536e-06	4.89973
Siglec1	-1.64318	5.9247	-7.08327	1.24269e-06	7.8338e-06	4.85691
Slc45a4	-1.74455	5.81652	-7.08025	1.24992e-06	7.87104e-06	4.84591
Camk1d	-1.02689	5.72433	-7.08226	1.2451e-06	7.84542e-06	4.84406
Gins2	-1.09331	4.77451	-7.01589	1.41463e-06	8.76679e-06	4.84048
Gstm5	-1.26261	1.87407	-6.96352	1.5652e-06	9.61856e-06	4.82983
Slc2a6	-1.2959	5.32176	-7.03529	1.36273e-06	8.49052e-06	4.81789
Phkg1	-1.68521	-0.481037	-6.74563	2.39364e-06	1.38302e-05	4.80031
Aoah	-1.34442	5.5947	-7.05553	1.31069e-06	8.20667e-06	4.79732
B3glct	-0.854799	4.31908	-7.01636	1.41335e-06	8.76276e-06	4.78133
F830208F22Rik	-1.81349	4.19661	-6.95956	1.57723e-06	9.67966e-06	4.76366
Tor3a	-0.823799	8.31058	-7.03598	1.36091e-06	8.48298e-06	4.76009
Lacc1	-1.33407	6.68062	-7.03807	1.35545e-06	8.4565e-06	4.75827
Pcyox1	-1.04221	7.49958	-7.03137	1.37305e-06	8.54338e-06	4.74949
Idh2	-0.839242	7.54876	-7.03137	1.37305e-06	8.54338e-06	4.74713
Fth1	-1.24536	11.6749	-7.01927	1.40543e-06	8.71754e-06	4.7461
Il15	-1.13417	4.84121	-7.02499	1.39003e-06	8.63903e-06	4.74338
Cabin1	-0.760114	6.30333	-7.03168	1.37222e-06	8.54338e-06	4.74073
Zbtb7b	-1.18138	2.83847	-6.86988	1.87721e-06	1.12431e-05	4.73441
Il1rn	-1.31566	5.81896	-7.02069	1.40159e-06	8.69759e-06	4.7332
Gpr84	-1.67254	2.52531	-6.86448	1.89706e-06	1.13375e-05	4.69918
P3h4	-1.2859	1.73453	-6.89367	1.7923e-06	1.08277e-05	4.69226
Tmem51	-0.93699	7.61314	-7.00201	1.45301e-06	8.98864e-06	4.69204
Creb3l3	-1.22594	2.55616	-6.87826	1.84681e-06	1.10849e-05	4.69177
Ddhd1	-1.41492	5.62291	-6.98822	1.49221e-06	9.21066e-06	4.66814
Liph	-1.42649	0.618492	-6.76955	2.28386e-06	1.33009e-05	4.65842
Tmem221	-1.32675	4.87123	-6.97968	1.51704e-06	9.35567e-06	4.64865
Tlr2	-0.897661	5.92205	-6.98385	1.50484e-06	9.28454e-06	4.64753
Zeb2os	-1.22351	1.33987	-6.74151	2.41309e-06	1.39311e-05	4.63712
Rogdi	-0.668252	5.16976	-6.97262	1.53788e-06	9.47159e-06	4.63096
Kcng2	-2.19414	5.25686	-6.96791	1.55196e-06	9.54559e-06	4.61941
Pctp	-0.92158	4.29454	-6.92587	1.68364e-06	1.02424e-05	4.61265
Stambpl1	-0.995435	6.12824	-6.9554	1.58998e-06	9.75361e-06	4.58968
Gpr137c	-1.39978	1.43131	-6.81147	2.10384e-06	1.23977e-05	4.58367
Hmox2	-0.882903	7.15915	-6.9475	1.6145e-06	9.89096e-06	4.58057
Cryl1	-0.91549	4.99916	-6.94263	1.6298e-06	9.97589e-06	4.57792
Colec12	-1.04923	4.27363	-6.94131	1.63398e-06	9.99269e-06	4.57562
Cacfd1	-0.897233	4.64979	-6.9302	1.66954e-06	1.01744e-05	4.56876
Pdlim2	-0.80537	5.03013	-6.92608	1.68295e-06	1.02424e-05	4.5682
Tpst1	-1.18844	6.89125	-6.94161	1.63303e-06	9.99127e-06	4.56352
Asb10	-1.60021	-0.951765	-6.69839	2.62682e-06	1.49786e-05	4.56311
Tefm	-0.914412	4.19366	-6.88596	1.81934e-06	1.09403e-05	4.55315
Nid2	-1.23605	3.7955	-6.89895	1.77399e-06	1.0731e-05	4.55117
Tarsl2	-1.55937	3.89933	-6.87461	1.86e-06	1.11484e-05	4.53785
Tm6sf1	-1.44828	7.45134	-6.92068	1.70065e-06	1.03233e-05	4.52919
2310011J03Rik	-0.716423	6.18768	-6.92364	1.69091e-06	1.02776e-05	4.52535
Ppt2	-1.16121	3.82202	-6.86067	1.91118e-06	1.14171e-05	4.52128
Clec4b1	-1.34977	3.22887	-6.87637	1.85362e-06	1.11209e-05	4.51772
Fgfr1	-1.10134	1.5561	-6.80739	2.12072e-06	1.24919e-05	4.50834
Slc29a3	-1.05019	4.62216	-6.8859	1.81958e-06	1.09403e-05	4.50616
Vsir	-0.811099	6.55488	-6.90374	1.75754e-06	1.06454e-05	4.49045
Rnpep	-1.06339	8.47333	-6.89912	1.77339e-06	1.0731e-05	4.48964
Phf11a	-1.024	5.72405	-6.884	1.82631e-06	1.09713e-05	4.47696
Hpgd	-1.2327	9.15181	-6.88778	1.81294e-06	1.09145e-05	4.47681
Cyb561d2	-0.826219	5.31999	-6.891	1.8016e-06	1.08744e-05	4.47444
Kctd21	-1.13762	2.2116	-6.77155	2.27492e-06	1.32654e-05	4.47271
Kif3b	-0.853478	3.87712	-6.83191	2.02149e-06	1.1958e-05	4.47226
Aldoa	-0.792268	9.71312	-6.88848	1.81045e-06	1.09042e-05	4.4721
Evi2a	-1.08058	6.37512	-6.89498	1.78773e-06	1.08048e-05	4.46895
Pvrig	-0.990238	3.38314	-6.79876	2.15682e-06	1.26884e-05	4.4521
B4galt6	-1.68464	4.83175	-6.87444	1.8606e-06	1.11484e-05	4.43758
Tbc1d31	-0.924428	4.23328	-6.83601	2.00537e-06	1.1898e-05	4.43174
Surf4	-0.628941	8.69937	-6.86893	1.88067e-06	1.1259e-05	4.42842
Gpm6b	-1.13383	3.93912	-6.84155	1.98381e-06	1.17952e-05	4.42783
3110082I17Rik	-0.934309	4.87792	-6.84817	1.95833e-06	1.16637e-05	4.41927
Gsto1	-0.939281	6.43473	-6.86584	1.89203e-06	1.13124e-05	4.4111
Nudt5	-0.7403	5.44564	-6.8419	1.98243e-06	1.17921e-05	4.40748
Wdr25	-0.997688	2.72589	-6.71626	2.53597e-06	1.4562e-05	4.40105
Gm11748	-1.71073	1.65072	-6.70273	2.60447e-06	1.48811e-05	4.39433
Rnf138rt1	-2.41932	-1.10755	-6.50135	3.88344e-06	2.11643e-05	4.39139
Senp3	-0.787758	5.21529	-6.8352	2.00854e-06	1.19067e-05	4.37797
Vasp	-0.88295	7.69124	-6.84426	1.97334e-06	1.1743e-05	4.37391
Ccdc148	-1.27372	3.6946	-6.78856	2.20034e-06	1.29008e-05	4.37003
Ddx60	-0.964013	6.2728	-6.84025	1.98883e-06	1.1815e-05	4.36242
Rnf128	-1.44397	5.87454	-6.83945	1.99194e-06	1.18284e-05	4.35923
Acads	-0.759202	4.22417	-6.79536	2.17125e-06	1.27563e-05	4.35727
Arap1	-1.32559	6.18429	-6.83353	2.01512e-06	1.19355e-05	4.34985
Tor1aip1	-0.74585	6.45665	-6.83426	2.01223e-06	1.19235e-05	4.34622
Lpxn	-0.917958	6.4021	-6.82886	2.03356e-06	1.20243e-05	4.33617
Gngt2	-1.26811	7.77219	-6.81688	2.08171e-06	1.22829e-05	4.32436
Arg2	-1.95797	0.687426	-6.64241	2.93383e-06	1.64994e-05	4.32023
A530013C23Rik	-1.67633	0.242715	-6.49046	3.96886e-06	2.15565e-05	4.31806
Elovl1	-0.733617	7.76094	-6.81207	2.10141e-06	1.23886e-05	4.30983
Samd4	-0.997831	1.85756	-6.70892	2.57287e-06	1.47374e-05	4.307
Ttll3	-1.41037	2.08821	-6.65961	2.83571e-06	1.60253e-05	4.29939
Hist1h3d	-1.51231	3.68631	-6.74619	2.39101e-06	1.38208e-05	4.2959
Stard3nl	-0.885235	7.17458	-6.80366	2.13626e-06	1.25781e-05	4.28882
Ifitm6	-1.3238	3.23162	-6.75315	2.35855e-06	1.36445e-05	4.28497
Ms4a8a	-1.34074	4.82115	-6.78994	2.19439e-06	1.28713e-05	4.2841
BC005537	-1.12267	6.15108	-6.79588	2.16903e-06	1.27494e-05	4.27271
Cox5a	-1.17199	7.57466	-6.78086	2.23378e-06	1.30694e-05	4.2464
Milr1	-1.11683	4.44407	-6.76141	2.32065e-06	1.34716e-05	4.24246
Vamp8	-1.07417	7.76464	-6.77543	2.25767e-06	1.3198e-05	4.23799
Galnt3	-1.70408	3.95865	-6.68085	2.71928e-06	1.54551e-05	4.23421
Rnf149	-1.96509	7.45164	-6.77382	2.26484e-06	1.32344e-05	4.23387
Pla2g16	-0.9156	6.5891	-6.77279	2.26941e-06	1.32555e-05	4.22523
Cisd2	-0.76981	6.72362	-6.77059	2.2792e-06	1.32849e-05	4.21838
R3hdm4	-0.709365	5.59366	-6.77031	2.28044e-06	1.32865e-05	4.21778
Pik3ap1	-1.26682	7.80283	-6.76699	2.29535e-06	1.33572e-05	4.21776
Aldh16a1	-1.05623	5.96472	-6.76381	2.30971e-06	1.3423e-05	4.21014
Aloxe3	-1.8922	-0.132613	-6.4187	4.58261e-06	2.44951e-05	4.20152
Narfl	-0.762758	5.90692	-6.75748	2.3386e-06	1.35615e-05	4.19475
Itpripl1	-0.944083	2.36382	-6.58448	3.29087e-06	1.82277e-05	4.19426
Use1	-0.74492	5.60833	-6.75386	2.35526e-06	1.36331e-05	4.1875
Nit1	-0.670957	4.11691	-6.71365	2.54902e-06	1.46188e-05	4.17562
Qprt	-1.00097	4.55521	-6.70858	2.57461e-06	1.47413e-05	4.17388
Lilra5	-1.36257	6.88656	-6.74322	2.40501e-06	1.38902e-05	4.17158
Ust	-1.26437	4.13013	-6.70776	2.57879e-06	1.4753e-05	4.16937
Sod2	-0.851076	7.54935	-6.73867	2.42662e-06	1.39918e-05	4.15689
Stx16	-0.93628	4.50641	-6.72196	2.50765e-06	1.44291e-05	4.1537
Cln6	-0.779125	4.90281	-6.73613	2.43877e-06	1.4056e-05	4.15086
Psme2b	-1.04748	3.35996	-6.59569	3.2184e-06	1.79044e-05	4.13448
Prdx3	-0.804552	6.50256	-6.72167	2.50909e-06	1.44314e-05	4.11907
Nhlrc1	-1.74912	2.00155	-6.52432	3.70941e-06	2.03396e-05	4.11705
Gm12841	-1.16792	1.96539	-6.5845	3.29075e-06	1.82277e-05	4.1169
Slc12a2	-1.50046	3.55994	-6.66658	2.79698e-06	1.58579e-05	4.11443
Gss	-0.765594	5.21926	-6.70136	2.61148e-06	1.48972e-05	4.10819
Tbc1d9	-1.40609	3.56558	-6.63348	2.98613e-06	1.67394e-05	4.1025
Rps6kc1	-1.16142	4.26937	-6.67058	2.77493e-06	1.57393e-05	4.10165
Ube2q1	-0.958213	6.02396	-6.71062	2.56427e-06	1.46942e-05	4.09727
Bscl2	-0.664166	6.44488	-6.70511	2.59224e-06	1.48178e-05	4.08615
Tanc2	-1.27582	4.75137	-6.69033	2.66889e-06	1.51998e-05	4.07887
AC153955.1	-1.94621	-0.571889	-6.35684	5.19013e-06	2.73538e-05	4.0682
Fam96a	-0.947493	7.36158	-6.686	2.69179e-06	1.53239e-05	4.05056
Serf1	-1.43981	1.32759	-6.47316	4.10863e-06	2.22262e-05	4.04509
Arhgap30	-1.04398	6.74666	-6.67954	2.72629e-06	1.54887e-05	4.03441
Por	-0.885595	7.40135	-6.67541	2.74861e-06	1.55964e-05	4.02935
Plpp7	-1.09779	2.7797	-6.58718	3.27323e-06	1.81587e-05	4.01232
Ywhag	-1.01793	6.19839	-6.6606	2.83017e-06	1.6007e-05	4.01053
Tsga10	-0.878764	2.96795	-6.57576	3.34836e-06	1.8487e-05	4.01007
E2f1	-1.20258	6.04896	-6.66348	2.81411e-06	1.59291e-05	4.00658
Cd300ld	-1.47662	7.25253	-6.66097	2.82813e-06	1.60019e-05	4.00575
Map3k15	-1.72194	1.6299	-6.43253	4.45716e-06	2.39256e-05	4.00506
Mkrn1	-0.831756	7.47913	-6.66002	2.83344e-06	1.6019e-05	4.00263
Wdr53	-0.8408	4.01706	-6.61554	3.09416e-06	1.72754e-05	3.99281
Gm43323	-1.46095	0.762164	-6.36227	5.13361e-06	2.7097e-05	3.98943
Pparg	-1.24081	5.07047	-6.64497	2.91902e-06	1.6436e-05	3.98593
Fam69a	-1.01543	5.55709	-6.655	2.8617e-06	1.6159e-05	3.98432
D7Ertd128e	-1.58482	1.30882	-6.43885	4.401e-06	2.36515e-05	3.9811
Abhd15	-1.21023	2.51166	-6.5866	3.27701e-06	1.81724e-05	3.9699
Grk2	-1.43061	8.50038	-6.63971	2.94956e-06	1.65745e-05	3.968
Akr1b10	-0.960152	6.34446	-6.64632	2.91123e-06	1.64056e-05	3.9666
Fkbp2	-1.02862	6.9951	-6.64367	2.92652e-06	1.64716e-05	3.96291
Btnl2	-1.42524	0.594057	-6.3489	5.27401e-06	2.77396e-05	3.96065
Slc6a6	-1.09083	8.1594	-6.63666	2.96741e-06	1.66479e-05	3.95929
Slc19a1	-0.997424	4.71187	-6.59	3.25499e-06	1.80719e-05	3.95687
Nckap1l	-1.32417	7.17691	-6.63861	2.95596e-06	1.6597e-05	3.95354
Pgap2	-0.782841	5.95302	-6.63798	2.95965e-06	1.6611e-05	3.95004
Cabyr	-1.58484	0.935548	-6.38032	4.9503e-06	2.61989e-05	3.94289
H2-Aa	-1.05271	10.6438	-6.62361	3.04511e-06	1.70426e-05	3.94101
Pdgfb	-1.20018	3.93147	-6.5907	3.25047e-06	1.8054e-05	3.9379
Pqlc2	-0.894823	4.82296	-6.61142	3.11952e-06	1.7403e-05	3.9331
P2ry13	-1.28245	7.5163	-6.62597	3.03088e-06	1.69698e-05	3.93192
Pycard	-0.948851	5.67733	-6.61947	3.07016e-06	1.71621e-05	3.92936
Wfdc17	-1.64292	9.40848	-6.61267	3.1118e-06	1.7367e-05	3.92321
Bcdin3d	-0.977864	3.0978	-6.52422	3.71019e-06	2.03396e-05	3.92083
C6	-1.35833	8.54311	-6.60873	3.13625e-06	1.74893e-05	3.90576
Rps9	-0.955942	8.33938	-6.60786	3.14163e-06	1.75123e-05	3.89826
Gmppa	-0.750336	6.26756	-6.60431	3.16381e-06	1.76289e-05	3.88243
Sfxn5	-1.41975	0.619645	-6.26536	6.24518e-06	3.21831e-05	3.87825
Tmem170b	-1.1191	5.74924	-6.60079	3.18598e-06	1.77312e-05	3.8752
Spire2	-1.50872	0.375408	-6.29666	5.86134e-06	3.04191e-05	3.86401
Syn1	-1.90529	2.68932	-6.44991	4.30442e-06	2.32025e-05	3.86356
Gm32633	-1.46325	0.585751	-6.27194	6.16234e-06	3.18743e-05	3.85123
Setd4	-0.956662	2.41606	-6.44704	4.32925e-06	2.3311e-05	3.84782
Wwp1	-0.956882	5.49663	-6.58737	3.27201e-06	1.81587e-05	3.84711
Sgpl1	-1.26288	7.61147	-6.58415	3.29303e-06	1.82322e-05	3.84616
Mtx1	-0.817947	5.84706	-6.58175	3.30877e-06	1.82975e-05	3.84228
4930581F22Rik	-0.89283	2.93337	-6.51615	3.77041e-06	2.06372e-05	3.83913
1810011H11Rik	-1.1483	4.3765	-6.56693	3.40768e-06	1.87624e-05	3.8381
Mok	-1.54348	0.184419	-6.26973	6.19013e-06	3.19824e-05	3.83468
Lpin2	-0.797863	5.83033	-6.57772	3.33537e-06	1.84226e-05	3.82968
Ppm1n	-1.8878	2.96687	-6.47341	4.10653e-06	2.22235e-05	3.81282
Zcwpw1	-0.88219	3.79957	-6.49748	3.91361e-06	2.1312e-05	3.81226
Aig1	-1.20514	6.17199	-6.5671	3.40652e-06	1.87624e-05	3.80674
Gm26912	-1.22178	0.393538	-6.31539	5.64336e-06	2.94084e-05	3.79373
Coa4	-0.907579	4.03811	-6.51137	3.80652e-06	2.08103e-05	3.78086
Col9a3	-2.06028	0.353218	-6.2188	6.86483e-06	3.49749e-05	3.77089
Hist3h2ba	-1.34201	1.67037	-6.38785	4.87586e-06	2.58371e-05	3.7626
Serpinb1b	-1.51239	1.04507	-6.29482	5.88318e-06	3.05094e-05	3.75706
Hfe	-0.941433	7.56723	-6.53551	3.62759e-06	1.99181e-05	3.75434
Ppargc1b	-1.02567	3.64276	-6.4304	4.47624e-06	2.40003e-05	3.75358
Plcl1	-1.57572	1.69485	-6.38716	4.8826e-06	2.58505e-05	3.74989
Fxyd2	-1.76008	-0.227889	-6.34128	5.35574e-06	2.80778e-05	3.74914
Gm13710	-2.03752	-0.881272	-6.17103	7.56682e-06	3.82019e-05	3.74379
Scarb2	-0.902343	8.13969	-6.53042	3.6646e-06	2.01134e-05	3.74362
Slc25a43	-1.23038	3.22901	-6.39341	4.82159e-06	2.56151e-05	3.73706
Fam13a	-1.38816	2.92001	-6.38736	4.88061e-06	2.58498e-05	3.72883
Mmp2	-1.47957	1.72173	-6.36177	5.13886e-06	2.71144e-05	3.72804
Derl2	-0.695993	7.03578	-6.52819	3.68092e-06	2.0195e-05	3.72635
Atp6v1f	-0.919088	7.48813	-6.52331	3.71694e-06	2.03685e-05	3.72408
Rtn1	-1.2784	3.86008	-6.48225	4.03455e-06	2.1885e-05	3.7101
Rhbdd3	-0.757619	4.68415	-6.50323	3.86887e-06	2.1118e-05	3.70749
Atp6v0c	-1.03093	5.75257	-6.50271	3.87291e-06	2.11235e-05	3.68184
Fpr1	-1.29457	7.55389	-6.50197	3.87868e-06	2.11466e-05	3.68143
F630028O10Rik	-1.22156	2.77501	-6.412	4.64471e-06	2.47795e-05	3.67726
Coq7	-1.04118	5.90769	-6.49107	3.96404e-06	2.15445e-05	3.66749
Pcdhac2	-1.34662	-0.599482	-6.26063	6.30542e-06	3.24335e-05	3.66294
Zfp524	-0.952471	2.46814	-6.36272	5.12897e-06	2.70827e-05	3.66289
2310040G24Rik	-1.28994	3.45535	-6.39063	4.84859e-06	2.57292e-05	3.66082
Cd86	-1.31054	7.68083	-6.49185	3.95788e-06	2.15279e-05	3.65935
Ak8	-1.43859	0.761801	-6.26452	6.25584e-06	3.22262e-05	3.65377
Fcgr1	-1.22587	7.38098	-6.4904	3.96934e-06	2.15565e-05	3.65211
Tmsb4x	-1.20891	12.7951	-6.4747	4.09597e-06	2.21749e-05	3.649
Cxcl2	-1.47534	3.72221	-6.4645	4.18044e-06	2.25621e-05	3.64876
Ifnar2	-0.908278	7.97249	-6.47932	4.05832e-06	2.19826e-05	3.639
Ptcd2	-0.803878	6.33473	-6.48078	4.04647e-06	2.19411e-05	3.62851
Tpmt	-1.09237	2.36293	-6.33295	5.44652e-06	2.85e-05	3.62017
Mdh1	-0.824941	8.74636	-6.46914	4.14183e-06	2.23797e-05	3.61668
5031439G07Rik	-1.6419	7.45731	-6.47078	4.12819e-06	2.23147e-05	3.61394
M1ap	-1.30317	1.74423	-6.27071	6.17782e-06	3.19424e-05	3.59574
Eef1akmt1	-0.960562	5.13184	-6.44133	4.37913e-06	2.35613e-05	3.58121
Gatc	-0.979749	3.971	-6.40663	4.69508e-06	2.50003e-05	3.57978
Parp2	-0.714249	6.38916	-6.45652	4.24782e-06	2.29079e-05	3.57747
Tcf7l2	-1.26767	6.34748	-6.44758	4.32464e-06	2.32951e-05	3.5652
Mettl8	-0.851889	3.67242	-6.39292	4.82639e-06	2.56309e-05	3.5637
Selenos	-0.965202	7.39713	-6.44079	4.38391e-06	2.35779e-05	3.54901
3300005D01Rik	-1.49783	0.766681	-6.12812	8.26057e-06	4.13593e-05	3.53855
Cds1	-1.53628	4.82687	-6.41029	4.66072e-06	2.48459e-05	3.5369
Nuak1	-1.35813	-0.133417	-6.17034	7.5776e-06	3.82424e-05	3.5357
Rnf19b	-1.4537	6.74582	-6.42749	4.50242e-06	2.41314e-05	3.52046
Tor1a	-0.828632	7.38652	-6.42396	4.53448e-06	2.42906e-05	3.51631
Clec7a	-1.35367	7.31491	-6.42203	4.55204e-06	2.43411e-05	3.51554
Sil1	-0.651074	6.23328	-6.42256	4.54725e-06	2.43411e-05	3.50778
Asl	-0.582423	5.27358	-6.41279	4.63734e-06	2.47497e-05	3.49914
Ccdc92b	-1.51105	-0.68571	-6.13123	8.20811e-06	4.11114e-05	3.48573
Wdr41	-1.22764	6.85797	-6.40897	4.67304e-06	2.4902e-05	3.48409
Celf2	-0.91409	7.55286	-6.403	4.72953e-06	2.51549e-05	3.47056
Src	-2.05352	-0.523378	-6.04273	9.84283e-06	4.82572e-05	3.46762
Cln3	-0.796945	6.13405	-6.40006	4.75756e-06	2.52943e-05	3.46091
Tmem38b	-0.890874	2.7036	-6.27735	6.09519e-06	3.15387e-05	3.45849
Gm38843	-1.65478	0.67466	-6.20047	7.12594e-06	3.6186e-05	3.45725
Gm16239	-1.7544	-0.00535516	-6.1525	7.85881e-06	3.95326e-05	3.45088
Skil	-0.759072	5.69509	-6.39254	4.83008e-06	2.56407e-05	3.44757
Fhod1	-0.90777	3.55944	-6.34878	5.27528e-06	2.77396e-05	3.44217
Stx4a	-0.724255	5.3773	-6.38798	4.87455e-06	2.58371e-05	3.44174
Gm29336	-1.62598	-1.0285	-6.04582	9.78046e-06	4.80191e-05	3.4345
Cxcl14	-2.08217	3.49873	-6.31346	5.66544e-06	2.94793e-05	3.43374
Txn1	-1.13029	8.5562	-6.37909	4.96257e-06	2.62539e-05	3.4289
Fabp7	-1.6373	7.40599	-6.37449	5.00881e-06	2.64784e-05	3.41774
Ik	-0.678111	6.80907	-6.36852	5.06944e-06	2.67786e-05	3.39747
Mb21d1	-1.07435	5.20426	-6.34584	5.30662e-06	2.78748e-05	3.39655
Agmo	-0.958563	3.56944	-6.3367	5.40547e-06	2.83065e-05	3.37687
Arhgap21	-0.999615	3.97952	-6.32871	5.49347e-06	2.87241e-05	3.36844
Treml4	-1.3497	8.0874	-6.34997	5.26263e-06	2.7694e-05	3.36817
Pnpo	-0.71576	5.14689	-6.33298	5.44621e-06	2.85e-05	3.354
Tmem135	-0.838104	5.93452	-6.3447	5.3189e-06	2.79267e-05	3.34801
Lmln	-0.90882	1.96058	-6.19787	7.16381e-06	3.63408e-05	3.3475
Rbbp8	-0.79219	6.48317	-6.34446	5.3214e-06	2.79293e-05	3.3458
Fgr	-1.19943	6.51902	-6.34171	5.35102e-06	2.80636e-05	3.34155
Kiss1r	-1.2957	-0.570157	-6.07009	9.30446e-06	4.59903e-05	3.33439
Noct	-1.14506	4.33071	-6.31405	5.65863e-06	2.94607e-05	3.32989
1810021B22Rik	-1.25101	0.9653	-6.12184	8.36741e-06	4.1804e-05	3.3266
A930007I19Rik	-1.40648	2.18239	-6.15825	7.76701e-06	3.91132e-05	3.32427
Ephb3	-2.03795	0.336289	-6.09596	8.82325e-06	4.38454e-05	3.32375
Gm34084	-1.55438	-1.63979	-6.01812	1.03546e-05	5.05525e-05	3.31803
Sdf2l1	-0.9719	8.70199	-6.32536	5.53072e-06	2.88834e-05	3.31662
Deptor	-0.819536	3.08112	-6.29136	5.92458e-06	3.069e-05	3.28789
Gns	-1.25557	9.58149	-6.3052	5.76082e-06	2.99197e-05	3.28477
Clec12a	-1.25333	7.63661	-6.30689	5.74125e-06	2.98292e-05	3.27647
Fpr2	-1.15999	4.46132	-6.26189	6.28938e-06	3.2375e-05	3.27446
2810021J22Rik	-1.15265	2.08842	-6.117	8.45081e-06	4.21753e-05	3.2718
Itgal	-1.2227	7.89708	-6.30222	5.79571e-06	3.00897e-05	3.26354
Tm7sf2	-0.993603	2.39399	-6.14076	8.04958e-06	4.04193e-05	3.23571
Rufy3	-1.24478	7.27772	-6.2829	6.02702e-06	3.12091e-05	3.22494
Cul9	-0.855999	3.09622	-6.20591	7.04743e-06	3.58135e-05	3.21374
Tmem107	-1.27864	2.93085	-6.11985	8.40162e-06	4.19448e-05	3.21216
Oxct1	-0.854407	7.78188	-6.26917	6.19714e-06	3.20067e-05	3.19627
Batf	-0.646742	5.17987	-6.25315	6.40188e-06	3.28568e-05	3.19324
Nkiras2	-0.755959	6.51402	-6.26891	6.20037e-06	3.20115e-05	3.18962
Coro7	-1.01312	7.33383	-6.26676	6.22747e-06	3.21395e-05	3.18908
Pigs	-0.72807	6.7235	-6.26373	6.26584e-06	3.22657e-05	3.17997
Prune2	-1.26539	2.62123	-6.0827	9.06652e-06	4.491e-05	3.17819
Cd300lb	-1.40609	5.43481	-6.25906	6.32558e-06	3.25252e-05	3.17711
Mcoln2	-1.00278	4.36688	-6.19784	7.16425e-06	3.63408e-05	3.17457
Gpr137	-0.763211	4.41808	-6.23978	6.57812e-06	3.36869e-05	3.16536
Acvrl1	-0.969282	7.01795	-6.25224	6.41375e-06	3.29057e-05	3.15561
Cd300e	-1.35574	7.07063	-6.23983	6.57743e-06	3.36869e-05	3.13133
Aldh18a1	-0.992788	6.65321	-6.23504	6.64185e-06	3.39757e-05	3.12966
Gm33280	-1.46207	2.31645	-6.05698	9.55861e-06	4.7046e-05	3.126
Rnaset2a	-1.20627	5.74213	-6.2364	6.62356e-06	3.39071e-05	3.12254
Spg21	-0.859314	7.70094	-6.22989	6.71178e-06	3.43082e-05	3.1165
AV356131	-1.08955	1.37404	-6.04133	9.87124e-06	4.83625e-05	3.10996
Fam214b	-0.869223	3.93548	-6.19468	7.21057e-06	3.65491e-05	3.10567
Timp2	-1.8948	7.18924	-6.22034	6.84337e-06	3.48923e-05	3.10382
Sf3b5	-0.881006	6.62857	-6.22746	6.74501e-06	3.44401e-05	3.10266
Abcd1	-1.04869	5.86548	-6.22617	6.76279e-06	3.45182e-05	3.10138
Arl4c	-0.902009	2.49163	-6.12327	8.34304e-06	4.17122e-05	3.09204
Ano6	-1.40656	6.93188	-6.21518	6.9156e-06	3.52078e-05	3.07937
Calhm2	-0.79705	5.22887	-6.21077	6.97796e-06	3.54864e-05	3.07193
Ninl	-1.96833	0.182155	-5.85769	1.44362e-05	6.75986e-05	3.06855
Slc25a5	-0.815981	10.1259	-6.20099	7.11837e-06	3.61608e-05	3.06775
Tnfrsf14	-0.973346	2.11967	-5.99001	1.09729e-05	5.3032e-05	3.06752
Dynlt1f	-1.06975	3.67	-6.10878	8.59441e-06	4.28305e-05	3.06172
Fcgr3	-1.26449	8.9739	-6.19851	7.15447e-06	3.63177e-05	3.05823
Grhl1	-1.43462	3.10993	-6.06956	9.31452e-06	4.60237e-05	3.05521
Diaph2	-0.868033	5.02937	-6.19531	7.20125e-06	3.65152e-05	3.04627
Basp1	-2.38464	7.86535	-6.19383	7.22306e-06	3.65858e-05	3.04249
Trim36	-0.917423	3.23684	-6.13696	8.11243e-06	4.07054e-05	3.02228
Gm17399	-1.8684	-0.235065	-5.80301	1.61796e-05	7.46698e-05	3.00238
Arpc5	-0.765541	9.41781	-6.1669	7.63088e-06	3.84974e-05	2.99416
Mgst1	-0.988757	5.36982	-6.16563	7.6507e-06	3.85554e-05	2.98839
Khk	-0.777228	5.70745	-6.16592	7.64628e-06	3.85471e-05	2.97355
Map7d3	-1.6305	0.857651	-5.85762	1.44386e-05	6.75986e-05	2.95961
AC131586.2	-1.29278	-0.649494	-5.86124	1.43299e-05	6.71804e-05	2.9588
Spic	-1.26888	6.80966	-6.15481	7.8217e-06	3.93744e-05	2.95358
Dnah2	-0.834561	1.12157	-5.9901	1.09709e-05	5.3032e-05	2.95082
Lpar1	-1.22256	3.01818	-5.99346	1.0895e-05	5.27647e-05	2.94887
Myo9a	-1.00724	6.32135	-6.14702	7.94723e-06	3.99341e-05	2.93484
Chadl	-2.02771	-0.0948831	-5.84912	1.46962e-05	6.86202e-05	2.93176
Gadd45g	-1.06998	8.32624	-6.12404	8.32983e-06	4.16611e-05	2.90141
AC115037.1	-1.31051	3.25618	-6.05884	9.5221e-06	4.69328e-05	2.88133
Rcan1	-0.740963	7.77537	-6.1128	8.52382e-06	4.25244e-05	2.87601
Ola1	-0.811209	5.18439	-6.09669	8.81003e-06	4.37953e-05	2.86456
Gm35154	-1.48377	2.06601	-5.93295	1.23474e-05	5.88169e-05	2.86285
Rhobtb1	-1.18453	5.06337	-6.10974	8.57742e-06	4.27611e-05	2.86007
Tada3	-0.620682	5.44486	-6.10217	8.71164e-06	4.33681e-05	2.85519
2010320M18Rik	-1.2315	2.77821	-6.00097	1.07275e-05	5.20808e-05	2.85333
Rtn4	-1.11937	4.83389	-6.08744	8.97873e-06	4.45385e-05	2.84541
Il17ra	-0.976182	6.39345	-6.1014	8.72529e-06	4.34055e-05	2.83863
Fam178b	-1.4486	-1.38521	-5.74787	1.81578e-05	8.27567e-05	2.8376
Acod1	-1.31305	5.52405	-5.96127	1.16443e-05	5.59081e-05	2.83321
Epn1	-1.16267	3.08124	-6.01402	1.04425e-05	5.09282e-05	2.83186
Crlf2	-1.09519	4.63964	-6.08353	9.05122e-06	4.48661e-05	2.82663
Sdhd	-0.811294	8.19184	-6.09073	8.91841e-06	4.42568e-05	2.82587
Gsg1	-1.40262	-0.564869	-5.78523	1.6792e-05	7.73441e-05	2.82107
Trim14	-1.52755	6.8252	-6.09071	8.91877e-06	4.42568e-05	2.82093
Rap1gap2	-1.51235	2.56227	-5.88503	1.36383e-05	6.42625e-05	2.8097
Myo1f	-1.03521	8.09434	-6.08328	9.05576e-06	4.48726e-05	2.80809
Itgam	-1.1148	2.88828	-5.98458	1.10967e-05	5.3593e-05	2.80049
Arhgap19	-1.27938	5.41875	-6.07264	9.25585e-06	4.57826e-05	2.78778
Shq1	-0.734719	4.18213	-6.008	1.05729e-05	5.14738e-05	2.78707
Psmg4	-1.06378	5.16069	-6.05562	9.58535e-06	4.7161e-05	2.78518
Arpc2	-0.706653	10.0728	-6.06583	9.38622e-06	4.63616e-05	2.78445
Bco2	-1.26259	4.34433	-6.05288	9.63947e-06	4.73938e-05	2.7799
Zdhhc14	-1.70076	5.42908	-6.07045	9.29749e-06	4.59722e-05	2.77907
Mfsd3	-0.739008	3.88172	-6.02153	1.02821e-05	5.02516e-05	2.77673
Rtl5	-1.27927	0.579605	-5.86747	1.41456e-05	6.64952e-05	2.76799
Skap2	-0.731358	7.98013	-6.06289	9.44317e-06	4.65932e-05	2.76651
Tgm2	-0.874232	9.66844	-6.05952	9.5087e-06	4.68833e-05	2.76109
Cyb5r1	-0.643862	6.03873	-6.06376	9.42618e-06	4.65259e-05	2.75969
Fam161a	-0.912116	1.38417	-5.93385	1.23244e-05	5.87278e-05	2.74708
Ear2	-1.44064	5.43509	-6.04483	9.80046e-06	4.81004e-05	2.74119
Tceanc2	-0.951788	5.12857	-6.01824	1.0352e-05	5.05525e-05	2.73573
Dppa3	-1.68402	-0.407929	-5.74501	1.82668e-05	8.31715e-05	2.73429
Lilrb4a	-1.27996	7.9067	-6.04686	9.75961e-06	4.79336e-05	2.73196
Clec1b	-1.03157	8.28121	-6.0409	9.88002e-06	4.83884e-05	2.72472
Wdfy3	-1.06468	6.68626	-6.04461	9.80494e-06	4.81054e-05	2.72251
Pex11a	-1.06192	2.54894	-5.89598	1.33316e-05	6.29666e-05	2.71711
Slc25a26	-0.804333	3.46482	-5.95692	1.17495e-05	5.63739e-05	2.71661
Arhgap9	-1.34156	8.50416	-6.03345	1.00327e-05	4.91018e-05	2.70982
AI662270	-0.921395	5.17198	-6.01677	1.03835e-05	5.0676e-05	2.70834
Etfb	-0.801698	4.4547	-6.00527	1.06326e-05	5.16565e-05	2.70004
Nxpe1-ps	-1.19595	2.47936	-5.92532	1.25443e-05	5.96324e-05	2.69204
1700034H15Rik	-2.35726	-0.869759	-5.63266	2.3134e-05	0.000102256	2.6911
Aco1	-0.93538	6.80652	-6.02785	1.01492e-05	4.96544e-05	2.68472
Sphk2	-0.877993	4.28272	-5.99245	1.09178e-05	5.28207e-05	2.68448
Car13	-0.985706	3.02099	-5.89248	1.3429e-05	6.33938e-05	2.67941
Ctc1	-1.02007	5.02699	-6.01462	1.04296e-05	5.08831e-05	2.6772
Oma1	-0.701921	5.74946	-6.01879	1.03403e-05	5.05185e-05	2.66735
Gba	-0.837559	7.60614	-6.01329	1.04584e-05	5.09877e-05	2.65902
1810014B01Rik	-1.03215	1.333	-5.78047	1.696e-05	7.79611e-05	2.65839
Gm16675	-0.949875	1.89121	-5.82534	1.54429e-05	7.15976e-05	2.6563
Fam49b	-1.33538	8.97621	-6.00548	1.06281e-05	5.16565e-05	2.65312
Arl10	-1.03019	3.47359	-5.96999	1.14361e-05	5.50794e-05	2.65228
Gbp3	-0.902761	8.74699	-6.0074	1.0586e-05	5.152e-05	2.64604
Dennd1c	-0.701008	5.6727	-6.00535	1.06309e-05	5.16565e-05	2.63684
Ccdc115	-0.655335	6.34476	-6.0053	1.06321e-05	5.16565e-05	2.63504
Hs6st1	-1.39841	5.59135	-6.0001	1.07466e-05	5.21556e-05	2.62886
Ddrgk1	-0.733088	6.65134	-5.99946	1.0761e-05	5.22071e-05	2.62795
Txnrd2	-0.69342	5.44532	-5.99881	1.07754e-05	5.22552e-05	2.62612
3110043O21Rik	-0.916667	5.1846	-5.99114	1.09474e-05	5.29453e-05	2.62186
Taf6l	-0.704069	7.07047	-5.99568	1.08452e-05	5.25605e-05	2.62041
Madd	-0.92327	4.5907	-5.97738	1.12629e-05	5.43393e-05	2.61604
Uxs1	-0.651613	4.39026	-5.97487	1.13215e-05	5.4584e-05	2.61482
H2-Ab1	-0.944205	12.2596	-5.97628	1.12884e-05	5.44432e-05	2.60197
1700003F12Rik	-1.82784	1.35152	-5.81988	1.56199e-05	7.22542e-05	2.57631
Churc1	-1.05433	3.23004	-5.88743	1.35704e-05	6.40075e-05	2.57457
Eno3	-0.6532	4.25288	-5.91391	1.28445e-05	6.09348e-05	2.5704
Rhoh	-0.773268	6.00398	-5.96477	1.15604e-05	5.55436e-05	2.55805
Psmb10	-0.686023	8.63219	-5.96344	1.15922e-05	5.5677e-05	2.55684
Rab7b	-1.07245	6.60333	-5.96713	1.15041e-05	5.53686e-05	2.55565
9430038I01Rik	-0.940434	4.36737	-5.9318	1.23768e-05	5.89368e-05	2.55398
Adgb	-1.35722	5.15279	-5.95188	1.18728e-05	5.68675e-05	2.55273
Nthl1	-0.804919	3.17932	-5.86244	1.42942e-05	6.70354e-05	2.54274
Gm8093	-1.9507	-0.40938	-5.59143	2.52387e-05	0.000110784	2.53129
Mrpl43	-0.720784	5.54203	-5.95241	1.18598e-05	5.68249e-05	2.53099
Rilpl2	-0.835971	5.4248	-5.9472	1.19883e-05	5.73421e-05	2.52056
Gm26520	-1.32864	2.18794	-5.82778	1.53647e-05	7.12633e-05	2.51585
Adck1	-0.636545	4.4232	-5.91961	1.26935e-05	6.02802e-05	2.51233
Ehd4	-0.853418	7.68837	-5.94037	1.21592e-05	5.80794e-05	2.50792
Gm11464	-1.70407	0.174567	-5.66928	2.14163e-05	9.56348e-05	2.50729
Psme1	-0.766949	8.8285	-5.93706	1.22428e-05	5.84189e-05	2.50364
Slc18a1	-2.44775	0.909291	-5.60874	2.43319e-05	0.00010704	2.49721
Adam33	-1.50822	1.79691	-5.71174	1.95871e-05	8.85749e-05	2.49712
Cdk5rap2	-0.765951	4.54117	-5.91186	1.28993e-05	6.11739e-05	2.49614
Tbc1d2b	-1.02289	6.09794	-5.9345	1.23078e-05	5.86886e-05	2.48652
1500011B03Rik	-0.759857	3.89878	-5.87636	1.38864e-05	6.53653e-05	2.48094
Eloa	-0.578123	7.0361	-5.92437	1.2569e-05	5.97296e-05	2.46776
Nln	-0.674132	4.90167	-5.89878	1.32543e-05	6.26866e-05	2.46489
Dst	-0.909374	4.83032	-5.90819	1.2998e-05	6.15999e-05	2.46147
Anxa9	-0.971766	1.99077	-5.75874	1.77489e-05	8.10788e-05	2.45742
Tnfsf13os	-1.20495	0.612033	-5.72023	1.92415e-05	8.71533e-05	2.45454
Gm43775	-1.50755	1.92605	-5.75654	1.7831e-05	8.14004e-05	2.45088
En2	-2.03679	1.6063	-5.72611	1.90054e-05	8.62807e-05	2.43372
Plod3	-0.71558	6.52436	-5.90967	1.29581e-05	6.14316e-05	2.43275
Tada2a	-0.629742	4.1198	-5.85282	1.45834e-05	6.81851e-05	2.42889
Iqgap1	-0.873154	8.21729	-5.90273	1.31461e-05	6.22383e-05	2.42718
Tmem150b	-1.21464	-0.159997	-5.67772	2.10393e-05	9.4193e-05	2.42683
Aldh1b1	-1.14485	5.17706	-5.84204	1.49147e-05	6.94305e-05	2.42643
Foxred1	-0.594439	5.89323	-5.90177	1.31724e-05	6.23314e-05	2.41799
Homer1	-1.23741	3.67795	-5.82809	1.53548e-05	7.12409e-05	2.41571
Exosc5	-0.806389	5.63342	-5.8924	1.34312e-05	6.33938e-05	2.41136
Armc8	-0.713749	6.74045	-5.89786	1.32796e-05	6.27636e-05	2.41
Hmgb1-ps5	-1.15207	1.83461	-5.67587	2.11212e-05	9.44652e-05	2.40755
Mapkapk2	-1.34103	8.29634	-5.88815	1.35502e-05	6.3934e-05	2.40026
AC153955.2	-1.41463	0.709383	-5.65717	2.19692e-05	9.78212e-05	2.3986
Cat	-0.607585	7.0539	-5.8854	1.36279e-05	6.42351e-05	2.38922
Aifm2	-0.774983	3.74587	-5.80355	1.61615e-05	7.4611e-05	2.38743
1110019D14Rik	-1.06803	1.17096	-5.68369	2.07766e-05	9.33172e-05	2.35688
Itgav	-1.21296	5.79694	-5.87331	1.39748e-05	6.5759e-05	2.35682
Fbxw17	-0.619957	5.8892	-5.87167	1.40225e-05	6.59613e-05	2.35177
Itpripl2	-0.799997	4.2938	-5.82366	1.54972e-05	7.17821e-05	2.35066
Ap5z1	-0.958281	5.22464	-5.85604	1.4486e-05	6.77979e-05	2.34986
Gm9920	-1.2346	0.282194	-5.6478	2.24071e-05	9.96437e-05	2.34976
Zfp688	-0.754329	4.09704	-5.84713	1.47574e-05	6.88365e-05	2.34905
F3	-1.28064	2.01901	-5.63607	2.29681e-05	0.000101616	2.337
Tlr9	-2.95434	-0.734396	-5.3899	3.87385e-05	0.0001611	2.32914
Gm44141	-1.14116	0.612761	-5.59717	2.49344e-05	0.000109552	2.32913
Rhoa	-0.636665	8.49636	-5.8536	1.45599e-05	6.80976e-05	2.32879
Gm26634	-1.79017	-0.979908	-5.49507	3.09583e-05	0.000132546	2.32778
Steap3	-1.0235	2.61075	-5.68032	2.09245e-05	9.37997e-05	2.3262
Washc2	-0.826524	6.35497	-5.85866	1.44074e-05	6.75205e-05	2.32427
Gm10252	-1.35273	1.8994	-5.68297	2.08079e-05	9.33974e-05	2.31754
Gpr65	-1.08904	5.36323	-5.8444	1.48414e-05	6.9159e-05	2.31292
Pdgfc	-1.59927	5.01074	-5.82914	1.53209e-05	7.11076e-05	2.31289
Tmem208	-0.667868	6.04355	-5.85252	1.45927e-05	6.82055e-05	2.31057
Usf1	-0.751848	6.40668	-5.852	1.46083e-05	6.82556e-05	2.30997
Ptk2b	-1.01185	6.25003	-5.84781	1.47365e-05	6.87621e-05	2.30686
Metrnl	-1.40857	8.70915	-5.84075	1.49547e-05	6.9547e-05	2.30359
Nfxl1	-1.10443	6.38779	-5.84801	1.47302e-05	6.87556e-05	2.30346
Dscaml1	-1.51887	-0.936494	-5.5736	2.62087e-05	0.000114644	2.30108
Arsi	-1.7315	-0.788774	-5.4951	3.09564e-05	0.000132546	2.29686
Ppdpf	-0.824781	5.97371	-5.84554	1.48064e-05	6.90186e-05	2.29643
Mllt11	-0.924771	2.60187	-5.70389	1.99131e-05	8.98736e-05	2.29476
Cox14	-0.813241	6.58682	-5.84294	1.48867e-05	6.93466e-05	2.29247
Ak2	-0.633788	7.68235	-5.84157	1.49292e-05	6.94747e-05	2.28946
0610009L18Rik	-1.13284	1.77985	-5.72817	1.89233e-05	8.5964e-05	2.28864
Pecr	-0.835278	3.45331	-5.78773	1.67045e-05	7.69902e-05	2.28275
Pigyl	-0.962264	4.70448	-5.82521	1.5447e-05	7.15976e-05	2.2795
Atp2b2	-1.38291	0.841254	-5.60248	2.46561e-05	0.000108364	2.27681
Zbtb4	-0.85788	3.08822	-5.77711	1.70795e-05	7.84329e-05	2.26569
Pgap3	-0.91697	2.22837	-5.64608	2.24886e-05	9.98783e-05	2.25573
Snx6	-0.645729	8.3729	-5.82009	1.56129e-05	7.22459e-05	2.25301
Slc25a33	-1.59886	5.80985	-5.82374	1.54946e-05	7.17821e-05	2.25274
Sh3bp1	-0.765095	5.84925	-5.81528	1.57705e-05	7.29023e-05	2.23724
Kcna2	-1.23826	3.88783	-5.76139	1.76507e-05	8.06831e-05	2.22502
Ehmt2	-0.787954	5.28573	-5.79647	1.64022e-05	7.5647e-05	2.20147
Nphp3	-0.852467	3.3991	-5.73758	1.85538e-05	8.43957e-05	2.17595
Ogfrl1	-1.52633	7.6121	-5.78392	1.68382e-05	7.74554e-05	2.17559
Ubxn8	-0.644233	4.8553	-5.76822	1.74001e-05	7.96754e-05	2.16919
Agtrap	-0.658972	6.64485	-5.78522	1.67924e-05	7.73441e-05	2.16857
Actr3	-0.783632	9.55636	-5.77759	1.70624e-05	7.83802e-05	2.16829
Pde8a	-1.33619	5.30096	-5.78319	1.68637e-05	7.75442e-05	2.16818
Phyh	-0.800307	6.51664	-5.78404	1.68338e-05	7.74554e-05	2.16686
AC167013.6	-1.28794	0.856182	-5.52036	2.93392e-05	0.000126706	2.16626
Irak1bp1	-1.50162	1.36483	-5.5303	2.8727e-05	0.000124332	2.1645
Akr1e1	-0.816619	5.40508	-5.77494	1.71573e-05	7.86861e-05	2.15186
Cebpb	-2.27195	10.9876	-5.76333	1.75794e-05	8.04366e-05	2.1475
Mblac1	-1.02629	3.29364	-5.70486	1.98722e-05	8.97184e-05	2.14464
Eif5b	-0.813275	6.98933	-5.77201	1.72627e-05	7.91435e-05	2.14329
Gm26780	-1.25562	2.65746	-5.65039	2.22852e-05	9.91333e-05	2.13229
G730013B05Rik	-1.60531	1.82626	-5.51761	2.95112e-05	0.000127251	2.13222
Prelid3b	-0.665797	6.85664	-5.76818	1.74016e-05	7.96754e-05	2.13031
Cep78	-0.996757	4.5259	-5.73962	1.84745e-05	8.40621e-05	2.12755
Vsig4	-1.33474	9.41986	-5.74828	1.81422e-05	8.27126e-05	2.11424
Pik3r2	-1.14828	5.28622	-5.74974	1.80867e-05	8.24863e-05	2.10607
Jade2	-0.784185	3.1431	-5.63756	2.2896e-05	0.000101397	2.10513
Gna15	-0.992664	5.90523	-5.74718	1.8184e-05	8.28215e-05	2.10002
Gcnt1	-1.17833	4.21136	-5.66014	2.18324e-05	9.72432e-05	2.09192
Mks1	-0.829907	3.06625	-5.62985	2.32713e-05	0.00010283	2.05429
Fam210a	-0.733578	4.44219	-5.68441	2.07453e-05	9.32368e-05	2.05118
Chd3os	-0.861865	2.90237	-5.62685	2.34194e-05	0.000103451	2.03728
Pde1b	-0.96049	3.11841	-5.62181	2.36695e-05	0.00010439	2.03656
Vps26a	-0.635701	7.59026	-5.71835	1.93174e-05	8.74689e-05	2.03092
Thoc6	-0.638143	5.59771	-5.70192	1.99955e-05	9.02164e-05	2.02111
Hyal4	-1.50467	0.866	-5.4686	3.27515e-05	0.000139196	2.01384
Gm17944	-1.4996	0.350992	-5.41407	3.67891e-05	0.000153865	2.00524
Abcd2	-1.25389	4.12781	-5.68132	2.08803e-05	9.36619e-05	1.99521
Ccl25	-1.0193	1.67382	-5.51625	2.95962e-05	0.000127578	1.98554
Acot1	-1.7524	4.50069	-5.68401	2.07626e-05	9.32844e-05	1.98496
Sppl2a	-0.859493	7.20425	-5.6932	2.03653e-05	9.17066e-05	1.97383
Hist1h2be	-1.27766	1.21814	-5.42414	3.60066e-05	0.000151002	1.9722
AC112265.1	-1.09732	0.279522	-5.47207	3.25107e-05	0.000138342	1.96464
Cbr3	-1.43088	3.90689	-5.67308	2.12454e-05	9.49021e-05	1.96232
Idh3g	-0.633309	7.35559	-5.68471	2.07319e-05	9.32064e-05	1.95796
Tlr8	-1.30242	3.63796	-5.63847	2.28523e-05	0.000101235	1.95588
Gm11772	-1.27837	0.598846	-5.42234	3.6145e-05	0.000151446	1.95387
Slfn2	-0.945825	8.57511	-5.67735	2.10555e-05	9.42049e-05	1.94861
Rit1	-0.764796	5.83913	-5.68098	2.08955e-05	9.37e-05	1.94351
Hpgds	-1.20931	4.46964	-5.66279	2.17107e-05	9.67818e-05	1.92804
Rap2b	-1.19216	4.25668	-5.6466	2.2464e-05	9.98329e-05	1.92289
Nupr1	-1.20243	4.2179	-5.61094	2.42191e-05	0.000106645	1.92039
Gpr108	-0.585103	7.03868	-5.66645	2.15441e-05	9.6113e-05	1.91573
Zfp710	-1.20077	6.13682	-5.66255	2.17219e-05	9.67818e-05	1.90658
Tmem8	-0.952439	3.48311	-5.62084	2.37183e-05	0.000104572	1.89588
Slc28a2	-0.841596	6.30413	-5.65667	2.19925e-05	9.78937e-05	1.89495
Cd80	-1.16947	2.16172	-5.49752	3.07976e-05	0.00013198	1.88532
Ikbke	-1.16164	5.73763	-5.63594	2.29747e-05	0.000101616	1.87759
2810004N23Rik	-0.696927	4.98026	-5.61182	2.41742e-05	0.000106515	1.87417
Ehd1	-0.944586	7.48652	-5.64592	2.2496e-05	9.98793e-05	1.87327
Pianp	-1.48935	-0.437736	-5.36769	4.06236e-05	0.000167786	1.8712
Dnajc15	-0.999681	6.32678	-5.64545	2.25184e-05	9.99469e-05	1.86745
Hgsnat	-0.972951	8.1738	-5.63665	2.29402e-05	0.000101528	1.86214
Fuca1	-0.676172	7.43976	-5.63862	2.28452e-05	0.000101235	1.86077
Zfp286	-1.34397	-0.179686	-5.31347	4.56287e-05	0.000185921	1.85965
Bcl9	-0.872505	2.97059	-5.55407	2.73152e-05	0.000118961	1.85933
Rsph3a	-1.03078	1.89094	-5.43666	3.50583e-05	0.000147603	1.85705
Ncbp2	-0.717313	5.63679	-5.63728	2.29098e-05	0.000101425	1.85619
Rrp7a	-0.66309	6.40181	-5.63965	2.27955e-05	0.000101048	1.85527
Kctd19	-2.33751	0.398408	-5.1891	5.96376e-05	0.000235354	1.85214
Dcps	-0.589726	5.8714	-5.63458	2.30404e-05	0.000101874	1.84911
Naip2	-0.961068	3.71626	-5.56295	2.68064e-05	0.000117002	1.84774
Gm20605	-1.68252	-0.113127	-5.31431	4.55465e-05	0.000185695	1.83995
Oxsm	-0.92026	1.9319	-5.44118	3.47217e-05	0.000146585	1.82971
Plac8	-1.09682	8.32735	-5.62551	2.34859e-05	0.000103712	1.82871
Slc35f6	-0.886792	6.2917	-5.62362	2.35795e-05	0.000104026	1.81997
Plxnb3	-1.16501	2.19486	-5.47477	3.23243e-05	0.000137675	1.80977
Napa	-0.564591	8.34281	-5.60968	2.42835e-05	0.000106861	1.80186
Gm33973	-1.52102	1.11793	-5.31603	4.53785e-05	0.000185064	1.79712
Tmem229a	-1.86863	4.10225	-5.45043	3.40438e-05	0.000143985	1.79196
Gstm4	-0.689658	3.67407	-5.53616	2.8372e-05	0.000122948	1.78881
Kif13a	-1.0729	4.67088	-5.59602	2.49951e-05	0.000109784	1.777
A430005L14Rik	-0.653231	6.19471	-5.60282	2.46381e-05	0.000108319	1.77634
Pus7l	-0.743888	4.04158	-5.52067	2.93203e-05	0.000126663	1.76749
Txnrd3	-0.94864	3.59375	-5.53984	2.81516e-05	0.000122221	1.75598
4933412E12Rik	-0.770845	4.34335	-5.54243	2.79974e-05	0.000121629	1.75396
Itsn1	-0.931311	7.40659	-5.5877	2.54382e-05	0.00011159	1.75228
0610030E20Rik	-0.714256	5.46635	-5.58298	2.56935e-05	0.000112603	1.73698
Slc25a45	-1.0105	5.93344	-5.58195	2.57496e-05	0.000112814	1.73199
Grb2	-1.20788	8.63934	-5.57117	2.6344e-05	0.0001152	1.72207
Fam173b	-0.690043	4.15822	-5.51917	2.94136e-05	0.000126948	1.71682
Gm29707	-0.9613	0.969055	-5.38169	3.94244e-05	0.000163513	1.71481
H2-M3	-0.733565	7.10617	-5.56664	2.65978e-05	0.000116201	1.70173
Sass6	-0.845326	3.92444	-5.50311	3.04341e-05	0.000130664	1.69969
Acrbp	-1.20021	0.837814	-5.32303	4.47021e-05	0.000182734	1.69849
Pih1d1	-0.731912	5.87621	-5.56599	2.66344e-05	0.000116324	1.69712
Pycrl	-0.585902	5.67972	-5.55695	2.71491e-05	0.000118312	1.69655
Gga1	-0.820108	5.1853	-5.55422	2.73068e-05	0.000118961	1.68874
Trappc6a	-0.762266	5.21552	-5.55766	2.71082e-05	0.000118171	1.68163
M6pr	-0.690109	8.65307	-5.55311	2.73706e-05	0.000119165	1.6798
Plin2	-0.799204	8.79871	-5.55181	2.74466e-05	0.000119421	1.67833
Rsph9	-1.74858	-0.800612	-5.18344	6.03712e-05	0.000238047	1.67326
Mpp6	-1.19216	7.30709	-5.55285	2.73858e-05	0.000119194	1.67224
Mettl7a1	-0.713158	3.93806	-5.52623	2.89759e-05	0.000125331	1.65895
Il1rl2	-1.23513	2.9991	-5.4324	3.53779e-05	0.000148724	1.65848
Ropn1l	-1.31854	2.19657	-5.35821	4.14559e-05	0.000171122	1.6532
Ube2f	-0.734294	6.50641	-5.54257	2.79894e-05	0.000121629	1.64484
Tfeb	-0.849019	5.47982	-5.53959	2.81663e-05	0.000122247	1.64066
Slc39a13	-0.519856	5.18656	-5.53759	2.82861e-05	0.000122653	1.64027
Tesk1	-1.28255	5.05509	-5.53225	2.86084e-05	0.000123895	1.63934
Wdr81	-0.89076	3.20369	-5.44176	3.46787e-05	0.000146448	1.63733
Nmt1	-0.591488	7.29179	-5.53779	2.82741e-05	0.000122639	1.63665
Ccdc12	-0.798924	6.99338	-5.53585	2.83907e-05	0.000122991	1.63552
Tex14	-1.21066	2.50097	-5.34023	4.3084e-05	0.000176742	1.63093
Mtr	-0.988095	4.7248	-5.50585	3.02576e-05	0.000130066	1.62726
Acot13	-0.86774	4.72865	-5.52575	2.90056e-05	0.000125421	1.62704
Lrguk	-1.36086	-0.39475	-5.13468	6.70859e-05	0.000260902	1.62688
AC155729.1	-1.36335	2.13361	-5.41525	3.66968e-05	0.000153573	1.62377
Gm13166	-1.27648	1.11128	-5.32378	4.46308e-05	0.000182496	1.61902
Gdf9	-1.52586	-0.243713	-5.26832	5.02767e-05	0.000202255	1.61294
Hps1	-0.759702	5.73082	-5.52329	2.91572e-05	0.000126037	1.60969
Gm10642	-2.01081	0.915499	-5.34228	4.28948e-05	0.000176018	1.60401
Fam26f	-1.07361	8.88032	-5.52099	2.93002e-05	0.000126616	1.60085
Rwdd2b	-0.739314	3.46705	-5.41274	3.68934e-05	0.000154164	1.59912
AA386476	-1.31565	2.44682	-5.43457	3.52146e-05	0.000148172	1.5881
Efhd2	-1.10381	9.80612	-5.5043	3.03569e-05	0.000130373	1.58177
Nubp1	-0.627996	5.77262	-5.50757	3.01474e-05	0.000129633	1.57994
Abcc1	-0.914394	4.56422	-5.47617	3.22284e-05	0.000137393	1.57673
Naip5	-0.956711	3.792	-5.47072	3.2604e-05	0.000138654	1.56778
Arf2	-0.631086	7.02953	-5.50275	3.04571e-05	0.000130722	1.56444
Myl12b	-0.747004	9.08725	-5.4958	3.09108e-05	0.000132425	1.56203
Lcp1	-0.865329	10.3508	-5.49253	3.11262e-05	0.000133143	1.55637
Kif5c	-1.625	1.8448	-5.25003	5.2295e-05	0.000209225	1.55366
Mrpl28	-0.702226	6.74049	-5.49993	3.06406e-05	0.000131469	1.55223
Tmem176a	-1.0145	6.25658	-5.49759	3.07932e-05	0.00013198	1.55166
Hpcal1	-0.71599	7.67023	-5.49438	3.10041e-05	0.000132702	1.5507
Immp2l	-0.811431	2.22156	-5.38531	3.91205e-05	0.000162446	1.5452
Nlrp1c-ps	-1.05646	1.67205	-5.29504	4.74711e-05	0.000192526	1.54035
Dok1	-0.663117	5.22768	-5.47987	3.19757e-05	0.000136357	1.52697
Thrb	-1.19661	2.942	-5.38543	3.91106e-05	0.000162446	1.52546
Specc1	-1.0235	2.72631	-5.40589	3.74374e-05	0.000156062	1.5243
Tfg	-0.622229	7.18469	-5.48582	3.15733e-05	0.00013493	1.52295
Klc4	-0.697843	4.41549	-5.4739	3.23841e-05	0.000137887	1.52251
Emp3	-0.962511	6.23799	-5.48229	3.18116e-05	0.000135755	1.51596
Evl	-0.905499	6.46324	-5.48166	3.18539e-05	0.000135879	1.51372
Supt3	-0.756279	3.42924	-5.41723	3.65416e-05	0.000153015	1.51119
Trim68	-0.95741	2.54646	-5.34809	4.2364e-05	0.000174148	1.511
Ube2l3	-0.576267	5.66305	-5.47537	3.22829e-05	0.000137583	1.50777
Prdx2	-0.656108	7.33131	-5.47369	3.23986e-05	0.000137907	1.50077
Gm26569	-1.28074	-0.304361	-5.19917	5.83554e-05	0.000230966	1.50044
Tor2a	-0.652551	5.97828	-5.47496	3.23111e-05	0.000137661	1.49746
Pard6a	-0.685683	3.23259	-5.39084	3.8661e-05	0.000160825	1.491
Gmnn	-0.931658	5.94905	-5.46469	3.30252e-05	0.000140146	1.4893
Dnajb14	-0.962446	5.20903	-5.46899	3.27248e-05	0.000139125	1.48717
Txn2	-0.569541	7.66016	-5.46531	3.29819e-05	0.000140005	1.48357
Gm6545	-1.08009	2.71379	-5.33522	4.35491e-05	0.00017844	1.48186
Spg20	-0.65698	5.64316	-5.46715	3.28526e-05	0.000139541	1.48175
Oaz1	-0.715109	8.72815	-5.45912	3.34198e-05	0.000141691	1.47861
Cd22	-1.08194	5.27126	-5.45729	3.35498e-05	0.000142106	1.47702
Il1bos	-1.06769	0.229051	-5.2139	5.65297e-05	0.000224362	1.47329
Ptpn18	-1.15084	5.99931	-5.46299	3.31449e-05	0.000140611	1.47316
Mpeg1	-1.33758	7.6189	-5.45987	3.33662e-05	0.000141506	1.47012
Ctage5	-1.13691	8.25599	-5.45598	3.36437e-05	0.000142423	1.47007
Atp6v1e1	-0.666714	7.7287	-5.45516	3.37026e-05	0.000142629	1.46467
Chid1	-0.598524	5.39502	-5.44033	3.47844e-05	0.000146761	1.45399
Chmp1a	-0.55333	7.49849	-5.44949	3.41123e-05	0.000144231	1.45044
Slc52a2	-0.570583	4.50531	-5.41168	3.69772e-05	0.000154467	1.44573
Sesn2	-0.762932	4.29105	-5.43774	3.49775e-05	0.000147397	1.44455
Rp2	-0.829504	6.13482	-5.44531	3.44175e-05	0.000145433	1.44192
Tbc1d17	-0.613222	5.96967	-5.44875	3.41659e-05	0.000144414	1.44121
Isoc2a	-1.18822	0.270871	-5.12294	6.88124e-05	0.00026702	1.43781
Coa7	-0.742859	4.97655	-5.41393	3.67998e-05	0.000153865	1.43411
Plcg2	-1.14791	6.76912	-5.43983	3.48215e-05	0.000146873	1.4227
Dennd1a	-0.883698	4.33423	-5.40388	3.75984e-05	0.000156686	1.41842
Arhgap17	-0.92441	6.53882	-5.43732	3.50087e-05	0.000147484	1.41687
Mavs	-0.782151	6.20346	-5.43681	3.50467e-05	0.000147599	1.4149
Plcl2	-0.925598	5.85766	-5.43408	3.52511e-05	0.00014828	1.40971
Mfsd12	-1.25358	3.80563	-5.31349	4.56272e-05	0.000185921	1.40329
Eri3	-0.668519	6.31889	-5.43068	3.55076e-05	0.000149224	1.40289
Bphl	-0.734757	3.83258	-5.408	3.7269e-05	0.000155504	1.40279
Nck2	-1.12778	5.67295	-5.42899	3.56364e-05	0.000149611	1.40188
Ubtd1	-0.853038	5.58916	-5.42921	3.56193e-05	0.000149603	1.39876
Stk19	-0.700616	4.92116	-5.40785	3.72812e-05	0.000155504	1.398
A530076I17Rik	-1.40182	1.12276	-5.16121	6.33427e-05	0.000248037	1.39315
Mea1	-0.655741	5.64362	-5.42266	3.61206e-05	0.000151389	1.38924
Pon3	-0.793728	5.65084	-5.42437	3.5989e-05	0.000150974	1.389
Triap1	-0.685288	5.42176	-5.42326	3.60742e-05	0.00015124	1.38837
Kat5	-0.517964	5.17688	-5.41504	3.67129e-05	0.000153594	1.38498
Siglecf	-1.61476	0.887755	-5.13721	6.67191e-05	0.000259766	1.38102
Ilvbl	-0.764288	5.65447	-5.41786	3.64925e-05	0.000152856	1.37979
Timm10b	-0.716346	3.8618	-5.35515	4.17283e-05	0.000172145	1.37663
Akr1c12	-0.902647	2.42159	-5.26513	5.06228e-05	0.000203522	1.37586
Ifi211	-0.88972	6.48225	-5.41533	3.66904e-05	0.000153573	1.375
Ctnnbip1	-1.59442	5.24054	-5.4096	3.71419e-05	0.000155109	1.36903
Agpat3	-1.06724	7.56619	-5.40923	3.71715e-05	0.000155186	1.36442
Akr1b3	-0.629543	7.13778	-5.40795	3.72733e-05	0.000155504	1.35716
Gm20531	-1.03306	0.892806	-5.13771	6.66471e-05	0.000259558	1.34835
Mmp12	-1.66274	4.10116	-5.34464	4.26783e-05	0.000175244	1.3303
Pmaip1	-1.09848	5.94791	-5.39407	3.8395e-05	0.000159767	1.32278
Marco	-1.7977	9.1045	-5.38858	3.88481e-05	0.000161459	1.3227
Apba1	-1.01326	0.281812	-5.16742	6.24979e-05	0.000245252	1.31778
Slc15a4	-1.16401	5.99111	-5.38756	3.89326e-05	0.000161762	1.31018
Nt5dc2	-1.11903	5.1315	-5.38227	3.93756e-05	0.000163359	1.31006
Gsdme	-1.09121	1.98741	-5.19729	5.8593e-05	0.000231786	1.30782
Pik3cb	-0.911241	5.45717	-5.37134	4.03071e-05	0.000166677	1.30759
Vdac1	-0.549121	7.41953	-5.38434	3.92017e-05	0.000162734	1.30455
Pnpla7	-1.07314	5.61233	-5.38132	3.94555e-05	0.000163544	1.304
Mcur1	-1.14929	7.48781	-5.38238	3.93661e-05	0.000163359	1.3029
Gm13091	-1.09122	3.6021	-5.2978	4.71896e-05	0.000191496	1.29784
Cstb	-0.969741	7.40575	-5.3797	3.9593e-05	0.000163968	1.29574
Cklf	-0.851115	4.90612	-5.37466	4.00214e-05	0.000165692	1.29491
Gm45838	-1.1094	1.03474	-5.13392	6.71957e-05	0.000261256	1.29391
Colgalt1	-1.23148	8.2152	-5.37225	4.02288e-05	0.000166452	1.28903
2810414N06Rik	-1.25503	1.39211	-5.16033	6.34638e-05	0.000248272	1.28861
Cd209g	-1.65322	-1.13673	-5.26908	5.01955e-05	0.000202045	1.28231
Adcy7	-0.873086	5.68177	-5.37176	4.02708e-05	0.000166576	1.27746
Dok2	-0.930684	7.74248	-5.36837	4.05645e-05	0.000167642	1.27226
2700062C07Rik	-0.763613	4.06457	-5.31048	4.5923e-05	0.000186956	1.25239
Gm8213	-1.62414	-1.38795	-4.99868	9.01383e-05	0.000339182	1.24944
Gm4961	-1.68473	-0.219305	-4.95805	9.84903e-05	0.000367452	1.23548
Psma6	-0.907296	8.06992	-5.34988	4.22023e-05	0.000173791	1.23467
Ccdc107	-0.72632	5.04977	-5.3485	4.23273e-05	0.000174076	1.23423
Ap5b1	-0.787618	4.48981	-5.3112	4.58518e-05	0.000186721	1.22911
Slc22a17	-0.957133	4.60305	-5.3472	4.24455e-05	0.000174431	1.22749
Anxa3	-0.762895	7.1449	-5.34462	4.268e-05	0.000175244	1.22384
Sdhb	-0.737522	8.18447	-5.3439	4.27462e-05	0.00017546	1.22271
Amz2	-0.655344	4.7656	-5.32143	4.48558e-05	0.000183147	1.2104
Tmem35b	-0.859389	4.7574	-5.33579	4.34961e-05	0.000178275	1.20883
2610524H06Rik	-1.01176	4.15483	-5.26405	5.07413e-05	0.000203837	1.20569
Elmo1	-0.77499	6.34424	-5.33903	4.31947e-05	0.000177144	1.2017
Myc	-0.749869	7.67028	-5.33422	4.36425e-05	0.00017877	1.19456
Gm17110	-1.84041	0.387227	-5.09724	7.27554e-05	0.000281067	1.18465
Igf2bp2	-1.07247	3.42298	-5.23969	5.34736e-05	0.000213389	1.18438
1700071M16Rik	-1.11046	-1.15387	-5.00729	8.84638e-05	0.000333603	1.18003
Tdrkh	-1.06972	3.42622	-5.25184	5.20922e-05	0.000208534	1.17481
Cib1	-0.76671	6.49266	-5.3248	4.45333e-05	0.000182204	1.171
Top1mt	-0.650132	4.42164	-5.27028	5.00658e-05	0.000201698	1.1695
Dnajc12	-0.689716	3.23697	-5.25274	5.19908e-05	0.000208248	1.1689
Fbrsl1	-1.44719	4.27922	-5.2994	4.70279e-05	0.000190951	1.16781
Zdhhc9	-1.2639	3.67019	-5.24313	5.30783e-05	0.000212115	1.16671
Cisd3	-0.752862	4.4181	-5.27668	4.93807e-05	0.000199342	1.16553
Prodh	-0.772651	2.54637	-5.17966	6.08667e-05	0.000239594	1.16083
Chd3	-0.985677	4.96295	-5.31221	4.57528e-05	0.000186372	1.16075
Cap1	-0.722078	5.55787	-5.30794	4.61739e-05	0.000187868	1.15895
Capns1	-0.566064	4.43919	-5.28994	4.79937e-05	0.000194363	1.14831
Mcrip2	-0.911889	4.3457	-5.26871	5.02351e-05	0.000202146	1.14393
Plbd2	-0.950282	7.48427	-5.30733	4.62345e-05	0.000188059	1.14352
Hmga1	-1.08731	5.26385	-5.29191	4.77913e-05	0.000193599	1.1371
Cd3eap	-0.666185	4.21676	-5.2452	5.28418e-05	0.000211291	1.13079
Cct5	-0.514833	8.8539	-5.29851	4.71181e-05	0.000191262	1.12407
Rnaset2b	-0.979903	5.81587	-5.30295	4.66707e-05	0.000189612	1.12326
Mif	-0.787757	6.95167	-5.29568	4.74053e-05	0.000192316	1.10798
Cept1	-0.881483	8.12535	-5.28968	4.802e-05	0.000194412	1.10722
5730507C01Rik	-1.11316	1.03886	-5.06556	7.79346e-05	0.000298506	1.10544
Cenps	-1.01536	3.88281	-5.19723	5.86e-05	0.000231786	1.10237
Wdr46	-0.714861	5.19933	-5.26678	5.04437e-05	0.000202868	1.1006
Ccdc28a	-0.707301	2.50296	-5.20241	5.79487e-05	0.000229591	1.09876
Gm7854	-1.60863	-0.184936	-5.02474	8.51659e-05	0.00032274	1.09768
Gm20703	-1.65781	-1.57368	-4.94501	0.000101333	0.000377128	1.09316
Dock7	-0.643311	4.89037	-5.28456	4.85513e-05	0.000196278	1.09145
Gm12454	-1.11307	0.747749	-5.0136	8.72567e-05	0.000329497	1.08921
Sema6d	-0.81714	5.33429	-5.28768	4.82272e-05	0.000195159	1.08916
Txnrd1	-0.76686	7.53796	-5.28237	4.87808e-05	0.000197091	1.08407
Dglucy	-0.931155	5.38987	-5.27292	4.97817e-05	0.000200684	1.07965
Icos	-0.816456	5.42697	-5.28246	4.87714e-05	0.000197091	1.07815
Mphosph10	-0.631481	5.9439	-5.27626	4.94257e-05	0.000199358	1.07162
Pold4	-0.720156	4.30077	-5.25599	5.16287e-05	0.000207035	1.06814
Tlr1	-1.17924	5.14307	-5.25259	5.20083e-05	0.000208258	1.06683
Gca	-1.13481	2.21967	-5.05595	7.95791e-05	0.000304097	1.06665
Adam22	-0.829845	1.15011	-5.09256	7.34975e-05	0.000283616	1.05662
Skp2	-0.743036	4.3088	-5.21777	5.606e-05	0.000222791	1.05653
Ypel5	-0.719308	6.53654	-5.26502	5.06355e-05	0.000203522	1.04606
Myo9b	-0.727477	5.52749	-5.26403	5.07432e-05	0.000203837	1.04124
Prdx1	-0.833086	10.5383	-5.25446	5.1799e-05	0.000207658	1.04017
Stradb	-0.566886	4.24532	-5.23515	5.39982e-05	0.000215297	1.02999
Mx1	-1.00378	5.264	-5.22894	5.47258e-05	0.00021801	1.02854
Nsl1	-0.78791	4.90223	-5.22601	5.50731e-05	0.000219331	1.02753
Dohh	-0.671852	6.54592	-5.25698	5.15184e-05	0.000206678	1.02209
Stat2	-0.912589	7.66536	-5.25279	5.19856e-05	0.000208248	1.01756
Amdhd2	-0.617096	6.08786	-5.2537	5.18845e-05	0.000207941	1.01522
Hyi	-1.15854	2.68476	-5.16771	6.2459e-05	0.000245168	1.00963
Hagh	-0.550066	5.94197	-5.24722	5.26134e-05	0.000210439	0.999878
Usp18	-0.647911	7.40054	-5.24403	5.29752e-05	0.000211764	0.995154
Ttc39c	-0.827499	3.96923	-5.19574	5.87892e-05	0.000232402	0.986024
Csrp1	-0.603014	7.46064	-5.23744	5.37332e-05	0.000214301	0.983951
Rpl21	-0.8287	7.4053	-5.23232	5.4329e-05	0.000216554	0.971928
A330040F15Rik	-1.41471	0.187174	-4.89413	0.000113255	0.000414079	0.97141
Il10	-1.13891	2.20111	-5.10605	7.13786e-05	0.000276054	0.956278
Gm45091	-1.20144	-0.51869	-4.92204	0.000106547	0.000393273	0.956245
Nlrc4	-1.26863	2.99511	-5.07774	7.58997e-05	0.000291595	0.95275
Cfl1	-0.631631	9.81332	-5.21514	5.63794e-05	0.000223893	0.949547
Atp10b	-1.74331	0.282221	-4.91925	0.000107201	0.000395265	0.935244
Cyth1	-0.639496	7.01383	-5.21357	5.65696e-05	0.000224456	0.931489
AI413582	-0.707001	5.89781	-5.21531	5.6358e-05	0.000223872	0.931132
Gm42879	-1.45879	-0.35626	-4.86681	0.000120236	0.000436277	0.92911
Anxa4	-0.746066	6.50743	-5.21404	5.65128e-05	0.000224359	0.927687
Nmral1	-0.817165	4.90364	-5.18151	6.06236e-05	0.000238839	0.925468
Disp1	-0.777988	2.49087	-5.07347	7.6607e-05	0.000293987	0.919543
B3galt4	-0.619334	3.19062	-5.14314	6.58675e-05	0.000257098	0.917775
Cbr4	-0.83295	3.37264	-5.12941	6.7855e-05	0.000263525	0.915793
Palb2	-0.972653	3.40256	-5.1064	7.13239e-05	0.000275919	0.914544
Wdyhv1	-0.659256	4.00086	-5.16546	6.2764e-05	0.000246151	0.913035
Pitpnm1	-0.902093	5.72718	-5.2023	5.79627e-05	0.000229591	0.912994
Stag3	-1.51786	2.06751	-4.99524	9.08175e-05	0.000341461	0.910599
Trim65	-0.850775	3.30577	-5.12391	6.86691e-05	0.000266538	0.903804
Abraxas2	-0.671322	5.47532	-5.19914	5.83595e-05	0.000230966	0.90315
Dync2li1	-1.10051	0.787601	-4.98493	9.28801e-05	0.000348369	0.903079
Slc12a7	-1.01511	6.23782	-5.19416	5.89905e-05	0.000232999	0.897097
Slc35b2	-0.535785	6.71403	-5.19509	5.88721e-05	0.000232597	0.891245
Htra2	-0.657963	5.88218	-5.19522	5.88548e-05	0.000232595	0.888451
Lrrc75a	-1.11702	3.77196	-5.15892	6.36569e-05	0.000248958	0.886421
Aldh1l1	-0.711933	5.07772	-5.17864	6.1001e-05	0.000240055	0.881211
Wdfy2	-0.767491	5.39013	-5.18136	6.06432e-05	0.000238849	0.871609
Pbx2	-0.843489	0.888482	-4.97939	9.40103e-05	0.000352323	0.867413
Parvg	-0.661631	6.40086	-5.18082	6.07137e-05	0.000239059	0.864248
Gm13375	-1.55125	-0.5434	-4.86285	0.000121284	0.000439736	0.863678
1700007L15Rik	-0.986997	1.61576	-4.97653	9.45975e-05	0.000354333	0.862231
Slc36a1	-0.848774	2.39116	-5.01642	8.67226e-05	0.000328014	0.860046
Pygb	-0.85168	5.70866	-5.18261	6.04803e-05	0.000238342	0.858826
5033421B08Rik	-1.06474	-0.697922	-4.91589	0.000107992	0.000397865	0.858199
Lpar5	-1.15555	1.75094	-4.93821	0.00010285	0.000381954	0.852074
Rnasel	-0.685398	5.16566	-5.17816	6.10634e-05	0.000240179	0.848675
Vps51	-0.639403	6.34505	-5.17801	6.10843e-05	0.000240179	0.848117
D1Ertd622e	-0.702635	6.33154	-5.17127	6.19804e-05	0.000243427	0.834031
Ikzf1	-0.538459	5.30182	-5.16534	6.278e-05	0.000246151	0.83183
Cenpo	-0.861837	4.35925	-5.11147	7.0544e-05	0.000273054	0.831135
Tmem50a	-0.589188	7.94832	-5.16219	6.32091e-05	0.000247624	0.826864
Coq10a	-1.37374	5.49569	-5.16664	6.26032e-05	0.000245596	0.825986
Prkcb	-1.06711	7.91584	-5.16047	6.34438e-05	0.000248264	0.824638
Bin1	-0.697136	6.83032	-5.16228	6.31963e-05	0.000247624	0.814865
Stk10	-0.952831	4.7146	-5.14115	6.61517e-05	0.000257968	0.812752
Arhgef2	-0.835426	6.06746	-5.16062	6.34239e-05	0.000248256	0.811184
Tmem240	-1.94323	-1.00337	-4.86691	0.000120209	0.000436277	0.805078
Tmem116	-1.62494	-0.73208	-4.76268	0.000151115	0.000534393	0.797131
H2-Eb1	-0.900572	10.3351	-5.1451	6.55892e-05	0.000256083	0.794093
Tbc1d1	-0.862452	6.6774	-5.15082	6.47829e-05	0.000253077	0.792862
Pmm1	-0.678277	3.95129	-5.07962	7.55914e-05	0.000290731	0.792414
Plxdc2	-1.16435	2.98149	-5.04734	8.10811e-05	0.000308774	0.791176
Gm15706	-1.04418	2.46074	-5.07779	7.58907e-05	0.000291595	0.790128
Atg5	-0.607952	6.40397	-5.151	6.47565e-05	0.000253077	0.788525
Gm26857	-0.854252	2.74549	-5.05523	7.97037e-05	0.000304361	0.786827
Mpi	-0.600937	5.0893	-5.13911	6.64457e-05	0.000258846	0.786251
1110051M20Rik	-0.993174	2.70503	-5.04131	8.21518e-05	0.00031268	0.784831
Gm38560	-1.21081	0.762121	-4.89521	0.000112986	0.000413604	0.782538
Pten	-1.08427	7.50515	-5.14052	6.62428e-05	0.0002582	0.777828
Nhej1	-0.744093	2.60723	-5.0023	8.94309e-05	0.000336793	0.777139
Dnmt3a	-0.613797	6.60153	-5.14173	6.60692e-05	0.00025774	0.770896
Clec4d	-1.74606	-0.0302953	-4.81512	0.000134669	0.000482485	0.768127
Prorsd1	-0.888242	4.26304	-5.11622	6.98219e-05	0.000270485	0.76254
Atp6v0e	-0.789709	7.97458	-5.133	6.73294e-05	0.000261703	0.762068
Tmx1	-0.776608	7.10119	-5.13477	6.70727e-05	0.000260902	0.760587
Plekhg4	-1.77986	1.05465	-4.78945	0.000142478	0.000507458	0.755372
Gm16793	-1.21851	-0.563308	-4.79889	0.000139555	0.000498322	0.738129
Gsr	-1.38038	9.26172	-5.12016	6.9228e-05	0.000268408	0.736619
Slc16a6	-0.640821	4.98913	-5.08863	7.41265e-05	0.000285571	0.727211
Stat1	-0.65199	7.72946	-5.12188	6.89715e-05	0.000267562	0.726686
Pgm2l1	-0.757483	2.03603	-4.98641	9.2582e-05	0.000347438	0.725218
Tmem65	-1.14509	6.32312	-5.11793	6.95641e-05	0.000269561	0.721853
Exoc3	-0.548972	6.09379	-5.11961	6.93114e-05	0.000268657	0.719462
Rap1gap	-1.6936	0.503304	-4.77852	0.000145944	0.000518344	0.717621
Ric3	-0.902147	1.91241	-4.95207	9.9784e-05	0.00037166	0.717237
Aatk	-0.979234	2.78547	-5.01587	8.68261e-05	0.000328316	0.715532
Adamdec1	-1.36678	5.9733	-5.11399	7.01597e-05	0.000271718	0.711845
Cpsf4	-0.536095	5.38841	-5.10479	7.15733e-05	0.00027673	0.695763
Usp35	-1.20423	1.79819	-4.97304	9.53198e-05	0.000356847	0.691903
Cd163	-1.41587	6.6777	-5.09231	7.35376e-05	0.000283616	0.667914
Sgk3	-0.599501	6.69103	-5.0942	7.32365e-05	0.000282768	0.667606
Mtm1	-0.820266	5.30732	-5.08878	7.41033e-05	0.00028556	0.666033
Borcs6	-0.736168	1.19919	-4.93109	0.000104462	0.000386603	0.664757
Etv6	-0.694246	5.4483	-5.07838	7.57937e-05	0.000291429	0.661901
Ufsp2	-0.756789	6.0939	-5.09289	7.34453e-05	0.000283496	0.661198
Phtf2	-0.850898	3.59749	-4.99077	9.1706e-05	0.000344337	0.660993
Ube2d-ps	-0.712811	3.85286	-5.04065	8.22687e-05	0.000313039	0.658849
Oas3	-1.40818	4.5899	-5.02118	8.58287e-05	0.000324898	0.658226
Cd207	-1.47596	5.95404	-5.0875	7.43089e-05	0.000286115	0.654523
Arvcf	-1.10836	1.14419	-4.88224	0.000116241	0.00042366	0.6536
Sipa1l1	-0.704292	3.35609	-4.99485	9.08944e-05	0.000341658	0.649066
Ykt6	-0.590298	5.14271	-5.07041	7.7117e-05	0.0002957	0.636998
Gm8495	-1.37959	-0.140016	-4.73791	0.000159582	0.000561625	0.6338
Alg5	-0.635372	6.53576	-5.07729	7.59733e-05	0.000291797	0.627264
Aurkb	-0.657759	5.99673	-5.05564	7.96324e-05	0.000304172	0.624972
BC017643	-0.701058	6.80522	-5.07578	7.62237e-05	0.000292678	0.624795
0610038B21Rik	-2.31116	-1.1365	-4.5953	0.000218616	0.000741633	0.62184
Hps3	-0.838524	5.81827	-5.07317	7.66565e-05	0.000294015	0.619694
Dynlt1b	-0.869174	3.4858	-5.00281	8.93312e-05	0.000336509	0.611867
Plxna1	-0.944027	3.39422	-5.00857	8.82179e-05	0.000332765	0.610722
Acot8	-0.719055	4.05863	-5.01391	8.71973e-05	0.000329362	0.604931
AC121965.1	-0.990141	5.77926	-5.06368	7.82535e-05	0.000299645	0.603578
Xlr	-1.11734	4.73737	-5.04899	8.07921e-05	0.000307757	0.602172
Zfp839	-0.810174	4.3463	-5.04977	8.0654e-05	0.000307472	0.601661
Twf2	-0.52863	7.13499	-5.06335	7.83094e-05	0.000299777	0.59861
Mmp27	-0.987933	2.76101	-5.03633	8.30461e-05	0.000315825	0.596845
Dnal4	-0.540274	4.82116	-5.05342	8.00162e-05	0.00030547	0.593716
Bloc1s3	-1.32076	5.25232	-5.05995	7.88903e-05	0.000301872	0.590968
Ppp1r21	-0.637354	4.17146	-5.02568	8.49926e-05	0.000322259	0.590427
Crocc	-1.14086	1.67161	-4.89719	0.000112499	0.000412179	0.586086
Trpc1	-1.64441	0.845492	-4.84665	0.000125669	0.00045423	0.585364
Acad8	-0.563595	5.48704	-5.05641	7.94994e-05	0.000303972	0.585236
Tsta3	-0.512001	6.04437	-5.05687	7.94201e-05	0.000303778	0.583776
Fcrl1	-0.883759	3.62754	-5.01566	8.68672e-05	0.000328382	0.581034
Ncs1	-1.7925	-0.286576	-4.62958	0.000202657	0.00069426	0.578906
Mkln1os	-1.08534	0.529499	-4.80995	0.000136207	0.000487619	0.573838
Mlec	-0.618328	6.75332	-5.05294	8.01003e-05	0.000305624	0.573709
Ddx39b	-0.506385	6.62493	-5.05313	8.00667e-05	0.000305579	0.572302
Ulk2	-0.937978	5.48475	-5.04941	8.07174e-05	0.000307557	0.566471
Mdga1	-0.911471	1.7875	-4.86702	0.00012018	0.000436277	0.565423
Cyp4f18	-1.04818	5.12055	-5.03056	8.40952e-05	0.000319255	0.560834
Hist1h2bk	-1.82059	-0.491963	-4.57375	0.000229297	0.000773531	0.555979
Ssc4d	-1.08026	1.72293	-4.79549	0.000140602	0.000501751	0.547897
Rbks	-0.746476	3.59836	-4.96995	9.59642e-05	0.000358777	0.54327
Arap2	-0.895531	6.06639	-5.03916	8.25368e-05	0.000313974	0.542784
Psmb5	-0.547415	6.02189	-5.03438	8.33983e-05	0.000316991	0.537084
Gnptg	-0.532509	6.14271	-5.03588	8.31279e-05	0.00031605	0.534192
Gm6768	-1.14413	0.060237	-4.74512	0.000157069	0.00055334	0.528137
Ecm1	-0.682729	6.81506	-5.02777	8.46071e-05	0.000320972	0.526329
Arhgap27os2	-1.544	1.01423	-4.76241	0.000151205	0.000534577	0.525391
Dmrt2	-1.8051	1.57231	-4.79989	0.000139248	0.000497356	0.525053
Pdgfrl	-1.34751	1.83078	-4.83192	0.000129793	0.00046694	0.521356
Papd4	-0.822607	7.15524	-5.02518	8.50843e-05	0.000322519	0.517888
Gabarap	-0.760057	7.37699	-5.02407	8.52914e-05	0.000323128	0.517163
Glrx	-0.763685	6.17195	-5.02134	8.57999e-05	0.000324877	0.514229
Slfn8	-0.995471	5.50772	-5.02004	8.60419e-05	0.000325617	0.513753
Mcee	-0.744254	4.05534	-5.00408	8.9084e-05	0.000335669	0.510284
Pole2	-0.715473	3.84832	-4.9535	9.94719e-05	0.000370597	0.510119
Cpeb3	-1.14396	2.35187	-4.92846	0.000105064	0.000388415	0.509774
Cited2	-1.44751	6.64481	-5.02159	8.57522e-05	0.000324785	0.506293
Slamf9	-1.14856	4.65568	-4.99156	9.15491e-05	0.00034384	0.505772
Slc26a6	-0.71974	3.03906	-4.93541	0.000103479	0.000383652	0.504356
Nat9	-0.656257	4.28702	-4.98567	9.27313e-05	0.000347905	0.50359
BC026585	-0.617908	4.20747	-4.99273	9.13152e-05	0.000343147	0.495026
Icam5	-1.43679	-0.526771	-4.69047	0.000177167	0.00061665	0.488138
Irak2	-0.645259	5.19303	-5.00702	8.85169e-05	0.000333713	0.481593
Unc119	-0.855532	6.221	-5.00921	8.80951e-05	0.000332393	0.477
Kdf1	-1.45923	0.0897396	-4.67403	0.00018371	0.000636717	0.476405
Ctu1	-0.875565	4.9188	-4.99241	9.13786e-05	0.000343292	0.4755
Prokr1	-1.5226	0.430008	-4.66016	0.000189423	0.000653915	0.473388
Poc1a	-0.685575	4.61251	-4.9258	0.000105675	0.000390521	0.472318
Comp	-1.08861	0.616267	-4.77812	0.000146073	0.000518537	0.472167
Best1	-1.07083	2.27304	-4.88125	0.000116494	0.00042436	0.461083
A530010L16Rik	-1.04392	0.800656	-4.75946	0.000152191	0.000537787	0.459556
Spata2l	-1.21335	3.81967	-4.97359	9.52053e-05	0.000356514	0.458794
Syt5	-1.82201	-0.971743	-4.65952	0.000189688	0.000654666	0.45352
Ccdc90b	-0.741735	4.43908	-4.97656	9.45904e-05	0.000354333	0.451388
Samd1	-1.24289	2.30198	-4.84157	0.000127076	0.000458468	0.446481
AI837181	-0.675852	3.73953	-4.95874	9.83415e-05	0.000367073	0.443719
Ints12	-0.64124	4.64922	-4.97193	9.55507e-05	0.000357519	0.438004
G430095P16Rik	-1.42903	-0.299533	-4.58373	0.000224287	0.000758836	0.435889
Neurl2	-0.925363	1.45775	-4.80727	0.00013701	0.000490241	0.435303
Celsr3	-1.24619	-0.110675	-4.69843	0.000174083	0.000606525	0.432668
Coq8b	-0.68951	4.265	-4.93656	0.000103222	0.000382927	0.412615
Tlr6	-1.08442	3.74818	-4.88248	0.000116181	0.000423552	0.411334
Psma7	-0.704346	8.73654	-4.97198	9.5542e-05	0.000357519	0.406031
Arrb2	-0.743927	7.326	-4.97124	9.56943e-05	0.00035796	0.402318
Lix1	-0.875779	-0.0121615	-4.75622	0.00015328	0.000540539	0.399647
Ogfr	-0.66061	7.5332	-4.97024	9.59034e-05	0.000358646	0.393022
Acot2	-1.41181	4.3426	-4.95556	9.90264e-05	0.000369233	0.391987
Nr2c2ap	-0.906877	1.87922	-4.7694	0.0001489	0.000527901	0.383906
Cox19	-0.586473	4.91766	-4.95026	0.000100178	0.000372928	0.382842
Oasl2	-0.812747	7.75976	-4.96314	9.74024e-05	0.000363958	0.382158
Tcp11l1	-1.14419	3.83272	-4.88969	0.000114359	0.000417678	0.380924
Miip	-0.56333	5.13892	-4.96085	9.78901e-05	0.000365682	0.38015
D830050J10Rik	-1.26597	3.18068	-4.90983	0.000109432	0.000402321	0.378581
Paqr3	-1.02761	1.62581	-4.78931	0.000142523	0.00050749	0.374363
Ccdc122	-1.03977	3.34653	-4.91408	0.000108419	0.000399227	0.372621
Tctex1d4	-1.0594	0.377755	-4.72031	0.00016589	0.000581031	0.372113
Tlk1	-0.620962	5.29704	-4.95961	9.81548e-05	0.000366474	0.371627
Ndst2	-0.996965	6.51084	-4.96002	9.80665e-05	0.000366243	0.36787
Gpt2	-0.908636	5.66378	-4.94046	0.000102345	0.000380586	0.364946
Ccpg1os	-1.08069	0.910802	-4.72266	0.000165034	0.000578889	0.361121
Trem3	-1.13558	2.05281	-4.70205	0.000172701	0.000602008	0.359052
Relt	-0.73194	5.17883	-4.93925	0.000102617	0.000381396	0.358841
Snapc1	-0.650236	4.31316	-4.92161	0.000106647	0.000393538	0.356134
Tmem97	-0.63989	5.35773	-4.93799	0.000102898	0.000382032	0.354076
Scn3b	-1.84605	-0.719268	-4.56434	0.000234127	0.000788485	0.353527
Cystm1	-1.07323	3.22183	-4.89952	0.000111926	0.000410297	0.353434
Smc1b	-1.25627	4.12776	-4.90247	0.000111207	0.000407983	0.346253
Dhx34	-0.877246	4.77206	-4.91792	0.000107512	0.000396308	0.342267
Ccdc134	-0.586413	4.60472	-4.90682	0.000110153	0.00040465	0.341534
Ubald1	-0.741815	4.9457	-4.93709	0.000103101	0.000382583	0.332104
Sh3glb1	-0.807606	8.80343	-4.93618	0.000103306	0.000383139	0.331536
Anxa6	-0.580119	8.05168	-4.93775	0.000102952	0.000382131	0.32634
Eef1d	-0.583541	6.97855	-4.93847	0.000102791	0.000381838	0.318646
Ganc	-0.788194	4.75032	-4.92266	0.000106403	0.000392949	0.317644
Sirt7	-0.546591	7.38542	-4.93233	0.000104179	0.000385759	0.314473
Adpgk	-1.03089	7.12809	-4.93402	0.000103795	0.00038444	0.31365
Itgb2	-0.62675	8.71136	-4.93015	0.000104677	0.000387293	0.312853
Smim24	-0.605355	2.25761	-4.8154	0.000134587	0.000482316	0.308455
Gpsm2	-0.974736	5.08724	-4.89501	0.000113036	0.000413604	0.30726
Enkd1	-0.977258	2.50231	-4.71791	0.000166769	0.000583965	0.30324
Nxnl1	-1.81548	-0.750859	-4.52125	0.000257581	0.000857925	0.302586
Btk	-0.940551	5.27825	-4.91222	0.00010886	0.000400641	0.299886
Chrnb2	-1.26722	-0.245534	-4.53699	0.000248748	0.000832691	0.295806
BC051226	-0.902869	0.937528	-4.68793	0.000178164	0.000619655	0.293538
Senp8	-0.758493	2.26135	-4.79049	0.000142152	0.000506559	0.291389
Pabpc1	-0.50878	6.61328	-4.92574	0.00010569	0.000390521	0.290623
9330151L19Rik	-0.781277	2.54837	-4.83744	0.000128233	0.000462401	0.286495
Cep290	-0.795817	4.32277	-4.88895	0.000114545	0.000418027	0.284595
Dpp3	-0.643474	7.47008	-4.91989	0.000107049	0.000394811	0.280704
D330023K18Rik	-0.747388	1.5811	-4.77816	0.000146058	0.000518537	0.28003
Necab3	-1.87102	-0.125137	-4.53217	0.000251424	0.000840031	0.277456
Nudt2	-0.668273	4.05838	-4.86175	0.000121576	0.000440568	0.276924
Gm9888	-1.23579	1.39377	-4.71648	0.000167296	0.000585661	0.276618
Tmbim6	-0.681726	7.70597	-4.9163	0.000107894	0.000397611	0.276506
Sowahc	-0.964407	4.88803	-4.89473	0.000113106	0.000413716	0.268356
Stx11	-0.811673	6.44143	-4.91454	0.00010831	0.000398932	0.266755
Pisd	-0.568144	5.64022	-4.91181	0.000108957	0.000400832	0.265228
Ndufs8	-0.604197	7.31444	-4.90687	0.000110142	0.00040465	0.254912
Trmt2a	-0.474041	6.8032	-4.90709	0.00011009	0.000404631	0.249666
Hist1h4h	-1.34153	0.517596	-4.61924	0.000207346	0.000708138	0.245935
Senp2	-0.921432	6.84546	-4.90256	0.000111185	0.000407983	0.245701
Adam17	-0.89003	7.14851	-4.90311	0.00011105	0.000407732	0.245105
Psd4	-0.934418	5.11606	-4.88168	0.000116383	0.000424067	0.234129
Cog7	-0.616209	5.44221	-4.89465	0.000113126	0.000413716	0.232511
Rbfox3	-0.721903	2.36593	-4.82743	0.000131078	0.000471075	0.230938
Abca14	-2.44201	-2.11675	-4.54769	0.000242923	0.000815348	0.229987
Hist1h2bb	-1.70344	-0.160585	-4.46765	0.000290121	0.000954668	0.225862
Creb5	-1.41826	2.7418	-4.66264	0.000188389	0.00065099	0.224545
BC005624	-0.515733	6.15769	-4.89506	0.000113024	0.000413604	0.222118
Vps33a	-0.619655	6.31837	-4.8918	0.000113834	0.000415978	0.215761
Wdr1	-0.523784	9.58983	-4.88105	0.000116544	0.000424431	0.209795
Hat1	-0.742935	7.11021	-4.88914	0.000114499	0.000418027	0.209284
Ifi205	-0.973124	6.6217	-4.88637	0.000115194	0.000420173	0.206325
Oat	-0.502797	7.32298	-4.88291	0.000116069	0.000423257	0.200567
Thyn1	-0.814563	5.52868	-4.86688	0.000120217	0.000436277	0.192309
Lrrc29	-0.680342	2.37765	-4.78506	0.00014386	0.000511989	0.180987
5430405H02Rik	-0.780355	2.38456	-4.76472	0.000150439	0.000532542	0.180616
Isoc1	-1.08242	7.68262	-4.87105	0.000119124	0.00043326	0.178431
2810405F17Rik	-0.991546	0.288947	-4.58184	0.000225225	0.000761682	0.173547
Tmem42	-0.766652	2.8758	-4.79059	0.000142121	0.000506559	0.17312
Taz	-0.500932	6.30803	-4.87046	0.000119278	0.000433629	0.170059
Dpp9	-0.638803	5.96906	-4.86896	0.000119672	0.000434797	0.168822
Cops9	-0.945694	5.96049	-4.87043	0.000119288	0.000433629	0.168605
Szrd1	-0.561586	5.12798	-4.84908	0.000125	0.000452384	0.166904
Atf3	-0.874032	7.41486	-4.86841	0.000119816	0.00043521	0.165259
Bola1	-0.7318	4.40178	-4.83303	0.000129478	0.000466049	0.162288
2900005J15Rik	-0.839432	1.64186	-4.70908	0.000170047	0.000593651	0.159718
Trmt112	-0.668056	5.43393	-4.86209	0.000121486	0.000440354	0.157982
Abcg1	-0.609683	6.88131	-4.86439	0.000120874	0.00043848	0.156982
Gm15417	-0.986337	1.40663	-4.65164	0.00019302	0.000664846	0.153043
Mdh2	-0.555812	9.10759	-4.85211	0.000124173	0.000449626	0.140818
Hint1	-0.827984	7.72442	-4.8555	0.000123253	0.000446527	0.140427
Wdr12	-0.714149	5.50247	-4.83939	0.000127685	0.000460546	0.135594
Eef2kmt	-0.579262	4.60384	-4.83535	0.000128821	0.000464163	0.132366
Rnaseh2b	-0.800736	5.09883	-4.82603	0.000131482	0.000472283	0.128441
Psmb9	-0.615145	8.29184	-4.84841	0.000125182	0.000452811	0.127778
Proc	-1.01502	1.53748	-4.69479	0.000175488	0.000611111	0.125662
Cox6b2	-1.2932	-0.47476	-4.50677	0.000265988	0.000883602	0.119001
1500011K16Rik	-0.866041	3.99753	-4.80142	0.000138781	0.00049607	0.113124
Ldlrap1	-0.658815	5.71364	-4.8445	0.000126262	0.000456122	0.111252
Dock5	-0.649743	3.47589	-4.78056	0.000145291	0.00051629	0.110836
Max	-0.563296	6.52151	-4.84398	0.000126406	0.000456404	0.108966
Spop	-0.561873	8.72027	-4.8364	0.000128525	0.000463334	0.106318
Gucd1	-0.621349	5.03376	-4.83372	0.000129283	0.000465707	0.103167
Sv2c	-1.15853	-0.122134	-4.5513	0.000240983	0.000809423	0.102167
Tmem104	-0.884619	5.74718	-4.83309	0.000129461	0.000466049	0.0986058
Gm10095	-1.47841	-0.837675	-4.37991	0.000352613	0.00113533	0.0958759
Med12l	-1.02652	1.66223	-4.59344	0.000219518	0.000744512	0.0813159
Gm15736	-1.64016	-0.195751	-4.47465	0.000285641	0.000942365	0.0811406
Hist1h2bp	-1.91731	-0.554178	-4.38018	0.000352402	0.00113491	0.0806294
Nrtn	-1.71846	-1.43742	-4.45799	0.000296409	0.00097236	0.0766361
Dusp22	-0.519369	5.55702	-4.82877	0.000130693	0.00046986	0.0747075
Wdfy4	-0.910432	3.95645	-4.76651	0.000149849	0.00053059	0.0724687
Daxx	-0.627856	7.44207	-4.82511	0.000131747	0.000472991	0.0693695
Reep4	-0.575254	5.81767	-4.81681	0.000134171	0.000480949	0.0608481
Snrpa	-0.537098	6.58902	-4.81917	0.000133476	0.000478934	0.054906
Tma7	-0.791017	6.26398	-4.81895	0.00013354	0.000478934	0.0538804
Myo1g	-0.758219	6.96419	-4.81905	0.000133511	0.000478934	0.0536016
Mien1	-0.822528	4.56939	-4.79211	0.000141649	0.000505155	0.0380876
Pik3cd	-0.975569	6.69834	-4.81074	0.000135971	0.000486898	0.0371026
Abtb1	-0.610035	4.97719	-4.80919	0.000136434	0.000488306	0.0334055
Ascc2	-0.656281	5.84978	-4.80039	0.000139096	0.000497068	0.0288372
Gm13684	-1.02416	0.482243	-4.53544	0.000249608	0.000835368	0.0282426
Gtf2ird1	-0.88991	4.52372	-4.79498	0.000140757	0.000502101	0.0276785
AC113178.1	-1.09458	1.98561	-4.62232	0.000205937	0.000704457	0.0217593
Pofut2	-0.472522	6.69935	-4.80285	0.000138346	0.00049477	0.0189612
Plcd1	-0.742489	3.44515	-4.72164	0.000165406	0.000579921	0.0119356
Serpinf1	-1.09213	1.32208	-4.66276	0.000188337	0.000650973	0.00978393
Pfn1	-0.772054	11.5272	-4.78454	0.000144025	0.000512445	0.00426383
Rpl36al	-0.943827	1.99699	-4.59665	0.000217966	0.000739788	0.00250153
Gm44860	-1.06557	2.51154	-4.68601	0.000178917	0.00062181	-0.00776056
Gm1966	-0.89711	5.9356	-4.78612	0.000143526	0.00051093	-0.0121497
Zfp628	-1.0159	0.579304	-4.49813	0.00027114	0.000898572	-0.0227952
Cd83	-0.793828	6.80003	-4.78067	0.000145254	0.00051629	-0.0243309
Sidt2	-0.92988	6.53587	-4.78022	0.000145399	0.000516541	-0.0307305
Dip2c	-1.14443	3.47494	-4.65431	0.000191886	0.000661431	-0.0475613
Rnf41	-0.599173	5.7411	-4.77254	0.000147875	0.000524533	-0.0483576
Frmd4b	-0.87283	7.12971	-4.76986	0.000148749	0.000527499	-0.051865
Slc30a1	-1.37149	6.52397	-4.76891	0.000149061	0.000528336	-0.0554285
Jdp2	-1.40089	6.95156	-4.76787	0.000149401	0.000529274	-0.0567012
P4hb	-0.519405	9.75154	-4.75807	0.000152657	0.000538736	-0.0632887
Snx17	-0.521058	7.62938	-4.75797	0.000152691	0.000538736	-0.073853
Stk38	-0.595962	6.69824	-4.75824	0.000152599	0.000538682	-0.0774757
Agt	-0.953698	1.32623	-4.57061	0.000230894	0.000778541	-0.0775221
Zfp414	-0.588594	4.73091	-4.7407	0.000158604	0.000558442	-0.0832986
Rarres1	-1.7749	3.58597	-4.64367	0.000196449	0.00067532	-0.0837595
Rnd1	-0.723534	3.11895	-4.66116	0.000189006	0.000652798	-0.0849733
Umodl1	-1.22344	1.70118	-4.50311	0.00026816	0.000889754	-0.0870732
Capza2	-0.727509	9.64982	-4.7444	0.000157317	0.000554073	-0.092483
Krt10	-0.934238	2.03176	-4.61935	0.000207294	0.000708138	-0.0965538
Gm5617	-0.909582	3.83351	-4.71367	0.000168333	0.000588256	-0.0982204
Ifit3	-0.694215	8.23145	-4.74568	0.000156876	0.000552799	-0.0982853
Npc1	-0.749572	3.71026	-4.68017	0.00018124	0.000629096	-0.103163
Wdr35	-0.952675	1.61475	-4.53369	0.000250575	0.000837999	-0.106042
Oxld1	-0.80825	2.42682	-4.66043	0.000189309	0.000653683	-0.106445
Pdia6	-0.472788	10.1495	-4.73703	0.000159892	0.000562574	-0.109532
Plekhj1	-0.751109	6.54729	-4.74061	0.000158638	0.000558442	-0.119714
Psen1	-0.547172	7.62744	-4.73348	0.000161148	0.000566563	-0.129955
Gm10039	-1.06339	1.85122	-4.49171	0.00027503	0.000911029	-0.137833
1110008F13Rik	-1.25965	7.35989	-4.72854	0.000162908	0.000572316	-0.140037
Arhgap39	-0.857298	3.11204	-4.66213	0.000188601	0.00065156	-0.141003
Usp8	-0.691866	6.9545	-4.73029	0.000162284	0.000570266	-0.142601
Rpusd4	-0.53465	4.93853	-4.71515	0.000167787	0.000587082	-0.144951
Edem2	-0.610218	7.65839	-4.72564	0.000163954	0.000575411	-0.146493
Smad2	-0.586622	6.42466	-4.72752	0.000163274	0.000573313	-0.150126
Flvcr1	-0.796905	5.23975	-4.71492	0.00016787	0.000587082	-0.151183
Gm29340	-1.25553	1.73942	-4.57715	0.000227578	0.000768663	-0.160307
Ccdc180	-1.40191	-0.45672	-4.36817	0.000361947	0.00116323	-0.16252
Slc25a13	-0.670257	3.31481	-4.60953	0.000211845	0.000721434	-0.162614
Prkar2a	-0.898972	5.86593	-4.72089	0.000165677	0.00058058	-0.164251
Pex2	-0.651302	6.27978	-4.72051	0.000165817	0.000580922	-0.166225
Lsm10	-0.67966	4.97048	-4.71345	0.000168416	0.000588385	-0.170253
Adcy4	-0.743362	5.92454	-4.71335	0.000168454	0.000588385	-0.178118
Mthfr	-0.897629	4.30069	-4.67073	0.000185055	0.000640899	-0.18169
Fam111a	-0.664896	6.42788	-4.71211	0.000168914	0.000589843	-0.185073
Kif5a	-1.04268	0.880132	-4.47061	0.00028822	0.00095043	-0.188805
Cox16	-0.791326	2.91864	-4.60319	0.000214835	0.000730231	-0.192579
Nr1h2	-0.641941	7.01146	-4.70371	0.000172071	0.000600246	-0.200829
Gm8995	-0.726139	6.5716	-4.70299	0.000172344	0.000600916	-0.204396
Anapc15	-0.613086	3.90457	-4.65763	0.000190482	0.000656919	-0.216939
Spout1	-0.458179	5.64021	-4.68829	0.00017802	0.00061931	-0.21857
Slc3a2	-0.70883	9.61177	-4.68758	0.000178302	0.000619983	-0.220149
Commd9	-0.519769	5.41939	-4.68504	0.000179303	0.000622997	-0.229512
Nop10	-0.870427	6.66239	-4.68854	0.000177922	0.000619126	-0.235445
Rabl6	-0.644233	5.72938	-4.68683	0.000178597	0.000620853	-0.239587
Arl6ip1	-0.564238	8.72839	-4.67836	0.000181966	0.000631302	-0.244012
Sgsh	-0.552613	3.34045	-4.63542	0.000200062	0.000685707	-0.244754
Mrps12	-0.647394	5.71845	-4.68116	0.000180843	0.000627877	-0.246622
Atp6v0d1	-0.5641	5.89125	-4.68204	0.000180493	0.000626974	-0.248822
CT030161.2	-1.45136	-0.466359	-4.33486	0.000389827	0.00124222	-0.250457
March5	-0.9754	8.16062	-4.67694	0.000182535	0.000633118	-0.250654
Tlr4	-0.900435	6.13559	-4.6813	0.000180788	0.000627843	-0.25165
Rmnd5a	-0.843401	4.52846	-4.66293	0.000188266	0.000650887	-0.255517
Mthfs	-0.806369	1.9336	-4.53531	0.000249676	0.000835394	-0.256607
Gm11423	-0.924568	0.948665	-4.46316	0.000293026	0.000962496	-0.257272
Reep5	-0.580796	6.38635	-4.67876	0.000181803	0.000630894	-0.258826
Gins1	-0.939489	3.59633	-4.54505	0.000244344	0.000819918	-0.261597
Mapre2	-0.55393	7.62199	-4.67411	0.000183679	0.000636717	-0.262597
Psmc1	-0.495408	8.45526	-4.67162	0.00018469	0.000639795	-0.264574
Gm42731	-1.25439	-0.32279	-4.34692	0.000379486	0.00121511	-0.267286
Slfn1	-0.837759	4.91164	-4.63707	0.000199331	0.000683541	-0.272729
Cnnm4	-0.999706	2.67859	-4.48428	0.000279599	0.000924624	-0.27842
Tfdp1	-0.833359	6.86078	-4.66679	0.000186672	0.000646179	-0.285741
Rpp25	-2.05136	-0.61172	-4.23708	0.000484824	0.00150631	-0.287066
Elof1	-0.625223	5.79296	-4.66378	0.000187914	0.000649993	-0.28784
Mrpl24	-0.673193	4.93463	-4.6456	0.000195613	0.000672612	-0.291992
Tlx1	-2.39745	-1.90643	-4.35519	0.000372562	0.00119458	-0.29302
Copz1	-0.48803	7.75485	-4.65913	0.000189854	0.000655077	-0.294823
Ccl2	-1.2647	7.01041	-4.65897	0.000189919	0.000655137	-0.296176
Pias3	-0.735967	3.23861	-4.59899	0.000216842	0.000736512	-0.296781
Eef2k	-0.651711	3.59472	-4.59292	0.000219769	0.000745182	-0.2976
I830077J02Rik	-1.04321	3.55688	-4.56641	0.000233055	0.000785448	-0.29915
Nudt16l1	-0.479648	5.43616	-4.65461	0.000191756	0.000661148	-0.308431
Mcl1	-1.30628	9.17655	-4.64735	0.000194858	0.000670513	-0.309586
1700030J22Rik	-1.22006	-0.59364	-4.28578	0.000434891	0.0013692	-0.310476
1600002K03Rik	-0.794584	2.77602	-4.55257	0.00024031	0.000807356	-0.310589
Aup1	-0.482226	8.34976	-4.64345	0.000196542	0.000675475	-0.324903
Gbp2	-0.66462	8.412	-4.64308	0.000196703	0.000675862	-0.335903
Park7	-0.583228	7.75589	-4.63977	0.000198146	0.000680146	-0.338787
Samm50	-0.471491	7.83526	-4.6393	0.000198354	0.000680693	-0.340322
5930403N24Rik	-0.999989	0.795038	-4.40715	0.000331878	0.00107628	-0.34341
Wdr31	-1.49146	-0.0734531	-4.23112	0.000491316	0.00152478	-0.346571
Kdm2b	-0.704673	3.69171	-4.57292	0.000229721	0.000774773	-0.349799
Cd2ap	-0.704078	5.11107	-4.62916	0.000202848	0.000694743	-0.351918
Gm44751	-1.52924	1.27175	-4.35429	0.000373307	0.0011967	-0.361319
Rasd2	-1.21168	-0.980105	-4.3214	0.000401696	0.00127595	-0.362646
AC121567.1	-1.24437	-0.250601	-4.23853	0.000483252	0.00150277	-0.365822
Rasl2-9	-0.887814	0.789718	-4.39558	0.000340529	0.00110215	-0.366279
Mrpl11	-0.645781	5.26576	-4.61919	0.000207369	0.000708138	-0.369646
Vamp4	-0.634084	5.50848	-4.62835	0.000203209	0.000695623	-0.372008
9130230L23Rik	-2.45517	-1.59584	-4.08139	0.000686621	0.00204517	-0.372719
Lamp1	-1.06578	11.8142	-4.61099	0.000211159	0.000719492	-0.377221
4933439K11Rik	-1.02822	0.788548	-4.31451	0.000407911	0.00129362	-0.378512
Echs1	-0.530841	6.82988	-4.62278	0.000205727	0.000703913	-0.384556
Card19	-0.726518	5.95114	-4.6215	0.000206312	0.000705567	-0.387307
Rab31	-0.695698	7.02015	-4.61811	0.000207861	0.000709295	-0.387985
Ascc1	-0.594599	4.23188	-4.59633	0.00021812	0.000740131	-0.388526
Brk1	-0.618263	7.4424	-4.61481	0.000209385	0.000714146	-0.392722
Cox7a2l	-0.582973	5.79198	-4.61869	0.000207594	0.000708558	-0.393183
Wdr18	-0.484498	6.75344	-4.61873	0.000207579	0.000708558	-0.393912
Elk1	-0.746549	2.66573	-4.48107	0.000281603	0.000930367	-0.395552
Wasf2	-0.549379	6.65108	-4.61169	0.000210834	0.000718561	-0.404255
Tango2	-0.543652	5.50836	-4.61079	0.000211256	0.000719644	-0.404417
Marcks	-1.50448	9.63659	-4.60188	0.000215457	0.000732163	-0.407786
Hspa5	-0.554791	11.5501	-4.59689	0.000217852	0.00073958	-0.41569
Ssbp4	-0.994796	6.88358	-4.6054	0.000213787	0.000727199	-0.418492
Minpp1	-0.742415	7.37293	-4.60427	0.000214323	0.000728707	-0.420921
Leprot	-0.578957	8.27744	-4.59883	0.000216916	0.000736584	-0.422432
Slc39a11	-0.549481	5.12237	-4.59279	0.000219836	0.000745226	-0.42747
Manf	-0.767917	7.6929	-4.59914	0.000216769	0.000736443	-0.43481
Snx12	-0.53848	4.65763	-4.56255	0.000235055	0.000791419	-0.441174
Gm44065	-1.41811	-0.456921	-4.26818	0.000452305	0.0014157	-0.450185
Iba57	-0.861051	2.82917	-4.48176	0.000281172	0.000929162	-0.450734
Ptgr2	-0.508236	4.69189	-4.57563	0.000228344	0.000771063	-0.453162
Kif2c	-0.73608	4.86437	-4.50366	0.000267834	0.000888883	-0.456301
Psmb8	-0.579125	8.92724	-4.58182	0.000225238	0.000761682	-0.463701
Brms1	-0.483143	6.30552	-4.58503	0.000223642	0.000756906	-0.469366
Mrm1	-0.636941	5.03333	-4.57551	0.000228406	0.000771085	-0.469519
Chka	-0.858956	4.88253	-4.57411	0.000229113	0.000773098	-0.474838
Plgrkt	-0.710264	6.38143	-4.58089	0.000225701	0.000763064	-0.477696
Abl1	-0.685636	4.30864	-4.5551	0.000238967	0.000803424	-0.482422
Zcchc2	-0.951362	5.13453	-4.5662	0.000233163	0.00078562	-0.482656
Gm1821	-0.80161	4.41888	-4.54809	0.000242708	0.000814823	-0.482735
AC151730.2	-1.23943	2.32253	-4.41306	0.000327539	0.0010641	-0.489721
Slc30a7	-0.51847	6.26738	-4.57469	0.00022882	0.000772294	-0.491564
Rnf214	-0.483725	4.12083	-4.53844	0.000247954	0.000830748	-0.494122
Asph	-0.648161	5.52603	-4.5646	0.00023399	0.000788215	-0.505118
Sh3pxd2b	-1.14825	1.87367	-4.25761	0.000463106	0.00144626	-0.506202
Slc16a3	-0.819826	3.27102	-4.41308	0.000327527	0.0010641	-0.506224
Gm17586	-1.16297	2.62754	-4.46587	0.000291267	0.000957748	-0.514718
Myoz1	-1.22742	-0.845937	-4.18217	0.00054808	0.00168034	-0.514804
Alyref2	-0.702986	2.44758	-4.43805	0.000309837	0.00101212	-0.521114
Gm44198	-0.947301	0.528646	-4.2882	0.000432549	0.00136277	-0.52238
Macrod1	-1.18011	3.1808	-4.53241	0.000251288	0.000839779	-0.522997
Atic	-0.615761	3.94012	-4.46947	0.000288948	0.000951629	-0.526118
Nudt17	-1.35464	0.448879	-4.28317	0.00043743	0.00137564	-0.529547
Usp48	-0.656368	6.26721	-4.55431	0.000239384	0.000804633	-0.536275
Zdhhc23	-1.08508	0.627298	-4.28936	0.000431435	0.00135986	-0.536664
Nubp2	-0.502034	7.01276	-4.55398	0.000239558	0.000805023	-0.538212
Sgtb	-0.756398	1.01908	-4.36452	0.000364902	0.00117218	-0.5469
Btaf1	-0.820073	5.87125	-4.54211	0.000245945	0.000824894	-0.563684
Vkorc1	-0.574196	3.11522	-4.4705	0.00028829	0.00095043	-0.566591
Abca2	-0.796947	2.7182	-4.40981	0.000329918	0.00107043	-0.567292
Mrpl16	-0.712307	5.30478	-4.5205	0.000258011	0.000859153	-0.567908
Hax1	-0.559421	5.29445	-4.52893	0.000253232	0.000845262	-0.569593
Naa50	-0.546372	7.17214	-4.53906	0.000247609	0.000829876	-0.569696
Mettl13	-0.674768	4.39347	-4.49435	0.000273422	0.000905916	-0.56978
Mmaa	-0.584323	3.41997	-4.4694	0.000288996	0.000951629	-0.571382
Angptl4	-0.929768	3.88617	-4.43534	0.000311712	0.001018	-0.573708
Tmem202	-1.63188	-0.238828	-4.14672	0.000593279	0.00180106	-0.574699
Plekhm1	-0.965404	5.33065	-4.51517	0.000261079	0.000868329	-0.577989
Slc25a19	-0.511658	5.29683	-4.52747	0.000254054	0.000847803	-0.578365
Gab2	-0.729865	4.38228	-4.51016	0.000263997	0.000877405	-0.57875
Clec11a	-1.22431	-0.00908037	-4.22325	0.000500024	0.00154904	-0.580191
Alas1	-0.514097	6.6605	-4.53379	0.00025052	0.000837999	-0.583872
Mapk14	-0.818542	7.71984	-4.52682	0.000254421	0.0008488	-0.585886
Fggy	-0.575537	3.6865	-4.50243	0.000268561	0.000890874	-0.586523
Zfp992	-0.96066	1.95107	-4.3654	0.000364191	0.00117017	-0.586611
Gsap	-0.666453	6.88535	-4.52971	0.000252794	0.000844001	-0.592206
Rpl3	-0.475436	7.91184	-4.52606	0.00025485	0.000849845	-0.594474
Slc4a5	-1.01602	0.983402	-4.20534	0.000520428	0.00160546	-0.597009
Aldh2	-0.926638	9.17185	-4.51717	0.000259923	0.00086469	-0.597586
Guca1b	-1.27927	-0.155459	-4.16235	0.000572897	0.00174604	-0.597875
Gorasp1	-0.562941	4.78359	-4.50595	0.000266475	0.000885009	-0.599546
Raver2	-1.09778	2.63928	-4.43332	0.000313116	0.00102206	-0.599874
Tmem230	-0.651271	5.13048	-4.51909	0.000258818	0.000861632	-0.603265
Gm38056	-1.5109	-0.465704	-4.16068	0.00057504	0.00175142	-0.606355
AC153890.1	-1.16644	-0.829097	-4.1809	0.000549639	0.00168363	-0.607106
2210016F16Rik	-0.977108	7.79026	-4.51794	0.000259481	0.000863635	-0.607526
Gm42962	-1.2657	1.62204	-4.34225	0.000383459	0.00122613	-0.608373
Gm26631	-0.9345	0.243802	-4.24651	0.000474718	0.0014802	-0.610072
Smim4	-0.781918	3.39844	-4.4652	0.0002917	0.000958943	-0.614259
Nlrp1b	-1.05237	1.66038	-4.29098	0.000429881	0.00135619	-0.617949
Cope	-0.486615	8.12523	-4.51264	0.000262548	0.000872797	-0.62056
Lrfn1	-1.39732	-0.115537	-4.18263	0.000547514	0.00167897	-0.62385
Scn1b	-1.19645	4.85033	-4.51365	0.000261961	0.000871054	-0.625012
Bri3	-0.992599	1.08006	-4.29713	0.000424027	0.00134015	-0.634043
Hsd17b11	-0.839614	2.25107	-4.39348	0.000342121	0.00110584	-0.635056
Slfn4	-1.27891	2.11069	-4.29081	0.000430041	0.00135639	-0.641989
Ifi213	-0.759353	6.00222	-4.50449	0.000267341	0.000887459	-0.648513
Trim8	-1.10647	7.43288	-4.49917	0.000270515	0.000896928	-0.650596
Gng5	-0.783582	6.60433	-4.50064	0.000269633	0.000894216	-0.653898
Il6	-1.03563	1.2584	-4.32624	0.000397386	0.0012637	-0.654489
Nos1ap	-1.08421	1.08694	-4.33008	0.000393998	0.00125378	-0.664201
Fut4	-1.43283	3.0311	-4.34066	0.000384821	0.00122908	-0.667615
Edem1	-0.772572	8.25301	-4.49099	0.000275468	0.000912263	-0.669575
Ncaph	-0.61499	5.20554	-4.45124	0.000300888	0.000986353	-0.669679
Akt2	-0.603482	5.11746	-4.48625	0.000278383	0.00092104	-0.670576
Mrpl34	-0.665276	5.63934	-4.49086	0.000275545	0.0009123	-0.671056
Eno1b	-1.06167	2.84087	-4.34109	0.000384447	0.00122854	-0.672311
Trmt61a	-0.690038	4.10409	-4.38614	0.000347757	0.00112229	-0.673355
Oaz1-ps	-0.80528	2.42974	-4.35031	0.000376637	0.00120654	-0.675812
Tmem120a	-0.552054	5.73669	-4.48751	0.000277607	0.000918689	-0.680295
Vps18	-0.75645	5.21199	-4.47717	0.000284047	0.000937329	-0.686005
Asnsd1	-0.772026	3.33834	-4.3934	0.000342183	0.00110584	-0.688015
Klhl9	-0.612556	4.99904	-4.4839	0.000279837	0.000925189	-0.689294
Ccl7	-1.44766	6.19134	-4.44104	0.000307788	0.0010066	-0.698773
Entpd7	-0.88539	2.17051	-4.29367	0.000427306	0.00134898	-0.699677
Crip1	-0.900009	7.21255	-4.47829	0.000283346	0.000935235	-0.702076
Gm28417	-1.07713	1.5223	-4.30829	0.000413605	0.0013087	-0.707783
Ipo13	-0.77269	4.55188	-4.44008	0.000308441	0.0010085	-0.71098
Lzts3	-1.37061	-0.97189	-4.10158	0.000656287	0.00196618	-0.713129
Usp25	-0.951825	8.0847	-4.46971	0.000288796	0.000951629	-0.714776
Ccr5	-1.02555	7.7217	-4.47051	0.000288279	0.00095043	-0.719139
Snx20	-1.57699	7.43876	-4.46945	0.000288962	0.000951629	-0.719661
Rack1	-0.542181	8.06802	-4.46925	0.00028909	0.000951713	-0.722311
Tspan15	-0.609256	8.27012	-4.46394	0.000292522	0.000961419	-0.722599
Majin	-1.2608	0.1915	-4.10366	0.00065325	0.00195961	-0.724677
Gm26522	-1.05014	4.57385	-4.45635	0.00029749	0.000975675	-0.726315
Lipe	-0.668631	3.46866	-4.38145	0.000351405	0.00113237	-0.726887
9130401M01Rik	-0.593487	4.38353	-4.42258	0.000320679	0.00104508	-0.731686
Lgals3bp	-0.712511	9.5924	-4.45819	0.000296281	0.000972168	-0.733388
Lfng	-0.949014	5.27604	-4.45908	0.000295692	0.000970463	-0.73654
Pus1	-0.558186	4.19746	-4.39746	0.000339109	0.00109794	-0.737097
Sla	-0.675897	6.78993	-4.46335	0.000292905	0.000962453	-0.738732
Zfp318	-0.859531	5.32551	-4.46311	0.000293057	0.000962496	-0.7412
0610009B22Rik	-0.768788	4.23226	-4.43822	0.000309722	0.00101198	-0.741432
Zbtb3	-0.712492	2.39283	-4.28148	0.00043909	0.00138055	-0.743616
Gm26711	-1.33798	-0.0484711	-4.12549	0.00062211	0.00187712	-0.744174
Clec4a4	-1.36268	-1.04367	-4.11726	0.000633676	0.00190541	-0.749773
Naa60	-0.496164	6.0657	-4.45972	0.000295275	0.000969552	-0.749949
Dars2	-0.620709	5.27264	-4.43888	0.000309271	0.00101098	-0.75289
Psme2	-0.64624	9.02932	-4.44993	0.000301765	0.000988997	-0.758059
Slit3	-1.86461	-0.754558	-3.98789	0.000846475	0.00245819	-0.766714
Slc46a1	-0.512849	4.6298	-4.44823	0.000302905	0.0009925	-0.772269
Acsl1	-0.691513	4.4541	-4.41132	0.000328808	0.00106757	-0.772487
[truncated: 5,770 more rows]
